# Supplementary material for: The Rpd3 histone deacetylase is a critical regulator of temperature-mediated morphogenesis and virulence in the human fungal pathogen Histoplasma
Source: PLoS Biol. 2026 Mar 17;24(3):e3003341. doi: 10.1371/journal.pbio.3003341 (PMC13132440; doi:10.1371/journal.pbio.3003341)
Supplement: S1 Table — (CSV) [file pbio.3003341.s008.csv]

Strains	Referred to in this study as	Description
G217B_ATCC	G217B, WT	Wild type G217B laboratory strain
G217B_ATCC_rpd3Δ-1	rpd3Δ-1, rpd3Δ	G217B_ATCC was transformed with pNA59 to direct KO of RPD3. Isolate 1 confirmed via WGS at SeqCenter following plasmid loss.
G217B_ATCC_rpd3Δ-2	rpd3Δ-2	G217B_ATCC was transformed with pNA59 to direct KO of RPD3. Isolate 2 confirmed via WGS at SeqCenter following plasmid loss.
G217B_ATCC_hos2Δ-1	hos2Δ-1	G217B_ATCC was transformed with pNA58 to direct KO of HOS2. Isolate 1 confirmed via WGS at SeqCenter following plasmid loss..
G217B_ATCC_hos2Δ-2	hos2Δ-2	G217B_ATCC was transformed with pNA58 to direct KO of HOS2. Isolate 2 confirmed via WGS at SeqCenter following plasmid loss..
G217B_ATCC_ctrl	WT	G217B_ATCC was transformed with pNA15 CRISPR expression construct driving expression of a non-targeting mCherry sgRNA as a control. Sequenced at SeqCenter following plasmid loss.
G217B_ATCC;pSB238	WT Empty Vector Control	G217B_ATCC_ctrl transformed with pSB238 empty vector overexpression control
G217B_ATCC;pNA63	WT RPD3 Overexpression (OE)	G217B_ATCC_ctrl transformed with pNA63: pACT1::RPD3-tCATB overexpression plasmid
G217B_ATCC;pNA64	WT Catalytic Dead (CD) RPD3 OE	G217B_ATCC_ctrl transformed with pNA64: pACT1::CD_RPD3-tCATB overexpression plasmid
G217B_ATCC_rpd3Δ-1;pSB238	rpd3Δ Empty Vector Control	rpd3Δ-1 transformed with pSB238 empty vector overexpression control
G217B_ATCC_rpd3Δ-1;pNA63	rpd3Δ RPD3 OE Complemented Strain	rpd3Δ-1 transformed with pNA63: pACT1::RPD3-tCATB overexpression plasmid
G217B_ATCC_rpd3Δ-1;pNA64	rpd3Δ CD RPD3 OE	rpd3Δ-1 transformed with pNA64: pACT1::CD_RPD3-tCATB overexpression plasmid
G217Bura5-_DA	G217Bura5-	G217B derived ura5Δ strain used in Assa et al. 2023
G217Bura5-_DA_fbc1Δ	fbc1Δ	Deletion strain of FBC1 (ATG+273..1555) generated in Assa et al. 2023
G217Bura5-_DA_pac2Δ	pac2Δ	Disruption strain of PAC2 (+1 bp insertion +33 bases to ATG) generated in Assa et al. 2023
G217Bura5-_KW104_vea1Δ	vea1Δ	Deletion strain of VEA1 generated by K.W in Joehnk et al. 2023
G184AR_ATCC_26027	G184AR	Panama-derived Histoplasma isolate provided by the Goldman Lab
G186AR_ATCC_26029	G186AR	Panama-derived Histoplasma isolate provided by the Goldman Lab
HcH88_ATCC_32281	H88	Africa-derived Histoplasma strain sourced from the ATCC
