# Supplementary material for: The Rpd3 histone deacetylase is a critical regulator of temperature-mediated morphogenesis and virulence in the human fungal pathogen Histoplasma
Source: PLoS Biol. 2026 Mar 17;24(3):e3003341. doi: 10.1371/journal.pbio.3003341 (PMC13132440; doi:10.1371/journal.pbio.3003341)
Supplement: S2 Table — (CSV) [file pbio.3003341.s009.csv]

Plasmid	Description
pNA15	hph marked mCherry sgRNA-expressing Cas9 plasmid to be used as control plasmid for generating mutant strains with CRISPR/Cas9.
pNA16	pDONR entry clone containing pGAPDH-SrfI-ttrpC used for cloning sgRNA casettes into via Gibson Assembly following lineariation at the SrfI site.
pNA55	pDONR entry clone containing pGAPDH-gNA14,gNA15-ttrpC. gNA14-15 represent gBlock sgRNA cassettes with protospacer sequences targeting the 5' and 3' of HOS2, respectively.
pNA56	pDONR entry clone containing pGAPDH-gNA16, gNA17-ttrpC. gNA16-17 represent gBlock sgRNA cassettes with protospacer sequences targeting the 5' and 3' of RPD3, respectively.
pNA58	pNA55 was used for LR with pBJ262 to obtain hph-marked dual-sgRNA containing CRISPR/Cas9 expression plasmid for HOS2 KO.
pNA59	pNA56 was used for LR with pBJ262 to obtain hph-marked dual-sgRNA containingCRISPR/Cas9 expression plasmid for RPD3 KO.
pNA61	pDI71 template amplified with NA139/140 primers to generate a pDONR backbone with pACT1:-empty-tCATB that was assembled with the full RPD3 ORF amplified from gDNA using NA141/142 to generate the RPD3 OE cassete entry clone.
pNA62	pNA61 was used for SDM using NA143/144 primers to introduce H150A and H151A mutations in the catalytic domain of RPD3.
pNA63	pNA61 was used for LR reaction with pSB238 in order to introduce Ryp3 OE cassette into hph marked expression vector used for transformation.
pNA64	pNA62 was used for LR reaction with pSB238 in order to introduce RPD3 H150-151A CD OE cassette into hph marked expression vector used for transformation.
pBJ262	Empty Gateway Cas9 expression vector marked with hph used for generating final expression constructs used for transformation.
pSB238	Empty Gateway expression vector marked with hph used for generating final OE constructs used for transformation.
pDI71	mCherry OE pDONR plasmid: pACT1:-mCherry-tCATB used as PCR template with NA139/140 to amplify empty OE cassette used to insert RPD3 ORF.
