# Supplementary material for: The Rpd3 histone deacetylase is a critical regulator of temperature-mediated morphogenesis and virulence in the human fungal pathogen Histoplasma
Source: PLoS Biol. 2026 Mar 17;24(3):e3003341. doi: 10.1371/journal.pbio.3003341 (PMC13132440; doi:10.1371/journal.pbio.3003341)
Supplement: S3 Table — (CSV) [file pbio.3003341.s010.csv]

Primer	Sequence	Description
NA123	CTAACGAAGCAGATCGTCATGG	HOS2 sgRNA internal PCR FW primer.
NA124	TCCATGTCTGAGGGGATGAC	HOS2 sgRNA internal PCR REV primer.
NA129	CCTTGGAACCTGGTCACTCC	RPD3 sgRNA external PCR FW primer.
NA130	tcctcttgctttccgccatt	RPD3 sgRNA external PCR REV.
NA135	tgggcctttctcgcatgatt	HOS2 sgRNA external PCR FW primer.
NA136	tgtcccgttctgatttggca	HOS2 sgRNA external PCR REV primer.
NA137	GACAGTGGCCTGGTTACTCC	RPD3 internal PCR FW primer.
NA138	TGTGTTCATGCCTGCGTTTG	RPD3 internal PCR REV primer.
NA139	cctttgccacGCATCTCGCGACTCCACC	5' RPD3 FW primer overlapping with pACT1 for OE cloning into pDI71-based backbone.
NA140	tcataccataTCAAGGGACACGTAAAAATACAAATATAGTTC	3' RPD3 REV primer overlapping with pACT1 for OE cloning into pDI71-based backbone.
NA141	tgtcccttgaTATGGTATGAGGTTTGAGG	FW primer amplifying pDI71 backbone to add overlap with RPD3.
NA142	cgcgagatgcGTGGCAAAGGAGACAATATAAAG	REV primer amplifying pDI71 backbone to add overlap with RPD3.
NA143	gcagtaaactgggccggcggccttgctgctgcgaaaaaaagcg	RPD3 HH150-151AA SDM primer FW used to generate pNA62.
NA144	cgctttttttcgcagcagcaaggccgccggcccagtttactgc	RPD3 HH150-151AA SDM primer REV used to generate pNA62.
