# Supplementary material for: The Rpd3 histone deacetylase is a critical regulator of temperature-mediated morphogenesis and virulence in the human fungal pathogen Histoplasma
Source: PLoS Biol. 2026 Mar 17;24(3):e3003341. doi: 10.1371/journal.pbio.3003341 (PMC13132440; doi:10.1371/journal.pbio.3003341)
Supplement: S4 Table — (CSV) [file pbio.3003341.s011.csv]

## Sheet: Sheet1
gBlock	Sequence	Description
gNA14	tccatatccagaaaacGCCCAGCCTTCTGATGAGTCCGTGAGGACGAAACGAGTAAGCTCGTCAAGGCTTCAAGCGCCCAAAGGTTTTAGAGCTAGAAATAGCAAGTTAAAATAAGGCTAGTCCGTTATCAACTTGAAAAAGTGGCACCGAGTCGGTGCTTTTGGCCGGCATGGTCCCAGCCTCCTCGCTGGCGCCGGCTGGGCAACATGCTTCGGCATGGCGAATGGGACCTTGTACATTGAGAG	HOS2 sgRNA cassette with protospacer targeting 5' end of the ORF ~100bp after ATG. Used with gNA15 for targeted KO of HOS2.
gNA15	CTTGTACATTGAGAGCTCAGCCTGATGAGTCCGTGAGGACGAAACGAGTAAGCTCGTCGCTGAGGAGTATACTTAACGGTTTTAGAGCTAGAAATAGCAAGTTAAAATAAGGCTAGTCCGTTATCAACTTGAAAAAGTGGCACCGAGTCGGTGCTTTTGGCCGGCATGGTCCCAGCCTCCTCGCTGGCGCCGGCTGGGCAACATGCTTCGGCATGGCGAATGGGACGGGCTAACTTGTTGCGTTC	HOS2 sgRNA cassette with protospacer targeting 3' end/UTR. Used with gNA14 for targeted KO of HOS2.
gNA16	CTTGTACATTGAGAGGCCTATCTGATGAGTCCGTGAGGACGAAACGAGTAAGCTCGTCATAGGCATAGTTGCCCACATGTTTTAGAGCTAGAAATAGCAAGTTAAAATAAGGCTAGTCCGTTATCAACTTGAAAAAGTGGCACCGAGTCGGTGCTTTTGGCCGGCATGGTCCCAGCCTCCTCGCTGGCGCCGGCTGGGCAACATGCTTCGGCATGGCGAATGGGACGGGCTAACTTGTTGCGTTC	RPD3 sgRNA cassette with protospacer targeting 5' end of the ORF ~290bp following ATG. Used with gNA17 for KO of RPD3.
gNA17	tccatatccagaaaacGCCCACATGCCTGATGAGTCCGTGAGGACGAAACGAGTAAGCTCGTCGCATGTTGAAAGGATGAGGAGTTTTAGAGCTAGAAATAGCAAGTTAAAATAAGGCTAGTCCGTTATCAACTTGAAAAAGTGGCACCGAGTCGGTGCTTTTGGCCGGCATGGTCCCAGCCTCCTCGCTGGCGCCGGCTGGGCAACATGCTTCGGCATGGCGAATGGGACCTTGTACATTGAGAG	RPD3 sgRNA cassette with protospacer targeting 3' end /UTR. Used with gNA16 to mediate KO of RPD3.
