# Supplementary material for: The Rpd3 histone deacetylase is a critical regulator of temperature-mediated morphogenesis and virulence in the human fungal pathogen Histoplasma
Source: PLoS Biol. 2026 Mar 17;24(3):e3003341. doi: 10.1371/journal.pbio.3003341 (PMC13132440; doi:10.1371/journal.pbio.3003341)
Supplement: S5 Table — Table of histone deacetylase genes in Excel-compatible comma-separated values format. Each row is a gene with columns “Gene Name”: name as given in S1 Fig, “Gene ID”: systematic ID from genome annotation, “Genome”: name of genome annotation, as given in S18 Data of Gilmore and colleagues [24]. The final columns give the genus and species of the source genome. (CSV) [file pbio.3003341.s012.csv]

Gene Name	Gene ID	Genome	Genus	Species
CNAG_05563	CNAG_05563	CnH99	Cryptococcus	neoformans
SNOG_00459	SNOG_00459	Sn	Stagnospora	nodorum
An07g08380	An07g08380	Anig	Aspergillus	niger
hosA	Afu2g03810	Af	Aspergillus	fumigatus
MCYG_05684	MCYG_05684	McCBS113480	Microsporum	canis
MGYG_02778	MGYG_02778	MgCBS118893	Microsporum	gyseum
TRV_07757	TRV_07757	TvHKI0517	Trichophyton	verrucosum
TEQG_00709	TEQG_00709	TeCBS127.97	Trichophyton	equinum
TERG_06867	TERG_06867	TrCBS118892	Trichophyton	rubrum
TESG_04611	TESG_04611	TtCBS112818	Trichophyton	tonsurans
ARB_00263	ARB_00263	AbCBS112371	Arthorderma	benhamiae
PAAG_06808	PAAG_06808	Pb01	Paracoccidioides	brasiliensis
PABG_01095	PABG_01095	Pb03	Paracoccidioides	brasiliensis
PADG_04376	PADG_04376	Pb18	Paracoccidioides	brasiliensis
BDCG_01812	BDCG_01812	Bd-er	Blastomyces	dermatitidis
BDBG_04737	BDBG_04737	Bd-slh	Blastomyces	dermatitidis
HCAG_04474	HCAG_04474	HcWU24	Histoplasma	capsulatum
HCEG_05125	HCEG_05125	HcH88	Histoplasma	capsulatum
HCDG_02873	HCDG_02873	HcH143	Histoplasma	capsulatum
HCBG_00398	HCBG_00398	HcG186ARb	Histoplasma	capsulatum
Contig0.30-snap.13.final	Contig0.30-snap.13.final	HcG186AR	Histoplasma	capsulatum
G217B_I7I48_09284_Hos2	HISTO_ZL.Contig1161b.Fgenesh_Aspergillus.104.final_new	HcG217B	Histoplasma	capsulatum
CPSG_09183	CPSG_09183	CpSilveira	Coccidioides	posadasii
CIMG_04476	CIMG_04476	CiRS	Coccidioides	immitis
CPAG_06274	CPAG_06274	Cp3488	Coccidioides	posadasii
CIRG_04299	CIRG_04299	Ci2394	Coccidioides	immitis
CIHG_08234	CIHG_08234	CiH538.4	Coccidioides	immitis
CISG_07895	CISG_07895	Ci3703	Coccidioides	immitis
hosA	AN3806	An	Aspergillus	nidulans
BC1G_10553	BC1G_10553	BcB05.10a	Botrytis	cinerea
MGG_01633	MGG_01633	Mg	Magnaporthe	oryzae
NCU02795	NCU02795	Nc	Neurospora	crassa
FVEG_01489	FVEG_01489	Fv	Fusarium	verticillioides
FOXG_00027	FOXG_00027	Fo	Fusarium	oxysporum
FGSG_01353	FGSG_01353	Fg	Fusarium	graminearum
HOS2	orf19.5377	Ca	Candida	albicans
HOS2	YGL194C	Sc	Saccharomyces	cerevisiae
CAGL0A03322g	CAGL0A03322g	Cg	Candida	glabrata
SARC_01863	SARC_01863	SaJP610	Sphaeroforma	arctica
DDB0237652	DDB0237652	Dd	Dictyostelium	discoideum
SARC_06582	SARC_06582	SaJP610	Sphaeroforma	arctica
SARC_15786	SARC_15786	SaJP610	Sphaeroforma	arctica
DDB0234190	DDB0234190	Dd	Dictyostelium	discoideum
CNAG_05276	CNAG_05276	CnH99	Cryptococcus	neoformans
CNAG_01699	CNAG_01699	CnH99	Cryptococcus	neoformans
RPD3	orf19.2834	Ca	Candida	albicans
RPD31	orf19.6801	Ca	Candida	albicans
RPD3	YNL330C	Sc	Saccharomyces	cerevisiae
CAGL0B01441g	CAGL0B01441g	Cg	Candida	glabrata
CNAG_05690	CNAG_05690	CnH99	Cryptococcus	neoformans
AO090012000132	AO090012000132	Ao	Aspergillus	oryzae
SNOG_00508	SNOG_00508	Sn	Stagnospora	nodorum
BC1G_01608	BC1G_01608	BcB05.10a	Botrytis	cinerea
MGG_05857	MGG_05857	Mg	Magnaporthe	oryzae
NCU00824	NCU00824	Nc	Neurospora	crassa
FVEG_00400	FVEG_00400	Fv	Fusarium	verticillioides
FGSG_00780	FGSG_00780	Fg	Fusarium	graminearum
FOXG_01114	FOXG_01114	Fo	Fusarium	oxysporum
An07g07850	An07g07850	Anig	Aspergillus	niger
rpdA	Afu2g03390	Af	Aspergillus	fumigatus
rpdA	AN4493	An	Aspergillus	nidulans
MGYG_02739	MGYG_02739	MgCBS118893	Microsporum	gyseum
TERG_06825	TERG_06825	TrCBS118892	Trichophyton	rubrum
TESG_05585	TESG_05585	TtCBS112818	Trichophyton	tonsurans
ARB_00299	ARB_00299	AbCBS112371	Arthorderma	benhamiae
TRV_06317	TRV_06317	TvHKI0517	Trichophyton	verrucosum
TEQG_00670	TEQG_00670	TeCBS127.97	Trichophyton	equinum
MCYG_05644	MCYG_05644	McCBS113480	Microsporum	canis
CPAG_06324	CPAG_06324	Cp3488	Coccidioides	posadasii
CPSG_09129	CPSG_09129	CpSilveira	Coccidioides	posadasii
CIHG_06798	CIHG_06798	CiH538.4	Coccidioides	immitis
CIRG_04351	CIRG_04351	Ci2394	Coccidioides	immitis
CISG_08286	CISG_08286	Ci3703	Coccidioides	immitis
CIMG_04528	CIMG_04528	CiRS	Coccidioides	immitis
BDCG_01853	BDCG_01853	Bd-er	Blastomyces	dermatitidis
BDBG_04059	BDBG_04059	Bd-slh	Blastomyces	dermatitidis
PAAG_06742	PAAG_06742	Pb01	Paracoccidioides	brasiliensis
HCDG_02927	HCDG_02927	HcH143	Histoplasma	capsulatum
PADG_04450	PADG_04450	Pb18	Paracoccidioides	brasiliensis
PABG_01037	PABG_01037	Pb03	Paracoccidioides	brasiliensis
Contig0.38.eannot.1029.final	Contig0.38.eannot.1029.final	HcG186AR	Histoplasma	capsulatum
G217B_I7I48_09219_Rpd3	HISTO_ZL.Contig1161a.eannot.1170.final_new	HcG217B	Histoplasma	capsulatum
HCEG_05176	HCEG_05176	HcH88	Histoplasma	capsulatum
HCBG_00449	HCBG_00449	HcG186ARb	Histoplasma	capsulatum
HCAG_10529	HCAG_10529	HcWU24	Histoplasma	capsulatum
CNAG_01563	CNAG_01563	CnH99	Cryptococcus	neoformans
HDA1	orf19.2606	Ca	Candida	albicans
HDA1	YNL021W	Sc	Saccharomyces	cerevisiae
CAGL0J03454g	CAGL0J03454g	Cg	Candida	glabrata
SNOG_01279	SNOG_01279	Sn	Stagnospora	nodorum
PAAG_08467	PAAG_08467	Pb01	Paracoccidioides	brasiliensis
PABG_00021	PABG_00021	Pb03	Paracoccidioides	brasiliensis
PADG_02410	PADG_02410	Pb18	Paracoccidioides	brasiliensis
BDCG_06958	BDCG_06958	Bd-er	Blastomyces	dermatitidis
BDBG_07960	BDBG_07960	Bd-slh	Blastomyces	dermatitidis
Contig4.1.fgenesh_plus.6.final	Contig4.1.fgenesh_plus.6.final	HcG186AR	Histoplasma	capsulatum
HCBG_05810	HCBG_05810	HcG186ARb	Histoplasma	capsulatum
HCEG_09259	HCEG_09259	HcH88	Histoplasma	capsulatum
HCDG_00022	HCDG_00022	HcH143	Histoplasma	capsulatum
HCAG_04909	HCAG_04909	HcWU24	Histoplasma	capsulatum
G217B_I7I48_08167_Hda1	HISTO_DM.Contig940.Fgenesh_Aspergillus.34.final_new	HcG217B	Histoplasma	capsulatum
MCYG_02018	MCYG_02018	McCBS113480	Microsporum	canis
TERG_04401	TERG_04401	TrCBS118892	Trichophyton	rubrum
TESG_06828	TESG_06828	TtCBS112818	Trichophyton	tonsurans
TEQG_06149	TEQG_06149	TeCBS127.97	Trichophyton	equinum
ARB_00830	ARB_00830	AbCBS112371	Arthorderma	benhamiae
TRV_07490	TRV_07490	TvHKI0517	Trichophyton	verrucosum
MGYG_04067	MGYG_04067	MgCBS118893	Microsporum	gyseum
TRV_07489	TRV_07489	TvHKI0517	Trichophyton	verrucosum
hdaA	AN8042	An	Aspergillus	nidulans
hdaA	Afu5g01980	Af	Aspergillus	fumigatus
AO090003001321	AO090003001321	Ao	Aspergillus	oryzae
An16g01840	An16g01840	Anig	Aspergillus	niger
CISG_03369	CISG_03369	Ci3703	Coccidioides	immitis
CPAG_03768	CPAG_03768	Cp3488	Coccidioides	posadasii
CIMG_06405	CIMG_06405	CiRS	Coccidioides	immitis
CPSG_00617	CPSG_00617	CpSilveira	Coccidioides	posadasii
CIRG_03211	CIRG_03211	Ci2394	Coccidioides	immitis
CISG_03368	CISG_03368	Ci3703	Coccidioides	immitis
BC1G_11969	BC1G_11969	BcB05.10a	Botrytis	cinerea
FGSG_04324	FGSG_04324	Fg	Fusarium	graminearum
FVEG_11339	FVEG_11339	Fv	Fusarium	verticillioides
FOXG_13914	FOXG_13914	Fo	Fusarium	oxysporum
NCU01525	NCU01525	Nc	Neurospora	crassa
MGG_01076	MGG_01076	Mg	Magnaporthe	oryzae
SARC_00190	SARC_00190	SaJP610	Sphaeroforma	arctica
SARC_13348	SARC_13348	SaJP610	Sphaeroforma	arctica
CNAG_00660	CNAG_00660	CnH99	Cryptococcus	neoformans
SNOG_13534	SNOG_13534	Sn	Stagnospora	nodorum
BC1G_03436	BC1G_03436	BcB05.10a	Botrytis	cinerea
NCU07018	NCU07018	Nc	Neurospora	crassa
MGG_06043	MGG_06043	Mg	Magnaporthe	oryzae
FGSG_05636	FGSG_05636	Fg	Fusarium	graminearum
FVEG_06850	FVEG_06850	Fv	Fusarium	verticillioides
FOXG_09250	FOXG_09250	Fo	Fusarium	oxysporum
MCYG_02288	MCYG_02288	McCBS113480	Microsporum	canis
MGYG_08248	MGYG_08248	MgCBS118893	Microsporum	gyseum
ARB_03570	ARB_03570	AbCBS112371	Arthorderma	benhamiae
TRV_06597	TRV_06597	TvHKI0517	Trichophyton	verrucosum
TEQG_06330	TEQG_06330	TeCBS127.97	Trichophyton	equinum
TESG_07126	TESG_07126	TtCBS112818	Trichophyton	tonsurans
TERG_05654	TERG_05654	TrCBS118892	Trichophyton	rubrum
CPSG_06328	CPSG_06328	CpSilveira	Coccidioides	posadasii
CIMG_08649	CIMG_08649	CiRS	Coccidioides	immitis
CPAG_04985	CPAG_04985	Cp3488	Coccidioides	posadasii
CIHG_09131	CIHG_09131	CiH538.4	Coccidioides	immitis
CIRG_06566	CIRG_06566	Ci2394	Coccidioides	immitis
CISG_04174	CISG_04174	Ci3703	Coccidioides	immitis
PAAG_08605	PAAG_08605	Pb01	Paracoccidioides	brasiliensis
PADG_08521	PADG_08521	Pb18	Paracoccidioides	brasiliensis
PABG_07651	PABG_07651	Pb03	Paracoccidioides	brasiliensis
BDCG_07365	BDCG_07365	Bd-er	Blastomyces	dermatitidis
BDBG_07179	BDBG_07179	Bd-slh	Blastomyces	dermatitidis
G217B_I7I48_12208_Hos3	HISTO_FX.Contig167.Fgenesh_Aspergillus.9.final_new	HcG217B	Histoplasma	capsulatum
HCBG_07206	HCBG_07206	HcG186ARb	Histoplasma	capsulatum
Contig10.26-snap.3.final	Contig10.26-snap.3.final	HcG186AR	Histoplasma	capsulatum
HCEG_07845	HCEG_07845	HcH88	Histoplasma	capsulatum
HCDG_05549	HCDG_05549	HcH143	Histoplasma	capsulatum
HCAG_08002	HCAG_08002	HcWU24	Histoplasma	capsulatum
Afu4g04290	Afu4g04290	Af	Aspergillus	fumigatus
hosB	AN7019	An	Aspergillus	nidulans
An14g00560	An14g00560	Anig	Aspergillus	niger
AO090206000064	AO090206000064	Ao	Aspergillus	oryzae
HOS3	orf19.2772	Ca	Candida	albicans
HOS3	YPL116W	Sc	Saccharomyces	cerevisiae
CAGL0J06974g	CAGL0J06974g	Cg	Candida	glabrata
DDB0237655	DDB0237655	Dd	Dictyostelium	discoideum
DDB0237658	DDB0237658	Dd	Dictyostelium	discoideum
CNAG_05096	CNAG_05096	CnH99	Cryptococcus	neoformans
HOS1	orf19.4411	Ca	Candida	albicans
HOS1	YPR068C	Sc	Saccharomyces	cerevisiae
CAGL0D01430g	CAGL0D01430g	Cg	Candida	glabrata
