# Supplementary material for: The Rpd3 histone deacetylase is a critical regulator of temperature-mediated morphogenesis and virulence in the human fungal pathogen Histoplasma
Source: PLoS Biol. 2026 Mar 17;24(3):e3003341. doi: 10.1371/journal.pbio.3003341 (PMC13132440; doi:10.1371/journal.pbio.3003341)
Supplement: S6 Table — Excel-compatible tab-delimited text conforming to JavaTreeView extended CDT format. Each row is a transcript, with the UNIQID column giving the ucsf_hc.01_1.G217B systematic gene name. The NAME column gives short names taken from S1 Data of Voorhies and colleagues [53] with additional names and corrections based on human curation. Description and HcG217B_pred (WUSTL G217B predicted gene accessions), HcG217B_rc (Edwards and colleagues G217B transcript accessions [18]), and HcG217B_acc (UCSF1 gene accessions [53]); and Ryp1_ChIP, Ryp2_ChIP, Ryp3_ChIP, and Ryp4_ChIP (indicating genes with promoters bound by Ryp TFs in [23]) are taken from S1 Data of [53]. The next 7 columns give LIMMA BH-adjusted p-values for differential expression in each of the 7 contrasts, and the corresponding LIMMA-fit log2 ratios are given in the final 7 columns. The next 21 columns give KALLISTO estimated counts for each transcript in each sample. GWEIGHT is a place-holder column for JavaTreeView compatibility. The estimated counts in this file are sufficient to recapitulate the LIMMA analysis. (TXT) [file pbio.3003341.s013.txt]

GID	UNIQID	NAME	Description	HcG217B_pred	HcG217B_rc	HcG217B_acc	Ryp1_ChIP	Ryp2_ChIP	Ryp3_ChIP	Ryp4_ChIP	p(37C.10.1/37C.0.1)	p(37C.50.1/37C.0.1)	p(RT.0.1/37C.0.1)	p(37C.0.2/37C.0.1)	p(37C.10.2/37C.0.2)	p(37C.50.2/37C.0.2)	p(RT.0.2/37C.0.2)	37A_D1_S22_counts	37A_D2_S34_counts	37B_D1_S23_counts	37B_D2_S35_counts	37C_D1_S24_counts	37C_D2_S36_counts	Ent10A_D1_S25_counts	Ent10A_D2_S37_counts	Ent10B_D1_S26_counts	Ent10B_D2_S38_counts	Ent10C_D1_S27_counts	Ent10C_D2_S39_counts	Ent50A_D1_S28_counts	Ent50A_D2_S40_counts	Ent50B_D1_S29_counts	Ent50B_D2_S41_counts	Ent50C_D1_S30_counts	Ent50C_D2_S42_counts	RTA_D1_S19_counts	RTA_D2_S31_counts	RTB_D1_S20_counts	RTB_D2_S32_counts	RTC_D1_S21_counts	RTC_D2_S33_counts	GWEIGHT	37A_D1_S22	37A_D2_S34	37B_D1_S23	37B_D2_S35	37C_D1_S24	37C_D2_S36	Ent10A_D1_S25
GENE1278X	ucsf_hc.01_1.G217B.01319		hypothetical protein			I7I48_04452					0.194793791274674	0.328661541886258	0.926005523794826	0.825986902159676	0.999274062739552	0.31079037114076	0.869711890711914	293.0	437.0	588.0	362.0	594.0	441.0	319.0	383.0	587.0	680.0	907.0	591.0	629.0	572.0	619.0	641.0	773.0	646.0	270.0	250.0	451.0	425.0	568.0	382.0	1.0	-0.03235476670487536	0.021734608455294513	0.0541633167204143	0.032879705718074526	-0.030992745666375665	0.045757392225454385	-0.11737744527342553
GENE6266X	ucsf_hc.01_1.G217B.06429		hypothetical protein			I7I48_05566					0.0485018693227556	0.72150436007654	0.636456099997599	0.662239208742173	0.7535996602171	0.283220729044077	0.844754115371145	17.0	20.0	29.0	17.0	36.0	18.0	11.0	15.0	15.0	35.0	30.0	17.0	28.0	16.0	30.0	20.0	64.0	27.0	33.0	9.0	28.0	17.0	12.0	17.0	1.0	0.39948611179849364	0.10592196102213969	0.23568231571226267	0.16010009242919565	0.44307336813643966	-0.031284315125606366	-0.4137130554949543
GENE353X	ucsf_hc.01_1.G217B.00377		hypothetical protein		in LTR block	I7I48_00063					0.258045220720878	0.766034444298326	0.111022773949499	0.576148095817064	0.778710637516008	0.149261183693478	0.660358559967586	4.0	10.0	8.0	4.0	4.0	5.0	1.0	8.0	3.0	10.0	8.0	10.0	6.0	3.0	6.0	5.0	12.0	8.0	0.0	4.0	1.0	3.0	9.0	5.0	1.0	0.5267030566071091	1.2272623394940894	0.5270770679120393	0.2873170372378193	-0.49025122898999074	0.30526889819400926	-1.2657375505195403
GENE1899X	ucsf_hc.01_1.G217B.01959		hypothetical protein		in LTR block	I7I48_11204					0.387213613292915	0.56948108296551	0.018183046502881	0.110305948987401	0.56820445592854	0.0158165470194473	0.0228127052875677	2.0	10.0	9.0	5.0	4.0	12.0	4.0	6.0	3.0	9.0	5.0	14.0	6.0	4.0	6.0	8.0	12.0	4.0	0.0	2.0	1.0	5.0	2.0	1.0	1.0	-0.2277211619363948	1.3208350275055354	0.7811144281167253	0.6703963424442452	-0.3966785409785447	1.5832661573428852	0.41279763821306537
GENE2999X	ucsf_hc.01_1.G217B.03079		hypothetical protein	HISTO_DU.Contig190.Fgenesh_histo.4.final_new		I7I48_12061					0.709666763569	0.864253587720912	0.457649291115293	0.702415020755937	0.987041333749463	0.45444920111582	0.458042741093964	21.0	27.0	29.0	39.0	42.0	24.0	19.0	31.0	30.0	56.0	62.0	31.0	38.0	31.0	39.0	33.0	47.0	55.0	25.0	12.0	13.0	24.0	32.0	23.0	1.0	0.19360932175738993	0.02687114213048103	-0.267176212085972	0.831739295863097	0.15978121759588934	-0.12888636443758297	-0.15473132048795699
GENE10329X	ucsf_hc.01_1.G217B.10631		hypothetical protein			I7I48_05947					0.676134447466957	0.288125296132059	0.0576601690822685	0.25965713247735	0.591601444235556	0.157409142374357	0.157039191094683	11.0	25.0	18.0	10.0	18.0	25.0	8.0	22.0	16.0	27.0	33.0	18.0	21.0	28.0	25.0	22.0	35.0	16.0	6.0	6.0	7.0	13.0	9.0	13.0	1.0	0.18976314813245942	0.8167933955974714	-0.04150927079870459	-0.18086740451509464	-0.14129972789270462	0.8276857584388584	-0.45381407307971444
GENE6791X	ucsf_hc.01_1.G217B.06976		multidrug transporter	HISTO_KF.Contig597.eannot.1388.final_new		I7I48_02642					0.879025329550406	0.83957136960661	0.0891681740758574	0.657701295967743	0.84521890843364	0.0202793261813057	0.714576826786514	568.0	824.0	1121.0	718.0	1141.0	854.0	634.0	744.0	1271.0	1395.0	1956.0	1090.0	1128.0	1116.0	1130.0	1188.0	1421.0	1139.0	515.0	516.0	797.0	736.0	976.0	717.0	1.0	-0.007731698750570892	0.006794307345179718	0.055301838940349235	0.09071008944521974	-0.018987379015220185	0.06924766842523944	-0.05674999020721039
GENE1665X	ucsf_hc.01_1.G217B.01721		NADB Rossman superfamily domain-containing protein	HISTO_DA.Contig93-snap.188.final_new		I7I48_08443					0.559945783130045	0.514255439945377	0.945295032592668	0.766533454413013	0.437170427869023	0.247015747615415	0.650965857663693	3090.0	4290.0	5682.0	3653.0	6100.0	4592.0	3564.0	3550.0	5638.0	7407.0	10310.0	5220.0	6162.0	6061.0	5977.0	6685.0	7644.0	6232.0	2672.0	2695.0	5065.0	3517.0	5558.0	4066.0	1.0	0.03210665843185545	-0.016420960859584	-0.006371656072103882	0.034159581361586255	-0.003760400688023857	0.09260533911641566	0.03048800794030626
GENE2405X	ucsf_hc.01_1.G217B.02475		purine permease	HISTO_DM.Contig93.Fgenesh_histo.203.final_new	near LTR block	I7I48_07379					0.711307348908314	0.166381673893978	0.55631541210949	0.603919822591435	0.09935458164777	0.100830707135321	0.397096731275332	24.0	46.0	86.0	53.0	79.0	83.0	39.0	37.0	69.0	59.0	117.0	66.0	82.0	56.0	71.0	73.0	172.0	71.0	30.0	46.0	42.0	37.0	69.0	40.0	1.0	-0.5592838911069938	-0.15666806256364085	0.3434706639114171	0.32808723180964705	0.1219349344650491	0.6987697816437672	-0.07769109345059588
GENE3727X	ucsf_hc.01_1.G217B.03826		hypothetical protein			I7I48_08788					0.925820018154399	0.301355327593885	0.79612749277011	0.250569717011969	0.0340403270804161	0.00905701314402067	0.12575316150175	24.0	36.0	45.0	30.0	27.0	51.0	21.0	20.0	36.0	32.0	65.0	28.0	35.0	26.0	34.0	30.0	105.0	29.0	26.0	15.0	31.0	14.0	21.0	35.0	1.0	0.35824379384153154	0.4115253701568705	0.33416476142191454	0.43488526791991156	-0.49206062234612147	0.9190937013014586	-0.03767940197707545
GENE5067X	ucsf_hc.01_1.G217B.05201		hypothetical protein	HISTO_GX.Contig297.Fgenesh_histo.61.final_new	in LTR block	I7I48_10254					0.629879413142866	0.434271499758418	0.575515357690349	0.991451604291928	0.419890874882142	0.369003669483203	0.606266947257233	34.0	46.0	48.0	19.0	34.0	30.0	30.0	15.0	29.0	14.0	40.0	27.0	21.0	15.0	18.0	35.0	821.0	16.0	15.0	17.0	18.0	18.0	25.0	11.0	1.0	1.048047431895466	0.9568486477758581	0.6222719888013201	-0.014460825389752907	0.031093146298361074	0.3593195370721003	0.6627822062746861
GENE10193X	ucsf_hc.01_1.G217B.10491		peroxisomal-coenzyme A synthetase	HISTO_ZT.Contig1141.eannot.1170.final_new	near LTR block	I7I48_06702					0.229816553730485	0.194895696365178	0.261694907389367	0.601442290199107	0.0282520483041271	0.0482755559505256	0.19530835628199	2369.0	3348.0	4406.0	2827.0	4867.0	3659.0	2671.0	2727.0	4678.0	5392.0	7587.0	3985.0	4693.0	4651.0	4598.0	5038.0	6429.0	4995.0	2132.0	2192.0	3540.0	2840.0	4181.0	2800.0	1.0	0.024442886555537058	0.0015420551856273335	0.002329602196457614	0.040001230430827484	0.046086918933487375	0.14056599553617755	-0.009967863659782417
GENE3144X	ucsf_hc.01_1.G217B.03228		hypothetical protein		near LTR block	I7I48_03460					0.989128169061584	0.510319862953847	0.274306450830698	0.823796313249843	0.4430165101094	0.0919374656327879	0.321262516168241	13.0	14.0	26.0	10.0	10.0	18.0	16.0	11.0	16.0	16.0	29.0	14.0	16.0	12.0	17.0	8.0	45.0	17.0	10.0	5.0	11.0	8.0	6.0	10.0	1.0	0.6799822688431231	0.26124262335775295	0.7358513927397481	0.07802617008911295	-0.6995420961386871	0.623607356700521	0.7620107796326101
GENE4978X	ucsf_hc.01_1.G217B.05109	APG12	autophagy protein Apg12	HISTO_GL.Contig59.eannot.1296.final_new		I7I48_10884					0.599843522757669	0.662133641921452	0.208803364415108	0.321333313890567	0.429240043426029	0.00592333490696217	0.139578763901036	715.0	1092.0	1405.0	969.0	1455.0	1110.0	776.0	876.0	1459.0	1795.0	2441.0	1368.0	1359.0	1355.0	1279.0	1501.0	2140.0	1448.0	619.0	627.0	1123.0	970.0	1168.0	831.0	1.0	-0.003945607996951317	0.08483086121486849	0.05295034515361863	0.19495750401387912	0.003591273802038941	0.11929933721527863	-0.0933895567418217
GENE11425X	ucsf_hc.01_1.G217B.11759		hypothetical protein			I7I48_11416					0.669127833305691	0.742599175743978	0.260229568886003	0.454797434365241	0.0869174317242989	0.0116350976730852	0.0967582772637042	7.0	18.0	17.0	18.0	32.0	29.0	6.0	5.0	23.0	20.0	31.0	18.0	12.0	17.0	18.0	12.0	64.0	7.0	16.0	7.0	8.0	7.0	7.0	11.0	1.0	-0.2392497910148792	0.5414798405560809	0.06597880181846083	0.8239269596362538	0.8592731408079519	1.22556188713036	-0.6531787748877991
GENE2362X	ucsf_hc.01_1.G217B.02431		hypothetical protein			I7I48_07423					0.372917659785645	0.0894878664219342	0.439763582445262	0.613969539364719	0.701943771012145	0.265929880807977	0.439493296572758	16.0	20.0	27.0	27.0	34.0	29.0	9.0	23.0	33.0	38.0	43.0	53.0	42.0	28.0	39.0	39.0	63.0	27.0	10.0	14.0	25.0	16.0	21.0	21.0	1.0	0.015933904975371005	-0.19274134821446998	-0.16426432936152902	0.513513479772279	0.06310995679798098	0.3432420593706752	-0.988010807344994
GENE6027X	ucsf_hc.01_1.G217B.06177		hypothetical protein			I7I48_06997					0.651775638109103	0.475297598800231	0.530538621857154	0.336309283284927	0.914845483547887	0.701731620791777	0.254966755176784	7.0	18.0	15.0	9.0	5.0	11.0	2.0	9.0	4.0	18.0	27.0	21.0	14.0	13.0	18.0	12.0	14.0	30.0	6.0	3.0	10.0	12.0	2.0	4.0	1.0	0.2936858951181591	1.074415526689119	0.42382778139340926	0.39533679358392915	-1.170727367450171	0.3994164799585691	-1.4987547120084908
GENE8098X	ucsf_hc.01_1.G217B.08336		SAM dependent methyltransferase	HISTO_ZE.Contig158.Fgenesh_Aspergillus.25.final_new	near LTR block	I7I48_02105					0.559950196902936	0.0397125224000595	0.812222627278495	0.378549790464166	0.65776173582604	0.299454228344336	0.0337848292791234	7.0	7.0	5.0	6.0	5.0	12.0	6.0	15.0	3.0	6.0	7.0	9.0	10.0	4.0	15.0	9.0	37.0	13.0	3.0	3.0	5.0	1.0	4.0	1.0	1.0	0.8850519166733273	0.3632187782238572	-0.47957088880100285	0.4392150198365974	-0.5793613458950029	1.1110767352314472	0.4711229328004074
GENE410X	ucsf_hc.01_1.G217B.00435		hypothetical protein		near LTR block	I7I48_00121					0.0833160798803697	0.166991261767551	0.0148418976912108	0.0291586239597958	0.426945746832344	0.272791374043631	0.154767225567244	379.0	448.0	689.0	340.0	765.0	400.0	360.0	285.0	719.0	689.0	1047.0	503.0	588.0	573.0	560.0	546.0	994.0	604.0	254.0	268.0	468.0	289.0	578.0	304.0	1.0	0.34652308210426375	0.06569804315858319	0.2908099196996736	-0.049308024668436534	0.3418712885914732	-0.08671533651057661	0.06494434952412353
GENE3731X	ucsf_hc.01_1.G217B.03830	MRD1	multiple RNA-binding domain-containing protein	HISTO_FE.Contig19.eannot.1939.final_new		I7I48_08792					0.00212286491789324	7.71775997870066e-06	1.22673184905077e-07	6.19307133650498e-05	0.134498193976928	0.0662701399175544	0.000624171053955819	2374.0	2437.0	4657.0	2286.0	4679.0	2632.0	2462.0	2101.0	4219.0	3934.0	6593.0	3036.0	3638.0	3263.0	3328.0	3792.0	4739.0	3739.0	1514.0	1261.0	2503.0	1947.0	3221.0	1880.0	1.0	0.39435704053151266	-0.08969763525195784	0.44912522499907226	0.10048818411084248	0.3561333862270226	0.032226039978172416	0.2393789024987818
GENE854X	ucsf_hc.01_1.G217B.00884		hypothetical protein			I7I48_04016					0.24776534194537	0.256169003452686	0.338117150721024	0.590352127396459	0.496636650853466	0.844053509992836	0.425021140447536	28.0	22.0	37.0	21.0	36.0	23.0	16.0	18.0	30.0	29.0	50.0	23.0	26.0	38.0	18.0	26.0	57.0	38.0	11.0	15.0	32.0	6.0	25.0	29.0	1.0	0.8840510540589789	0.02118099777444088	0.36281590188701285	0.23803977522703684	0.22403131317714986	0.09480911596379088	-0.1119229471528071
GENE6818X	ucsf_hc.01_1.G217B.07003	LCP5	U3 small nucleolar ribonucleoprotein Lcp5	HISTO_KF.Contig597-snap.114.final_new	near LTR block	I7I48_02669					0.00736376324205273	0.00138464761819627	0.0114019634314064	0.00112861991237176	0.0323255882156889	0.33983007541861	0.00481087852618234	1860.0	2310.0	3721.0	1964.0	3762.0	2335.0	2039.0	1865.0	3503.0	3499.0	5800.0	2759.0	3338.0	3186.0	3157.0	3562.0	4183.0	3496.0	1618.0	1302.0	2778.0	1821.0	3091.0	1836.0	1.0	0.17420475832242488	-0.0351136810862851	0.25723477530713446	0.013290516286044607	0.17325166413397497	-0.008694962611235368	0.09925176858368445
GENE1135X	ucsf_hc.01_1.G217B.01172		DENN domain-containing protein	HISTO_BP.Contig459.eannot.1472.final_new		I7I48_04304					0.0390249594982615	0.069055485464605	0.00125966716404091	0.298540263331408	0.00210562417050334	0.59622615747944	0.644412999001928	417.0	629.0	834.0	477.0	924.0	506.0	405.0	385.0	805.0	671.0	1282.0	561.0	767.0	795.0	733.0	908.0	943.0	768.0	406.0	359.0	464.0	501.0	572.0	433.0	1.0	0.15934924035534337	0.22994628226347302	0.24132126385341301	0.11368775654773344	0.2892920768010132	-0.07280546381301711	-0.09020314919429673
GENE2429X	ucsf_hc.01_1.G217B.02499		hypothetical protein			I7I48_08060					0.365302920391575	0.641090173741567	0.267418917031705	0.771176480783167	0.350788909856964	0.978292067522646	0.549647681440862	79.0	103.0	128.0	63.0	128.0	89.0	71.0	50.0	79.0	119.0	242.0	110.0	113.0	161.0	86.0	110.0	210.0	139.0	59.0	49.0	93.0	62.0	84.0	74.0	1.0	0.43443548541062316	0.293206349176123	0.21001325081703315	-0.1291488024708669	0.11022279372303312	0.09442753178243302	0.07394576049915313
GENE4700X	ucsf_hc.01_1.G217B.04828		hypothetical protein		near LTR block	I7I48_10641					0.00889984455644754	0.0170889896244451	0.000944467576279186	0.662716109816042	0.00289101257904192	0.0518760480791223	0.00744597301385554	19.0	28.0	37.0	23.0	27.0	10.0	4.0	2.0	13.0	7.0	27.0	11.0	19.0	15.0	18.0	16.0	13.0	14.0	9.0	4.0	4.0	6.0	5.0	3.0	1.0	1.486938746537688	1.512593403390711	1.5131913896682159	1.516739359983779	0.9659419556029949	0.08291317484611893	-0.836016577287741
GENE5089X	ucsf_hc.01_1.G217B.05223		hypothetical protein	HISTO_GX.Contig297.Fgenesh_histo.103.final_new	near LTR block	I7I48_10232					0.00029689311608173	0.00124318392851241	1.12983999502546e-05	0.604660517336927	6.99451312312577e-05	0.00312216263203861	0.000659377094035069	285.0	405.0	523.0	272.0	468.0	310.0	196.0	178.0	412.0	332.0	555.0	286.0	382.0	389.0	342.0	408.0	473.0	366.0	144.0	109.0	234.0	239.0	259.0	199.0	1.0	0.633360832775681	0.6177388631806409	0.5908957958405412	0.32674029770783086	0.3309648494749209	0.2435225800252412	-0.11307870673404885
GENE665X	ucsf_hc.01_1.G217B.00693		hypothetical protein		near LTR block	I7I48_12167					0.00263243548950945	0.0335783243628742	6.38570188012697e-05	0.953017555217621	0.00483411098620311	0.0826495880289912	0.010554935361067	27.0	40.0	49.0	29.0	60.0	41.0	18.0	21.0	32.0	33.0	57.0	32.0	43.0	43.0	29.0	54.0	55.0	38.0	13.0	13.0	17.0	21.0	18.0	21.0	1.0	0.5402772974680334	0.5769344483785274	0.47111037551987744	0.40217461393591636	0.6608265356208634	0.6230162396822154	-0.2391071568331736
GENE9520X	ucsf_hc.01_1.G217B.09798		hypothetical protein			I7I48_06778					0.00935616601089466	0.0475718396205838	0.00011183688018715	0.81986463279164	0.0242904299684521	0.0914138879297757	0.00689121593786807	98.0	125.0	204.0	143.0	228.0	152.0	64.0	88.0	177.0	191.0	281.0	135.0	150.0	204.0	167.0	165.0	228.0	182.0	48.0	62.0	92.0	90.0	115.0	82.0	1.0	0.2856776823526064	0.11333627839752647	0.42241906733486645	0.5891467702026165	0.4827219323571963	0.4053505197383964	-0.5326249880860134
GENE1736X	ucsf_hc.01_1.G217B.01792		midasin			I7I48_08371					0.0381762198789701	0.036928201324982	0.000186289149453147	0.775993311904121	0.0662475120017073	0.147953509277309	0.0544339390581255	95.0	122.0	193.0	115.0	223.0	164.0	100.0	113.0	145.0	197.0	288.0	111.0	183.0	155.0	139.0	195.0	194.0	187.0	52.0	58.0	91.0	88.0	106.0	109.0	1.0	0.23889524577077115	0.07627121828812111	0.34049234537633133	0.2738294397817813	0.4486431533212314	0.5124694158621814	0.10504000250845102
GENE9505X	ucsf_hc.01_1.G217B.09782		hypothetical protein	HISTO_ZL.Contig1161e.eannot.1247.final_new		I7I48_06794					0.00257818239634052	0.00036424195952682	1.51750060831804e-07	0.387194023977011	0.000261756841620343	0.00462905112209945	0.00183308094582717	3883.0	5340.0	7195.0	4237.0	7332.0	4983.0	3722.0	3630.0	6961.0	6798.0	11254.0	5966.0	6305.0	6795.0	5936.0	7057.0	8195.0	6886.0	2726.0	3008.0	4449.0	3855.0	4983.0	3759.0	1.0	0.2553879191385455	0.19317213412429624	0.22796156493681607	0.14185780205904575	0.15538133356448558	0.10424900602428622	-0.013175804418754211
GENE8225X	ucsf_hc.01_1.G217B.08473		hypothetical protein	HISTO_ZH.Contig107.Fgenesh_Aspergillus.13.final_new	near LTR block	I7I48_10531					0.00270956959725088	0.0014679609047157	1.4982262239866e-05	0.28859693183124	0.00846902863119603	0.0619188707201094	0.0684786637496961	829.0	1091.0	1583.0	912.0	1750.0	1190.0	780.0	769.0	1482.0	1683.0	2535.0	1241.0	1343.0	1523.0	1371.0	1499.0	1827.0	1630.0	585.0	608.0	1007.0	916.0	1188.0	895.0	1.0	0.19748324640782045	0.07164835199328046	0.21312239897705076	0.09567980473740079	0.25798213628336075	0.20779620511421104	-0.09783820897562912
GENE1732X	ucsf_hc.01_1.G217B.01788		hypothetical protein			I7I48_08375					0.313505391467301	0.481638617202765	0.798956628475061	0.48848229418212	0.42333308756832	0.690418447143534	0.425902164893768	16.0	18.0	35.0	22.0	38.0	16.0	22.0	18.0	17.0	17.0	54.0	23.0	27.0	43.0	19.0	35.0	53.0	25.0	19.0	6.0	27.0	17.0	26.0	13.0	1.0	0.21481966905006927	-0.1419542231289057	0.40300884069319226	0.42289262665199223	0.42025780478941227	-0.2961211065580147	0.45480053961579225
GENE2254X	ucsf_hc.01_1.G217B.02321	HAS1	ATP-dependent RNA helicase HAS1	HISTO_DM.Contig93.eannot.1701.final_new		I7I48_07535					0.000540793313670058	0.00728379353586616	0.902268158512714	0.00848393103438744	0.0168521573187636	0.179917198960382	0.00224435476994989	3224.0	3974.0	6397.0	3344.0	6071.0	3895.0	3129.0	3055.0	5648.0	5848.0	9046.0	4492.0	5759.0	5171.0	5097.0	5793.0	7139.0	6028.0	3184.0	2050.0	4824.0	3190.0	5655.0	2926.0	1.0	0.22293185533245552	0.0027966252461153474	0.294200799548765	0.03626091168274481	0.11895508705314484	-0.015275875083454515	-0.027689544336555016
GENE10019X	ucsf_hc.01_1.G217B.10312		hypothetical protein			I7I48_06118					0.00193585588650834	0.0040459090371309	0.852528885566152	0.2503742367636	0.0125408305058752	0.167327163764793	0.000444547554509867	221.0	298.0	428.0	231.0	494.0	284.0	203.0	196.0	371.0	353.0	538.0	272.0	298.0	381.0	320.0	337.0	505.0	426.0	227.0	112.0	381.0	193.0	374.0	129.0	1.0	0.30147081332356374	0.21006190758388366	0.3362954903779438	0.12579028865948372	0.4431803499305538	0.15165199146704378	-0.02828519737070634
GENE10478X	ucsf_hc.01_1.G217B.10782	TPP1	polynucleotide kinase	HISTO_ZT.Contig181-snap.59.final_new		I7I48_06595					0.00448319335450413	0.0402152023384462	0.21027257078383	0.185231218638007	0.640401046212405	0.32037961956913	0.000330033896021169	2283.0	2924.0	4182.0	2580.0	4699.0	3111.0	2381.0	2501.0	4133.0	5097.0	6836.0	3728.0	4192.0	4341.0	3732.0	4457.0	5420.0	4490.0	1984.0	1697.0	3549.0	2129.0	3851.0	2323.0	1.0	0.13571187474709578	-0.02917806434007364	0.09166679679134582	0.0727296962834858	0.16001806986384626	0.07113455564802607	-0.011142472672734272
GENE1865X	ucsf_hc.01_1.G217B.01922		hypothetical protein	HISTO_DA.Contig93.Fgenesh_Neurospora.82.final_new	near LTR block	I7I48_08241					1.89209235206397e-05	6.93316952854563e-07	4.44418694167477e-08	0.0141095624869426	0.0048001564693247	0.000745491923614633	2.34838123150123e-05	69.0	62.0	177.0	68.0	138.0	69.0	39.0	39.0	64.0	66.0	135.0	48.0	61.0	54.0	55.0	62.0	67.0	52.0	22.0	16.0	16.0	23.0	29.0	12.0	1.0	1.1966571660590504	0.5216672395481603	1.6322274792244804	0.9363621569267704	1.1745039737876204	0.6857163904509704	0.17401873510714738
GENE3633X	ucsf_hc.01_1.G217B.03728		hypothetical protein			I7I48_09763					0.0701707970926227	0.119204577118116	0.00310054804526723	0.271348311779468	0.309062088935003	0.2618402929488	0.0911680994388705	51.0	43.0	86.0	33.0	88.0	66.0	39.0	34.0	67.0	53.0	105.0	60.0	61.0	70.0	49.0	41.0	113.0	69.0	13.0	22.0	45.0	26.0	42.0	26.0	1.0	0.7847007993438444	0.01931062955988333	0.6156646712942444	-0.07509655675090066	0.5488515366465143	0.6425419320537344	0.19450291393223135
GENE1933X	ucsf_hc.01_1.G217B.01993		hypothetical protein	HISTO_DF.Contig537-snap.24.final_new		I7I48_03214					0.00569820991011074	0.00113607600600398	7.76570203796033e-07	0.0118673789576203	0.250930239330249	6.37034263411608e-05	2.28098796817134e-05	378.0	472.0	733.0	358.0	831.0	462.0	382.0	315.0	684.0	752.0	1096.0	530.0	597.0	530.0	619.0	459.0	792.0	512.0	241.0	193.0	361.0	256.0	478.0	267.0	1.0	0.3982414775244094	0.19642936819764945	0.43558131470896955	0.08053527687128925	0.5167101552288389	0.17646076733426908	0.20592981871319926
GENE6793X	ucsf_hc.01_1.G217B.06978		hypothetical protein	HISTO_KF.Contig597.Fgenesh_Neurospora.76.final_new		I7I48_02644					0.0227071033701462	0.00301787472416738	0.000330006821889078	0.0244241918456833	0.274212906402401	0.0923447614649103	0.00180428040509087	207.0	276.0	423.0	190.0	445.0	213.0	197.0	146.0	377.0	384.0	595.0	281.0	321.0	289.0	272.0	301.0	463.0	326.0	116.0	98.0	233.0	150.0	292.0	132.0	1.0	0.4134396779214766	0.30577468347242664	0.5255264825162764	0.050733319811206545	0.4987994876120063	-0.05637636430040338	0.1347028883461565
GENE1482X	ucsf_hc.01_1.G217B.01534		methyltransferase	HISTO_DA.Contig93-snap.61.final_new		I7I48_08632					0.00184438287179017	3.54176982268596e-05	4.66472117416309e-05	0.320065477822231	0.0869707793072506	0.001397828632916	0.000506537858856619	577.0	641.0	934.0	532.0	1024.0	739.0	436.0	492.0	851.0	1053.0	1422.0	694.0	706.0	840.0	634.0	756.0	1007.0	784.0	320.0	311.0	563.0	372.0	678.0	482.0	1.0	0.5246313222756402	0.15442650261242985	0.30184121121427054	0.16820588171612005	0.3347041693863604	0.3704197474632105	-0.08668607680384
GENE7886X	ucsf_hc.01_1.G217B.08105		hypothetical protein	HISTO_LY.Contig16-snap.9.final_new	in LTR block	I7I48_11248					0.16369776606956	0.136322251902501	0.0950181276504359	0.794248150810833	0.690576944284498	0.200007867949629	0.267677889896576	65.0	79.0	122.0	82.0	106.0	66.0	62.0	67.0	100.0	105.0	146.0	107.0	106.0	111.0	96.0	86.0	96.0	93.0	34.0	28.0	68.0	79.0	88.0	50.0	1.0	0.4107135544729652	0.16834036977040512	0.39676466343498507	0.5042267478120352	0.09504588756424526	-0.07836778717137483	0.13559673119210514
GENE1752X	ucsf_hc.01_1.G217B.01808		pentatricopeptide repeat protein	HISTO_DA.Contig93.Fgenesh_histo.225.final_new		I7I48_08355					0.0205174810075924	3.52134369785496e-05	6.85269562999668e-05	0.0916656657193155	0.412865584550694	0.000675819630904209	0.00237625538865558	1242.0	1629.0	2377.0	1410.0	2641.0	1587.0	1328.0	1483.0	2374.0	2504.0	3730.0	1894.0	2103.0	1910.0	1792.0	2051.0	2476.0	2207.0	929.0	840.0	1529.0	1186.0	1893.0	1228.0	1.0	0.22036524569973714	0.08971560753917718	0.23940090649490742	0.16394004046635757	0.2915225182053476	0.06293521018889692	0.10943951533509733
GENE3245X	ucsf_hc.01_1.G217B.03331		hypothetical protein	HISTO_EA.Contig33.Fgenesh_Aspergillus.178.final_new		I7I48_04494					0.171798614693808	0.0084312470793316	0.00360578167831276	0.654392178758401	0.374951508904787	0.0368196554654909	0.0568127668832866	1795.0	2531.0	3553.0	2020.0	3264.0	2330.0	1830.0	1984.0	3268.0	3867.0	5880.0	2918.0	3048.0	3285.0	2888.0	3303.0	3807.0	3361.0	1311.0	1444.0	2417.0	1864.0	2838.0	1905.0	1.0	0.1638945780341583	0.13766827082983824	0.23158579582777783	0.09483525718365815	0.009416680897017748	0.029207662300358095	-0.015731407731451874
GENE10021X	ucsf_hc.01_1.G217B.10314		hypothetical protein			I7I48_06116					0.333218137137056	0.0728049741514289	0.089365555317286	0.775644163364705	0.716061692669314	0.320107641519387	0.306424045987837	25.0	27.0	63.0	41.0	66.0	47.0	19.0	28.0	53.0	53.0	85.0	52.0	51.0	44.0	25.0	64.0	46.0	31.0	34.0	12.0	13.0	32.0	44.0	24.0	1.0	0.16716487294158644	-0.24573389395472056	0.5662603892391515	0.6303929429477175	0.5330676808741754	0.5536543636929555	-0.4273363565731586
GENE2784X	ucsf_hc.01_1.G217B.02861		hypothetical protein			I7I48_07697					4.47142356778175e-08	1.97141429736048e-13	7.58388405433153e-14	0.0181532385751795	4.42188239443255e-06	3.44821981354515e-12	7.23906860432211e-12	883.0	1094.0	1863.0	980.0	1883.0	1121.0	649.0	651.0	1324.0	1310.0	1918.0	997.0	750.0	728.0	570.0	747.0	915.0	671.0	231.0	238.0	389.0	328.0	524.0	382.0	1.0	0.9423902550468144	0.7295270312266746	1.101939205720944	0.8532917313180439	1.017549962845484	0.7755770599733847	0.29101153953757386
GENE4157X	ucsf_hc.01_1.G217B.04267		BolA domain-containing protein	HISTO_FX.Contig167.Fgenesh_histo.54.final_new		I7I48_12292					0.0781788103971608	0.000223604789270687	6.42215966123391e-05	0.525321594790591	0.66511671528525	0.000802518450865206	0.000947095464565448	1958.0	2649.0	3683.0	2005.0	3601.0	2572.0	1778.0	1904.0	3312.0	4471.0	6265.0	3098.0	2993.0	3131.0	2736.0	3033.0	3389.0	2930.0	1152.0	1228.0	2226.0	1656.0	2646.0	1808.0	1.0	0.3195163688737601	0.23365422951688064	0.31368065470661044	0.11434318736822036	0.1814108592774799	0.20199754209625986	-0.027049891420639405
GENE9327X	ucsf_hc.01_1.G217B.09601		hypothetical protein	HISTO_ZL.Contig1161c.Fgenesh_histo.111.final_new		I7I48_09586					0.109485458291165	0.00210407275940254	0.00167349441785515	0.280052232782437	0.547972234886459	0.0070903763064405	0.00109894560884784	1725.0	2072.0	3263.0	1926.0	3479.0	2449.0	1924.0	1959.0	3112.0	3622.0	5287.0	2671.0	2820.0	2894.0	2450.0	3010.0	3890.0	2886.0	1230.0	1161.0	2133.0	1488.0	2833.0	1691.0	1.0	0.2193011151684896	-0.03817439533339062	0.2215428521938989	0.13888280802321962	0.21421236320920922	0.21383315740773945	0.16929220613830953
GENE3634X	ucsf_hc.01_1.G217B.03729		DnaJ chaperone	HISTO_ER.Contig17.eannot.1287.final_new		I7I48_09762					0.00103020346501171	0.00521846224894058	0.00438773097130737	0.0333138621725449	0.0532416381608012	0.00102216883656017	0.000269795999228648	398.0	370.0	630.0	385.0	746.0	423.0	300.0	273.0	543.0	624.0	958.0	423.0	541.0	412.0	492.0	524.0	808.0	452.0	254.0	145.0	439.0	240.0	526.0	271.0	1.0	0.6029861428700412	-0.023953177264068426	0.34773896070469146	0.31575125942531157	0.4915943934170115	0.1798276126036913	-0.01170669681473857
GENE4928X	ucsf_hc.01_1.G217B.05059		hypothetical protein		near LTR block	I7I48_10834					0.00169819699173125	0.000319852760708969	4.33665215604595e-08	0.0251595152358466	0.000283481141444888	4.33913670797125e-07	7.53251226770679e-08	930.0	1226.0	1880.0	956.0	1814.0	1080.0	869.0	815.0	1687.0	1526.0	2617.0	1066.0	1394.0	1147.0	1371.0	1209.0	2085.0	1205.0	508.0	434.0	989.0	633.0	1082.0	594.0	1.0	0.45535254446200923	0.3319885845109889	0.5532269669400591	0.25572534337967845	0.40189226028508873	0.16003278565428847	0.15005431530394908
GENE6434X	ucsf_hc.01_1.G217B.06606		hypothetical protein	HISTO_JG.Contig206.Fgenesh_Aspergillus.113.final_new	in LTR block	I7I48_05387					0.0176706074931375	0.1043286037488	0.000437002257531372	0.357688159535767	0.053102911117724	0.00023654635301331	0.000349765787732674	3352.0	4923.0	6564.0	3996.0	7226.0	4521.0	3755.0	3896.0	6382.0	7137.0	10867.0	5595.0	6274.0	5741.0	5949.0	6480.0	8606.0	6461.0	2971.0	2643.0	4757.0	3515.0	5287.0	3598.0	1.0	0.09574106721627285	0.12835485477400344	0.14802503575317338	0.10985480495237265	0.18684652747662334	0.016364423172642972	0.05203062683306303
GENE642X	ucsf_hc.01_1.G217B.00667	CMC1	Cmc1 superfamily domain-containing protein	HISTO_AZ.Contig47.eannot.1646.final_new	near LTR block	I7I48_00354					0.00323017448608612	0.000333354899691843	0.0016926624206587	0.100007244539376	0.178937864889909	0.000122055641472679	0.0265380612830231	1167.0	1473.0	2411.0	1232.0	2372.0	1613.0	1083.0	1123.0	2079.0	2551.0	3492.0	1660.0	1887.0	1743.0	1816.0	1714.0	2346.0	1824.0	806.0	853.0	1576.0	1094.0	1910.0	1160.0	1.0	0.2509995607325264	0.06499093281002644	0.3803439923942866	0.08977863803147645	0.25703081244686654	0.2068298130143571	-0.06420194217632336
GENE6881X	ucsf_hc.01_1.G217B.07066		membrane transporter	HISTO_KF.Contig601.eannot.1325.final_new		I7I48_02318					2.5382332006282e-05	1.12614802309986e-05	0.000136661308973451	0.110484075735557	0.00921655112667959	1.69886328395365e-06	0.0112990030164923	1558.0	1964.0	2789.0	1714.0	3098.0	1968.0	1373.0	1538.0	2517.0	3008.0	4280.0	2158.0	2272.0	2308.0	2228.0	2325.0	3296.0	2386.0	1195.0	1117.0	1894.0	1461.0	2378.0	1638.0	1.0	0.29652700434065427	0.1086978787245041	0.2192115722602539	0.19477073428162406	0.2709845320897939	0.12252478626624441	-0.09325234661435555
GENE1414X	ucsf_hc.01_1.G217B.01464	RSM18	37S ribosomal protein S18	HISTO_DA.Contig93.Fgenesh_histo.205.final_new		I7I48_08703					0.000511859061799205	3.07190944337168e-07	0.000177213395763876	0.0323187056650917	0.0254970850467044	1.78031748969192e-05	0.00261397887291503	2397.0	2735.0	4570.0	2573.0	4548.0	3126.0	2202.0	2286.0	4068.0	4574.0	6841.0	3268.0	3444.0	3510.0	3256.0	3644.0	4267.0	3561.0	1767.0	1696.0	3040.0	2043.0	3599.0	2322.0	1.0	0.32509093489288254	-0.006468463079498221	0.3387482918919318	0.18790588282463183	0.2319966871988619	0.19716786129044195	-0.00477596761032828
GENE7419X	ucsf_hc.01_1.G217B.07621		periplasmic nitrate reductase	HISTO_LF.Contig359.Fgenesh_histo.205.final_new		I7I48_00734					0.0121513456417568	0.000728684575569855	0.0249582124619097	0.265225259021845	0.193243701773213	0.00915886921079211	0.194920003402059	42.0	28.0	49.0	21.0	67.0	47.0	13.0	17.0	39.0	49.0	66.0	23.0	33.0	15.0	19.0	26.0	34.0	34.0	14.0	14.0	28.0	15.0	38.0	25.0	1.0	1.2830348834618732	0.1847008230394422	0.5858367389006752	0.060522682656971194	0.9335052587778971	0.9325587800470363	-0.5789466569178578
GENE8415X	ucsf_hc.01_1.G217B.08670	MMM1	DUF1183 domain-containing protein	HISTO_ZL.Contig1131.Fgenesh_Aspergillus.240.final_new	near LTR block	I7I48_09926					0.071284220889392	0.0773478267067022	0.0880958019815801	0.298607332416774	0.495804409444604	0.0871638608003731	0.215548421755337	2737.0	4015.0	5489.0	3224.0	5636.0	3449.0	2844.0	3195.0	5100.0	5986.0	9450.0	4556.0	5293.0	4959.0	4796.0	5364.0	6272.0	5489.0	2398.0	2208.0	4163.0	3012.0	4690.0	3223.0	1.0	0.08302477114456508	0.11391230768112504	0.16967672818349477	0.07985525660676451	0.10801111607328462	-0.0943877086769751	-0.0691372189420747
GENE1934X	ucsf_hc.01_1.G217B.01994		cell cycle regulator p21 protein	HISTO_DF.Contig537.eannot.1340.final_new		I7I48_03215					7.04483417955345e-05	1.13644180257016e-09	9.59154721263166e-10	1.63040568025476e-05	7.87396140692266e-05	5.50681868450438e-09	2.39461204417877e-06	29364.0	31894.0	59689.0	26068.0	61086.0	33890.0	27891.0	23810.0	50900.0	44115.0	80862.0	29575.0	35919.0	33710.0	36092.0	33603.0	50304.0	29786.0	17329.0	15394.0	30612.0	20799.0	34706.0	21649.0	1.0	0.5363016634899989	0.13370311430839976	0.6425419310742999	0.12515014293299842	0.5761278875574991	0.23216873676109984	0.2545760086721991
GENE2532X	ucsf_hc.01_1.G217B.02603		RNAse P Rpr2/Rpp21 subunit domain-containing protein	HISTO_DM.Contig933.eannot.1569.final_new		I7I48_07957					2.60209562624554e-05	2.42104076906575e-08	1.16562320714208e-08	0.000241783575527404	0.000149378201485109	7.50599636595439e-07	6.55411266949833e-05	861.0	858.0	1689.0	780.0	1649.0	983.0	755.0	638.0	1386.0	1212.0	2153.0	828.0	1099.0	961.0	969.0	963.0	1472.0	948.0	438.0	424.0	842.0	586.0	983.0	611.0	1.0	0.5994871456798272	0.07262134500753703	0.6539969661155771	0.21764896206348716	0.519638936422707	0.2796206261253271	0.20258999821420698
GENE11632X	ucsf_hc.01_1.G217B.11972		splicing factor 3a	HISTO_ZZ.Contig127b.Fgenesh_histo.31.final_new		I7I48_11632					0.0044348244373327	2.34471957050835e-06	2.33340653381543e-06	0.0387828427739652	0.00472580656607287	1.90868364121694e-05	0.000206766862041919	3113.0	3528.0	5934.0	3259.0	5783.0	3779.0	2930.0	2742.0	5226.0	5337.0	8631.0	3734.0	4044.0	4120.0	3727.0	4177.0	6090.0	4335.0	1805.0	1788.0	3448.0	2347.0	4097.0	2772.0	1.0	0.4333239796115951	0.09200857193800527	0.4467493553565349	0.2600513562674651	0.30977524739594475	0.20204131393498503	0.13845543132752525
GENE5271X	ucsf_hc.01_1.G217B.05410	GTP1	GTP-binding protein	HISTO_GY.Contig460.fgenesh_plus.140.final_new		I7I48_05177					0.0500796776872829	0.167669860961684	0.0974958180449522	0.0971400096518875	0.693874306307308	0.0190327013454664	0.183816716795034	1844.0	2190.0	3436.0	1909.0	3777.0	2595.0	2056.0	1963.0	3295.0	3954.0	5493.0	2807.0	3261.0	3067.0	2960.0	3036.0	4738.0	3303.0	1515.0	1391.0	2683.0	1821.0	3120.0	1969.0	1.0	0.17076618007312128	-0.10303653274821833	0.15131252190103162	-0.018654708368478268	0.188013860833391	0.1526081031620512	0.12024935647319168
GENE2522X	ucsf_hc.01_1.G217B.02593		hypothetical protein			I7I48_07967					0.0317112417590888	0.000210030539715647	0.0147867960528046	0.041501572142369	0.513171873517777	0.0584723187118341	0.00844097639364997	91.0	101.0	153.0	65.0	196.0	80.0	57.0	71.0	149.0	109.0	230.0	112.0	111.0	85.0	93.0	109.0	107.0	92.0	52.0	19.0	81.0	47.0	134.0	54.0	1.0	0.7391093407568043	0.3669122812084744	0.5683405193398443	0.01744648464091436	0.8248407191342644	0.043385604979294445	-0.13857855298835564
GENE4254X	ucsf_hc.01_1.G217B.04365		metallo-beta-lactamase domain-containing protein	HISTO_FX.Contig167.fgenesh_plus.31.final_new	near LTR block	I7I48_12194					0.00996462437447334	2.16276582129842e-06	0.0028715972218585	0.298495009045532	0.732399664084898	4.34445330197168e-05	6.65166132041251e-05	317.0	322.0	470.0	262.0	509.0	375.0	247.0	266.0	422.0	561.0	741.0	411.0	318.0	333.0	311.0	309.0	398.0	374.0	204.0	131.0	334.0	162.0	333.0	210.0	1.0	0.6797444049017836	0.18045383510340374	0.3300187074676839	0.16591921642644358	0.34511567381096375	0.4108599451484438	0.11293823180373375
GENE5422X	ucsf_hc.01_1.G217B.05564		DUF1000 domain-containing protein	HISTO_GY.Contig460.eannot.1672.final_new		I7I48_05023					0.388121234815499	0.00060709852451463	0.0269393944903306	0.168943450860564	0.661414810802005	0.00537800068057619	0.00415111204001531	695.0	1127.0	1540.0	700.0	1575.0	929.0	843.0	868.0	1369.0	1568.0	2592.0	1075.0	1101.0	1075.0	1091.0	1135.0	1530.0	1304.0	553.0	483.0	1061.0	622.0	1206.0	661.0	1.0	0.1370594082317016	0.3122312833827312	0.3671718422257113	-0.09199207524901887	0.2997924571099011	0.04452298300086088	0.20791885557153122
GENE2521X	ucsf_hc.01_1.G217B.02592		hypothetical protein			I7I48_07968					0.0197391349034449	8.37331387070376e-06	0.00118730744453135	0.0229025753187257	0.231743753175155	0.000647035574976437	0.00188043302077204	359.0	402.0	669.0	327.0	717.0	407.0	331.0	358.0	637.0	596.0	975.0	407.0	474.0	379.0	446.0	532.0	546.0	415.0	301.0	190.0	360.0	251.0	486.0	242.0	1.0	0.47974027314036993	0.1209041472535799	0.4596687295222801	0.10585738975658998	0.4597730486670195	0.14960778621142978	0.1552792664081597
GENE9321X	ucsf_hc.01_1.G217B.09595		F-box domain-containing protein	HISTO_ZL.Contig1161c.fgenesh_plus.1.final_new		I7I48_09580					0.0515453922929941	0.000164523417715844	0.0034360750752274	0.0308646077482268	0.448404061140202	0.000569089801319595	0.0309051051534194	794.0	949.0	1548.0	815.0	1501.0	962.0	792.0	770.0	1455.0	1642.0	2415.0	1085.0	1266.0	1197.0	1134.0	1095.0	1562.0	1248.0	591.0	534.0	1031.0	748.0	1232.0	713.0	1.0	0.29210918014631915	0.027396822497829376	0.33769760996935894	0.09036081814038877	0.19344024475784938	0.05790772565933899	0.08099478941906924
GENE7408X	ucsf_hc.01_1.G217B.07610		PP-loop family protein	HISTO_LF.Contig359.Fgenesh_histo.185.final_new		I7I48_00723					0.145386649931888	0.00680821270299875	0.0828305907274317	0.0599414317107454	0.31540665738787	0.0223550435812716	0.212811192580292	1032.0	1217.0	1922.0	1120.0	1928.0	1210.0	991.0	1036.0	2050.0	1937.0	3060.0	1486.0	1653.0	1570.0	1642.0	1866.0	2156.0	1584.0	868.0	730.0	1389.0	1089.0	1655.0	948.0	1.0	0.24606349515204773	-0.03798965263453269	0.22574148319132803	0.1246783429863374	0.13044657387689806	-0.035415982763912446	-0.019871715331412076
GENE9336X	ucsf_hc.01_1.G217B.09610		aconitate hydratase	HISTO_ZL.Contig1161c.Fgenesh_histo.126.final_new		I7I48_09595					0.536332237748594	0.0280194740794724	0.00637763426159078	0.105565223465065	0.438975799808738	0.0166480625187055	0.0623778871027157	2134.0	2949.0	4398.0	2274.0	4127.0	2778.0	2482.0	2373.0	4173.0	4585.0	7278.0	3313.0	3750.0	3609.0	3784.0	3837.0	4859.0	4017.0	1685.0	1620.0	3069.0	2247.0	3515.0	2255.0	1.0	0.13544408166130584	0.08018318979279648	0.2613937026143862	-0.012290665663973854	0.06985984861718642	0.0049113837560756934	0.1458615304239057
GENE11401X	ucsf_hc.01_1.G217B.11735		elongation factor Tu	HISTO_ZZ.Contig127a.eannot.1388.final_new		I7I48_11391					0.878061282578249	0.000917726015352139	0.00888896964473375	0.0431677877097628	0.386486902890343	0.00526692565917939	0.00429339957171282	5951.0	7237.0	11274.0	6539.0	11310.0	7487.0	6488.0	6463.0	12660.0	11272.0	19194.0	9404.0	9808.0	9574.0	9408.0	10623.0	12694.0	10140.0	5176.0	4152.0	8112.0	6054.0	9151.0	5597.0	1.0	0.19927372639047025	-0.04032129617244973	0.2038481200143094	0.09581471352672022	0.10865691600498995	0.01956372146849006	0.11642728984123973
GENE585X	ucsf_hc.01_1.G217B.00610		2-deoxy-D-gluconate 3-dehydrogenase	HISTO_AZ.Contig47.genewise.114.final_new		I7I48_00297					0.193251342117078	0.0148422973779966	0.000998874679593285	0.000342590992314705	0.0978457341016838	3.92893875728043e-06	0.124530896271226	2052.0	2516.0	4264.0	2201.0	4469.0	2523.0	2302.0	2113.0	4485.0	4078.0	6874.0	2825.0	3798.0	2828.0	3608.0	3127.0	5125.0	3237.0	1802.0	1506.0	2948.0	2046.0	3387.0	2130.0	1.0	0.17574952851880532	-0.05204723409893486	0.31358007774921504	0.037468131421235285	0.281526468016855	-0.037147382456024225	0.1340903564268352
GENE5405X	ucsf_hc.01_1.G217B.05547		pentatricopeptide repeat protein	HISTO_GY.Contig460.Fgenesh_histo.177.final_new		I7I48_05039					0.992348910289426	0.0578046132116273	0.119072659875266	0.0635480111153789	0.0770083559155174	0.0306524252360188	0.460397852756974	2851.0	3871.0	5675.0	3223.0	5623.0	3385.0	3397.0	2873.0	6021.0	5499.0	9516.0	4465.0	5146.0	4650.0	5107.0	5263.0	6407.0	5304.0	2528.0	2198.0	4165.0	3236.0	4901.0	3057.0	1.0	0.12953114459613868	0.048869615592088245	0.20539377988497876	0.06705207600606844	0.09232415263856808	-0.13376174446866163	0.17480555647568874
GENE11959X	ucsf_hc.01_1.G217B.12308		hypothetical protein			I7I48_02363					0.580145775969301	0.413677354886024	0.670653941986318	0.269383289863475	0.39078710854073	0.343436140535204	0.237353442427898	97.0	133.0	187.0	101.0	312.0	113.0	142.0	127.0	220.0	209.0	325.0	67.0	202.0	92.0	148.0	185.0	291.0	187.0	104.0	46.0	170.0	78.0	188.0	87.0	1.0	0.162353705222944	0.09388618471141408	0.18860634835347412	-0.019026710710785988	0.8257814854256842	-0.1293688968438358	0.5023633941199441
GENE1849X	ucsf_hc.01_1.G217B.01906		hypothetical protein	HISTO_DA.Contig93.Fgenesh_histo.217.final_new		I7I48_08257					0.00191364338075182	0.17894957791926	0.144308935799943	0.117493319513031	0.0466206466220723	0.00719362782814468	0.0713121073709607	53.0	118.0	124.0	85.0	121.0	124.0	43.0	63.0	62.0	156.0	122.0	103.0	91.0	143.0	80.0	102.0	143.0	110.0	29.0	64.0	74.0	72.0	108.0	68.0	1.0	-0.0074769745100706775	0.6179661495375695	0.29389414265375935	0.42952253460537926	0.15891425709745932	0.7001171955487793	-0.5134785714679886
GENE4115X	ucsf_hc.01_1.G217B.04224		hypothetical protein		in LTR block	I7I48_05350					0.0879340108758997	0.489532350959429	0.201513000473217	0.549635644447848	0.549386057221299	0.209959699667577	0.34731605780134	18.0	77.0	91.0	48.0	86.0	88.0	0.0	38.0	56.0	131.0	114.0	58.0	56.0	91.0	51.0	62.0	66.0	58.0	16.0	33.0	22.0	38.0	48.0	44.0	1.0	-0.5474354881506616	0.9974024130451575	0.8416471560013274	0.6036379690382185	0.6607850882600075	1.1997759206953076	-5.964366960185113
GENE1984X	ucsf_hc.01_1.G217B.02044		hypothetical protein		near LTR block	I7I48_03265					0.0622005714582087	0.0626537525213946	0.194098436027334	0.799143000665192	0.509802747406804	0.161459347628747	0.126635263743149	14.0	21.0	33.0	30.0	57.0	45.0	4.0	17.0	22.0	43.0	51.0	40.0	20.0	44.0	18.0	24.0	31.0	31.0	8.0	12.0	25.0	9.0	24.0	27.0	1.0	0.002883606796496463	0.04933422792155151	0.2938279736235915	0.8362539298625125	0.9734383770161954	1.1417564762595376	-1.8926504932942565
GENE3637X	ucsf_hc.01_1.G217B.03732		hypothetical protein			I7I48_09759					0.00273474179205382	0.015786654736453	0.00586162075022051	0.529268207392239	0.0716762298874271	0.0119090764454552	0.00530822608655989	419.0	635.0	708.0	486.0	809.0	597.0	282.0	440.0	590.0	848.0	1135.0	659.0	621.0	766.0	521.0	697.0	906.0	753.0	261.0	259.0	452.0	372.0	607.0	465.0	1.0	0.3007260943309591	0.3781142704466296	0.1396593083060491	0.27510906930294965	0.23213207859659946	0.3000532211511695	-0.47717195521181077
GENE1420X	ucsf_hc.01_1.G217B.01470		hypothetical protein			I7I48_08697					0.00344834142065157	0.00225574083152128	0.0108458862061941	0.454488935553661	0.0957505517351704	0.00897460905527728	0.206445946896774	13.0	20.0	26.0	16.0	19.0	25.0	5.0	15.0	14.0	21.0	12.0	16.0	7.0	16.0	8.0	20.0	14.0	13.0	8.0	6.0	9.0	16.0	6.0	15.0	1.0	0.71569545290171	0.796526816906854	0.771564576798335	0.765816050727396	0.22925588400338004	1.122292517101653	-0.7872385370299602
GENE4314X	ucsf_hc.01_1.G217B.04433		hypothetical protein		transposon	I7I48_03171					0.00165021347566618	0.000510621250383873	0.000608590326663715	0.0917938582227458	0.00884093918114295	5.52793144977834e-05	0.012682200312116	23.0	41.0	48.0	40.0	39.0	54.0	10.0	23.0	22.0	58.0	34.0	25.0	17.0	29.0	15.0	35.0	26.0	20.0	12.0	19.0	15.0	20.0	10.0	25.0	1.0	0.616822318017149	0.9154397592369661	0.744982480023535	1.162697449854839	0.34905992891951004	1.319477015508355	-0.752927217287229
GENE4943X	ucsf_hc.01_1.G217B.05074		BTB domain and ankyrin repeat protein			I7I48_10849					0.0475806473743214	0.0350278842049382	0.0284268344690105	0.856491147575994	0.242980304867379	0.0284160029098134	0.284143168656004	21.0	34.0	41.0	23.0	49.0	41.0	16.0	21.0	35.0	41.0	42.0	36.0	20.0	45.0	38.0	26.0	33.0	26.0	14.0	19.0	27.0	24.0	16.0	19.0	1.0	0.3198204990888525	0.4802470627154526	0.3514313472305742	0.2087585766950938	0.5059580788692596	0.7576544001255966	-0.26952824266028935
GENE5355X	ucsf_hc.01_1.G217B.05497		hypothetical protein			I7I48_05089					0.000706356432959067	0.000103953901459492	4.10905756843845e-05	0.0922432456894052	0.0117257879978808	0.000964581238530171	0.00766215472643198	480.0	764.0	818.0	640.0	974.0	989.0	345.0	463.0	566.0	1133.0	1009.0	751.0	516.0	924.0	433.0	894.0	772.0	739.0	269.0	442.0	380.0	361.0	387.0	642.0	1.0	0.3725262432386147	0.5206731753761948	0.22380840043591466	0.5478023634372144	0.37569771212565417	0.9037487439042948	-0.31080258355237556
GENE550X	ucsf_hc.01_1.G217B.00575		hypothetical protein			I7I48_00262					0.0206276106659261	0.531010737913735	0.158191591924378	0.821226717061009	0.595405020134465	0.584291498017534	0.100625858909078	5.0	18.0	23.0	18.0	29.0	13.0	9.0	13.0	2.0	24.0	23.0	16.0	13.0	20.0	16.0	20.0	26.0	25.0	5.0	6.0	11.0	7.0	10.0	7.0	1.0	-0.556444726645128	0.6717438818970519	0.6215486778921049	0.9541910009772249	0.8498124184823099	0.22807038127296186	0.024573061755661874
GENE228X	ucsf_hc.01_1.G217B.00237		hypothetical protein			I7I48_01169					0.00134206186045471	0.0569353049502525	0.0272213830225168	0.454685340568831	0.0654601543405516	0.336752211311402	0.0310939074126489	79.0	110.0	135.0	101.0	170.0	145.0	56.0	80.0	101.0	186.0	181.0	114.0	136.0	160.0	120.0	191.0	143.0	160.0	53.0	72.0	98.0	80.0	103.0	72.0	1.0	0.21832062592531742	0.17150709158291733	0.07042288349172732	0.33138756845683726	0.3021113140680274	0.5793722379411574	-0.4818614733493527
GENE953X	ucsf_hc.01_1.G217B.00988		hypothetical protein	HISTO_BP.Contig457.Fgenesh_histo.111.final_new	near LTR block	I7I48_04122					0.0219775212892039	0.181979068319533	0.170486676150813	0.27809071395692	0.399725242460957	0.415974859106622	0.111786184706057	160.0	205.0	290.0	246.0	271.0	257.0	128.0	167.0	196.0	398.0	401.0	283.0	276.0	401.0	231.0	351.0	288.0	283.0	118.0	126.0	211.0	178.0	202.0	172.0	1.0	0.19285306914433997	0.02758502725425016	0.13165410692346002	0.5724813990306501	-0.06572231577069987	0.36391142848454017	-0.33542997518957973
GENE8355X	ucsf_hc.01_1.G217B.08610		hypothetical protein			I7I48_09990					0.0140261877108516	0.18947496554796	0.2547705438248	0.758781678873734	0.308285704407672	0.291881361196035	0.0421135821522892	27.0	47.0	57.0	31.0	62.0	56.0	12.0	22.0	41.0	72.0	54.0	48.0	50.0	58.0	23.0	67.0	77.0	46.0	22.0	18.0	36.0	29.0	39.0	18.0	1.0	0.22932426172589507	0.49598701808271206	0.37629077064250505	0.18585845233185308	0.3967945472662181	0.7572027350083391	-1.1156573684295379
GENE10612X	ucsf_hc.01_1.G217B.10916		hypothetical protein			I7I48_06460					0.0233122342798039	0.349877876664867	0.16653874679533	0.409876137289033	0.136322304267199	0.132799538544396	0.0397491595016094	93.0	150.0	165.0	134.0	194.0	189.0	90.0	103.0	98.0	190.0	162.0	155.0	104.0	212.0	83.0	147.0	363.0	202.0	69.0	69.0	93.0	80.0	121.0	84.0	1.0	0.2548008445744927	0.41969292299708294	0.1614299629909628	0.5399827278741827	0.2945784440759429	0.7630196472498627	0.00027416536456281726
GENE3115X	ucsf_hc.01_1.G217B.03199		dynamin family protein	HISTO_DY.Contig31.Fgenesh_histo.91.final_new	near LTR block	I7I48_03489					0.000648014377788759	0.00503110803679838	0.00177474977238794	0.420927451159497	3.95224809415228e-05	0.0367345673798188	0.0126196131926696	3140.0	4923.0	5802.0	3930.0	6705.0	4566.0	3079.0	3367.0	5706.0	5997.0	9094.0	5085.0	5434.0	6247.0	5383.0	6700.0	6957.0	6756.0	2817.0	2706.0	3971.0	3721.0	5086.0	3650.0	1.0	0.10043740964450798	0.22729425999393804	0.06895392937310785	0.18476997073327794	0.17783376635079762	0.12959119798584773	-0.13533883793137225
GENE5711X	ucsf_hc.01_1.G217B.05858		hypothetical protein		near LTR block	I7I48_07318					0.00680968440523276	0.0948347180531145	0.0224381802168163	0.339346059267354	0.00103327169856912	0.045448101548912	0.0562472220818253	30.0	62.0	63.0	44.0	83.0	75.0	21.0	21.0	34.0	49.0	78.0	46.0	60.0	87.0	47.0	57.0	59.0	63.0	18.0	26.0	31.0	28.0	45.0	50.0	1.0	0.1408378987627042	0.654051707412437	0.28162141946887914	0.4464479727969181	0.5768505680767662	0.9375645249168172	-0.5711127905035809
GENE6648X	ucsf_hc.01_1.G217B.06830		hypothetical protein		near LTR block	I7I48_02494					0.000248171668087541	0.000615327261025061	0.00572417174069486	0.163343629998194	0.000459030334764831	0.00458189300767386	0.000265914059979098	143.0	206.0	282.0	195.0	248.0	259.0	108.0	137.0	171.0	258.0	302.0	185.0	185.0	311.0	160.0	236.0	246.0	251.0	88.0	94.0	147.0	117.0	195.0	131.0	1.0	0.3590392745644193	0.3622971808587092	0.4190755766881793	0.5657711258267892	0.13428010385390943	0.7027823006385292	-0.2517945260722909
GENE7674X	ucsf_hc.01_1.G217B.07879		hypothetical protein			I7I48_03657					0.0386971231880363	0.10321582093477	0.140433793659721	0.523871611698053	0.0895698596545814	0.1987392430202	0.0812242432187111	107.0	172.0	185.0	125.0	250.0	201.0	101.0	104.0	167.0	255.0	282.0	171.0	163.0	280.0	172.0	234.0	233.0	177.0	94.0	92.0	148.0	105.0	146.0	127.0	1.0	0.12549647640611505	0.28592304003271485	-0.0045848250656450595	0.10946116139812512	0.3290161344147551	0.520998879736545	-0.164838562403665
GENE9141X	ucsf_hc.01_1.G217B.09414		hypothetical protein	HISTO_ZL.Contig1161b.Fgenesh_histo.61.final_new		I7I48_09399	Ryp1_ChIP				0.00195957673699861	0.191219802426052	0.286293502126849	0.755640901714938	0.00435306215006146	0.0180236111636116	0.00147175152542835	5.0	8.0	13.0	8.0	13.0	13.0	2.0	2.0	4.0	7.0	7.0	5.0	12.0	7.0	7.0	10.0	9.0	6.0	3.0	2.0	10.0	2.0	7.0	2.0	1.0	0.5084083543426183	0.6146064385061882	0.8867004093656783	0.8970535575863583	0.7869099522716883	1.2929234622607082	-0.8365732758128117
GENE76X	ucsf_hc.01_1.G217B.00083		hypothetical protein			I7I48_01323					0.0412329253294193	0.2407049989411	0.199474869290729	0.918435126848383	0.168279630298879	0.405636862005623	0.400304559684856	15.0	23.0	45.0	28.0	46.0	32.0	16.0	16.0	28.0	41.0	41.0	22.0	27.0	33.0	28.0	47.0	50.0	31.0	9.0	13.0	32.0	28.0	29.0	16.0	1.0	-0.09635693422272451	-0.017797531381432474	0.5400775670859915	0.5429507501858445	0.4716512809013275	0.4608737928107719	-0.21363723165664344
GENE8196X	ucsf_hc.01_1.G217B.08439		hypothetical protein		in LTR block	I7I48_10565					0.016771443565552	0.0912443426527094	0.100019001678389	0.705817845577371	0.343754293871441	0.187696444399613	0.384701387255891	17.0	13.0	17.0	10.0	22.0	14.0	2.0	3.0	10.0	15.0	16.0	20.0	10.0	12.0	10.0	19.0	19.0	7.0	3.0	6.0	5.0	9.0	24.0	6.0	1.0	1.4193783252162977	0.5231496719853297	0.5022144967131896	0.44302671168078955	0.7649941190039007	0.6371355277908197	-1.5954547032468003
GENE5570X	ucsf_hc.01_1.G217B.05714		no significant blast hit	HISTO_GY.Contig471.Fgenesh_histo.66.final_new		I7I48_05296					0.000423965516928623	0.0143138414956405	0.139655283578013	0.794248150810833	0.232051045134775	0.0220233547742093	0.361970709029323	569.0	794.0	1017.0	703.0	1165.0	817.0	499.0	602.0	855.0	1231.0	1612.0	1049.0	991.0	1066.0	874.0	1074.0	1216.0	1107.0	503.0	499.0	747.0	627.0	965.0	705.0	1.0	0.13956661975685414	0.09808485894779473	0.05966383869924474	0.20503518191598413	0.15579359158050465	0.15014873282610441	-0.2571226505643356
GENE9317X	ucsf_hc.01_1.G217B.09591		hypothetical protein	HISTO_ZL.Contig1161c.Fgenesh_Aspergillus.45.final_new		I7I48_09576					0.000215983519588597	0.0878767939423541	0.000580829085597143	0.582018450517515	0.000769002949583209	0.00077977111685986	0.992836599761884	1912.0	2666.0	3661.0	2145.0	3967.0	2749.0	1819.0	1930.0	3231.0	3675.0	5365.0	2740.0	3414.0	2992.0	3143.0	3410.0	4829.0	3776.0	1536.0	1728.0	2422.0	2131.0	2993.0	2467.0	1.0	0.15933620185234876	0.11699064361848865	0.1791474213841786	0.08580433576405877	0.1951523915104083	0.17210496503792871	-0.12005960117886172
GENE3063X	ucsf_hc.01_1.G217B.03145		hypothetical protein		transposon	I7I48_11930					5.73096593692717e-05	1.27611302108352e-06	1.11282730060265e-05	0.176936354726255	0.000262674943479865	0.00288281916765242	0.0900358103478874	11.0	9.0	13.0	5.0	22.0	6.0	2.0	1.0	2.0	1.0	2.0	0.0	0.0	2.0	0.0	2.0	4.0	2.0	0.0	1.0	1.0	2.0	1.0	4.0	1.0	2.870889628999327	2.073422047936433	2.1850513466026733	1.5673732722103129	2.822226483674884	1.5368266154753232	0.4617776614241831
GENE4265X	ucsf_hc.01_1.G217B.04376		hypothetical protein		transposon	I7I48_12183					0.000600132608603619	0.000149153693482207	0.000275668204059001	0.377364907094184	0.00954123334109758	0.0232403934126253	0.0401004088515667	25.0	29.0	41.0	10.0	50.0	32.0	7.0	1.0	15.0	19.0	15.0	13.0	11.0	21.0	4.0	13.0	14.0	11.0	1.0	9.0	9.0	6.0	7.0	7.0	1.0	1.8281488479800483	1.5165334169209228	1.6135991088523718	0.3086549094180111	1.7969807031632423	1.6671505434289235	-0.14486400478842887
GENE8492X	ucsf_hc.01_1.G217B.08748	NDT80	NDT80 / PhoG like DNA-binding family protein	HISTO_ZL.Contig1131.Fgenesh_Aspergillus.295.final_new		I7I48_01944					5.71058017143965e-05	1.08941612663706e-05	4.70831363466568e-07	0.462061379828702	1.4071821284561e-05	0.00334473431636593	0.281413140174135	1306.0	1944.0	2603.0	1479.0	2716.0	1743.0	1118.0	1151.0	2149.0	2097.0	3698.0	1849.0	2078.0	2217.0	1819.0	2585.0	2564.0	2225.0	988.0	1077.0	1343.0	1543.0	1650.0	1446.0	1.0	0.25387180800816456	0.3057307796728841	0.33145326157529453	0.19388836051276392	0.29295944476236446	0.1592102718567645	-0.1777481666582359
GENE1079X	ucsf_hc.01_1.G217B.01115		hypothetical protein	HISTO_BP.Contig459-snap.35.final_new		I7I48_04247					1.33739393318864e-12	2.79381396146569e-14	7.1316171992451e-11	0.00391111515568926	1.58782427932594e-12	2.11909877818921e-13	1.12015534705429e-08	520.0	619.0	1029.0	542.0	1134.0	628.0	252.0	196.0	474.0	390.0	746.0	251.0	385.0	320.0	319.0	347.0	458.0	336.0	228.0	213.0	385.0	317.0	527.0	289.0	1.0	1.0644157168184942	0.7937886972102048	1.1312256496482243	0.8847546714816148	1.1715479715943045	0.8254895223315049	-0.18667716524726563
GENE8899X	ucsf_hc.01_1.G217B.09163		hypothetical protein	HISTO_ZL.Contig1158.Fgenesh_histo.68.final_new	near LTR block	I7I48_01526					0.0080510702047623	0.00696328048322524	0.0142903726614195	0.483037586084164	0.00498386052079517	0.00596039821788348	0.188537384024567	295.0	413.0	635.0	393.0	612.0	374.0	299.0	291.0	495.0	497.0	893.0	445.0	479.0	510.0	508.0	515.0	633.0	492.0	227.0	245.0	382.0	310.0	508.0	327.0	1.0	0.17957920220335533	0.14247526274763533	0.367149368527675	0.353398688164015	0.2141766303186552	0.010446014876495102	-0.008501031590884889
GENE3732X	ucsf_hc.01_1.G217B.03831		dynein light chain	HISTO_FE.Contig19.eannot.1904.final_new		I7I48_08793					0.0501789353630638	0.00259248050998234	0.0145338750753301	0.328684704095077	0.0165340216787994	0.0124954770134264	0.175275352153476	5171.0	6297.0	9143.0	5393.0	9410.0	6783.0	4797.0	4504.0	9285.0	10155.0	15248.0	7284.0	8007.0	9161.0	7716.0	8432.0	10493.0	8348.0	3930.0	4042.0	6615.0	4872.0	8109.0	5463.0	1.0	0.2645225394271442	0.026885821209473804	0.1695224280677241	0.08577550724043359	0.11125683556695432	0.1450288023662143	-0.05125555728540565
GENE5773X	ucsf_hc.01_1.G217B.05922	RRP46	exosome complex subunit RRP46	HISTO_HS.Contig68.fgenesh_plus.29.final_new		I7I48_07252					0.000732574881486646	1.91842032787219e-06	0.000199552411319213	0.144046448030241	0.000130470767609303	1.96393889329048e-05	0.00483479693978475	2899.0	3998.0	5686.0	3085.0	5689.0	3674.0	2625.0	2457.0	5024.0	5183.0	8508.0	3899.0	4336.0	4528.0	3998.0	4477.0	5390.0	4414.0	1992.0	2077.0	3818.0	2811.0	4554.0	2852.0	1.0	0.2995292540111807	0.2413508651862113	0.35410224446749083	0.14984339095558052	0.25507270249708114	0.13033229168829052	-0.05116079499846915
GENE6441X	ucsf_hc.01_1.G217B.06614		phosphotransferase family protein	HISTO_JG.Contig206-snap.150.final_new	transposon	I7I48_05379					0.00307742442933944	4.13141079153817e-05	0.0030140095370479	0.15568881134081	0.00492600796978688	0.000504442450215977	0.0206500998971332	1899.0	2434.0	3838.0	2229.0	4087.0	2739.0	2067.0	1933.0	3624.0	3684.0	5502.0	2912.0	3151.0	3262.0	2721.0	3310.0	4320.0	3346.0	1612.0	1444.0	2584.0	2004.0	3234.0	2072.0	1.0	0.1662262236699661	0.0023988738246067953	0.2639853312624467	0.1579406919495563	0.2548709566806462	0.1835783397028461	0.0810157346580862
GENE1323X	ucsf_hc.01_1.G217B.01366		hypothetical protein	HISTO_BQ.Contig243.Fgenesh_Aspergillus.22.final_new	transposon	I7I48_09823					2.41342109744886e-08	1.28313644551439e-08	2.26245620527181e-06	0.022807285292352	1.80500669574445e-06	1.95809972907968e-06	0.174619062312558	124.0	156.0	297.0	73.0	243.0	141.0	37.0	23.0	69.0	63.0	103.0	37.0	80.0	66.0	54.0	55.0	75.0	63.0	38.0	59.0	60.0	107.0	113.0	74.0	1.0	1.3945704429021855	1.2027542193172556	1.7341505405263056	0.39485483630117546	1.3453921873193453	1.0682859780579053	-0.5440909050755096
GENE7879X	ucsf_hc.01_1.G217B.08096		hypothetical protein		transposon	I7I48_11281					6.24164825644503e-06	8.28526209342316e-06	0.000982242663650357	0.257904294472132	0.000333687781631149	0.000578280834262924	0.103648712354444	26.0	11.0	22.0	14.0	32.0	15.0	0.0	2.0	1.0	2.0	5.0	1.0	3.0	6.0	4.0	3.0	1.0	2.0	3.0	4.0	10.0	3.0	4.0	11.0	1.0	3.0995299089631883	1.3733382720075282	1.9462987222265582	1.990204430158263	2.377022981831339	1.8148649891787811	-2.835868652005512
GENE7867X	ucsf_hc.01_1.G217B.08082		hypothetical protein	HISTO_LS.Contig117.Fgenesh_Aspergillus.3.final_new	transposon	I7I48_05338					0.00173125092798315	0.000228360344324738	0.00693913273489073	0.680951991621735	0.000718210641976003	0.0106264152192912	0.0330930269650485	10.0	16.0	33.0	11.0	18.0	11.0	2.0	1.0	2.0	5.0	11.0	0.0	7.0	3.0	2.0	4.0	1.0	13.0	1.0	5.0	5.0	2.0	7.0	3.0	1.0	1.76627519290925	1.896518751039474	2.522883132085158	1.65813370681821	1.56645685016234	1.38657895057942	-0.5115922413876399
GENE9399X	ucsf_hc.01_1.G217B.09674		hypothetical protein			I7I48_09659					1.33597435502369e-09	8.98742933314771e-11	1.45080975843143e-07	0.0781120476350612	4.37061941663854e-08	3.48928092183681e-07	8.49207923863585e-06	553.0	640.0	1123.0	602.0	1043.0	680.0	306.0	272.0	519.0	628.0	960.0	467.0	480.0	599.0	433.0	582.0	651.0	699.0	266.0	257.0	501.0	377.0	629.0	391.0	1.0	0.7774266205122258	0.4662087356228559	0.8816076944074762	0.6604185254787058	0.6752477132934063	0.5644976896265863	-0.2827477289840341
GENE10747X	ucsf_hc.01_1.G217B.11062		hypothetical protein	HISTO_ZU.Contig65.Fgenesh_Aspergillus.185.final_new	transposon	I7I48_02772					0.000697634591506666	8.12281951986951e-05	0.00690866553159777	0.376654546916943	0.00361043099196599	0.00454916559867509	0.0311870259601415	38.0	16.0	39.0	12.0	38.0	34.0	4.0	3.0	7.0	5.0	8.0	1.0	6.0	10.0	12.0	6.0	0.0	2.0	4.0	1.0	6.0	5.0	15.0	7.0	1.0	3.0937507807879765	1.3495252210020579	2.2135811597670725	1.2314344104985038	2.0767964951908717	2.424547921263161	-0.2105888648701062
GENE1095X	ucsf_hc.01_1.G217B.01132		pyruvate formate lyase activating enzyme	HISTO_BP.Contig459.eannot.1601.final_new		I7I48_04264					0.0215120789879188	0.0129305434134473	0.000569767858867921	0.466680899042946	0.706701196923288	0.0608868219023206	0.0344751408454555	523.0	595.0	793.0	514.0	964.0	641.0	470.0	563.0	773.0	1016.0	1355.0	687.0	728.0	774.0	734.0	798.0	1009.0	877.0	298.0	350.0	601.0	402.0	616.0	481.0	1.0	0.39493896176624066	0.05901779425007003	0.07781581916751001	0.13053448236010023	0.25957637728743066	0.17725791431703009	0.03346604115847018
GENE8642X	ucsf_hc.01_1.G217B.08899		C6 zinc finger domain-containing protein	HISTO_ZL.Contig1131.Fgenesh_histo.116.final_new		I7I48_01794					0.00599257701736324	0.000909610756234232	8.59532288344255e-05	0.997579101979387	0.487351970009904	0.0136200053485994	0.0308970965928363	680.0	1006.0	1460.0	876.0	1512.0	1109.0	742.0	851.0	1274.0	1817.0	2166.0	1188.0	1231.0	1372.0	1038.0	1444.0	1622.0	1367.0	532.0	628.0	880.0	775.0	1060.0	795.0	1.0	0.04645362678688425	0.08930059375475441	0.2310850896089649	0.17222653667312482	0.18176741673510488	0.24075545187181469	-0.03522861543448563
GENE2495X	ucsf_hc.01_1.G217B.02566		hypothetical protein	HISTO_DM.Contig933.eannot.1549.final_new		I7I48_07994					0.000160721697145301	0.000377452952047702	0.000100694193592641	0.215431145810432	0.454362089001529	0.415547195613932	0.0293616265311949	552.0	599.0	926.0	512.0	1020.0	740.0	425.0	492.0	735.0	1062.0	1333.0	773.0	769.0	953.0	765.0	920.0	932.0	909.0	384.0	399.0	516.0	447.0	678.0	445.0	1.0	0.4107926337090477	0.006744784394997261	0.23944531695440752	0.06298415445375749	0.27906816086586783	0.32237712911101735	-0.17350080528928213
GENE10281X	ucsf_hc.01_1.G217B.10583		protein kinase	HISTO_ZT.Contig174.eannot.1403.final_new	near LTR block	I7I48_05995					0.000616586553120461	0.000180013740383155	1.35113180744635e-05	0.147350325450491	0.280818386267748	0.648494135417366	0.000636185608056424	2531.0	2942.0	4282.0	2522.0	4858.0	3249.0	2235.0	2203.0	3749.0	5037.0	6732.0	3788.0	3591.0	4749.0	3367.0	4304.0	5017.0	4518.0	1619.0	1489.0	2603.0	2036.0	3394.0	2292.0	1.0	0.3574401460876935	0.052656938654223495	0.1987370796461434	0.11291591180230398	0.2810043450971236	0.20672463421470333	-0.029432898684966347
GENE4425X	ucsf_hc.01_1.G217B.04546										0.0135754747208923	0.0182557520186565	0.0306915649913835	0.973967823675778	0.750778280374288	0.440651021217051	0.249348191572954	12.0	20.0	43.0	19.0	29.0	29.0	8.0	14.0	5.0	39.0	40.0	29.0	24.0	27.0	8.0	34.0	18.0	25.0	7.0	15.0	9.0	11.0	16.0	12.0	1.0	0.1776550737299486	0.3695177501238366	1.0595785513008464	0.5798150834481736	0.3994876477199606	0.9055011577089818	-0.5862163811999374
GENE5515X	ucsf_hc.01_1.G217B.05658		hypothetical protein			I7I48_04926					0.109489580183502	0.0441524711907849	0.0583701202890798	0.859584234488948	0.677709204986076	0.490951404572421	0.531435470596258	74.0	141.0	175.0	105.0	187.0	125.0	82.0	101.0	155.0	188.0	222.0	176.0	170.0	171.0	114.0	207.0	142.0	163.0	67.0	80.0	114.0	131.0	103.0	77.0	1.0	-0.08490439032584418	0.31875219359440576	0.23409048101345586	0.17764025854988574	0.22971958899813583	0.1565298675546858	-0.14522880294768425
GENE9975X	ucsf_hc.01_1.G217B.10268		hypothetical protein			I7I48_06162					0.140676146613999	0.222210089014946	0.0531855941498967	0.749284879235008	0.941512475834857	0.275873303772567	0.293869921302025	3.0	8.0	15.0	8.0	11.0	14.0	0.0	11.0	1.0	20.0	27.0	8.0	6.0	10.0	1.0	9.0	13.0	6.0	2.0	1.0	5.0	12.0	0.0	3.0	1.0	0.023217344654329786	0.7814921253975899	1.25289490448049	1.06393924447776	0.7224700930566299	1.56290264211621	-2.99161568380878
GENE8435X	ucsf_hc.01_1.G217B.08690		hypothetical protein	HISTO_ZL.Contig1131.Fgenesh_histo.307.final_new	near LTR block	I7I48_02002					0.0134706743368358	0.245128878116667	0.0027603132443327	0.466697201495707	0.0405770272740145	0.937943493818656	0.058731751170141	845.0	1148.0	1400.0	1046.0	1707.0	1246.0	824.0	847.0	1380.0	1862.0	2384.0	1371.0	1462.0	1700.0	1510.0	1935.0	1795.0	1851.0	608.0	687.0	1009.0	887.0	1265.0	990.0	1.0	0.1484224775861085	0.06846353610457889	-0.04067602725247088	0.216732110062539	0.14547711075647918	0.1974879250595487	-0.0953408897919008
GENE11047X	ucsf_hc.01_1.G217B.11370	NCE102	non-classical export protein, conidia-enriched transcript	HISTO_ZU.Contig65.fgenesh_plus.16.final_new		I7I48_03082					0.000118332496751082	0.0459001094103296	0.000380220916595459	0.575317947757976	0.0201385628687028	0.683038206685659	0.0343662046406787	1988.0	2752.0	3395.0	2358.0	4206.0	3101.0	1762.0	2045.0	3060.0	4523.0	5464.0	3172.0	3420.0	4225.0	3138.0	4065.0	4627.0	4566.0	1510.0	1636.0	2466.0	2262.0	2862.0	2225.0	1.0	0.14709893806715613	0.09432780126420592	0.0018785797428657602	0.15390195742224577	0.21108443460673598	0.27744372522561633	-0.23443647297003434
GENE10374X	ucsf_hc.01_1.G217B.10676		hypothetical protein			I7I48_05902					0.0647132019515622	0.137050402830864	0.0346610128970481	0.707170874713814	0.442926624743422	0.734920119087446	0.445965704175967	43.0	75.0	109.0	65.0	127.0	119.0	18.0	57.0	80.0	130.0	164.0	100.0	83.0	182.0	69.0	135.0	110.0	124.0	45.0	51.0	45.0	64.0	58.0	63.0	1.0	-0.14856623716677886	0.12506186786010098	0.266113498082561	0.2025272491526411	0.3858894182462411	0.7984162993571611	-1.589534473792055
GENE2130X	ucsf_hc.01_1.G217B.02195		hypothetical protein		near LTR block	I7I48_07662					0.384289702832814	0.266287729904229	0.00750777119445465	0.94821180564042	0.717960677925653	0.707990192000627	0.275447366776306	21.0	25.0	33.0	25.0	30.0	21.0	17.0	19.0	27.0	30.0	47.0	39.0	20.0	36.0	28.0	35.0	37.0	33.0	3.0	13.0	17.0	13.0	17.0	18.0	1.0	0.6024076070893619	0.326735055909289	0.325068214341931	0.6091821749894616	0.08992590435304598	0.09146683148127899	0.09794776292673302
GENE2146X	ucsf_hc.01_1.G217B.02211		hypothetical protein		near LTR block	I7I48_07646					0.00856725629311391	0.00117304345165095	1.30595558344923e-05	0.67515255205521	0.0221495660645094	0.185521703942638	0.0025442562346242	53.0	46.0	75.0	55.0	57.0	74.0	18.0	24.0	36.0	44.0	58.0	54.0	28.0	68.0	16.0	71.0	43.0	62.0	1.0	23.0	3.0	6.0	5.0	32.0	1.0	1.6103290176307996	0.8861877038882118	1.1901029420516247	1.4238918782104597	0.6973977965769217	1.5770897760837297	-0.1291627095468963
GENE1909X	ucsf_hc.01_1.G217B.01969	CTR3	high affinity copper transporter	HISTO_DF.Contig537.eannot.1380.final_new	near LTR block	I7I48_03190	Ryp1_ChIP			Ryp4_ChIP	0.0520769316893413	0.000350855626406191	1.02298539462833e-08	0.925038910061421	0.093170955067799	0.0146553871479231	0.00427550106922702	108029.0	148577.0	193022.0	129608.0	212628.0	161220.0	72878.0	84980.0	128154.0	176118.0	235472.0	133141.0	89169.0	134355.0	63138.0	122050.0	121372.0	140199.0	16917.0	68771.0	11966.0	34491.0	39299.0	96199.0	1.0	0.9268942519613326	0.8648514417335331	0.8470741229273333	0.9502432408567323	0.8868496220663324	0.9935633497790324	0.15155598821583283
GENE5383X	ucsf_hc.01_1.G217B.05525		hypothetical protein			I7I48_05061					0.191254272262854	0.0152074128497036	0.00260804896487713	0.736520386210256	0.390395561499776	0.336480230009767	0.274225095358135	19.0	44.0	49.0	34.0	54.0	35.0	9.0	16.0	42.0	54.0	67.0	54.0	38.0	53.0	13.0	55.0	30.0	36.0	6.0	12.0	12.0	24.0	16.0	35.0	1.0	0.15311712581457004	0.8216151994692491	0.5799076985288261	0.7368533443611931	0.6189449461321441	0.5065212508489211	-1.091835686009589
GENE4636X	ucsf_hc.01_1.G217B.04762		hypothetical protein			I7I48_11074					0.471320380218075	0.506743715228783	0.0421359875270041	0.904307448692869	0.928502556579034	0.576240606548948	0.799401047356614	7.0	14.0	20.0	7.0	22.0	17.0	8.0	7.0	16.0	23.0	25.0	19.0	8.0	11.0	14.0	23.0	33.0	16.0	7.0	12.0	8.0	11.0	4.0	6.0	1.0	-0.06543039618644819	0.36382686488313176	0.4680671843200118	-0.30481641555574823	0.5025778189376029	0.6460212495419159	-0.09233625695012804
GENE1833X	ucsf_hc.01_1.G217B.01889		hypothetical protein	HISTO_DA.Contig93.Fgenesh_Aspergillus.87.final_new		I7I48_08274					0.131976837651516	8.89897048099358e-05	3.1244507411113e-05	0.0667705744773965	0.72821404839678	0.0661288059384905	0.0262326775252523	1473.0	1805.0	2589.0	1401.0	2699.0	1836.0	1460.0	1493.0	2592.0	2918.0	4535.0	2188.0	2286.0	2549.0	2065.0	2559.0	2809.0	2303.0	981.0	1015.0	1805.0	1336.0	1962.0	1412.0	1.0	0.29751150523664016	0.06882972661180986	0.19377417474037983	-0.014149830224160276	0.15400237596479016	0.10428256523622004	0.07724869653632016
GENE2701X	ucsf_hc.01_1.G217B.02776		hypothetical protein		near LTR block	I7I48_07783					0.431163332981869	0.024655644416677	0.03474782788883	0.619222565462133	0.889403539903178	0.41776404898025	0.457745971738471	16.0	20.0	57.0	36.0	42.0	24.0	17.0	27.0	34.0	41.0	73.0	30.0	22.0	42.0	15.0	29.0	48.0	30.0	9.0	16.0	22.0	16.0	23.0	19.0	1.0	0.007263011860355106	-0.20141224132948587	0.891195114943171	0.9133074320126201	0.3553055430424984	0.06663796100902608	-0.11532619695862989
GENE5414X	ucsf_hc.01_1.G217B.05556		hypothetical protein			I7I48_05030					0.00997200467248256	5.17513238374902e-05	5.32731242116597e-06	0.0276306997280156	0.427133443583073	0.00702718525178884	0.0591153789609948	58.0	78.0	148.0	53.0	169.0	64.0	66.0	37.0	106.0	95.0	160.0	96.0	79.0	59.0	59.0	68.0	90.0	58.0	13.0	22.0	36.0	46.0	60.0	42.0	1.0	0.5830780120743739	0.48550090293312387	1.009868584788624	0.21479425952281384	1.1009004700302039	0.21299977230613387	0.5605176215866539
GENE11741X	ucsf_hc.01_1.G217B.12081		hypothetical protein	HISTO_ZZ.Contig127c.Fgenesh_histo.106.final_new		I7I48_11742					0.13020337511669	0.00282231245694985	0.000382055749194035	0.20344604775594	0.86323783217471	0.044934187578766	0.136443561852266	33.0	45.0	85.0	31.0	73.0	38.0	47.0	46.0	61.0	50.0	87.0	53.0	46.0	31.0	35.0	40.0	55.0	50.0	17.0	17.0	22.0	32.0	30.0	19.0	1.0	0.4513659137902818	0.3712382250817349	0.8859654097152979	0.12317062746312682	0.5679947825717688	0.1411224884193268	0.7476542252579599
GENE8531X	ucsf_hc.01_1.G217B.08787		hypothetical protein			I7I48_01905					0.354953139509648	0.0407838784842747	0.0135769010268401	0.644648583746017	0.562724361208452	0.713547152715041	0.468900886993717	18.0	14.0	17.0	11.0	28.0	15.0	10.0	6.0	16.0	21.0	34.0	17.0	8.0	24.0	18.0	25.0	14.0	11.0	2.0	13.0	13.0	4.0	6.0	11.0	1.0	1.1899663431318932	0.3166608341810422	0.19263216594480226	0.2646889141906623	0.7964487060705803	0.4237685122817353	0.1653522938762022
GENE8107X	ucsf_hc.01_1.G217B.08345	CATB	catalase B	HISTO_ZE.Contig158.eannot.1345.final_new	near LTR block	I7I48_02096	Ryp1_ChIP		Ryp3_ChIP		0.821851408071032	0.0133665589719924	9.51161809541952e-05	0.881442217233466	0.696424244006737	0.0487230834368287	0.37590265162626	26590.0	37973.0	51151.0	31165.0	52216.0	33801.0	29411.0	29743.0	50566.0	55315.0	88397.0	42404.0	35489.0	37739.0	29696.0	38406.0	45854.0	43163.0	14634.0	27903.0	15500.0	14685.0	24131.0	36455.0	1.0	0.3476313658388168	0.3398802995449177	0.37433317899141727	0.33728429964361695	0.30427193380671724	0.1828669547783175	0.2856227181768176
GENE2232X	ucsf_hc.01_1.G217B.02298		hypothetical protein			I7I48_07558					0.309196628609601	0.418264083827926	0.0253828500999373	0.904040405615319	0.448207913879827	0.313918624459738	0.364795696412852	20.0	26.0	27.0	23.0	39.0	25.0	8.0	9.0	28.0	46.0	52.0	29.0	42.0	31.0	16.0	44.0	35.0	19.0	8.0	11.0	14.0	19.0	12.0	16.0	1.0	0.5886171627765429	0.43715247427218806	0.09526104318001305	0.5462679904667983	0.5178916207384571	0.39254972452187104	-0.8889501069967018
GENE2717X	ucsf_hc.01_1.G217B.02792		hypothetical protein		near LTR block	I7I48_07767					0.0189520948335818	0.0125854718244204	0.000133957851768833	0.902844180339728	0.0715749957449579	0.00808990307221199	0.0440287189143763	15.0	18.0	22.0	10.0	28.0	24.0	8.0	8.0	11.0	16.0	18.0	10.0	11.0	8.0	6.0	6.0	20.0	19.0	0.0	2.0	5.0	10.0	3.0	8.0	1.0	1.3903920924568882	1.1238160092494924	1.0108850498965825	0.5891271854794722	1.2521315106376503	1.5399648505771384	0.3161805169148524
GENE1518X	ucsf_hc.01_1.G217B.01572		fungal specific transcription factor domain-containing protein	HISTO_DA.Contig93-snap.89.final_new		I7I48_08593					0.102071947338349	0.0217231340626759	6.82876260330081e-08	0.819938891785515	0.000459030334764831	0.00189172160352294	0.00337924306587895	1028.0	1671.0	2180.0	1263.0	2153.0	1363.0	1213.0	1162.0	2023.0	1635.0	3059.0	1424.0	1864.0	1624.0	1677.0	1935.0	2303.0	1863.0	558.0	788.0	944.0	1073.0	1065.0	952.0	1.0	0.2334539431632061	0.4122223658062065	0.4004073112167763	0.2909517942137567	0.2826411872830361	0.12928607394545644	0.2646081513839169
GENE5748X	ucsf_hc.01_1.G217B.05896		hypothetical protein			I7I48_07280					0.0014756454793806	5.00951916591671e-05	8.8080540824942e-11	0.230607374098996	0.000139861817158482	8.08181461933287e-07	2.59902914328583e-06	192.0	230.0	355.0	197.0	336.0	220.0	153.0	132.0	301.0	262.0	469.0	203.0	247.0	205.0	232.0	202.0	330.0	209.0	71.0	87.0	92.0	117.0	91.0	102.0	1.0	0.7444504478708991	0.48252561426850926	0.712277733404949	0.5420586359838091	0.5332442213018491	0.4294298822380789	0.21035255125331886
GENE6829X	ucsf_hc.01_1.G217B.07014		hypothetical protein	HISTO_KF.Contig601.Fgenesh_histo.57.final_new	near LTR block	I7I48_02263					0.0515552005140854	0.0111236568355144	0.000559849898009962	0.740674880749098	0.135749633943045	0.00135049513197064	0.176047321216036	56.0	40.0	57.0	52.0	69.0	76.0	15.0	35.0	51.0	68.0	91.0	50.0	44.0	49.0	30.0	36.0	54.0	32.0	10.0	19.0	14.0	36.0	30.0	44.0	1.0	1.2254057901743478	0.22324369219431284	0.3335530502004288	0.8800863260559879	0.5072136148855618	1.151673894843728	-0.8480549682594631
GENE7283X	ucsf_hc.01_1.G217B.07479	TEL1	ataxia telangiectasia mutated	HISTO_LF.Contig359.Fgenesh_Aspergillus.43.final_new		I7I48_00590					0.0252322769064993	0.00122420782328722	1.84262499262168e-07	0.234672881326665	0.0316526938285735	5.84291599484802e-06	0.00108969644622028	2537.0	3403.0	4834.0	3001.0	5299.0	3361.0	2761.0	2819.0	4854.0	5007.0	7759.0	3988.0	4487.0	3896.0	4096.0	4312.0	5566.0	4292.0	1818.0	1779.0	3120.0	2750.0	3305.0	2547.0	1.0	0.2047550337104438	0.10653318269456324	0.21755007202814358	0.20764486000814308	0.2502491757652532	0.09951158537401383	0.11932123241611325
GENE9021X	ucsf_hc.01_1.G217B.09290		hypothetical protein		near LTR block	I7I48_09275					0.604519613022631	0.0719533561593702	0.00501457202101489	0.882395457190823	0.444428457578635	0.0165681372078953	0.239975930500955	8.0	10.0	9.0	7.0	26.0	13.0	8.0	10.0	12.0	12.0	24.0	8.0	7.0	4.0	5.0	6.0	17.0	9.0	1.0	4.0	2.0	6.0	8.0	5.0	1.0	0.775254750752018	0.5582761938309679	0.01855559444215782	0.3552964857408978	1.398758078467774	0.9317386360570679	0.567776644346518
GENE6264X	ucsf_hc.01_1.G217B.06427		hypothetical protein			I7I48_05568					0.441075658940968	0.777423131077228	0.139151814778964	0.85589724510606	0.513704159219465	0.300036192647159	0.894335949716338	11.0	6.0	21.0	22.0	25.0	21.0	6.0	14.0	21.0	16.0	30.0	12.0	19.0	7.0	26.0	19.0	22.0	22.0	11.0	15.0	7.0	15.0	9.0	6.0	1.0	0.3448581187628367	-1.000097257602557	0.33039708890481667	1.0737632396662007	0.4767672190802147	0.7366201417998387	-0.6857422255585772
GENE1438X	ucsf_hc.01_1.G217B.01489		secretory pathway Ca2+-ATPase	HISTO_DA.Contig93.eannot.1936.final_new		I7I48_08677					0.120678147452407	0.064851917514765	2.30859822418433e-05	0.238168504321616	0.0255508982964513	0.033673584560819	0.185492261672187	5115.0	7087.0	9720.0	5554.0	9976.0	6726.0	5706.0	5672.0	9708.0	9599.0	15848.0	8089.0	8915.0	8960.0	8921.0	9767.0	12084.0	9881.0	4076.0	4171.0	6454.0	5636.0	7517.0	5583.0	1.0	0.1523069405000692	0.10087537311896977	0.16129837764069954	0.03170271237497957	0.09901116756400974	0.03634692840808906	0.10255973561297971
GENE11873X	ucsf_hc.01_1.G217B.12214		hypothetical protein		transposon	I7I48_11876					0.33214902337379	0.440781350613205	0.0155516034476252	0.709194085912806	0.333892353061443	0.24424612338786	0.702909856842095	2.0	3.0	7.0	10.0	13.0	2.0	2.0	1.0	4.0	2.0	9.0	7.0	3.0	6.0	5.0	1.0	10.0	4.0	0.0	7.0	1.0	1.0	2.0	2.0	1.0	0.16101781664204395	0.12461150536281407	0.828816488860094	1.992021125164144	1.5770229383210541	-0.34992295896603576	-0.04646028976344585
GENE1211X	ucsf_hc.01_1.G217B.01250		hypothetical protein	HISTO_BP.Contig459.Fgenesh_histo.51.final_new		I7I48_04383					0.027159716645499	0.0015349624822635	0.00124400318744235	0.848041632552792	0.0922132688396251	0.0432249734617528	0.00217015869001134	36.0	22.0	40.0	40.0	45.0	33.0	8.0	13.0	27.0	29.0	56.0	34.0	18.0	28.0	16.0	32.0	25.0	24.0	4.0	3.0	12.0	7.0	19.0	15.0	1.0	1.543905432736723	0.32410083173690996	0.7767670482382258	1.454544857372033	0.8449212284582975	0.909229288706395	-0.765934391298455
GENE2134X	ucsf_hc.01_1.G217B.02199		hypothetical protein		near LTR block	I7I48_07658					7.54215096072331e-07	2.94439728686865e-07	6.24789056343793e-09	0.104551235167574	3.51963288903512e-05	4.50092456552499e-05	1.17134963219989e-07	2333.0	2534.0	3954.0	2369.0	4248.0	2928.0	1695.0	1729.0	3002.0	3589.0	5250.0	2576.0	3104.0	3261.0	2662.0	3220.0	3674.0	3166.0	1130.0	1153.0	2096.0	1381.0	2422.0	1678.0	1.0	0.5950616310822863	0.19243418925815625	0.4388976296916365	0.3777628053814466	0.4425654430708663	0.4117872826195761	-0.07320115826192364
GENE1085X	ucsf_hc.01_1.G217B.01121		transcription initiation factor iia small chain	HISTO_BP.Contig459.eannot.1595.final_new		I7I48_04253					0.000291201619204405	2.25948633171204e-05	3.54926352925663e-05	0.644741193964196	0.0794750009600907	0.00786117913977389	3.70910666613756e-05	2113.0	2525.0	3607.0	2563.0	4024.0	3431.0	1538.0	1949.0	3011.0	4501.0	5229.0	3546.0	2608.0	3843.0	2396.0	3655.0	3754.0	3577.0	1244.0	1284.0	2081.0	1629.0	2599.0	1911.0	1.0	0.37565894533645583	0.11076073628739636	0.22986039918112589	0.4147537113336659	0.28788010269023623	0.5639234120411665	-0.28992882976628387
GENE4315X	ucsf_hc.01_1.G217B.04434		hypothetical protein		in LTR block	I7I48_03170					0.00991992893295133	0.000798779523994974	0.00419740415125052	0.774475241879602	0.175235870040943	0.0598973106614173	0.00600595223368439	76.0	124.0	191.0	113.0	186.0	163.0	53.0	54.0	100.0	212.0	219.0	167.0	90.0	175.0	104.0	134.0	103.0	156.0	47.0	41.0	76.0	50.0	91.0	96.0	1.0	0.2476603068995431	0.428441257825503	0.6543092176287431	0.5774349321285133	0.5163499988650231	0.8324785140968931	-0.475738655797457
GENE1262X	ucsf_hc.01_1.G217B.01303		no significant blast hit	HISTO_BP.Contig459.Fgenesh_Neurospora.24.final_new		I7I48_04436	Ryp1_ChIP				0.252771479971045	0.141432209446554	0.153039926040909	0.975554639686091	0.464171247292973	0.504614652235117	0.193475736559728	3.0	9.0	7.0	1.0	9.0	9.0	2.0	1.0	5.0	4.0	5.0	11.0	4.0	8.0	1.0	4.0	6.0	5.0	1.0	3.0	3.0	4.0	2.0	0.0	1.0	0.5409474743154661	1.4596869272519761	0.7233193193632661	-0.9208309663902834	0.9645657801043361	1.4705792900933563	-0.1519574592602737
GENE5809X	ucsf_hc.01_1.G217B.05959		repeat set, removed, reverse transcriptase-domain containing protein, Ty1/Copia family of RNase HI	HISTO_HS.Contig68.Fgenesh_histo.272.final_new		I7I48_07216					2.13525093989161e-08	4.42691866578892e-10	1.20481310549049e-09	0.617680806025586	4.18867661764128e-06	2.06023260062129e-06	3.37712576966338e-10	10567.0	14428.0	17240.0	12205.0	21409.0	15853.0	7116.0	8136.0	11317.0	17867.0	21650.0	14119.0	11005.0	15829.0	10031.0	15431.0	13380.0	16102.0	5659.0	5501.0	8582.0	6080.0	9500.0	7070.0	1.0	0.5964871926349655	0.5239412655512758	0.3854908670869257	0.5649984574289864	0.5981498979150555	0.6707136860459961	-0.18138524417937418
GENE796X	ucsf_hc.01_1.G217B.00826		hypothetical protein			I7I48_03958					0.0185609224700046	0.042012373226987	0.016952768499529	0.995490677758495	0.21398378698847	0.394160180436376	0.0485484929671117	116.0	159.0	231.0	134.0	252.0	203.0	118.0	131.0	179.0	235.0	303.0	195.0	183.0	203.0	162.0	267.0	266.0	247.0	70.0	67.0	135.0	98.0	183.0	158.0	1.0	0.18791430621579286	0.11930763687691259	0.26143271631864273	0.15580450474884255	0.2869134536035629	0.4816723702196728	0.004993304054272674
GENE10340X	ucsf_hc.01_1.G217B.10642		hypothetical protein			I7I48_05936					0.0516215672984106	0.0934894155747333	0.0742835313035513	0.76565731341383	0.275258324050567	0.294568444978075	0.0506269224550822	16.0	40.0	69.0	39.0	56.0	42.0	20.0	38.0	38.0	54.0	57.0	36.0	33.0	75.0	37.0	44.0	51.0	44.0	21.0	14.0	28.0	25.0	28.0	23.0	1.0	-0.4159123438673467	0.35771040120935327	0.7414707809946013	0.6040882655820042	0.34291821359228225	0.43814369730381825	-0.3102325650132147
GENE567X	ucsf_hc.01_1.G217B.00592		hypothetical protein	HISTO_AZ.Contig47.eannot.1664.final_new		I7I48_00279					9.65454333068625e-05	1.33783219949725e-09	1.27601888904747e-10	0.502741560723388	3.65665381970745e-05	2.93601918827591e-07	2.52084190387429e-09	5575.0	7768.0	9459.0	6482.0	10286.0	8182.0	4264.0	4366.0	7478.0	9825.0	13441.0	7194.0	5518.0	7799.0	4870.0	7343.0	6492.0	7211.0	2493.0	3063.0	3809.0	3006.0	3653.0	3525.0	1.0	0.6446339028618846	0.6013356346815053	0.49013281460683533	0.6226969956503359	0.5112587093908054	0.6871336356030158	0.050431207272165324
GENE2727X	ucsf_hc.01_1.G217B.02802		OPA3 domain-containing protein	HISTO_DM.Contig936.eannot.1231.final_new	near LTR block	I7I48_07757					0.030599113456367	5.86781263443256e-05	3.76423160262833e-05	0.904307448692869	0.00178710640980673	0.00129713466670004	0.000209008716409106	1367.0	1774.0	2566.0	1631.0	2689.0	2117.0	1285.0	1437.0	2580.0	2638.0	4156.0	2050.0	2183.0	2386.0	1887.0	2644.0	2705.0	2384.0	1065.0	955.0	1494.0	1298.0	1941.0	1416.0	1.0	0.22655761942674602	0.08059622235829611	0.21765521845429525	0.24182975446939547	0.18540048973925582	0.34643798035830553	-0.07013170982501471
GENE1019X	ucsf_hc.01_1.G217B.01054	DCS1	mRNA decapping enzyme	HISTO_BP.Contig457.eannot.1757.final_new		I7I48_04187					0.000842634677781083	6.61910634660189e-05	7.61272151320273e-07	0.702690397381021	0.000585547471711334	0.000603251208431038	4.51369338836224e-06	1845.0	2521.0	3464.0	2212.0	3633.0	2859.0	1760.0	1635.0	2931.0	3865.0	5279.0	2865.0	2848.0	3447.0	2658.0	3337.0	3600.0	3233.0	1174.0	1176.0	2059.0	1725.0	2313.0	1729.0	1.0	0.27019791146293404	0.19863526072517423	0.26166950161448455	0.29247760970574443	0.2305917946045044	0.3910083038125345	-0.005306705325035743
GENE2569X	ucsf_hc.01_1.G217B.02643		hypothetical protein			I7I48_07916					3.97192614235702e-06	6.67411178074316e-08	3.0053228319856e-09	0.866553415604778	2.27069421865245e-06	1.03892011053375e-07	8.9678846731081e-09	359.0	441.0	621.0	417.0	660.0	531.0	202.0	199.0	355.0	437.0	706.0	352.0	323.0	358.0	264.0	337.0	428.0	383.0	84.0	90.0	134.0	139.0	266.0	147.0	1.0	0.9865190232615837	0.7611075520212838	0.8591178153716634	0.9629174308144033	0.8471315284720036	1.0396561687453034	-0.04902894581122652
GENE5170X	ucsf_hc.01_1.G217B.05305		hypothetical protein	HISTO_GX.Contig297.Fgenesh_histo.40.final_new	near LTR block	I7I48_10150	Ryp1_ChIP				0.0066251317129323	1.4021817547621e-06	1.85644773070874e-09	0.056187169481198	2.17948457264617e-05	3.91359605395158e-07	6.30246113165979e-07	515.0	761.0	917.0	670.0	843.0	821.0	466.0	410.0	673.0	907.0	1307.0	663.0	642.0	692.0	538.0	756.0	607.0	677.0	168.0	268.0	292.0	359.0	316.0	409.0	1.0	0.5990129857107029	0.6400514563804136	0.513584887570063	0.7388918708777736	0.29247434103305325	0.7603603576845832	0.24743953278885344
GENE5171X	ucsf_hc.01_1.G217B.05306		short-chain dehydrogenase/reductase	HISTO_GX.Contig297.eannot.1464.final_new	near LTR block	I7I48_10149	Ryp1_ChIP				2.26229264692355e-06	1.52011995897967e-10	2.84386130897976e-13	0.818219408022238	1.21214836640817e-08	4.12238182451623e-10	5.90622424998125e-11	1640.0	2190.0	3215.0	2037.0	3303.0	2629.0	1422.0	1259.0	2301.0	2327.0	3936.0	1839.0	1707.0	1981.0	1504.0	2204.0	2428.0	1888.0	535.0	723.0	854.0	847.0	1067.0	1083.0	1.0	0.6797740393786675	0.5750655217337277	0.7335177064959071	0.7530524854967471	0.672679504640417	0.8494861667328575	0.26658899164869787
GENE3968X	ucsf_hc.01_1.G217B.04073		hypothetical protein			I7I48_09037					0.000639225026235117	8.60697432275761e-05	6.50891412044791e-07	0.418752374900668	0.0407703001494323	0.00735277168754796	1.32390480659791e-05	294.0	496.0	590.0	349.0	540.0	475.0	162.0	256.0	361.0	672.0	744.0	476.0	335.0	568.0	351.0	470.0	417.0	534.0	90.0	123.0	168.0	199.0	253.0	221.0	1.0	0.5215729749699207	0.7532659202183605	0.6080785720335107	0.5292117771456009	0.3806456732770105	0.7018099063919405	-0.5437330473502193
GENE5309X	ucsf_hc.01_1.G217B.05450		hypothetical protein			I7I48_05136					2.68667435545064e-06	7.21793661334962e-07	5.82526372485937e-09	0.448601395304302	0.0151005421532168	2.21166095428044e-05	2.85138510553132e-07	307.0	408.0	528.0	387.0	609.0	494.0	229.0	281.0	366.0	654.0	596.0	476.0	348.0	450.0	287.0	456.0	487.0	490.0	133.0	155.0	218.0	213.0	198.0	191.0	1.0	0.5596716975288545	0.4475882269984641	0.4238249301818344	0.6538955780945543	0.5297572223253644	0.7341150324532841	-0.06989866568943581
GENE2147X	ucsf_hc.01_1.G217B.02212		hypothetical protein		near LTR block	I7I48_07645					0.0049261570538994	0.000982524907033287	3.72695098383962e-05	0.106540662753041	0.0110940346090928	0.00135015762882322	0.000521894298060322	60.0	104.0	62.0	72.0	105.0	94.0	35.0	51.0	35.0	82.0	80.0	75.0	41.0	63.0	29.0	77.0	52.0	78.0	8.0	43.0	10.0	15.0	21.0	39.0	1.0	1.082067627224346	1.348730383581156	0.21182484610872893	1.1037274605953857	0.8673492930598259	1.2145060385627358	0.10547340304893188
GENE11362X	ucsf_hc.01_1.G217B.11694		hypothetical protein		near LTR block	I7I48_10372					0.0790289174909795	0.0518602496056948	0.00427929689002232	0.505220005380597	0.118151643870763	0.0987287411373042	0.0173126569469514	18.0	29.0	27.0	26.0	36.0	27.0	8.0	14.0	23.0	28.0	39.0	34.0	22.0	34.0	23.0	23.0	20.0	35.0	11.0	9.0	13.0	12.0	7.0	13.0	1.0	0.5705146291137019	0.7218711743971223	0.22525714850630585	0.8495956986786528	0.5339315367676649	0.6314802014013279	-0.758954001670409
GENE5209X	ucsf_hc.01_1.G217B.05345		hypothetical protein	HISTO_GX.Contig297.eannot.1492.final_new	near LTR block	I7I48_10110					0.0959257741678082	0.0266716987259573	0.00825594382289826	0.438036409357198	0.563674688808864	0.129216604372233	0.0396606160336898	260.0	381.0	549.0	351.0	509.0	467.0	230.0	320.0	506.0	686.0	772.0	502.0	470.0	537.0	430.0	601.0	475.0	527.0	211.0	266.0	282.0	245.0	378.0	299.0	1.0	0.08105936038914852	0.10962590649569837	0.24073164055676832	0.27391465781387847	0.03190384867934837	0.4138015772775585	-0.3029353678655218
GENE9499X	ucsf_hc.01_1.G217B.09776		hypothetical protein			I7I48_06801					0.0334118806014149	0.00997139179418833	0.000517438632755022	0.340372432358369	0.311108680175777	0.0817814416140683	0.00870787863247406	252.0	376.0	484.0	330.0	511.0	436.0	210.0	266.0	486.0	613.0	703.0	525.0	406.0	565.0	342.0	515.0	544.0	507.0	167.0	178.0	282.0	275.0	318.0	288.0	1.0	0.14929075571385386	0.2038240942971541	0.17234020498667402	0.2982716202130842	0.15078732222292413	0.4280482460960542	-0.32065050526440597
GENE1908X	ucsf_hc.01_1.G217B.01968		hypothetical protein		near LTR block	I7I48_03189					0.0440209317722931	0.000152607764423999	2.16203018855194e-05	0.0311008251285548	0.023177013638555	0.00372943503645082	0.000854549329747673	318.0	526.0	457.0	442.0	550.0	600.0	211.0	295.0	365.0	704.0	755.0	527.0	325.0	635.0	239.0	529.0	332.0	530.0	105.0	241.0	128.0	175.0	242.0	371.0	1.0	0.5488511400571321	0.7521581603770824	0.1541656824691322	0.7838492034018922	0.3213460457681019	0.9527812378983822	-0.2492626754847178
GENE3376X	ucsf_hc.01_1.G217B.03466		CFEM domain-containing protein	HISTO_EA.Contig33.eannot.1595.final_new		I7I48_04630					0.00958856566405051	0.000110038830895843	5.7776793442972e-05	0.0483931096478902	0.00322745734239854	0.00147914968962403	0.000113130245222122	178.0	283.0	373.0	258.0	338.0	384.0	131.0	188.0	315.0	396.0	475.0	321.0	240.0	334.0	228.0	402.0	274.0	345.0	103.0	125.0	170.0	157.0	191.0	196.0	1.0	0.23848883970123103	0.38408036216489094	0.38650917995826095	0.533343026617771	0.1447663136500208	0.8346075880258708	-0.40985054144105915
GENE4319X	ucsf_hc.01_1.G217B.04439		hypothetical protein			I7I48_00787					0.028555847463434	0.000997771841266117	1.84138517157647e-05	0.280181885793548	0.00756126034948323	0.0057691406607835	0.000108444359773815	74.0	153.0	186.0	108.0	160.0	166.0	42.0	68.0	104.0	156.0	254.0	134.0	87.0	171.0	101.0	130.0	107.0	141.0	28.0	37.0	30.0	44.0	62.0	63.0	1.0	0.38961301703775253	0.9107062034963027	0.7963124883277226	0.6926097096507724	0.4799196981007925	1.0388820880387724	-0.6276426736922024
GENE8825X	ucsf_hc.01_1.G217B.09087		hypothetical protein			I7I48_01603					0.0624491877670264	0.0031790212520042	0.000151066029980397	0.290344071428278	0.0383936542151611	0.0547394303087517	0.000260675067016485	30.0	50.0	56.0	47.0	54.0	55.0	18.0	25.0	42.0	57.0	63.0	47.0	23.0	64.0	21.0	50.0	45.0	54.0	12.0	15.0	11.0	6.0	12.0	27.0	1.0	0.6649748278514949	0.8706158345909327	0.6372526242006917	1.0647070792502589	0.4854675294684308	1.0177125810306318	-0.2637872504879382
GENE11141X	ucsf_hc.01_1.G217B.11465		hypothetical protein			I7I48_04851					0.0435894422978727	0.000337982788810471	6.18247462930222e-06	0.372223127384753	0.00169925435068128	0.0192957864858369	7.55466047258121e-05	1406.0	2282.0	3139.0	1930.0	3021.0	2316.0	1506.0	1605.0	2723.0	3398.0	5062.0	2404.0	2495.0	3124.0	2403.0	3217.0	3093.0	3006.0	1096.0	1145.0	1762.0	1585.0	2124.0	1598.0	1.0	0.03985398529483941	0.21652615440225897	0.2811154164538996	0.2573329675526992	0.12605508908270924	0.24875033940532898	-0.06853300083089042
GENE6309X	ucsf_hc.01_1.G217B.06472		hypothetical protein			I7I48_05522					0.00569631260692812	1.62365203582166e-05	1.2371869549409e-09	0.157224378009142	0.000554615699414041	1.46504938629158e-05	1.69979880844784e-07	380.0	650.0	788.0	501.0	778.0	613.0	400.0	419.0	716.0	811.0	1099.0	657.0	624.0	670.0	522.0	753.0	740.0	703.0	187.0	259.0	352.0	328.0	370.0	344.0	1.0	0.2417137050063305	0.4935331697711103	0.3757641777901899	0.40068093274565975	0.2575600049847102	0.41993981955759985	0.10814138750598978
GENE10213X	ucsf_hc.01_1.G217B.10512		peroxisomal D3,D2-enoyl-CoA isomerase	HISTO_ZT.Contig174-snap.5.final_new		I7I48_06066					0.0790289174909795	0.00594133352040082	2.43942036746102e-06	0.203549730224299	0.020658883515638	0.0019256096601826	3.39688944998945e-05	1793.0	2641.0	3277.0	2222.0	3571.0	2750.0	1871.0	1964.0	3314.0	4072.0	5665.0	3182.0	3221.0	3610.0	2770.0	3480.0	3934.0	3563.0	1229.0	1399.0	2144.0	1837.0	2532.0	1908.0	1.0	0.1414586505240658	0.17820517666942504	0.09411285717254536	0.21147830491437514	0.1182567409609252	0.2474340326037856	-0.004602152938994131
GENE2926X	ucsf_hc.01_1.G217B.03005		hypothetical protein			I7I48_11987					0.00449824659015448	3.31907021039815e-05	1.98310940720759e-05	0.0850240391829562	0.167557369859254	2.0299825274426e-05	0.000548138242576863	659.0	1171.0	1061.0	864.0	1374.0	1309.0	428.0	739.0	775.0	1884.0	1592.0	1155.0	636.0	1019.0	572.0	858.0	821.0	911.0	283.0	550.0	390.0	374.0	560.0	776.0	1.0	0.4673898794534965	0.774469130615616	0.2368858576042161	0.6184971644749258	0.5098979361177962	0.9460205989444557	-0.36216568209105393
GENE3612X	ucsf_hc.01_1.G217B.03707		hypothetical protein			I7I48_09784					0.000211838158332425	9.93783676820557e-05	8.11331715578783e-06	0.145332258306021	0.107661587709134	7.04221239408566e-05	0.00103869432608033	186.0	232.0	288.0	214.0	286.0	304.0	112.0	200.0	189.0	376.0	364.0	271.0	178.0	256.0	161.0	247.0	294.0	264.0	87.0	106.0	113.0	153.0	154.0	162.0	1.0	0.5934831001970493	0.38970504748772905	0.3057149600841891	0.5558990980720591	0.19588832310160909	0.7898089222400593	-0.34324563524665086
GENE1888X	ucsf_hc.01_1.G217B.01946		hypothetical protein		near LTR block	I7I48_08739					0.00800040030837824	0.000165821793024498	0.000375512541705857	0.299709946807091	0.0439132053824528	0.0251822816174809	0.00360367385422108	467.0	634.0	691.0	512.0	801.0	699.0	306.0	413.0	606.0	913.0	1103.0	679.0	628.0	812.0	413.0	700.0	631.0	876.0	227.0	344.0	384.0	374.0	517.0	386.0	1.0	0.47661713273577044	0.39543779335241025	0.12421619060816047	0.36981675298427996	0.23739900251821	0.5470340495174404	-0.33994026475394
GENE7X	ucsf_hc.01_1.G217B.00008		hypothetical protein		in LTR block	I7I48_03165					0.0320356738201599	0.00693340760629566	0.00447629697884751	0.56726667533326	0.308428638359732	0.0663117286882714	0.0252217376309181	34.0	55.0	50.0	42.0	89.0	62.0	23.0	40.0	47.0	83.0	83.0	54.0	39.0	55.0	50.0	58.0	45.0	76.0	17.0	24.0	24.0	27.0	41.0	33.0	1.0	0.3434806321643672	0.5075389032868332	-0.02399617036511187	0.4049610921546022	0.7018176670533471	0.6897996844401972	-0.41793307934166174
GENE7537X	ucsf_hc.01_1.G217B.07740		integral membrane protein	HISTO_LG.Contig392.eannot.1666.final_new		I7I48_03797					7.78238638957397e-05	2.35914081168072e-07	5.95141375645718e-08	0.140838839076008	0.00120732641663432	2.0434454514134e-05	2.35743017604446e-06	845.0	1402.0	1610.0	1086.0	1720.0	1376.0	642.0	797.0	1248.0	1926.0	2324.0	1409.0	1113.0	1528.0	995.0	1486.0	1314.0	1485.0	462.0	519.0	697.0	792.0	970.0	806.0	1.0	0.3282725880016164	0.536563560638327	0.3407407604713466	0.45069808340362716	0.33626953473151655	0.520459762579117	-0.2753138187326236
GENE3945X	ucsf_hc.01_1.G217B.04049		hypothetical protein			I7I48_09013					0.114962445691528	0.0062568305267728	0.00456547511817842	0.505609350232711	0.399929558658942	0.0718947541886489	0.0182401190737487	148.0	175.0	214.0	154.0	240.0	225.0	104.0	137.0	209.0	330.0	358.0	201.0	177.0	224.0	170.0	244.0	207.0	249.0	64.0	95.0	112.0	101.0	189.0	139.0	1.0	0.48688170967920463	0.20605667073352496	0.1002325978748746	0.30463959741351454	0.16550138705137485	0.5786054365257347	-0.2275563854461753
GENE11363X	ucsf_hc.01_1.G217B.11695		hypothetical protein		near LTR block	I7I48_10373					5.8940586435748e-05	1.62969841483831e-07	1.37852282490853e-07	0.494471073373846	0.0282914036840288	0.000408076628824904	2.63795943681776e-05	202.0	250.0	296.0	231.0	385.0	309.0	132.0	183.0	227.0	396.0	401.0	274.0	199.0	278.0	155.0	309.0	218.0	301.0	79.0	102.0	111.0	119.0	155.0	165.0	1.0	0.6626448050488194	0.44770036202256946	0.2955911733197296	0.6163490711677695	0.5744994715947596	0.7637215308830094	-0.1567628496781004
GENE987X	ucsf_hc.01_1.G217B.01022		hypothetical protein	HISTO_BP.Contig457.eannot.1706.final_new		I7I48_04155					1.96400965380289e-05	3.37876918935807e-07	2.54545908398984e-08	0.102561498759258	0.00210864616203415	5.94622138303214e-06	1.45872593265745e-08	388.0	630.0	716.0	499.0	786.0	661.0	287.0	362.0	508.0	890.0	974.0	652.0	514.0	648.0	442.0	691.0	549.0	621.0	198.0	205.0	291.0	263.0	370.0	272.0	1.0	0.42821308942003267	0.6049617228910726	0.39410136677136265	0.5513971494354424	0.4287909708309021	0.6850988716829125	-0.21361765956143763
GENE4089X	ucsf_hc.01_1.G217B.04197		hypothetical protein	HISTO_FJ.Contig636.Fgenesh_histo.1.final_new	in LTR block	I7I48_10587					4.96795007653837e-06	1.28313644551439e-08	1.03495777773198e-08	0.0044034265673403	3.24967189429453e-05	1.55798896186455e-08	1.11380085746565e-09	120.0	204.0	217.0	212.0	221.0	252.0	55.0	110.0	99.0	226.0	223.0	185.0	68.0	149.0	70.0	144.0	101.0	142.0	24.0	33.0	34.0	49.0	59.0	29.0	1.0	0.9604419546645875	1.2016765129269074	0.8952603806676176	1.5394856300903974	0.8217612213925374	1.5167514204656973	-0.3655096216207625
GENE5493X	ucsf_hc.01_1.G217B.05635		hypothetical protein			I7I48_04949					0.00580833060053158	0.000353269885254689	8.49004172554063e-05	0.199675098717354	0.036450743168701	0.000849026784907959	1.10301967645397e-05	38.0	74.0	73.0	55.0	95.0	97.0	25.0	45.0	42.0	99.0	89.0	60.0	30.0	70.0	43.0	76.0	47.0	47.0	17.0	19.0	23.0	10.0	20.0	22.0	1.0	0.5424982032863186	0.9730470446041057	0.5582201789246757	0.8307415095722257	0.8361862050300557	1.3721012007329456	-0.2593411018425849
GENE3413X	ucsf_hc.01_1.G217B.03503		hypothetical protein			I7I48_04667					0.00190467577700327	8.18319315992861e-05	9.12267055649901e-05	0.160968983624074	0.0623775913366923	0.00167912923537726	2.76985614016174e-05	247.0	348.0	422.0	299.0	361.0	352.0	166.0	216.0	292.0	537.0	533.0	365.0	260.0	422.0	258.0	405.0	327.0	346.0	137.0	154.0	210.0	162.0	203.0	161.0	1.0	0.5386013794142661	0.5104983718662459	0.39296036711373583	0.5743428378667859	0.06821421580130593	0.5378553361253657	-0.24078307488693396
GENE10398X	ucsf_hc.01_1.G217B.10700		hypothetical protein			I7I48_06676					0.0059360162978584	0.000689233058979945	0.000571037150609568	0.323942224125266	0.248465246955577	0.00493421637760091	8.08237365372139e-05	137.0	202.0	249.0	181.0	269.0	246.0	105.0	129.0	147.0	347.0	379.0	261.0	173.0	249.0	149.0	213.0	216.0	256.0	76.0	71.0	139.0	90.0	129.0	110.0	1.0	0.38778878882854473	0.42444593973904476	0.33023315725068514	0.548940699042975	0.34168815757192483	0.7190040411863547	-0.20187793728178516
GENE1364X	ucsf_hc.01_1.G217B.01409		hypothetical protein		in LTR block	I7I48_00043					0.000107859434086577	2.28799217473574e-07	3.1494119918306e-07	0.109090110622953	0.0399876914450707	3.87570205411525e-07	3.88474710675886e-08	89.0	156.0	170.0	124.0	156.0	151.0	53.0	85.0	99.0	227.0	155.0	140.0	55.0	97.0	67.0	87.0	75.0	109.0	34.0	30.0	28.0	26.0	54.0	28.0	1.0	0.8657529511478763	1.1501228823667666	0.8784012744046865	1.1025530865823965	0.6550017352191264	1.1141703817484865	-0.0840739461207336
GENE8726X	ucsf_hc.01_1.G217B.08983		phosphatidylinositol N-acetylglucosaminyltransferase	HISTO_ZL.Contig1131.eannot.2161.final_new	near LTR block	I7I48_01706					0.0139663237112753	0.000147607508347738	1.77465258295141e-06	0.419219022411472	0.250570149838363	0.000229015236247734	4.65099809709416e-07	2350.0	3500.0	4691.0	3027.0	4841.0	3656.0	2400.0	2771.0	4384.0	5789.0	7723.0	4461.0	3984.0	4432.0	3748.0	4705.0	5065.0	4650.0	1789.0	1666.0	2782.0	2181.0	3471.0	2561.0	1.0	0.12209127856098423	0.17485146620904413	0.20200903481972432	0.24786453857963409	0.1476234068935538	0.24864618444706377	-0.05501957237965627
GENE5779X	ucsf_hc.01_1.G217B.05928		MFS transporter	HISTO_HS.Contig68.fgenesh_plus.9.final_new		I7I48_07246					1.96939666794735e-07	2.93121509806376e-10	9.68034883342771e-12	0.542232825128817	5.54103682999179e-05	5.19211073097995e-10	8.79735143681719e-13	2139.0	3004.0	3974.0	2751.0	4372.0	3129.0	1904.0	2203.0	3254.0	4343.0	5595.0	3367.0	2789.0	3138.0	2646.0	3268.0	3767.0	3417.0	1335.0	1069.0	1939.0	1512.0	2238.0	1473.0	1.0	0.40051680425882275	0.36853490871972205	0.37685267470275274	0.5240754345953924	0.4147472238472423	0.438234525971132	0.025177306793172427
GENE5968X	ucsf_hc.01_1.G217B.06118		peptidyl-prolyl cis-trans isomerase ssp-1	HISTO_HS.Contig68.Fgenesh_histo.39.final_new		I7I48_07056					0.0088555405741052	1.47561330152051e-05	2.95625738121828e-07	0.361049128674493	0.0349612210074666	2.1094781992713e-06	6.51756491075912e-08	3110.0	4659.0	5985.0	3902.0	6136.0	4904.0	2988.0	3454.0	5346.0	7944.0	9132.0	4705.0	4674.0	5069.0	4185.0	4880.0	5585.0	5233.0	1722.0	1871.0	3347.0	2444.0	3844.0	2732.0	1.0	0.2876763433810918	0.34887184964770146	0.31483777666089185	0.37554244996182184	0.25099158947795175	0.4336951267535918	0.02247327348596162
GENE4722X	ucsf_hc.01_1.G217B.04851		CHY zinc finger domain-containing protein	HISTO_GL.Contig296.genewise.72.final_new	near LTR block	I7I48_10664					0.000428503230951339	0.00017659586575594	1.07440562146469e-05	0.613068104218978	0.0685825235321349	1.94996957050805e-05	8.52728680025157e-05	1519.0	2285.0	2734.0	1819.0	3246.0	2264.0	1485.0	1763.0	2474.0	3325.0	4422.0	2663.0	2432.0	2587.0	2177.0	2637.0	3372.0	2830.0	1211.0	1160.0	1674.0	1505.0	2170.0	1579.0	1.0	0.18780960127784319	0.25488960691011364	0.11832616001273344	0.20836895822791313	0.26614385018561304	0.25246469019757356	-0.052316574814536665
GENE7884X	ucsf_hc.01_1.G217B.08103		hypothetical protein		in LTR block	I7I48_11246					0.0061618005303547	0.00227375670655117	0.000703279751273429	0.757115567706016	0.377613001114439	0.00093607786248294	0.00140481731743582	74.0	80.0	102.0	73.0	110.0	99.0	42.0	49.0	63.0	156.0	137.0	92.0	62.0	86.0	67.0	68.0	91.0	73.0	33.0	30.0	39.0	28.0	55.0	52.0	1.0	0.8563955327361669	0.4463107519391568	0.3995432832763469	0.597513337741077	0.40817528606833686	0.762910857209577	-0.16086015799378806
GENE4264X	ucsf_hc.01_1.G217B.04375		hypothetical protein		transposon	I7I48_12184					3.21970011601329e-05	4.225354718452e-05	1.78196829462156e-06	0.920107108065363	0.157682769690488	7.48210973505834e-05	2.67597385437435e-06	107.0	185.0	236.0	138.0	291.0	205.0	58.0	124.0	129.0	243.0	266.0	224.0	136.0	186.0	140.0	140.0	175.0	158.0	58.0	39.0	86.0	69.0	80.0	58.0	1.0	0.4414449673731349	0.706694355955005	0.6617846626199648	0.5676082644635649	0.8636499053870648	0.8653059258572748	-0.6438612690384151
GENE7834X	ucsf_hc.01_1.G217B.08047		hypothetical protein		in LTR block	I7I48_00025					0.000361003519363744	8.39189231138544e-05	7.90838919222532e-05	0.973967823675778	0.0383590685746437	0.000390470136280649	0.000297842873322057	80.0	103.0	136.0	85.0	119.0	90.0	34.0	28.0	32.0	110.0	82.0	82.0	40.0	48.0	35.0	64.0	41.0	40.0	30.0	18.0	34.0	7.0	10.0	35.0	1.0	1.5016990579337155	1.3424359988689554	1.3463754922358455	1.3492486753356954	1.0546947022027455	1.1596872912942155	0.07182853019176849
GENE11871X	ucsf_hc.01_1.G217B.12212		hypothetical protein		transposon	I7I48_11874					0.000185301453902356	9.60488060191552e-05	0.000148966950865592	0.824554099514031	0.0458682154090273	0.00124554110706046	0.000313838265923526	53.0	35.0	62.0	47.0	74.0	66.0	15.0	20.0	18.0	50.0	53.0	47.0	21.0	37.0	35.0	25.0	26.0	36.0	9.0	4.0	21.0	15.0	17.0	14.0	1.0	1.6439463822738491	0.5303933769279121	0.9510998520316822	1.2329489848343502	1.104693630737757	1.4468210557658092	-0.35080240014592184
GENE608X	ucsf_hc.01_1.G217B.00633		hypothetical protein			I7I48_00320					0.116602548136105	0.00534260906223979	0.00714279680650962	0.61159596555323	0.354015817941343	0.0550155042783572	0.166264057287749	28.0	37.0	42.0	32.0	59.0	55.0	16.0	25.0	40.0	63.0	67.0	46.0	27.0	44.0	27.0	49.0	32.0	39.0	24.0	18.0	23.0	22.0	14.0	35.0	1.0	0.47104850465534903	0.345144042537017	0.1303855981252034	0.421140284149763	0.516021968201446	0.9216335812326301	-0.5249254965564369
GENE1916X	ucsf_hc.01_1.G217B.01976	GEL2	beta glucanosyltransferase Gel2p	HISTO_DF.Contig537.Fgenesh_histo.19.final_new	near LTR block	I7I48_03197					7.05298280214879e-07	2.75114737785344e-12	7.0270338964101e-11	0.901616345517567	0.00115216452446174	8.40607728292523e-09	4.99741973135662e-07	6021.0	8058.0	9545.0	6795.0	11667.0	7959.0	4608.0	5868.0	7805.0	10719.0	13110.0	8305.0	5289.0	7228.0	5080.0	8394.0	6579.0	7529.0	2978.0	3904.0	4936.0	4400.0	4765.0	4923.0	1.0	0.5955128697697756	0.49406813573802566	0.34304689253973564	0.5305836383472755	0.5328592286462968	0.4871269828207563	0.002209096367005614
GENE945X	ucsf_hc.01_1.G217B.00980		hypothetical protein	HISTO_BP.Contig457.Fgenesh_Neurospora.11.final_new	near LTR block	I7I48_04114					0.19720978580162	0.0100357840017577	0.00140211418189059	0.942245115687231	0.155687873650141	0.0287876483219827	0.0739647832958067	30.0	31.0	49.0	36.0	43.0	31.0	18.0	27.0	47.0	31.0	57.0	34.0	16.0	23.0	40.0	36.0	33.0	33.0	5.0	12.0	16.0	18.0	20.0	19.0	1.0	0.8945629341218639	0.41927238160942387	0.676018388135482	0.914264136069697	0.3898148068106019	0.4301647444508114	-0.03419914421756903
GENE9791X	ucsf_hc.01_1.G217B.10081	KOG1	WD-repeat protein mip1	HISTO_ZT.Contig1089.Fgenesh_histo.26.final_new	near LTR block	I7I48_06350					0.0504552143871699	0.000144470248874689	1.10872606440267e-05	0.597974646301911	0.0214617117339302	0.00130609450162708	0.0245715172858354	1494.0	2129.0	2735.0	1724.0	2869.0	1741.0	1417.0	1525.0	2752.0	2627.0	4214.0	2142.0	2149.0	2140.0	2169.0	2657.0	2623.0	2353.0	1092.0	987.0	1455.0	1622.0	1769.0	1394.0	1.0	0.3152096813292635	0.3042283757520341	0.2701875115306436	0.2823388937427236	0.23939187312132404	0.024936481629803886	0.031417413075253364
GENE6599X	ucsf_hc.01_1.G217B.06776		hypothetical protein		in LTR block	I7I48_02691					0.00104090001941721	0.000730269568133572	0.00011564537639136	0.994280470965655	0.030569092601476	0.000402714401481511	0.00617131753523535	41.0	49.0	47.0	27.0	63.0	49.0	7.0	11.0	26.0	46.0	37.0	33.0	18.0	22.0	23.0	22.0	26.0	16.0	1.0	20.0	15.0	11.0	13.0	11.0	1.0	1.6603413952541786	1.3928254455373925	0.9379937437350965	0.8272756580626155	1.2570323650823143	1.4037178083787794	-1.0152855468897277
GENE2632X	ucsf_hc.01_1.G217B.02706		hypothetical protein			I7I48_07852					1.05104953041974e-07	1.80118605216114e-10	2.31859299768611e-11	0.302421476120219	5.32456072452909e-06	1.49337589377886e-08	3.27201265668723e-08	2206.0	3533.0	4099.0	2580.0	4506.0	3398.0	1752.0	2055.0	3025.0	4239.0	5354.0	3312.0	2713.0	3272.0	2467.0	3448.0	3134.0	3565.0	1086.0	1493.0	1732.0	1802.0	2262.0	2007.0	1.0	0.4252661819296035	0.5827712051688438	0.40179056669487334	0.4117710458683632	0.4385595397117532	0.5374637818223231	-0.11455722755389619
GENE6670X	ucsf_hc.01_1.G217B.06852		no significant blast hit			I7I48_02516					0.00387258054512369	0.000663148569151874	0.000102161137151275	0.93656524949102	0.0394961717424786	0.00786309707920836	0.00345613377695237	259.0	330.0	449.0	282.0	512.0	411.0	167.0	268.0	390.0	510.0	662.0	315.0	364.0	406.0	296.0	495.0	432.0	349.0	163.0	177.0	218.0	196.0	273.0	224.0	1.0	0.41961928426224615	0.2467018789625861	0.2950420329157062	0.3027495938376159	0.3844824647000662	0.573836400717906	-0.4194322651559941
GENE4880X	ucsf_hc.01_1.G217B.05011		hypothetical protein	HISTO_GL.Contig296.eannot.1423.final_new	near LTR block	I7I48_10824					6.04095634296378e-06	5.88505586113926e-09	1.7890032986594e-09	0.600239534189942	1.83770848391551e-05	5.70219565560679e-08	1.1224192687012e-07	6191.0	8845.0	11347.0	7251.0	12187.0	9407.0	5132.0	5503.0	8923.0	12254.0	16245.0	8574.0	7967.0	9671.0	7247.0	9177.0	9400.0	8949.0	3297.0	4035.0	5899.0	4983.0	7047.0	5579.0	1.0	0.409921115924214	0.4027427022697543	0.3667709004983033	0.39852557935179345	0.3700081739907448	0.5025027545233138	-0.06818423823337572
GENE9506X	ucsf_hc.01_1.G217B.09783		hypothetical protein	HISTO_ZL.Contig1161e.eannot.1264.final_new		I7I48_06793					0.000104277757420042	6.85727160308087e-07	8.07816346086058e-08	0.914789055777992	0.000330507360601465	2.37253922431478e-05	6.11937040811097e-06	11254.0	14722.0	20364.0	13414.0	22044.0	16560.0	9813.0	10433.0	18284.0	22649.0	30486.0	16394.0	15491.0	19033.0	14565.0	18276.0	21024.0	18998.0	6908.0	7518.0	11656.0	9833.0	14780.0	11354.0	1.0	0.32094729606065187	0.18663486706259214	0.2593378964464126	0.3348525945015517	0.27390980137917254	0.3672507881912619	-0.08419310165947813
GENE11329X	ucsf_hc.01_1.G217B.11661		hypothetical protein			I7I48_10339					0.000264032166796455	1.36253930248758e-05	5.88822865074273e-06	0.596853818254881	0.000940051690439816	0.000292630441155183	0.000802545040577981	897.0	1167.0	1440.0	1136.0	1796.0	1381.0	617.0	709.0	1052.0	1468.0	1835.0	1081.0	756.0	1316.0	702.0	1196.0	1680.0	1318.0	440.0	506.0	635.0	627.0	755.0	874.0	1.0	0.5820063018514086	0.4396118692885391	0.34742828979775897	0.6832341225895391	0.5662571075460487	0.6933172443453985	-0.1649446067924707
GENE1374X	ucsf_hc.01_1.G217B.01421		hypothetical protein		in LTR block	I7I48_10268					0.00024119682553165	7.33553882135349e-07	0.000104676755490698	0.683917603648824	0.0989893879733739	0.000307090976924496	6.50593853368216e-05	155.0	213.0	274.0	145.0	245.0	249.0	62.0	123.0	189.0	259.0	235.0	251.0	101.0	159.0	112.0	191.0	94.0	186.0	63.0	76.0	91.0	56.0	124.0	88.0	1.0	0.863224574784581	0.7987129258250012	0.765952315156071	0.527943128192971	0.5050787333715712	1.034409034383161	-0.659240017089429
GENE5052X	ucsf_hc.01_1.G217B.05186		hypothetical protein		in LTR block	I7I48_05331					0.046286531561831	0.00344430839358907	0.0119650894253625	0.72642978216113	0.371364852176535	0.0215693216749737	0.0344108824158727	28.0	91.0	136.0	101.0	98.0	53.0	22.0	55.0	29.0	132.0	144.0	59.0	40.0	87.0	30.0	49.0	44.0	61.0	23.0	18.0	28.0	51.0	34.0	28.0	1.0	-0.11381128733046947	1.0471653983393574	1.2288920109215375	1.4792485963206674	0.6583962323640575	0.28382490929785253	-0.6623263115710345
GENE8816X	ucsf_hc.01_1.G217B.09078	RAD3	DNA repair helicase RAD3	HISTO_ZL.Contig1158.Fgenesh_histo.3.final_new		I7I48_01612					0.00137965990912344	4.55440887194436e-08	3.04316610421554e-05	0.961318099349672	0.159007833178031	1.28431924691183e-06	0.000106315095104352	1630.0	2262.0	3251.0	2034.0	3421.0	2489.0	1810.0	1995.0	2782.0	3669.0	4935.0	2801.0	2298.0	2660.0	2194.0	2757.0	3178.0	2896.0	1315.0	1204.0	2034.0	1719.0	2480.0	1707.0	1.0	0.17917289494482436	0.12994310760481387	0.25780004913350396	0.2591467149007638	0.2315331156325442	0.27877369365432436	0.122768524267034
GENE314X	ucsf_hc.01_1.G217B.00329		hypothetical protein		transposon	I7I48_02732					0.00121734516881345	4.87216623499638e-05	0.000213220280334695	0.692513314622694	0.00562774042705369	0.000722967819958276	0.00788440386649254	6.0	19.0	20.0	8.0	12.0	12.0	0.0	6.0	2.0	3.0	5.0	3.0	0.0	1.0	0.0	4.0	4.0	4.0	0.0	2.0	3.0	2.0	0.0	2.0	1.0	1.7566551171460747	2.8197844794177636	2.4966035751199644	1.9042922208860247	1.6831173031826046	2.1891308131716247	-2.1512627074005155
GENE3523X	ucsf_hc.01_1.G217B.03615		hypothetical protein			I7I48_04779					0.0301580412570781	0.00108270349516053	0.00494452234062532	0.756862225741907	0.0246050754966156	0.00736688354170872	0.0487669460188375	34.0	59.0	60.0	49.0	67.0	42.0	26.0	27.0	37.0	37.0	54.0	39.0	11.0	34.0	13.0	32.0	65.0	47.0	17.0	21.0	29.0	17.0	13.0	31.0	1.0	0.8019916189412666	1.0664517870215704	0.6951665709345866	1.0834377628734095	0.7533284736168235	0.5919173226927166	0.21390951032079955
GENE6347X	ucsf_hc.01_1.G217B.06511		no significant blast hit	HISTO_JG.Contig206.Fgenesh_histo.171.final_new		I7I48_05482					0.00466816669559749	5.40665748144432e-06	8.51323131241249e-05	0.317718453329244	0.000657857721423794	3.75856666422408e-05	0.000419668725307835	591.0	967.0	1264.0	916.0	1382.0	1011.0	555.0	655.0	1138.0	1219.0	1825.0	1064.0	880.0	1113.0	775.0	1183.0	1146.0	1032.0	487.0	476.0	606.0	641.0	933.0	679.0	1.0	0.12577715485544338	0.313827509097953	0.3047302896757831	0.5181478476862429	0.3336522760406231	0.38888262546585306	-0.172292208500747
GENE7863X	ucsf_hc.01_1.G217B.08077		hypothetical protein		in LTR block	I7I48_10271					1.84737677536401e-05	1.12233120282331e-08	5.15173337271434e-06	0.116410203497616	1.80181412157727e-05	2.07376846950149e-08	1.10804328169971e-05	150.0	309.0	310.0	212.0	313.0	311.0	47.0	78.0	114.0	215.0	293.0	210.0	43.0	113.0	85.0	132.0	58.0	104.0	49.0	68.0	78.0	85.0	102.0	115.0	1.0	0.9954282454088415	1.5137710294139313	1.1230941983665212	1.2537415803049112	1.0371759158540812	1.533956146065061	-0.8758139294254067
GENE9385X	ucsf_hc.01_1.G217B.09659		hypothetical protein			I7I48_09644					0.000397932454624066	3.9709015879657e-07	0.000150694626063148	0.314707696153365	0.00033947896194108	2.31719281846486e-06	0.000781209542808241	120.0	195.0	228.0	176.0	284.0	252.0	93.0	77.0	128.0	215.0	241.0	159.0	83.0	164.0	94.0	116.0	84.0	128.0	73.0	90.0	68.0	80.0	132.0	116.0	1.0	0.6062913975037731	0.7825937201316933	0.6122885878287829	0.9175404151756932	0.828732617983293	1.162600863304883	0.03281841475595315
GENE5240X	ucsf_hc.01_1.G217B.05379		hypothetical protein		in LTR block	I7I48_05208					2.77467272990915e-06	4.33961372360213e-08	6.77231540109521e-07	0.0298299075988661	2.41764576569766e-05	3.70474560161531e-09	1.3977499210221e-07	83.0	146.0	159.0	123.0	133.0	179.0	27.0	34.0	49.0	151.0	89.0	95.0	25.0	46.0	39.0	49.0	32.0	42.0	17.0	24.0	23.0	22.0	32.0	27.0	1.0	1.3689145334346637	1.6581339569333937	1.3854590262223834	1.6941914531759936	1.0289518870510634	1.9621094991755839	-0.4409081519202234
GENE5890X	ucsf_hc.01_1.G217B.06040		hypothetical protein			I7I48_07134					0.000315468438073113	4.12019306609564e-06	6.13689652997514e-06	0.307425255254316	0.00074156593677613	1.93296909809734e-06	6.77147134601363e-05	151.0	196.0	261.0	179.0	229.0	251.0	86.0	124.0	139.0	234.0	261.0	139.0	142.0	167.0	86.0	142.0	136.0	124.0	45.0	64.0	62.0	72.0	114.0	114.0	1.0	0.8998467107386308	0.7532250910748206	0.7701760350095204	0.9051267417194304	0.4820687850823804	1.1201465414631206	-0.11617715150308938
GENE1894X	ucsf_hc.01_1.G217B.01952		hypothetical protein		transposon	I7I48_11195					0.000105676616229482	1.16285262804597e-06	9.70070373413189e-05	0.394510701600116	0.00181332939324748	2.18695175416038e-06	8.68103132388139e-05	76.0	115.0	138.0	100.0	93.0	88.0	27.0	50.0	37.0	111.0	91.0	50.0	22.0	50.0	34.0	57.0	28.0	30.0	15.0	25.0	30.0	32.0	43.0	25.0	1.0	1.3797916255156528	1.4523196857895928	1.3189821203690828	1.5340694546326328	0.6523439571135328	1.0790685572979228	-0.3037146100578342
GENE6633X	ucsf_hc.01_1.G217B.06815		hypothetical protein		in LTR block	I7I48_02478					1.79146427234978e-06	1.23437288689153e-08	2.42152895490623e-06	0.0408518649696423	1.17123377473767e-05	4.7654848032757e-09	4.1728248740536e-07	173.0	285.0	250.0	201.0	269.0	297.0	36.0	91.0	105.0	219.0	214.0	184.0	55.0	109.0	78.0	116.0	74.0	105.0	44.0	33.0	70.0	71.0	98.0	99.0	1.0	1.32531622579672	1.5220381701318297	0.9380273379105599	1.30177438237713	0.9437115503738598	1.5923294558056797	-1.131129174307019
GENE5047X	ucsf_hc.01_1.G217B.05180		hypothetical protein		in LTR block	I7I48_10077					0.000162731473300734	1.07863503283669e-06	3.33054859448981e-05	0.507883088104659	0.000937483152776222	5.64508073766214e-07	2.70777173881628e-05	94.0	132.0	155.0	92.0	168.0	185.0	48.0	50.0	51.0	115.0	145.0	100.0	41.0	58.0	51.0	34.0	40.0	68.0	44.0	25.0	42.0	31.0	36.0	38.0	1.0	1.2528236110317228	1.2185965978117426	1.0541881284381525	0.9825766279576725	1.0702316823954026	1.7149157878233727	0.08301592259228363
GENE11547X	ucsf_hc.01_1.G217B.11883		hypothetical protein		near LTR block	I7I48_11541					0.000478324512560026	3.29072663549942e-07	4.01482774966299e-05	0.419468883023646	0.00350280865732218	1.19328801995193e-06	1.86283977853037e-05	307.0	415.0	525.0	372.0	574.0	541.0	182.0	209.0	310.0	578.0	669.0	410.0	220.0	330.0	156.0	309.0	346.0	302.0	115.0	129.0	202.0	145.0	308.0	245.0	1.0	0.7719266684295767	0.6843555965238464	0.6278671936620466	0.8091946641832064	0.6566928652519866	1.0773608202032263	-0.18824138443514338
GENE9836X	ucsf_hc.01_1.G217B.10126		hypothetical protein			I7I48_06305					0.00128422144760338	4.37826952752443e-05	0.00109380211796447	0.395301458648203	0.0413357983737311	0.000151343144264228	0.00147055854613431	29.0	38.0	51.0	39.0	46.0	52.0	9.0	30.0	23.0	40.0	47.0	44.0	17.0	21.0	14.0	33.0	22.0	31.0	14.0	14.0	16.0	11.0	17.0	24.0	1.0	0.9052953361634872	0.7676056890470773	0.7919889854817593	1.0870470156094512	0.5448568123125733	1.2259570288596853	-0.9368983061602647
GENE7824X	ucsf_hc.01_1.G217B.08035		hypothetical protein		in LTR block	I7I48_00055					9.79986619338785e-07	1.29108826387707e-09	7.06949583147131e-08	0.0851689243032448	1.59505038822042e-06	8.35884074817999e-09	3.66851529519202e-08	146.0	275.0	307.0	211.0	312.0	313.0	64.0	82.0	146.0	238.0	226.0	168.0	76.0	161.0	92.0	134.0	68.0	140.0	52.0	50.0	68.0	51.0	77.0	84.0	1.0	0.953518155268674	1.3428366709681139	1.1060400725699238	1.243889134597074	1.029519394798774	1.540142158040384	-0.43748955013581603
GENE11185X	ucsf_hc.01_1.G217B.11509		hypothetical protein		in LTR block	I7I48_04887					0.000611475396954816	6.87285226446776e-06	0.000115792871274216	0.706885723198639	0.00641423874033465	0.000131884822079267	6.06964221007773e-05	95.0	128.0	165.0	109.0	184.0	164.0	43.0	55.0	98.0	168.0	164.0	102.0	88.0	102.0	49.0	98.0	71.0	101.0	35.0	48.0	52.0	21.0	71.0	62.0	1.0	0.9056458725353185	0.8120084552439786	0.7817406228036785	0.8636180847314487	0.8387397649628587	1.1792200426267287	-0.4363175660571994
GENE11099X	ucsf_hc.01_1.G217B.11422		hypothetical protein		in LTR block	I7I48_03134					9.89967074565447e-07	2.33628349977871e-09	3.69482620716421e-07	0.098947283183689	2.30859753003243e-05	3.94130378524756e-09	3.97029602514183e-08	96.0	264.0	210.0	147.0	247.0	184.0	31.0	81.0	92.0	168.0	141.0	132.0	34.0	77.0	46.0	61.0	36.0	98.0	26.0	25.0	58.0	34.0	48.0	33.0	1.0	1.0432736128628985	1.9761073492593784	1.2513291701581084	1.4160017004747283	1.3851470049646883	1.4673528060471284	-0.7793816073107616
GENE3919X	ucsf_hc.01_1.G217B.04023		protein kinase superfamily domain-containing protein	HISTO_FE.Contig19.eannot.1845.final_new		I7I48_08987					0.450919803237113	0.537968265148631	5.20606605907635e-06	0.482994731798382	0.0620984138334853	0.000243706289785416	4.55971593890562e-05	3730.0	5220.0	6776.0	4456.0	7470.0	5770.0	3889.0	4215.0	7411.0	8754.0	12440.0	6119.0	6929.0	6634.0	6657.0	7001.0	9003.0	7163.0	2576.0	2734.0	4484.0	3743.0	5490.0	4066.0	1.0	0.1349300983278665	0.09791594095991663	0.0789375885370367	0.15208617657707624	0.11981161017077646	0.25331664479949634	-0.012332309441243972
GENE3478X	ucsf_hc.01_1.G217B.03569		Med20 superfamily domain-containing protein	HISTO_EA.Contig33.Fgenesh_histo.159.final_new		I7I48_04733					0.777741474120466	0.0192015675291954	3.81034131727611e-07	0.639942700699619	0.000876392197769126	0.000440742227071537	1.6636492762896e-06	2695.0	4496.0	5833.0	3609.0	5937.0	4032.0	3197.0	3188.0	6123.0	5825.0	9746.0	4497.0	5173.0	5192.0	4997.0	5733.0	6253.0	5317.0	1852.0	2099.0	3338.0	2675.0	3959.0	2753.0	1.0	0.06746094982481488	0.2838773705086153	0.2641059472459748	0.24932102490203523	0.1898093629896449	0.13764179802863463	0.10637429295721468
GENE5002X	ucsf_hc.01_1.G217B.05133		flavoprotein superfamily domain-containing protein	HISTO_GL.Contig59-snap.52.final_new		I7I48_10908					0.000210262362617682	9.95059348496987e-06	1.54813383665148e-13	0.511583738221706	6.23594981114439e-10	1.57613926537937e-09	4.46084519729604e-13	3880.0	6064.0	8202.0	5155.0	8074.0	5830.0	3982.0	3525.0	7102.0	6182.0	11295.0	4887.0	6163.0	5756.0	6063.0	6638.0	8501.0	6159.0	2107.0	2006.0	2955.0	2577.0	3502.0	2718.0	1.0	0.37333704057752115	0.49565005171500154	0.5359943460743013	0.5438208188957816	0.4135131263151015	0.44977331862389125	0.20329074117880186
GENE2631X	ucsf_hc.01_1.G217B.02705		hypothetical protein			I7I48_07854					0.0639447086881355	0.0920888436138162	7.17834466535546e-10	0.866322397001968	0.00387929461359121	0.000146469522378257	9.64039630297639e-08	1777.0	2832.0	3724.0	2157.0	3625.0	2415.0	1878.0	1920.0	3623.0	3846.0	5774.0	2810.0	3379.0	3096.0	3161.0	3359.0	4335.0	3336.0	1185.0	1131.0	1686.0	1516.0	2078.0	1681.0	1.0	0.19052182829732622	0.34091508604895626	0.34055520218543656	0.2306468084875659	0.2018979566801864	0.12205334561453629	0.06277527802681604
GENE5925X	ucsf_hc.01_1.G217B.06075		high-affinity nickel transporter	HISTO_HS.Contig68.Fgenesh_histo.176.final_new		I7I48_07099					0.0189968398367022	8.20704104997232e-05	3.47378135052883e-14	0.165255740626453	7.21440110636012e-05	7.81572930082322e-08	1.18323512277319e-12	7456.0	10348.0	14871.0	8664.0	15472.0	9879.0	8257.0	7812.0	14466.0	13479.0	22750.0	10398.0	12236.0	10783.0	11964.0	11636.0	16500.0	12246.0	3564.0	3541.0	5898.0	4738.0	6721.0	5280.0	1.0	0.37997663171985785	0.33099465049022925	0.4587924649238886	0.35720850691686934	0.41615815895399955	0.2749752811899189	0.3197049858234884
GENE3327X	ucsf_hc.01_1.G217B.03417		hypothetical protein			I7I48_04580					0.257123855022627	0.0839124166633051	0.000409010887699369	0.94839796446508	0.278575114833594	0.0200011803009955	0.00205319463627359	33.0	34.0	55.0	47.0	56.0	42.0	24.0	34.0	49.0	46.0	83.0	51.0	54.0	41.0	38.0	49.0	45.0	33.0	10.0	14.0	22.0	12.0	18.0	19.0	1.0	0.683072570367134	0.20367469823805906	0.4942354177563621	0.947452968871011	0.42020805672744405	0.51543354043898	0.024215117619072028
GENE3690X	ucsf_hc.01_1.G217B.03788		WD domain-containing protein	HISTO_FE.Contig19-snap.1.final_new	near LTR block	I7I48_08750					9.74611776620617e-09	2.18333404542049e-09	2.26446556230819e-14	0.979439660843431	8.23416806402426e-07	4.98301522512134e-11	9.81797893128823e-14	364.0	494.0	670.0	415.0	706.0	528.0	231.0	299.0	428.0	555.0	722.0	417.0	432.0	365.0	396.0	393.0	469.0	360.0	75.0	65.0	95.0	86.0	121.0	78.0	1.0	1.0279426096893158	0.9461611776720154	0.9900972987637453	0.9774862527634256	0.9657590700992151	1.0529864911369757	0.16555788221711554
GENE10216X	ucsf_hc.01_1.G217B.10515		DUF1640 superfamily domain-containing protein	HISTO_ZT.Contig174.eannot.1450.final_new		I7I48_06063					0.22561909714964	0.205672996840272	1.1073636643921e-05	0.997367743122718	0.260002544298262	0.0306036645159497	6.46940540676544e-05	1454.0	2147.0	2890.0	1819.0	3196.0	2202.0	1773.0	1790.0	2802.0	3498.0	4935.0	2512.0	2723.0	2849.0	2760.0	3048.0	3640.0	3040.0	1058.0	987.0	1863.0	1574.0	2197.0	1560.0	1.0	0.06941560799456248	0.10971730447061212	0.14304755540802283	0.15304834336662232	0.18843111980101224	0.15709355509394207	0.14801353542394224
GENE4728X	ucsf_hc.01_1.G217B.04857		hypothetical protein		near LTR block	I7I48_10670					0.0166550830002013	0.00607932835849714	4.21458473344972e-06	0.14708532232392	0.000811847949253772	6.00605700158105e-05	1.27037764193667e-05	22.0	61.0	72.0	59.0	72.0	76.0	12.0	25.0	33.0	50.0	76.0	33.0	42.0	41.0	18.0	34.0	48.0	32.0	0.0	11.0	4.0	9.0	7.0	8.0	1.0	0.6194038191369633	1.5482320896970574	1.3902959843191172	1.782982466745937	1.2905055272251182	1.8739977898918574	-0.4360711938234848
GENE7057X	ucsf_hc.01_1.G217B.07246		hypothetical protein		in LTR block	I7I48_05370					0.442560681325501	0.761209421923204	0.0290224276755722	0.949081764240386	0.572997014968158	0.288776248702974	0.11304245150626	3.0	0.0	5.0	14.0	9.0	24.0	4.0	1.0	3.0	7.0	3.0	4.0	8.0	9.0	11.0	6.0	2.0	0.0	0.0	0.0	0.0	0.0	0.0	2.0	1.0	1.0321490333372787	-2.2970390271698014	0.7670619014138587	2.8433890870379437	1.4557673391261488	3.3285631797867947	1.1872410063164889
GENE5941X	ucsf_hc.01_1.G217B.06091		hypothetical protein			I7I48_07083					0.0731203675218759	0.0521641325355185	0.000123956808106954	0.85478789487889	0.116865762236899	0.0180637152715594	0.00186132887050618	15.0	28.0	50.0	33.0	53.0	41.0	9.0	26.0	30.0	44.0	61.0	21.0	37.0	24.0	25.0	31.0	30.0	33.0	10.0	7.0	5.0	13.0	8.0	8.0	1.0	0.18230548389566864	0.5391660492240646	0.9691568277574836	1.0548123445972677	0.9526218743128356	1.0922078292476356	-0.7314414194531174
GENE3716X	ucsf_hc.01_1.G217B.03815	STB2	Sin3p binding protein	HISTO_FE.Contig19.Fgenesh_Aspergillus.132.final_new		I7I48_08777					0.0776347266709799	0.0385840981166518	1.86913829925356e-06	0.758197323932466	0.0299100362505414	0.0211216177923926	0.000401595976517985	1474.0	1936.0	2739.0	1790.0	2930.0	2025.0	1579.0	1610.0	2795.0	2917.0	4391.0	2315.0	2504.0	2490.0	2461.0	2784.0	3397.0	2983.0	982.0	1097.0	1609.0	1334.0	2054.0	1497.0	1.0	0.19945479520796638	0.07084733572510693	0.1759777479491067	0.24020547209745668	0.173421524547817	0.14656628222457702	0.09121880348760669
GENE9685X	ucsf_hc.01_1.G217B.09970		hypothetical protein	HISTO_ZL.Contig658.Fgenesh_Neurospora.18.final_new		I7I48_01444					5.86207931205171e-06	4.07073825416788e-06	1.89070928202913e-12	0.421250200639395	9.73300771275315e-07	1.53108111571992e-06	3.09624165331915e-10	393.0	609.0	850.0	475.0	924.0	563.0	380.0	322.0	564.0	565.0	1017.0	458.0	558.0	516.0	531.0	613.0	812.0	582.0	143.0	162.0	168.0	175.0	205.0	178.0	1.0	0.6074826960016546	0.7169121426649046	0.8022664676544444	0.6411783819854344	0.8228380943012548	0.614593895058305	0.35153740759221463
GENE2587X	ucsf_hc.01_1.G217B.02661		hypothetical protein		near LTR block	I7I48_07898					0.427172278437009	0.0213796901749631	0.0025161312875639	0.727681943615558	0.0181518188316582	0.00153408461636461	0.00376427301689244	2438.0	3285.0	4885.0	2766.0	4995.0	3850.0	2732.0	2508.0	4993.0	5324.0	8173.0	3884.0	4306.0	4482.0	4345.0	4456.0	5439.0	4450.0	1883.0	1930.0	3477.0	2470.0	3923.0	2665.0	1.0	0.11990490173266632	0.028190733033565785	0.20525332131075658	0.06258683377032614	0.13758572847003592	0.26801595038528614	0.07665431885056595
GENE5159X	ucsf_hc.01_1.G217B.05294	HSP60	hsp60-like protein	HISTO_GX.Contig297.fgenesh_plus.7.final_new	near LTR block	I7I48_10161					0.00232987203903837	6.65373874893051e-06	1.44206626079543e-09	0.0828618287825037	1.74221204919431e-06	1.29525754419939e-08	4.59760312151224e-09	20312.0	25562.0	44251.0	22879.0	43632.0	24193.0	17571.0	15057.0	37404.0	22185.0	51551.0	17218.0	23543.0	17176.0	25091.0	21475.0	37164.0	17744.0	10475.0	6856.0	13090.0	11533.0	15582.0	9449.0	1.0	0.7085052323865124	0.5183332189629724	0.9146999501383011	0.6408069243339725	0.7945862715659615	0.4498161384660122	0.29189666594889196
GENE2073X	ucsf_hc.01_1.G217B.02134		hypothetical protein		near LTR block	I7I48_03357					0.00125466619076454	4.28273930055383e-05	1.32534545487161e-07	0.663256477142792	3.75226732001538e-05	4.46874679106049e-06	2.40167481785903e-07	788.0	1065.0	1635.0	848.0	1365.0	1038.0	614.0	505.0	1291.0	1191.0	1876.0	836.0	1089.0	962.0	908.0	989.0	1290.0	936.0	495.0	354.0	620.0	418.0	568.0	425.0	1.0	0.6169730863689527	0.529487880911673	0.752358357158113	0.48339097175181234	0.39226545474662267	0.5033508668150128	0.04979723554561222
GENE3935X	ucsf_hc.01_1.G217B.04039	HSP82	ATP-dependent molecular chaperone HSC82			I7I48_09003					0.00172832541418879	2.07317378276804e-07	1.99913633628099e-10	0.241645662970859	2.56821346226789e-06	3.00786766512651e-07	3.09624165331915e-10	45825.0	59601.0	98916.0	49649.0	94424.0	55040.0	35713.0	30496.0	73354.0	40046.0	103484.0	35125.0	40457.0	39607.0	44543.0	49476.0	51737.0	33438.0	17352.0	10860.0	19044.0	17321.0	21940.0	13273.0	1.0	0.9745783988912624	0.8319432780785618	1.1674751415610611	0.8508209465187608	1.0006347305365608	0.7279805771088608	0.4074191985300608
GENE8221X	ucsf_hc.01_1.G217B.08469		hypothetical protein	HISTO_ZH.Contig107.Fgenesh_Aspergillus.10.final_new		I7I48_10535					0.000139421601008921	2.16663110129813e-08	8.99740322065377e-10	0.457638192322926	4.12498706578401e-07	2.25749795680371e-07	2.0471639647705e-08	746.0	953.0	1452.0	963.0	1642.0	1054.0	641.0	562.0	1347.0	1109.0	1987.0	867.0	970.0	1057.0	871.0	1065.0	1208.0	982.0	436.0	374.0	554.0	496.0	741.0	511.0	1.0	0.4967090920085582	0.3279666317373078	0.5398692616628082	0.6254654788004386	0.6174340114866084	0.48411324605962847	0.07053799055820864
GENE899X	ucsf_hc.01_1.G217B.00930		salicylate hydroxylase	HISTO_BP.Contig457.Fgenesh_Aspergillus.201.final_new		I7I48_04063	Ryp1_ChIP	Ryp2_ChIP	Ryp3_ChIP		1.27826296621548e-13	1.03625045506656e-16	7.16327688815897e-19	0.361049128674493	4.62978105792966e-15	2.82833966107343e-18	1.12004731631238e-18	14422.0	20283.0	28499.0	16364.0	27564.0	18166.0	6770.0	6254.0	13284.0	11885.0	21897.0	8938.0	8879.0	7049.0	8332.0	7223.0	11603.0	7142.0	2602.0	2198.0	3661.0	3525.0	5026.0	3308.0	1.0	1.440743842898783	1.4108960577391336	1.5061953596127537	1.3836060831645636	1.3582797261293837	1.2627622972651036	0.14227875866662387
GENE2854X	ucsf_hc.01_1.G217B.02932	HSP10	10 kDa heat shock protein, mitochondrial	HISTO_DM.Contig940.fgenesh_plus.13.final_new		I7I48_08117					8.72562295859235e-09	5.72700411658744e-13	1.71066952167275e-14	0.372443223291475	8.26715416477105e-10	7.05578028387978e-14	5.26943408890254e-14	22335.0	28587.0	45902.0	25007.0	43001.0	31901.0	14599.0	14561.0	28195.0	28499.0	48032.0	20368.0	18137.0	18777.0	18822.0	18169.0	24655.0	16467.0	6951.0	6666.0	11542.0	9358.0	15389.0	10422.0	1.0	0.9271213761070634	0.7613341472823922	1.0491917262522623	0.8507576442169533	0.8552155250059723	0.930466310206862	0.1062236795842626
GENE11252X	ucsf_hc.01_1.G217B.11581		hypothetical protein		near LTR block	I7I48_10475					0.00366054390227085	2.80446446947014e-05	1.57854069716309e-06	0.863767457940141	0.00209002003226808	1.09737415334755e-05	5.82263069539736e-05	362.0	572.0	759.0	499.0	809.0	538.0	388.0	387.0	696.0	728.0	1029.0	599.0	570.0	575.0	487.0	613.0	760.0	639.0	246.0	232.0	355.0	353.0	496.0	372.0	1.0	0.21288715310118533	0.3503487127337248	0.36279229419786496	0.4360048166220052	0.35498295290434534	0.272911727135015	0.10534265020109501
GENE4126X	ucsf_hc.01_1.G217B.04236		DNA polymerase kappa	HISTO_FX.Contig167.eannot.1298.final_new	near LTR block	I7I48_12323					8.81329239259934e-08	6.03498152775778e-11	1.58594937983492e-13	0.00901988213658798	6.49838999301797e-08	3.95066148420464e-11	7.78046272900293e-12	3073.0	3951.0	5941.0	3163.0	6120.0	3948.0	2695.0	2581.0	4918.0	4786.0	7655.0	3598.0	3996.0	3758.0	3894.0	3990.0	4971.0	3778.0	1549.0	1599.0	2516.0	1939.0	3038.0	1961.0	1.0	0.5445680780391271	0.3852528626878673	0.578348966429397	0.34682116945227737	0.5213808227169672	0.39504950772400704	0.14776039613232772
GENE4787X	ucsf_hc.01_1.G217B.04917	MRPL6	ribosomal protein L6	HISTO_GL.Contig296.eannot.1441.final_new		I7I48_10730					0.0134582053601576	0.00073806947467728	3.75885713275487e-05	0.531049251942737	0.0198684559851195	0.000232034927874951	0.000277829483698167	2904.0	3902.0	5738.0	3319.0	6069.0	4397.0	2970.0	2999.0	5419.0	6525.0	9224.0	4426.0	5002.0	5142.0	4812.0	5169.0	6094.0	5047.0	2105.0	2108.0	3802.0	2900.0	4449.0	2991.0	1.0	0.1747511990207986	0.07902686291601846	0.23997121739138816	0.1280413016530888	0.22108475700964814	0.262204171251458	-0.0003109487061117022
GENE3328X	ucsf_hc.01_1.G217B.03418		hypothetical protein			I7I48_04581					0.242172447292791	0.0252989146359361	0.0059060798127816	0.85196230209101	0.130030742611298	0.0230382886509079	0.072242502852719	69.0	91.0	157.0	88.0	130.0	99.0	65.0	66.0	121.0	113.0	210.0	108.0	105.0	112.0	67.0	125.0	158.0	76.0	48.0	33.0	64.0	61.0	76.0	75.0	1.0	0.3432053546763856	0.2181309817874455	0.6063084718370455	0.45248381266657556	0.23521599292565565	0.3499481268884457	0.05020917708482564
GENE8624X	ucsf_hc.01_1.G217B.08881	MRPL23	50S ribosomal protein L13	HISTO_ZL.Contig1131.eannot.2120.final_new		I7I48_01812					0.00315677027823848	5.86625024991029e-07	1.04123431055308e-08	0.596844093530403	0.000604807447254983	1.01311200739957e-07	2.44421551706406e-07	4931.0	6845.0	9856.0	5739.0	9673.0	6868.0	4679.0	4859.0	8926.0	9758.0	15439.0	7310.0	7502.0	7484.0	6876.0	7605.0	9204.0	7490.0	3009.0	3058.0	5272.0	4206.0	6547.0	4685.0	1.0	0.30487941540624686	0.2561756640154371	0.38676449604329655	0.28439192345926667	0.2599365663704569	0.2719071718256272	0.02172916278446646
GENE3630X	ucsf_hc.01_1.G217B.03725		peptide-N4-(N-acetyl-beta- glucosaminyl)asparagine amidase A	HISTO_ER.Contig17.eannot.1328.final_new		I7I48_09766					0.0468941763126136	0.000633807070724393	1.29352500348483e-07	0.734889128532978	0.00523642893606734	1.30968547016891e-06	1.64374616296311e-05	681.0	804.0	1153.0	757.0	1266.0	937.0	678.0	644.0	1181.0	1251.0	1911.0	944.0	1041.0	920.0	1014.0	1007.0	1276.0	972.0	387.0	403.0	694.0	574.0	749.0	570.0	1.0	0.3871407426269666	0.10468636809573706	0.22920935600163705	0.3002869548127771	0.26424797193715666	0.3363050004842769	0.17329779483511665
GENE8424X	ucsf_hc.01_1.G217B.08679	GAL83	Snf1 kinase complex beta-subunit Gal83	HISTO_ZL.Contig1131.Fgenesh_histo.289.final_new	near LTR block	I7I48_09917					0.511850666743901	0.000878615572134806	5.1837215826828e-06	0.869047950951158	0.00918389778668862	9.15426833177413e-06	0.000360987858614121	3104.0	4771.0	6263.0	3855.0	6377.0	4132.0	3476.0	3643.0	6436.0	6496.0	10672.0	4759.0	5419.0	4932.0	5202.0	5672.0	6503.0	5456.0	2291.0	2303.0	3891.0	3214.0	4478.0	3388.0	1.0	0.14987461590792428	0.24812341836045348	0.2453189060908043	0.2230456328278736	0.17155039244198367	0.05158772812084411	0.10567116733584392
GENE10710X	ucsf_hc.01_1.G217B.11022		hypothetical protein		near LTR block	I7I48_01061					0.631491913024975	0.10162725675635	0.016527513385011	0.793750352610695	0.157928688086323	0.0146437666221659	0.061832479431763	7.0	8.0	23.0	18.0	16.0	19.0	12.0	6.0	14.0	15.0	24.0	12.0	15.0	14.0	7.0	6.0	11.0	8.0	5.0	6.0	2.0	4.0	8.0	6.0	1.0	0.2843378488298667	-0.05692304397778325	1.0148722763958797	1.3475145994809998	0.4048870869826968	1.1519086964755128	0.8138253365905748
GENE214X	ucsf_hc.01_1.G217B.00222	URA6	uridylate kinase	HISTO_AL.Contig317.eannot.1502.final_new		I7I48_01184					0.882154118392205	0.0143766713913817	5.01919557961553e-05	0.548693948120821	0.026914784594112	0.00841444912841599	0.00300520326378414	2412.0	3623.0	5137.0	2805.0	5150.0	3496.0	3204.0	2932.0	5035.0	4706.0	8364.0	3849.0	4437.0	4416.0	4419.0	4857.0	5251.0	4424.0	1790.0	1867.0	3183.0	2494.0	3568.0	2577.0	1.0	0.09924460615973896	0.1642664196521988	0.2726183240702289	0.0775875572177096	0.1764738711585192	0.12368639335886922	0.30133682723043886
GENE2326X	ucsf_hc.01_1.G217B.02395	CCP1	cytochrome c peroxidase	HISTO_DM.Contig93.Fgenesh_histo.42.final_new	near LTR block	I7I48_07459					0.116602548136105	0.0016090130987589	3.09173668129316e-05	0.329327874598868	0.0158798212002385	0.000389352687861114	6.18367247270486e-05	9801.0	11916.0	18895.0	11051.0	20178.0	12361.0	9324.0	9824.0	18910.0	14493.0	27308.0	11561.0	12795.0	11716.0	12777.0	14540.0	20122.0	12440.0	8122.0	4987.0	8178.0	7128.0	9300.0	6572.0	1.0	0.4473550243733282	0.20740799128741827	0.477159432485907	0.38113674417315835	0.4721452141274778	0.27119360762177713	0.16790073195972788
GENE3490X	ucsf_hc.01_1.G217B.03582	CDC37	Hsp90 co-chaperone Cdc37	HISTO_EA.Contig33.eannot.1675.final_new		I7I48_04746					0.0278505848949102	3.40891875113379e-05	7.88691647996816e-09	0.106027932061219	0.000253727817315726	2.26143417700168e-06	5.79462296223109e-07	5213.0	7080.0	11251.0	5731.0	10213.0	6776.0	5408.0	5259.0	10118.0	9000.0	15925.0	6333.0	7994.0	7359.0	7999.0	8116.0	10286.0	7318.0	3530.0	3073.0	5028.0	4388.0	5769.0	3954.0	1.0	0.3471522565019862	0.26691813196785574	0.5397816428060658	0.24442676751080583	0.3003511767770455	0.21449957984368595	0.1926504527787456
GENE10977X	ucsf_hc.01_1.G217B.11298	CYP7	peptidyl-prolyl cis-trans isomerase D	HISTO_ZU.Contig65.eannot.2107.final_new		I7I48_03009					3.48475897307473e-05	2.76178170669174e-09	8.80488355762534e-14	0.00162546497279666	9.40631183937102e-08	1.42491499222215e-11	1.2147004142687e-12	19386.0	21802.0	44153.0	19045.0	39163.0	23331.0	16860.0	13640.0	32194.0	22775.0	48660.0	15060.0	20394.0	15020.0	22176.0	16845.0	30184.0	14526.0	6332.0	5597.0	10704.0	7636.0	12468.0	7447.0	1.0	0.8710702380492226	0.5186783061235829	1.1413818471505923	0.6060820163652831	0.8685732895926535	0.6273561590423018	0.4621870861682833
GENE9033X	ucsf_hc.01_1.G217B.09302	STI1	heat shock protein STI1	HISTO_ZL.Contig1161b.eannot.1332.final_new	near LTR block	I7I48_09287					1.76875050388106e-05	3.56158359363447e-09	2.54644114090161e-12	0.0006260108250191	1.08060165463273e-05	2.03954024655618e-09	1.67689163548286e-10	12749.0	14233.0	28027.0	11862.0	26702.0	14836.0	10842.0	10286.0	20470.0	16579.0	31804.0	10705.0	13579.0	11379.0	14678.0	12879.0	19743.0	11465.0	5022.0	4302.0	8514.0	6325.0	9950.0	5963.0	1.0	0.7627602379345007	0.39977689219664114	0.9819988041725605	0.4193416361129412	0.8123401020331507	0.47052958619102014	0.32153890503137106
GENE1917X	ucsf_hc.01_1.G217B.01977	TOM20	mitochondrial import receptor subunit tom-20	HISTO_DF.Contig537.eannot.1416.final_new	near LTR block	I7I48_03198					0.203304799625897	0.000103976314404222	7.02245844200494e-05	0.7120967241141	0.0349612210074666	0.00214505597660992	0.00036803078281722	1084.0	1413.0	2119.0	1281.0	2212.0	1529.0	1068.0	1021.0	2157.0	1945.0	3161.0	1532.0	1395.0	1590.0	1354.0	1921.0	1768.0	1414.0	968.0	533.0	1033.0	965.0	959.0	792.0	1.0	0.37707469219918366	0.23748338390861345	0.4266047770788939	0.3784920984491835	0.3887678087875237	0.36216397047702387	0.14815344078121395
GENE11393X	ucsf_hc.01_1.G217B.11726		hypothetical protein	HISTO_ZZ.Contig127a.eannot.1386.final_new		I7I48_11382					0.570168671813845	0.0066894437665674	0.000703279751273429	0.498123257460115	0.158334870042141	0.0145056744626486	0.00586723343775882	2069.0	2604.0	3662.0	2158.0	3606.0	2611.0	2090.0	1948.0	3753.0	4212.0	6535.0	3015.0	3476.0	3304.0	3126.0	3627.0	3833.0	3426.0	1540.0	1301.0	2280.0	2007.0	2959.0	1971.0	1.0	0.28218721374584366	0.0920782638167843	0.18856989620942421	0.10354803860771433	0.06655010339317435	0.1068428932797243	0.08927490215419365
GENE2862X	ucsf_hc.01_1.G217B.02940		hypothetical protein			I7I48_08108					0.464925170023027	0.177626735707866	0.0209478175500602	0.991213185451403	0.977874028615805	0.43661238231596	0.218395568155026	63.0	85.0	100.0	65.0	144.0	101.0	58.0	69.0	116.0	149.0	195.0	118.0	107.0	126.0	111.0	115.0	111.0	118.0	58.0	41.0	63.0	54.0	67.0	78.0	1.0	0.20020141809732728	0.10753610776158729	-0.054595405999022795	0.005553713493307244	0.3694881282287372	0.36591187290224725	-0.12559665549693277
GENE6170X	ucsf_hc.01_1.G217B.06330		hypothetical protein	HISTO_JF.Contig157.Fgenesh_histo.23.final_new	near LTR block	I7I48_01024					0.000196031207027922	2.06751791669902e-09	6.50140938050431e-13	0.654586565176187	0.452464288957898	4.27342460799733e-05	9.38503181864482e-10	3286.0	4341.0	5842.0	3954.0	6790.0	4392.0	3215.0	3952.0	5187.0	7939.0	8953.0	5797.0	3944.0	5240.0	3604.0	5495.0	5810.0	5522.0	1361.0	1797.0	2477.0	2198.0	2733.0	2480.0	1.0	0.4190271861568906	0.2988356464977002	0.3318972016125903	0.44658447615281016	0.4490387228174004	0.3265767117331704	0.18004018417878065
GENE1230X	ucsf_hc.01_1.G217B.01270		hypothetical protein			I7I48_04403					0.00158612720414192	6.22870660344569e-08	2.25869555280175e-10	0.671295385992244	0.0322906498241149	0.000126563534925267	7.27949476450232e-08	4351.0	6343.0	9800.0	5349.0	9567.0	5977.0	3429.0	4145.0	5925.0	7110.0	9847.0	5851.0	3283.0	4985.0	2634.0	5202.0	4636.0	5364.0	906.0	1594.0	947.0	953.0	1779.0	2404.0	1.0	0.9003466134119451	0.9222797397932849	1.1545253428918052	0.958851851686215	1.0200215274515445	0.8474352664837044	0.3493539664180547
GENE8312X	ucsf_hc.01_1.G217B.08564		hypothetical protein		near LTR block	I7I48_10038					0.556999946818467	0.0183411242597181	0.00277592455965125	0.976875571340968	0.526452746176043	0.144591060668515	0.069544190077999	22.0	20.0	23.0	25.0	46.0	29.0	14.0	16.0	25.0	44.0	63.0	22.0	15.0	22.0	14.0	29.0	26.0	26.0	16.0	11.0	6.0	16.0	7.0	7.0	1.0	0.8765925311643696	0.22045830100330754	0.022164458009226506	0.8177787574368921	0.9069439603456215	0.7564417085884527	0.035242323556769484
GENE407X	ucsf_hc.01_1.G217B.00432	VPS28	vacuolar sorting-associated protein	HISTO_AZ.Contig47.eannot.1556.final_new	near LTR block	I7I48_00118					0.0564419721484277	3.43882027166615e-05	3.67409772410488e-05	0.65786183703517	0.264017373515367	0.00102897315689025	0.000891225523854344	1292.0	1740.0	2270.0	1572.0	2661.0	2004.0	1253.0	1552.0	2273.0	2934.0	4023.0	2130.0	1976.0	2401.0	1656.0	2335.0	2465.0	2217.0	846.0	1033.0	1403.0	1196.0	1857.0	1321.0	1.0	0.21652270990362243	0.12402710497553304	0.11220463762255317	0.2600324270986727	0.24164371002970242	0.33866007124401243	-0.03515768087023741
GENE1600X	ucsf_hc.01_1.G217B.01655		hypothetical protein			I7I48_08510					0.436919884645054	0.111447325708577	0.0258392693159967	0.787974891801073	0.594537117122316	0.161487984836009	0.171061299613169	49.0	47.0	68.0	45.0	76.0	83.0	32.0	53.0	72.0	82.0	122.0	70.0	49.0	81.0	46.0	71.0	98.0	63.0	28.0	25.0	39.0	39.0	41.0	44.0	1.0	0.5438664992892751	-0.03746765090885695	0.09537813366708803	0.18291850003906407	0.15494343630521312	0.7872733960756352	-0.2706004141673769
GENE2928X	ucsf_hc.01_1.G217B.03007		hypothetical protein			I7I48_11989					0.0371100286424047	1.48248695528086e-06	8.76735629826443e-08	0.601838146719967	0.0416663540836217	2.12552227904355e-05	6.51817102420172e-05	470.0	765.0	952.0	581.0	1007.0	835.0	399.0	380.0	796.0	1163.0	1329.0	758.0	453.0	623.0	380.0	599.0	581.0	643.0	165.0	286.0	152.0	257.0	366.0	413.0	1.0	0.5616630015078745	0.7420375178296541	0.6620235426569141	0.6278614508832541	0.643221926597564	0.8791673312324444	0.11818567530181445
GENE8423X	ucsf_hc.01_1.G217B.08678		hypothetical protein	HISTO_ZL.Contig1131.Fgenesh_histo.288.final_new	near LTR block	I7I48_09918					0.000804447012518545	1.0333309918334e-08	3.38915812187191e-12	0.6579907759103	0.00651371793066493	2.45754263505496e-08	2.23016619167142e-11	1899.0	2831.0	3596.0	2162.0	3820.0	2938.0	1764.0	2007.0	3115.0	4022.0	5692.0	3117.0	2502.0	2775.0	2356.0	2763.0	3067.0	3031.0	822.0	928.0	1443.0	1084.0	1636.0	1339.0	1.0	0.4434867920380805	0.4976004714111708	0.44729685563685084	0.3911811934152105	0.43467425477131094	0.5620062027537207	0.12964840374729114
GENE11665X	ucsf_hc.01_1.G217B.12005		hypothetical protein		near LTR block	I7I48_11665					0.00469282438487719	1.03074844080269e-05	5.30434030817764e-08	0.805999510918956	0.307274574127626	5.87376900229041e-05	2.77678808410986e-07	418.0	506.0	716.0	551.0	786.0	578.0	323.0	434.0	609.0	922.0	1139.0	650.0	507.0	611.0	419.0	602.0	721.0	599.0	195.0	171.0	291.0	234.0	350.0	299.0	1.0	0.5242061837147447	0.2777076915160648	0.38278143692343525	0.6829534273864852	0.4174710409829747	0.480354744663805	-0.054733833248595154
GENE10950X	ucsf_hc.01_1.G217B.11271		RING finger domain-containing protein	HISTO_ZU.Contig65.eannot.2028.final_new		I7I48_02981					0.0553821164739724	4.62095710729683e-05	5.70175269593205e-08	0.466736686662458	0.505187729552075	0.000482387131211318	9.64552112954126e-06	1710.0	2305.0	3357.0	2277.0	3835.0	2381.0	1927.0	2028.0	3327.0	4093.0	5676.0	2920.0	2879.0	2987.0	2668.0	3296.0	3754.0	3161.0	1204.0	1224.0	1920.0	1663.0	2346.0	1634.0	1.0	0.15582337653925915	0.06465179973381918	0.21162884358305956	0.32947030709147906	0.30386564813705874	0.1223350455272989	0.12065802616825927
GENE923X	ucsf_hc.01_1.G217B.00954		phosphotransferase enzyme family protein	HISTO_BP.Contig457-snap.131.final_new	near LTR block	I7I48_04088					1.17862112518877e-07	1.51021446052616e-08	6.68886775460517e-12	0.234832808075736	9.49202226454092e-07	7.62796594864938e-07	3.04345086428855e-09	735.0	942.0	1471.0	831.0	1529.0	1026.0	541.0	517.0	911.0	1115.0	1737.0	807.0	964.0	956.0	909.0	1085.0	1043.0	960.0	242.0	310.0	466.0	439.0	546.0	421.0	1.0	0.6488259989646261	0.48476013741635526	0.7321524661470855	0.5864309016277653	0.6881345736708955	0.6188216042103161	-0.0004161110873743823
GENE3071X	ucsf_hc.01_1.G217B.03155		hypothetical protein	HISTO_DU.Contig204.Fgenesh_histo.14.final_new	transposon	I7I48_11940					0.0106379298997512	0.00328666982923885	0.000155018222088965	0.83804731871391	0.00989551917492246	0.0225916058052065	0.00131208067136115	19.0	23.0	35.0	25.0	49.0	46.0	14.0	10.0	19.0	21.0	36.0	30.0	14.0	24.0	14.0	24.0	34.0	36.0	5.0	8.0	6.0	10.0	11.0	7.0	1.0	0.7772807033770621	0.5246341977429811	0.7244617755163911	0.9249178071170118	1.1042808189973192	1.520096520014762	0.14238137323688915
GENE10641X	ucsf_hc.01_1.G217B.10946		hypothetical protein			I7I48_06430					0.00434563646222609	0.000874128954982489	2.59873552673219e-06	0.713558448183655	0.012585714580139	0.0388458008935811	0.000284540117610726	70.0	128.0	230.0	84.0	177.0	142.0	67.0	47.0	114.0	138.0	198.0	112.0	92.0	161.0	84.0	140.0	160.0	105.0	23.0	30.0	28.0	40.0	55.0	48.0	1.0	0.4088246196522636	0.7530646779978836	1.2007323791797033	0.43076668416636354	0.7239941960484135	0.9131506006974937	0.13861075789880362
GENE10735X	ucsf_hc.01_1.G217B.11047		hypothetical protein		near LTR block	I7I48_02757					0.0487172644246032	0.0893882863404563	0.00125627184081432	0.973140176176207	0.277109255245791	0.124113323304788	0.0236624023475911	58.0	106.0	124.0	48.0	156.0	143.0	39.0	64.0	80.0	150.0	183.0	83.0	90.0	125.0	83.0	115.0	137.0	91.0	32.0	50.0	31.0	36.0	64.0	49.0	1.0	0.2793324970559803	0.6218442592489404	0.45180588103755026	-0.2305053997095987	0.6820323388080802	1.0629339285401802	-0.49472958075582274
GENE3326X	ucsf_hc.01_1.G217B.03416		hypothetical protein			I7I48_04579					0.000454955565555796	1.97938567606828e-05	2.37110967313358e-08	0.804798092866218	0.127338995993741	0.00148886942536196	4.61217385374429e-07	408.0	487.0	726.0	527.0	837.0	677.0	288.0	401.0	553.0	966.0	1041.0	597.0	538.0	660.0	442.0	688.0	639.0	641.0	154.0	152.0	238.0	251.0	327.0	266.0	1.0	0.5306886437841865	0.26392164582600675	0.4441515347682463	0.6601376398637564	0.5494874702738963	0.7496327362716562	-0.17855422212150351
GENE5392X	ucsf_hc.01_1.G217B.05534		hypothetical protein			I7I48_05052					1.83566500729366e-07	3.17589604247786e-09	3.73934353520283e-13	0.187852352646741	4.62662357698289e-05	2.11424919142681e-08	2.57996367827903e-12	1147.0	1684.0	2130.0	1446.0	2355.0	1963.0	882.0	1066.0	1376.0	2364.0	2807.0	1746.0	1305.0	1760.0	1263.0	1749.0	1782.0	1687.0	408.0	427.0	593.0	575.0	704.0	625.0	1.0	0.6007914537304728	0.6327845901015925	0.5763255231044129	0.6954776039896027	0.6213763465001225	0.8647841224876123	0.014487377182352823
GENE5666X	ucsf_hc.01_1.G217B.05812		hypothetical protein		transposon	I7I48_07365					0.00335514030055468	0.000243390492979866	8.47865197963878e-06	0.601361529553514	0.0155631773487051	0.000979246871460011	1.78554012464654e-05	33.0	46.0	50.0	35.0	74.0	71.0	20.0	20.0	26.0	46.0	57.0	49.0	26.0	28.0	16.0	48.0	35.0	35.0	3.0	6.0	5.0	10.0	17.0	7.0	1.0	1.14452749694295	1.095763979143738	0.8194859607338669	0.988799406620561	1.2806525413502339	1.727368867655486	0.228512204697763
GENE7823X	ucsf_hc.01_1.G217B.08034		hypothetical protein		in LTR block	I7I48_00054					0.000846666060391636	2.4287982023102e-05	1.59888637492229e-08	0.286543991564048	0.00308362836182936	0.000214469057041574	1.66601689124861e-07	265.0	395.0	475.0	333.0	530.0	491.0	186.0	189.0	359.0	572.0	579.0	391.0	307.0	438.0	258.0	368.0	362.0	439.0	57.0	103.0	108.0	92.0	136.0	168.0	1.0	0.692154618959627	0.745287314178797	0.6157242705129371	0.7817434999707671	0.6738412234731368	1.0696933988879773	-0.024859717994782926
GENE6853X	ucsf_hc.01_1.G217B.07038		hypothetical protein			I7I48_02288					1.52085012238384e-05	9.50393466581759e-07	2.19586637672727e-10	0.478204021241861	0.00167331499918714	3.5116090838756e-05	1.12649554611358e-09	329.0	493.0	640.0	442.0	724.0	556.0	278.0	382.0	419.0	662.0	839.0	487.0	432.0	548.0	376.0	562.0	553.0	566.0	123.0	154.0	165.0	155.0	255.0	178.0	1.0	0.5060045843181826	0.5669430653170626	0.5477608611486726	0.6920175549111929	0.625757523269963	0.7511670310440128	0.05592534024467266
GENE9426X	ucsf_hc.01_1.G217B.09701		hypothetical protein	HISTO_ZL.Contig1161d.Fgenesh_histo.108.final_new	near LTR block	I7I48_09686	Ryp1_ChIP				3.45391848426014e-06	3.74021691672004e-07	2.91987199219119e-13	0.508998699710523	9.31449721103534e-05	7.22908650570826e-05	1.31292418278728e-12	14518.0	19921.0	25874.0	18154.0	27052.0	22627.0	9703.0	12272.0	15247.0	22570.0	27458.0	17941.0	14858.0	20625.0	12296.0	20264.0	21087.0	23490.0	2847.0	4023.0	5239.0	3515.0	5501.0	5806.0	1.0	0.883309968285678	0.8179107029359773	0.7997847170691781	0.9663587388970072	0.7642251996442582	1.012553982992408	0.09451657357503684
GENE2884X	ucsf_hc.01_1.G217B.02963		hypothetical protein			I7I48_08085					0.0309609100066795	0.00140569410462695	3.0442618511719e-05	0.913264527885742	0.00851254441685769	0.0137333063186633	0.000250619903852738	25.0	43.0	57.0	27.0	46.0	31.0	20.0	19.0	31.0	16.0	46.0	29.0	27.0	27.0	13.0	28.0	27.0	27.0	5.0	6.0	2.0	5.0	14.0	6.0	1.0	1.1088490556542154	1.3575340710819774	1.3647499361239892	0.9783974078380814	0.9586282391936464	0.9027628615745528	0.5864976118953054
GENE5761X	ucsf_hc.01_1.G217B.05909		hypothetical protein			I7I48_07266					0.000190309867381957	1.02440528897703e-06	2.01056007305546e-09	0.96465213171723	0.000136205597072985	0.000313475487672294	1.99935741397134e-08	648.0	727.0	1017.0	639.0	1009.0	863.0	403.0	397.0	734.0	893.0	1377.0	696.0	596.0	943.0	556.0	832.0	851.0	757.0	159.0	198.0	297.0	239.0	405.0	306.0	1.0	0.9007614983624119	0.544769033456892	0.6334479847612124	0.6412132636230519	0.5222696438450818	0.8029103260315518	0.008745490982992266
GENE7701X	ucsf_hc.01_1.G217B.07906	NOP10	Nop10 family nucleolar RNA-binding protein	HISTO_LG.Contig392.eannot.1721.final_new		I7I48_03629					0.00997652173483982	3.68634868225781e-05	7.21481674369665e-09	0.89333501982709	0.024910879082651	0.000659999073131924	6.36395956705519e-08	5754.0	6935.0	9714.0	6273.0	10266.0	7969.0	4879.0	5146.0	8916.0	11440.0	16340.0	8084.0	7942.0	9438.0	7107.0	9019.0	9756.0	8417.0	2706.0	2826.0	4453.0	3729.0	6106.0	4319.0	1.0	0.47303932497266477	0.22051550066337544	0.3113246593033656	0.3582332759372955	0.2912669837345456	0.4318971827334659	0.027603961504115482
GENE8944X	ucsf_hc.01_1.G217B.09209		hypothetical protein		near LTR block	I7I48_09194					0.000129741352956123	2.82753279058131e-09	1.12688748500461e-11	0.98092704422776	0.000123876959809887	3.23051794932031e-07	1.32314815043377e-09	590.0	973.0	1330.0	749.0	1228.0	849.0	542.0	542.0	906.0	1086.0	1660.0	848.0	648.0	887.0	618.0	843.0	826.0	809.0	191.0	225.0	261.0	320.0	441.0	369.0	1.0	0.5777893710051014	0.7772001518787617	0.8325850881270611	0.6823947701865016	0.6177239783730011	0.591525483184081	0.2479973425342914
GENE3604X	ucsf_hc.01_1.G217B.03699		heat shock protein	HISTO_ER.Contig17.Fgenesh_histo.83.final_new		I7I48_09793					5.67459444676971e-07	2.97871792781901e-09	9.62983816703946e-15	0.0312570429997486	5.77306563345019e-07	1.18986842863167e-10	3.31857530205715e-14	22758.0	23508.0	52482.0	22939.0	46590.0	31193.0	14673.0	15572.0	26063.0	23672.0	44782.0	14610.0	18550.0	14881.0	19537.0	15908.0	29070.0	13845.0	3424.0	2847.0	6096.0	4290.0	7311.0	4411.0	1.0	1.2884725109886297	0.8134163872902285	1.5767396531947284	1.0605149641093092	1.3051485650828294	1.2323716981333295	0.44780196225660873
GENE11707X	ucsf_hc.01_1.G217B.12047	AHA1	Aha1 domain family	HISTO_ZZ.Contig127b.eannot.1412.final_new		I7I48_11707					2.19715941296448e-07	3.01630620406629e-11	2.68150094690143e-15	0.0244994053707534	3.92489011179571e-08	4.33897746901556e-11	1.59174141254837e-14	16003.0	18868.0	34069.0	17272.0	31802.0	21316.0	12240.0	12452.0	23555.0	20948.0	37989.0	15027.0	16102.0	15818.0	16545.0	17454.0	22188.0	15520.0	4524.0	4414.0	8231.0	6356.0	9369.0	6185.0	1.0	0.8482983710111149	0.5640575091606355	1.0212278571335744	0.7190018033534749	0.8220968057467548	0.750940713737025	0.2540952949131956
GENE6724X	ucsf_hc.01_1.G217B.06908		acyltransferase	HISTO_KF.Contig597.Fgenesh_histo.83.final_new		I7I48_02572					0.00462961756504248	9.17602430023767e-05	1.04123192797597e-07	0.252331771089859	0.00277460265238725	0.000337269125682701	1.80711369432098e-07	1432.0	1957.0	2628.0	1718.0	2970.0	1726.0	1407.0	1438.0	2544.0	2661.0	4305.0	2047.0	2304.0	2191.0	2158.0	2550.0	2929.0	2456.0	949.0	868.0	1474.0	1145.0	1891.0	1105.0	1.0	0.3063082372279222	0.23495226731258168	0.26484900465242145	0.32953693058665223	0.3415246011857116	0.06468265682895158	0.07342991414575195
GENE10663X	ucsf_hc.01_1.G217B.10969		hypothetical protein	HISTO_ZT.Contig181.Fgenesh_Neurospora.141.final_new		I7I48_06407					5.09254799083662e-06	2.42575729298052e-08	2.83926371445552e-11	0.0920117989466344	2.92931252564491e-05	8.15757999580032e-06	7.87483302051319e-10	401.0	486.0	784.0	429.0	898.0	560.0	334.0	308.0	573.0	571.0	952.0	443.0	478.0	578.0	433.0	524.0	603.0	479.0	168.0	141.0	189.0	145.0	268.0	172.0	1.0	0.7192400820488376	0.47444676086315773	0.768449712996508	0.5771122063006877	0.8644043124443583	0.6896136917288582	0.24836819876747773
GENE4193X	ucsf_hc.01_1.G217B.04304		hypothetical protein		near LTR block	I7I48_12255					3.00299331614619e-05	1.7717239554136e-09	8.63951340469843e-13	0.000645036912621079	0.000223809752228793	0.00034670139255885	2.06710589044635e-11	1026.0	942.0	1674.0	731.0	1925.0	1123.0	685.0	569.0	1399.0	1210.0	2399.0	890.0	983.0	1214.0	939.0	1080.0	1187.0	1031.0	255.0	158.0	401.0	191.0	437.0	262.0	1.0	1.1233054468230685	0.478303204421028	0.9121383669180787	0.3951155694836581	1.0138506569143484	0.742631168286298	0.3333222840881982
GENE9707X	ucsf_hc.01_1.G217B.09993		YagE family protein	HISTO_ZL.Contig658.eannot.1278.final_new		I7I48_01421					0.289834904318062	0.00151148606017755	4.12013430001474e-05	0.761526885971177	0.24537429363182	0.194666906866185	0.00030383891403609	1069.0	1436.0	2195.0	1324.0	2073.0	1536.0	1219.0	1179.0	2084.0	2395.0	3538.0	1871.0	1809.0	2089.0	1704.0	2266.0	2431.0	2149.0	827.0	774.0	1303.0	1088.0	1630.0	1102.0	1.0	0.1246733971323728	0.028461769050372787	0.24512262059076306	0.19379873896765343	0.06285067627618268	0.1364439059522029	0.10654856635801302
GENE11181X	ucsf_hc.01_1.G217B.11505		hypothetical protein		in LTR block	I7I48_04811					0.039654927091825	2.31763718120821e-05	4.25531221738688e-07	0.440163763929181	0.039024278722278	0.0115642478681983	1.22876809145789e-05	20.0	26.0	57.0	25.0	63.0	43.0	17.0	18.0	47.0	29.0	60.0	29.0	16.0	28.0	17.0	30.0	25.0	26.0	1.0	3.0	6.0	3.0	6.0	7.0	1.0	0.8808551172503999	0.7293904287460451	1.451629335073586	0.9563424352345137	1.495033513807377	1.4553058328729611	0.4451080231717851
GENE11400X	ucsf_hc.01_1.G217B.11734		translation initiation factor IF3	HISTO_ZZ.Contig127a-snap.19.final_new		I7I48_11390	Ryp1_ChIP				0.352918632149514	2.12822003370171e-05	7.43137613345358e-09	0.465869388586286	0.531690864497889	0.00825509767046345	1.06419990904654e-07	2893.0	4038.0	5855.0	3243.0	5948.0	4228.0	3324.0	3341.0	5570.0	6827.0	10019.0	4748.0	4645.0	5410.0	4514.0	5399.0	5590.0	5314.0	1685.0	1751.0	3013.0	2266.0	3696.0	2590.0	1.0	0.22221157847210637	0.18138233532683667	0.32202447329469663	0.1475613538109064	0.24496756670242625	0.2586011373853463	0.2150552056361663
GENE10650X	ucsf_hc.01_1.G217B.10955		ammecr1 family protein	HISTO_ZT.Contig181.eannot.1724.final_new		I7I48_06421					0.0187899756081376	0.000295215438433132	9.97865822231405e-12	0.0327764109496286	4.94460973064718e-05	0.000136877857461045	4.1554279572924e-09	2117.0	2858.0	4095.0	2238.0	4365.0	2774.0	2300.0	2045.0	4094.0	3670.0	6493.0	2926.0	3559.0	3339.0	3506.0	3730.0	4650.0	3632.0	1293.0	1148.0	1884.0	1628.0	2368.0	1771.0	1.0	0.3169687502515295	0.22803193251624876	0.351482546544589	0.15775307956621898	0.34379939665139947	0.19589380807501922	0.22907613072971866
GENE11670X	ucsf_hc.01_1.G217B.12010		hypothetical protein	HISTO_ZZ.Contig127b.Fgenesh_histo.75.final_new	near LTR block	I7I48_11670					0.00138054008539078	6.05107819824886e-05	8.81100290859812e-10	0.0772199956121992	0.000380884105891171	0.000244115958897353	1.11102810839586e-07	624.0	729.0	1351.0	706.0	1413.0	920.0	615.0	574.0	1230.0	994.0	1630.0	675.0	909.0	903.0	893.0	969.0	1296.0	850.0	244.0	225.0	468.0	359.0	510.0	380.0	1.0	0.5035487216141652	0.20592198947462492	0.7001729280377953	0.4421506909708448	0.6650928422402744	0.5523240957480251	0.27512790008516497
GENE11384X	ucsf_hc.01_1.G217B.11717	MRP17	37S ribosomal protein Mrp17	HISTO_ZZ.Contig127a.eannot.1353.final_new		I7I48_11373					0.221591236735255	0.0354863253930739	3.7924378550593e-05	0.111666725434106	0.112680078666166	0.129031443165103	0.000713301366198175	1739.0	2286.0	3253.0	1832.0	3311.0	2129.0	1846.0	1744.0	3246.0	3389.0	5504.0	2573.0	2954.0	2987.0	2832.0	3390.0	3969.0	2956.0	1156.0	1073.0	2145.0	1577.0	2559.0	1710.0	1.0	0.2367977698842445	0.1094328716218449	0.22295381615468468	0.0725522699162342	0.14865566356045434	0.017699045206614805	0.1154402470644742
GENE938X	ucsf_hc.01_1.G217B.00973		short-chain dehydrogenase	HISTO_BP.Contig457.Fgenesh_histo.91.final_new	near LTR block	I7I48_04107					0.263690830484409	0.96208331930661	0.136808026221527	0.790214460305651	0.115417882025389	0.0776627885514805	0.261380563048151	222.0	317.0	484.0	353.0	539.0	389.0	241.0	296.0	484.0	521.0	791.0	400.0	430.0	444.0	453.0	539.0	719.0	474.0	222.0	217.0	336.0	286.0	392.0	290.0	1.0	-0.08723713540480471	-0.09611901804850476	0.11829036565341511	0.34128172418153513	0.17362620263234518	0.2096400811950252	-0.17649738882828503
GENE5036X	ucsf_hc.01_1.G217B.05169		hypothetical protein		transposon	I7I48_10944					7.44570723658774e-06	0.000145177851070902	2.96483533492836e-07	0.226256315237129	4.32765318769079e-07	1.76837792498259e-08	1.62243089913207e-08	36.0	93.0	85.0	60.0	67.0	64.0	3.0	2.0	4.0	5.0	22.0	0.0	30.0	0.0	16.0	1.0	24.0	1.0	3.0	0.0	0.0	0.0	0.0	0.0	1.0	3.483700939913211	4.318937702471363	3.7945650674159834	3.973353598938493	3.35373769248692	3.7941628608483633	-0.10624680331469705
GENE7917X	ucsf_hc.01_1.G217B.08146		hypothetical protein		in LTR block	I7I48_06870					0.000852755028493929	0.00528060597479704	2.50673055578632e-06	0.516678526117707	3.84438497844139e-06	8.33642186066513e-08	3.01684369319485e-06	26.0	26.0	62.0	31.0	29.0	70.0	4.0	0.0	9.0	3.0	21.0	1.0	16.0	0.0	18.0	0.0	18.0	1.0	0.0	0.0	0.0	0.0	2.0	3.0	1.0	3.2361306273295045	2.7142974888800344	3.5568306289252876	3.2461040768969234	2.3738989365310426	4.136820749557015	0.47065706780312455
GENE2205X	ucsf_hc.01_1.G217B.02271		kex protein	HISTO_DM.Contig93.fgenesh_plus.54.final_new		I7I48_07585					0.208440084922462	0.26853023639253	2.72497745076348e-05	0.876827935802177	0.000259392360327295	0.000745477861392809	0.0316979645918208	3462.0	5450.0	6762.0	4212.0	6905.0	4625.0	3765.0	3796.0	6855.0	6246.0	10798.0	5028.0	6327.0	5627.0	6142.0	6720.0	8357.0	6602.0	2893.0	2874.0	3987.0	3909.0	4558.0	3853.0	1.0	0.14525961182420843	0.27800098337461865	0.19383840109873862	0.18873620758758847	0.12423713318435858	0.05211408928465833	0.058808879400158
GENE6422X	ucsf_hc.01_1.G217B.06594		hypothetical protein	HISTO_JG.Contig206.Fgenesh_Aspergillus.105.final_new	transposon	I7I48_05399					0.0140155829669046	0.0414695574653998	0.00392089220692254	0.913264527885742	0.00597676435478738	0.00596193662724294	0.0762036506009852	10.0	6.0	12.0	11.0	14.0	11.0	1.0	1.0	1.0	3.0	7.0	0.0	4.0	6.0	8.0	0.0	3.0	2.0	2.0	4.0	0.0	0.0	1.0	6.0	1.0	2.394688571751808	1.1809777286646685	1.7290635102446683	2.2865470856607684	1.8433978585035182	2.014992329421978	-0.6201444567112913
GENE6611X	ucsf_hc.01_1.G217B.06791		hypothetical protein		transposon	I7I48_02454					0.00110219756023353	0.00648254830440648	0.000113966771559134	0.424864132635991	0.0013667219527885	0.0012262655718973	0.0105800501990099	8.0	7.0	32.0	9.0	17.0	13.0	2.0	2.0	4.0	0.0	5.0	3.0	8.0	2.0	3.0	2.0	10.0	1.0	0.0	0.0	1.0	1.0	2.0	6.0	1.0	1.9247333004455462	1.222327916354256	2.942474443720556	1.845811953269496	1.949599190543066	2.081217185750596	-0.0482795523229238
GENE1738X	ucsf_hc.01_1.G217B.01794		hypothetical protein			I7I48_08369					0.18790150227431	0.267275728470225	0.0134098610516931	0.311058259229824	0.0185147826779815	0.0111477296509538	0.032387714358193	20.0	32.0	19.0	23.0	31.0	26.0	6.0	11.0	24.0	21.0	33.0	19.0	19.0	21.0	22.0	27.0	23.0	15.0	5.0	7.0	18.0	8.0	5.0	21.0	1.0	0.9595497561829558	1.102532426143856	-0.029763858075988914	0.9172005838732112	0.562323389467684	0.818977430519988	-0.9050406366995289
GENE5248X	ucsf_hc.01_1.G217B.05387		hypothetical protein		near LTR block	I7I48_05199					0.0306715001812749	0.0190381708007576	0.00023376638393732	0.0739245373477337	0.00511211885096292	0.0112529783978269	0.00622828967162887	797.0	1209.0	1381.0	1025.0	1573.0	1187.0	758.0	925.0	1495.0	1665.0	2315.0	1368.0	1350.0	1560.0	1264.0	1704.0	1732.0	1614.0	670.0	684.0	923.0	868.0	1098.0	936.0	1.0	0.1295231677101274	0.20854437458835662	0.005038477367286909	0.2529082161684473	0.09298963675921712	0.1929534815554872	-0.15029027710056297
GENE768X	ucsf_hc.01_1.G217B.00798		hypothetical protein			I7I48_03930					0.00494742737875132	0.00642205831033986	1.85000436467608e-05	0.142349396184572	9.18609766320283e-06	8.9675813637613e-05	1.32780146667818e-05	151.0	263.0	262.0	185.0	290.0	245.0	120.0	105.0	251.0	230.0	331.0	180.0	223.0	265.0	222.0	238.0	245.0	218.0	87.0	76.0	103.0	118.0	154.0	117.0	1.0	0.4525922759254568	0.7292443056402567	0.3284280765028864	0.5053076497040165	0.3748583602599367	0.6380567311591165	-0.08517047772303332
GENE7727X	ucsf_hc.01_1.G217B.07932		hypothetical protein			I7I48_03603					0.00904751873601011	0.0126247955878102	3.00253794400109e-05	0.036919832939006	0.000195619871833605	0.000199985172650467	3.56095908732341e-05	73.0	126.0	139.0	138.0	138.0	132.0	43.0	76.0	104.0	131.0	184.0	97.0	109.0	129.0	88.0	155.0	129.0	104.0	39.0	38.0	50.0	63.0	52.0	58.0	1.0	0.399687971942285	0.6611760633507551	0.4069731104319949	1.074371773785805	0.2968035075579949	0.7389234009483947	-0.564518983450853
GENE9592X	ucsf_hc.01_1.G217B.09874	ENG1	endo-1,3-beta-glucanase Engl1	HISTO_ZL.Contig1161e.eannot.1224.final_new	near LTR block	I7I48_11171					0.00107636205499748	8.80286290583542e-06	6.18167500237497e-11	0.00206215859599455	5.51791052464744e-08	5.29854197487114e-08	7.42276599485947e-11	37600.0	81139.0	79247.0	62430.0	83394.0	67586.0	35940.0	39236.0	64196.0	65472.0	109420.0	59619.0	53615.0	66984.0	54090.0	65643.0	70260.0	71763.0	20014.0	23917.0	26687.0	26146.0	32398.0	32535.0	1.0	0.2851090905554976	0.8729285179136976	0.44355883915219785	0.7772222448858983	0.41735519718189806	0.6201515739572976	0.01248961719099917
GENE4113X	ucsf_hc.01_1.G217B.04222		hypothetical protein		transposon	I7I48_05349					0.303382806388305	0.029016060720161	0.0160212282301059	0.206915049783185	0.324519524407593	0.00560009010887489	0.0403107803654982	44.0	112.0	108.0	64.0	133.0	132.0	60.0	68.0	101.0	159.0	153.0	115.0	80.0	119.0	74.0	76.0	93.0	115.0	31.0	56.0	64.0	50.0	58.0	68.0	1.0	-0.1824531765443953	0.6337614452567748	0.18620079643058474	0.11365462854316477	0.3855550385796547	0.8807211663316845	0.05319852335830477
GENE3234X	ucsf_hc.01_1.G217B.03320		hypothetical protein	HISTO_EA.Contig33.Fgenesh_histo.51.final_new	near LTR block	I7I48_04483					0.0116030419279339	2.43024448767376e-05	8.02241898558118e-06	0.0138711612313871	0.0222367157850708	2.35109317659412e-05	5.73401890391479e-06	4802.0	7549.0	8499.0	6194.0	9295.0	7570.0	4517.0	5526.0	8393.0	11435.0	14823.0	8842.0	7192.0	9146.0	7137.0	9156.0	9273.0	9265.0	3223.0	3688.0	5763.0	4986.0	6964.0	5346.0	1.0	0.16402025517766994	0.2947826013933703	0.07044878712382019	0.2918364593065199	0.0998128247204404	0.30968245303628006	-0.1317188640287501
GENE5086X	ucsf_hc.01_1.G217B.05220		hypothetical protein		in LTR block	I7I48_10234					0.0721797979681259	0.0027693106112917	0.00063530421092799	0.0172937464350287	0.0158481034280634	7.22634045817621e-05	0.000125938056420916	74.0	214.0	174.0	128.0	166.0	204.0	43.0	81.0	106.0	230.0	271.0	184.0	99.0	168.0	96.0	124.0	107.0	137.0	36.0	56.0	54.0	58.0	73.0	83.0	1.0	0.1734889936322621	1.177321172220182	0.484239870876652	0.7205590029946822	0.3167445546442622	1.119336730503772	-0.8102141373866658
GENE4746X	ucsf_hc.01_1.G217B.04875		hypothetical protein			I7I48_10688					0.125635225911492	0.00910144684400877	0.000307148952187818	0.398100521491406	0.150270338480536	0.000550393241572148	0.00543431597593198	20.0	35.0	40.0	22.0	28.0	41.0	17.0	22.0	17.0	40.0	40.0	24.0	12.0	11.0	16.0	17.0	20.0	21.0	6.0	13.0	6.0	4.0	3.0	18.0	1.0	0.939758329955872	1.2101203063930002	1.004892499719308	0.8346734022981652	0.39814205390542523	1.4463049810766302	0.5040112358772573
GENE9675X	ucsf_hc.01_1.G217B.09960		hypothetical protein	HISTO_ZL.Contig658.eannot.1290.final_new		I7I48_01454					0.0426334118073324	0.00541992557828927	0.000604387776802192	0.234832808075736	0.109893259677423	0.00256678824282732	0.0443307039549579	176.0	223.0	211.0	180.0	290.0	284.0	90.0	146.0	192.0	361.0	394.0	221.0	181.0	259.0	155.0	249.0	231.0	197.0	50.0	109.0	111.0	125.0	154.0	187.0	1.0	0.6609366810066666	0.4797101904693366	0.0047623323523362515	0.4538813152533563	0.3628523755429165	0.8387563744339865	-0.5102199115868036
GENE10324X	ucsf_hc.01_1.G217B.10626		hypothetical protein			I7I48_05952					0.0269716832427308	0.00185373548798117	3.63411105767011e-05	0.153524576232064	0.0138552444150718	0.000565631342062746	0.00405753840005616	213.0	301.0	363.0	261.0	422.0	395.0	174.0	236.0	352.0	465.0	593.0	323.0	332.0	395.0	269.0	381.0	384.0	352.0	118.0	154.0	199.0	224.0	243.0	227.0	1.0	0.27527174870802495	0.2513605425381549	0.1258272145040249	0.3284606059651751	0.243032734659975	0.6537725979522451	-0.22321539110830502
GENE8857X	ucsf_hc.01_1.G217B.09119		peptidase family M13 protein	HISTO_ZL.Contig1158.Fgenesh_histo.83.final_new	near LTR block	I7I48_01571	Ryp1_ChIP	Ryp2_ChIP	Ryp3_ChIP	Ryp4_ChIP	0.00980926943059383	1.31696311637458e-06	1.50255752982139e-09	3.52697980738585e-05	9.52500623906267e-06	3.04162575951483e-10	3.83347006852376e-06	7421.0	14022.0	13962.0	11850.0	15423.0	13317.0	7646.0	9373.0	13421.0	17113.0	22644.0	14069.0	10790.0	12409.0	10291.0	12707.0	14923.0	14546.0	4435.0	7206.0	7791.0	8578.0	8715.0	9487.0	1.0	0.1278257539955021	0.5239534861416022	0.12243649377686339	0.5636049532498735	0.16621894403362347	0.4604255468623535	-0.03656361951024678
GENE8563X	ucsf_hc.01_1.G217B.08820		hypothetical protein			I7I48_01873					0.674198498079552	0.0339560902692528	0.00885273110817976	0.323951277631988	0.0595758135471453	0.000594085613361162	0.0161350238428413	33.0	71.0	68.0	29.0	52.0	89.0	41.0	22.0	36.0	74.0	109.0	42.0	29.0	43.0	54.0	25.0	27.0	23.0	10.0	25.0	15.0	17.0	23.0	24.0	1.0	0.6389099656163901	1.2108589734875361	0.7536890296160391	0.21607780515116015	0.2701120072276352	1.545695776814786	0.7403821001000451
GENE10416X	ucsf_hc.01_1.G217B.10718	PEP12	SNARE domain-containing protein	HISTO_ZT.Contig181.eannot.1612.final_new		I7I48_06659					0.659059581558342	0.000380172092881572	0.000142095065471936	0.0123606792902819	0.00154809665113454	1.07053044409693e-05	0.000185768176778705	944.0	1624.0	1855.0	1389.0	1856.0	1562.0	1071.0	1251.0	1985.0	1981.0	3014.0	1733.0	1456.0	1729.0	1396.0	1939.0	1939.0	1778.0	794.0	823.0	1006.0	1095.0	1334.0	1040.0	1.0	0.09126934685931154	0.3518092503509509	0.14829081766536145	0.40882646030220116	0.049277674728581466	0.3065620592996714	0.0658003887419909
GENE963X	ucsf_hc.01_1.G217B.00998		hypothetical protein			I7I48_04587					0.000610989066695776	0.000250694100429698	1.34598952706889e-05	0.224243536753497	0.000620607072719419	8.70281607240552e-05	4.45472053283494e-06	60.0	138.0	153.0	133.0	188.0	156.0	34.0	40.0	69.0	129.0	131.0	102.0	69.0	114.0	41.0	75.0	111.0	109.0	9.0	21.0	19.0	14.0	50.0	34.0	1.0	0.6186206816061317	1.2916664719312516	1.0446884611986116	1.5210673566497914	1.2412238720030917	1.4788355156560717	-0.39919620529579536
GENE4921X	ucsf_hc.01_1.G217B.05052	MIF1	macrophage migration inhibitory factor	HISTO_GL.Contig306.Fgenesh_histo.19.final_new	near LTR block	I7I48_10981					1.00122215509277e-05	3.68504241796399e-07	3.73117342660863e-10	0.7191269679884	1.40482561274361e-05	2.19680214860687e-06	1.0288765839882e-09	799.0	953.0	1367.0	848.0	1515.0	1134.0	512.0	535.0	1131.0	1147.0	1721.0	922.0	938.0	1135.0	803.0	991.0	1206.0	919.0	273.0	298.0	482.0	331.0	587.0	363.0	1.0	0.7530585378812349	0.4853603042641943	0.610265603577715	0.5994891445742745	0.6587281655881343	0.7470044324651646	-0.09596559761178547
GENE5064X	ucsf_hc.01_1.G217B.05198		hypothetical protein		near LTR block	I7I48_05321					9.52695936747387e-08	9.37875914069008e-08	2.54060787580526e-11	0.607272167960571	7.32544929950177e-07	5.0938468698918e-08	6.75892642144669e-11	295.0	413.0	561.0	296.0	590.0	424.0	175.0	184.0	334.0	433.0	584.0	263.0	315.0	313.0	289.0	338.0	479.0	340.0	102.0	69.0	119.0	90.0	165.0	94.0	1.0	0.9098659089169732	0.8727619694612532	0.9188299726369431	0.6753538639161532	0.8916905525394929	0.9215315566844029	-0.049299297361497185
GENE109X	ucsf_hc.01_1.G217B.00116		reverse transcriptase-domain containing protein, Ty1/Copia family of RNase HI	HISTO_AL.Contig317.Fgenesh_histo.45.final_new	transposon	I7I48_01288					8.10449857299981e-14	4.06765695311165e-15	5.92943766022933e-19	0.91930389943899	2.60606738667645e-15	1.79556058632477e-15	6.39550618099172e-19	14929.0	19129.0	33621.0	17513.0	26149.0	23934.0	4586.0	4160.0	8867.0	7309.0	15179.0	5636.0	7491.0	8129.0	7034.0	7927.0	9315.0	7055.0	490.0	430.0	698.0	541.0	930.0	570.0	1.0	2.253564486168025	2.0893646638933143	2.5076188991603336	2.2444800466187145	2.045227712430914	2.4235495291757347	0.34338607525995446
GENE2547X	ucsf_hc.01_1.G217B.02621		DUF1613 domain-containing protein	HISTO_DM.Contig933.Fgenesh_histo.121.final_new		I7I48_07939					0.021422884242282	0.0158343562309575	1.31896674553239e-06	0.631236719745323	0.00361334925333504	0.0028112746899892	5.48102386605207e-06	401.0	699.0	813.0	464.0	806.0	597.0	430.0	445.0	722.0	792.0	1087.0	569.0	761.0	682.0	648.0	763.0	751.0	750.0	250.0	213.0	377.0	337.0	391.0	320.0	1.0	0.27413746638845327	0.5532283975864138	0.37571599604055317	0.24503005588449378	0.26345772642967313	0.33673541613116376	0.16727260986248327
GENE3069X	ucsf_hc.01_1.G217B.03153		hypothetical protein	HISTO_DU.Contig204.eannot.1088.final_new	transposon	I7I48_11938					1.28972242291213e-10	6.43943201882596e-13	1.87887085561414e-13	0.00035966295005896	2.31644214531254e-12	6.72104363445118e-15	1.17355532102527e-13	1571.0	3919.0	3633.0	2889.0	3580.0	3822.0	737.0	846.0	1054.0	1586.0	2123.0	1247.0	902.0	1118.0	707.0	775.0	914.0	837.0	71.0	72.0	92.0	42.0	127.0	110.0	1.0	1.8497832679677195	2.6464774827606794	2.141837073650149	2.4890748463752796	2.020847777374799	2.6212167218090494	0.5508778439000395
GENE1431X	ucsf_hc.01_1.G217B.01481		hypothetical protein			I7I48_08686					9.05671588924357e-10	1.04699080804686e-12	2.25084421505769e-15	0.11231242530768	2.17781703463133e-11	7.3368615034066e-14	2.35158700410417e-15	949.0	1632.0	2073.0	1387.0	1939.0	1535.0	657.0	663.0	1021.0	1065.0	1826.0	946.0	876.0	835.0	673.0	847.0	975.0	813.0	91.0	84.0	175.0	134.0	170.0	119.0	1.0	1.3091768563501693	1.56918680418499	1.5188411696035296	1.6170387029562	1.3226674411349792	1.4917046875684594	0.5715216439748394
GENE11112X	ucsf_hc.01_1.G217B.11435		hypothetical protein	HISTO_ZW.Contig245.Fgenesh_histo.30.final_new	transposon	I7I48_04882					2.59501177891127e-12	2.19111056933489e-14	1.03819743915865e-12	3.18224927668154e-06	1.82667567515819e-14	9.93657883872851e-17	9.97857384345617e-14	1212.0	3210.0	2713.0	2448.0	2400.0	2848.0	496.0	598.0	681.0	938.0	1263.0	761.0	486.0	549.0	407.0	439.0	589.0	480.0	9.0	33.0	28.0	17.0	42.0	46.0	1.0	2.3526177047802284	3.235597817732648	2.5976240376576687	3.127145134157849	2.321013607879869	3.0738945880809485	0.8570204739412581
GENE3065X	ucsf_hc.01_1.G217B.03147		hypothetical protein		transposon	I7I48_11932					7.25737454515693e-14	2.45938817577289e-15	8.66127266062036e-15	1.04376469454847e-05	4.93599680855096e-16	2.2975424166854e-17	1.10644777125323e-15	1342.0	3440.0	3203.0	2563.0	2933.0	3090.0	433.0	395.0	721.0	769.0	1381.0	640.0	629.0	716.0	565.0	626.0	692.0	538.0	35.0	65.0	51.0	64.0	68.0	98.0	1.0	2.109857530721627	2.9457205477975674	2.447420604510007	2.803664320876847	2.220604148923107	2.801834931946837	0.27156123466518745
GENE3073X	ucsf_hc.01_1.G217B.03157		repeat set, removed	HISTO_DU.Contig204.Fgenesh_Aspergillus.26.final_new	transposon	I7I48_11942					1.90283477351231e-11	2.56289142716536e-12	5.21754870600713e-11	1.25267351510321e-06	2.79087155930262e-14	2.32507704513252e-15	5.91610837810839e-12	339.0	994.0	785.0	748.0	643.0	898.0	116.0	72.0	157.0	121.0	271.0	116.0	155.0	119.0	117.0	89.0	165.0	66.0	5.0	4.0	3.0	11.0	6.0	11.0	1.0	2.615234713918296	3.643961372057836	2.9082705864646563	3.5164394363626856	2.520809002297166	3.5084008675754257	0.8646749879223463
GENE3332X	ucsf_hc.01_1.G217B.03422		hypothetical protein	HISTO_EA.Contig33.eannot.1560.final_new		I7I48_04585	Ryp1_ChIP	Ryp2_ChIP	Ryp3_ChIP		2.80840435033445e-13	3.09215138406992e-15	1.23280172433135e-18	4.67233898950171e-06	9.71266935878541e-15	2.2975424166854e-17	2.22339952961124e-19	12461.0	25331.0	22103.0	22727.0	23403.0	29843.0	3588.0	5468.0	7968.0	11156.0	13322.0	9054.0	5731.0	6825.0	4806.0	5965.0	7652.0	6754.0	500.0	652.0	675.0	688.0	982.0	912.0	1.0	1.959384377233822	2.461006010192402	1.869017644285182	2.5869596187933928	1.8516766559420015	2.7083826071205523	-0.044118640436077605
GENE9764X	ucsf_hc.01_1.G217B.10052		hypothetical protein		in LTR block	I7I48_10578					9.39769153986237e-10	3.01161608982798e-11	3.5889815471706e-11	0.00159782444682371	4.17594806049985e-11	3.67137445608154e-13	1.23242407591278e-11	256.0	434.0	487.0	390.0	450.0	598.0	69.0	113.0	172.0	200.0	255.0	169.0	112.0	126.0	81.0	117.0	160.0	129.0	10.0	12.0	20.0	27.0	31.0	21.0	1.0	1.9327091960865916	2.1712734088444616	1.9419887606134016	2.2996868992522117	1.7283231906959717	2.6441608418149514	-0.1586428532024584
GENE10348X	ucsf_hc.01_1.G217B.10650		calpain, Alkbh6 protein	HISTO_ZT.Contig174.fgenesh_plus.67.final_new		I7I48_05928					0.0342787587349287	0.00076132098466761	6.13898606927084e-07	0.787515058052214	0.00209546414553665	2.69126223418142e-05	1.06426341527407e-06	244.0	369.0	495.0	272.0	496.0	418.0	211.0	221.0	427.0	465.0	731.0	331.0	343.0	390.0	285.0	327.0	525.0	346.0	103.0	100.0	226.0	153.0	205.0	168.0	1.0	0.4472673488271588	0.5211741095716089	0.5491541125583086	0.3643030941699186	0.45227231580619875	0.7117197308171885	0.030612440589378842
GENE1844X	ucsf_hc.01_1.G217B.01901		hypothetical protein			I7I48_08262					3.11207847537794e-05	0.0013118412261715	4.65264502521949e-09	0.310601913265342	5.1241479778269e-05	1.92557483289695e-06	4.20636566137259e-09	266.0	362.0	549.0	322.0	582.0	363.0	235.0	248.0	417.0	401.0	682.0	326.0	417.0	354.0	387.0	391.0	640.0	346.0	144.0	98.0	201.0	130.0	255.0	154.0	1.0	0.4952382723371058	0.417250596030756	0.6220583920240559	0.531015880519246	0.6064065035224662	0.4321173278894359	0.10935169278521606
GENE9763X	ucsf_hc.01_1.G217B.10051		hypothetical protein		in LTR block	I7I48_10579					6.44946169354399e-05	2.27146653381729e-05	1.77771631577398e-07	0.905996287445576	4.33240824002984e-07	7.23881609226843e-08	2.81164454353821e-07	58.0	60.0	88.0	55.0	99.0	81.0	20.0	9.0	28.0	7.0	73.0	15.0	37.0	17.0	30.0	8.0	41.0	6.0	3.0	0.0	7.0	4.0	3.0	2.0	1.0	2.5383296872154952	2.0649950664572105	2.2184066892119754	2.2229948146128953	2.2876353025786353	2.5057523462550852	0.8180388658446724
GENE3551X	ucsf_hc.01_1.G217B.03643		hypothetical protein		in LTR block	I7I48_04808					0.0318628881733473	0.00141533056505537	3.87017867365832e-05	0.269694840972918	0.00253821270973084	1.13306274918991e-05	1.24985970010344e-06	91.0	134.0	141.0	112.0	187.0	169.0	62.0	72.0	111.0	160.0	250.0	119.0	112.0	142.0	97.0	92.0	129.0	93.0	42.0	25.0	59.0	37.0	64.0	43.0	1.0	0.6847598872211471	0.7186892730442571	0.39655446326588706	0.743455220784847	0.7028525487232471	1.0632607364653672	-0.0726337728063029
GENE8286X	ucsf_hc.01_1.G217B.08538		hypothetical protein		transposon	I7I48_08220					9.87339452623837e-07	9.26021320778849e-08	1.76146502791657e-07	0.00125793171144767	4.24599739281174e-09	1.49784383483573e-09	1.22670018443148e-09	67.0	204.0	202.0	171.0	144.0	277.0	11.0	21.0	25.0	17.0	53.0	17.0	21.0	7.0	16.0	5.0	14.0	5.0	5.0	0.0	4.0	0.0	0.0	0.0	1.0	2.9725741051025594	4.049882402544009	3.640372777320609	4.078437254855249	3.0537299049553095	4.501161693681119	0.21184235770324933
GENE7454X	ucsf_hc.01_1.G217B.07656		RNA polymerase Rpb1 C-terminal repeat domain-containing protein	HISTO_LF.Contig359.Fgenesh_histo.87.final_new		I7I48_00769					0.127919196288927	0.0325097618941463	0.000215508896566512	0.78346152618337	0.0174406094602907	0.000438332986583833	7.60344456330232e-05	465.0	748.0	984.0	673.0	1014.0	667.0	535.0	544.0	977.0	902.0	1388.0	815.0	851.0	687.0	769.0	852.0	1053.0	926.0	377.0	269.0	549.0	444.0	577.0	437.0	1.0	0.15597947259964506	0.3193674826498043	0.3194256824393049	0.4494902311338649	0.2629409792004145	0.16502536600768458	0.1506067733856149
GENE9688X	ucsf_hc.01_1.G217B.09973		hypothetical protein			I7I48_01441					7.51618674814665e-07	1.71450334398832e-08	3.1142569995521e-11	0.0410826532204649	5.4672648367002e-09	6.64341506296679e-11	2.77298696483869e-12	659.0	1178.0	1386.0	810.0	1213.0	1174.0	475.0	472.0	824.0	1011.0	1503.0	750.0	721.0	836.0	701.0	813.0	986.0	698.0	243.0	213.0	378.0	263.0	442.0	295.0	1.0	0.7144218032215246	1.0300958587706743	0.8692610265063445	0.7724753101182138	0.5771970615240045	1.0360831763740945	0.035016378425043904
GENE1075X	ucsf_hc.01_1.G217B.01111		hypothetical protein	HISTO_BP.Contig459.Fgenesh_Neurospora.175.final_new		I7I48_04243					0.0274060971567755	0.307175030297851	2.31087968392661e-06	0.908210631783822	0.0010950813862657	0.00056063077404648	2.36907612355968e-07	348.0	535.0	745.0	455.0	704.0	505.0	387.0	378.0	615.0	590.0	1005.0	504.0	611.0	508.0	594.0	597.0	944.0	677.0	217.0	187.0	346.0	209.0	358.0	228.0	1.0	0.2935070686345842	0.39140184906695463	0.47339293654650483	0.44041344719891473	0.2919938334786947	0.3191187290610946	0.23906661652226457
GENE7327X	ucsf_hc.01_1.G217B.07525		no significant blast hit	HISTO_LF.Contig359.Fgenesh_Neurospora.84.final_new		I7I48_00636					0.015661993603268	0.444411228978032	0.00030533202375603	0.999385666767391	0.00514783197465416	0.0256080099448167	1.9403234893201e-05	100.0	165.0	201.0	125.0	212.0	133.0	82.0	93.0	153.0	141.0	275.0	150.0	163.0	146.0	172.0	175.0	275.0	196.0	56.0	37.0	79.0	69.0	126.0	49.0	1.0	0.3877826827136246	0.5855852598924447	0.4742031915595548	0.4688885261161648	0.4510957369626547	0.2864861476141647	-0.10442490062498533
GENE6140X	ucsf_hc.01_1.G217B.06300		hypothetical protein		near LTR block	I7I48_00994					0.0439456587082059	0.754878912134865	0.000199773234922645	0.754944861088302	0.000319298698674458	0.00337175970390311	2.79268330870773e-05	115.0	182.0	258.0	192.0	272.0	185.0	106.0	108.0	250.0	159.0	325.0	180.0	260.0	177.0	212.0	214.0	328.0	235.0	71.0	59.0	102.0	79.0	150.0	83.0	1.0	0.22421214682441493	0.3623826207262648	0.4693197472201849	0.721791721621325	0.4456212394755448	0.3967977064210748	-0.10030538077130524
GENE1841X	ucsf_hc.01_1.G217B.01897		hypothetical protein			I7I48_08265					0.462564934718498	0.838564715678144	0.0549782771864179	0.53340679636339	0.0846966160251968	0.15975660935315	0.0111632452103076	40.0	65.0	62.0	38.0	66.0	61.0	27.0	25.0	64.0	80.0	105.0	50.0	74.0	68.0	58.0	70.0	77.0	63.0	17.0	38.0	46.0	20.0	36.0	22.0	1.0	0.4518025153408805	0.6235423755442344	0.16057296861523757	0.13935303378185854	0.1502806623603405	0.5435262421874145	-0.3141658804245825
GENE2151X	ucsf_hc.01_1.G217B.02216		hypothetical protein		near LTR block	I7I48_07641					0.00032270254878938	0.000358399851445986	1.95729691631386e-08	2.47013988019519e-06	2.27681042274921e-09	5.61694238735962e-10	7.71817516405939e-11	222.0	489.0	338.0	444.0	323.0	639.0	103.0	143.0	202.0	274.0	403.0	267.0	218.0	340.0	192.0	230.0	284.0	284.0	35.0	41.0	50.0	48.0	69.0	53.0	1.0	1.028200823719681	1.6438712090201508	0.7163874929378107	1.7871928873263907	0.551206914261321	2.0403990711394804	-0.2834518510402493
GENE10426X	ucsf_hc.01_1.G217B.10728		hypothetical protein	HISTO_ZT.Contig181.Fgenesh_histo.199.final_new		I7I48_06649					0.253399947956191	0.184370776730783	2.68510526316789e-05	0.0534172493211102	0.000508352442221097	0.000833476986295909	1.65910320239077e-07	625.0	1230.0	1341.0	952.0	1155.0	945.0	648.0	745.0	1248.0	1137.0	1884.0	1096.0	1102.0	1248.0	1084.0	1290.0	1405.0	1189.0	354.0	328.0	616.0	540.0	754.0	432.0	1.0	0.19973947787154245	0.6540692077144126	0.3833409144631421	0.5670626667171126	0.0682206625762527	0.2848662760474019	0.04435806155192257
GENE9553X	ucsf_hc.01_1.G217B.09834		hypothetical protein		transposon	I7I48_11131					0.0946793917479415	0.343400906515965	0.00511949500826988	0.219637298312713	0.0272968505186954	0.0714736089294153	0.000106424908420766	142.0	216.0	258.0	158.0	220.0	237.0	98.0	108.0	213.0	293.0	374.0	226.0	208.0	300.0	213.0	229.0	295.0	276.0	83.0	69.0	137.0	104.0	150.0	99.0	1.0	0.3803160361082756	0.4618880033334256	0.32235456886799563	0.2944509378262756	-0.0068215129834143795	0.6063408546663958	-0.3599283598929546
GENE947X	ucsf_hc.01_1.G217B.00982		hypothetical protein	HISTO_BP.Contig457.Fgenesh_Neurospora.13.final_new	near LTR block	I7I48_04116					0.00171924134808452	0.0113928626024707	5.63027105493685e-07	0.00147465977570987	1.05022850565488e-07	1.70800870892512e-07	1.98204616375065e-08	86.0	202.0	142.0	161.0	186.0	190.0	53.0	51.0	98.0	118.0	200.0	95.0	109.0	120.0	88.0	156.0	190.0	102.0	29.0	29.0	33.0	42.0	46.0	36.0	1.0	0.6636700367035577	1.3689867683893477	0.46669608961582787	1.3250461443914578	0.7551193437249579	1.2917482209520679	-0.23696931093752216
GENE2072X	ucsf_hc.01_1.G217B.02133		hypothetical protein		near LTR block	I7I48_03356					0.127353929031026	0.0394485608753945	0.000131408195606315	0.316588424978922	0.000532901714314531	0.00119708943154038	3.81697198828174e-05	80.0	110.0	155.0	99.0	115.0	128.0	54.0	46.0	123.0	128.0	204.0	87.0	97.0	109.0	98.0	128.0	146.0	106.0	36.0	29.0	55.0	59.0	60.0	38.0	1.0	0.616892795337254	0.552045338164594	0.649582858850134	0.683214518396984	0.12077067304158406	0.780659690808434	-0.15331786440593587
GENE5820X	ucsf_hc.01_1.G217B.05970		hypothetical protein	HISTO_HS.Contig68.Fgenesh_histo.296.final_new		I7I48_07205					0.0855187082611975	0.25340337677169	0.000474652658177166	0.453761895628729	0.0106697476644115	0.00851633141126919	0.000176220663843494	743.0	1064.0	1254.0	892.0	1329.0	965.0	815.0	729.0	1141.0	1479.0	2074.0	1091.0	1264.0	1318.0	1196.0	1371.0	1558.0	1289.0	483.0	488.0	844.0	612.0	966.0	741.0	1.0	0.26886646002777503	0.2648046239781747	0.10641045488142442	0.2929998675225143	0.09039130423591502	0.13486920131792424	0.19474048828174428
GENE10518X	ucsf_hc.01_1.G217B.10822		hypothetical protein	HISTO_ZT.Contig181.eannot.1599.final_new		I7I48_06554					0.00255334145019919	0.0418243174977399	2.59628194186129e-06	0.145332258306021	8.65814608800927e-05	0.000248985481491744	1.12494330401447e-07	804.0	1346.0	1558.0	1085.0	1670.0	1211.0	794.0	860.0	1381.0	1710.0	2417.0	1237.0	1433.0	1510.0	1488.0	1638.0	1751.0	1592.0	651.0	556.0	897.0	722.0	986.0	706.0	1.0	0.16937290188548904	0.3905896672142388	0.20620290228429905	0.36218228240788886	0.20653427289990933	0.2490622050052993	-0.05615040589494047
GENE8257X	ucsf_hc.01_1.G217B.08508		hypothetical protein		in LTR block	I7I48_08189					0.000639918986474583	0.00230777807884479	6.14435493630138e-07	0.00159782444682371	5.55344553480317e-07	7.8171379836307e-08	3.4752384508584e-08	80.0	189.0	116.0	136.0	154.0	221.0	33.0	35.0	63.0	103.0	125.0	68.0	100.0	104.0	77.0	99.0	76.0	48.0	10.0	7.0	11.0	12.0	12.0	11.0	1.0	1.305312551973656	2.0186165735806556	0.9214179900102158	1.8277667954095955	1.2289044161663059	2.2546177868059756	-0.1669932420886882
GENE10520X	ucsf_hc.01_1.G217B.10824		hypothetical protein			I7I48_06553					0.000565065881291879	0.00469842112569109	6.23507458514543e-06	0.257612916690902	2.9310567085633e-05	3.5577688870155e-05	6.37909213756819e-08	685.0	1152.0	1381.0	973.0	1598.0	1202.0	637.0	774.0	1174.0	1276.0	1864.0	970.0	1114.0	1315.0	977.0	1201.0	1755.0	1250.0	494.0	454.0	683.0	463.0	870.0	536.0	1.0	0.2290704959532368	0.45677553704123675	0.3229136584833965	0.49570878952500674	0.43360638335742685	0.5289380432233264	-0.0831389344852731
GENE6898X	ucsf_hc.01_1.G217B.07083		hypothetical protein			I7I48_02335					0.287792996159932	0.596367824473319	0.045781846636895	0.744044125808734	0.042184040814618	0.443818867251236	0.00394696836341821	5.0	18.0	12.0	5.0	18.0	13.0	6.0	7.0	7.0	6.0	17.0	6.0	18.0	16.0	5.0	13.0	17.0	12.0	3.0	1.0	3.0	1.0	6.0	4.0	1.0	0.2242200488616668	1.4524086574038466	0.49148079149598667	-0.015165970507633464	0.9572875102562166	1.0087351567797567	0.25775004195996676
GENE10007X	ucsf_hc.01_1.G217B.10300		hypothetical protein			I7I48_06130					0.281537902366971	0.0361372859189125	0.00208206650059358	0.309544874555317	0.00358784087104288	0.0720194125783171	6.47075280329513e-06	85.0	178.0	180.0	133.0	213.0	150.0	122.0	88.0	143.0	185.0	296.0	135.0	136.0	180.0	178.0	226.0	163.0	191.0	51.0	44.0	95.0	62.0	115.0	48.0	1.0	0.13554209364347036	0.6756367043372005	0.29638077714164046	0.5389994910758302	0.4388275527809604	0.4403684799091905	0.4468494113546404
GENE1000X	ucsf_hc.01_1.G217B.01035		CTLH domain-containing protein	HISTO_BP.Contig457.fgenesh_plus.93.final_new		I7I48_04168					0.000740121903939686	0.0105081902844885	1.76456021666003e-06	0.117675236158466	9.51691315397252e-05	0.00610474967992727	1.10235169522812e-06	4625.0	6714.0	8583.0	5712.0	9110.0	7437.0	4622.0	4881.0	7872.0	9654.0	13529.0	7647.0	7986.0	9424.0	7490.0	9363.0	10633.0	9679.0	3380.0	3471.0	5444.0	4506.0	6750.0	5020.0	1.0	0.15278258754617724	0.16862009721041726	0.12757547449874806	0.21790950411723742	0.11374921151834805	0.3270502510156872	-0.05563152346020228
GENE3658X	ucsf_hc.01_1.G217B.03753		hypothetical protein		near LTR block	I7I48_09738					0.0737960353460501	0.339920161901912	0.0141985987997102	0.655062248137057	0.0837681914190488	0.243831579948483	0.0118908903537131	41.0	42.0	38.0	38.0	61.0	47.0	23.0	25.0	44.0	57.0	57.0	34.0	47.0	50.0	40.0	60.0	58.0	52.0	31.0	17.0	19.0	20.0	21.0	18.0	1.0	0.8851591449933742	0.3976775113346802	-0.1402575741617546	0.5375202349720523	0.4356799333885842	0.5690345463693143	-0.1427695410814107
GENE10563X	ucsf_hc.01_1.G217B.10867		hypothetical protein		near LTR block	I7I48_06510					0.0645446701380144	0.170749500741603	0.0058744612695766	0.698768462599632	0.0469697625631735	0.226348320241481	0.0050334977284086	42.0	67.0	91.0	55.0	83.0	73.0	31.0	26.0	68.0	79.0	108.0	80.0	67.0	95.0	73.0	72.0	81.0	91.0	31.0	29.0	28.0	24.0	49.0	35.0	1.0	0.3035143486756354	0.44910587113929246	0.4926594223188724	0.4491532595187425	0.2608734194148815	0.5828549817662124	-0.33607477036764755
GENE5888X	ucsf_hc.01_1.G217B.06038		hypothetical protein			I7I48_07136					0.0296788525979661	0.0965913947934697	0.00411869490816264	0.920654453513363	0.04204508899816	0.431031936191231	0.000815519441427157	1013.0	1415.0	1925.0	1075.0	1910.0	1587.0	789.0	849.0	1604.0	2171.0	3018.0	1475.0	1724.0	2339.0	1524.0	1890.0	2134.0	1849.0	594.0	659.0	1122.0	820.0	1512.0	838.0	1.0	0.2729774757845975	0.233109997773977	0.2817006816115777	0.11925289237145709	0.17062735907810733	0.40944720325650685	-0.29483554822756286
GENE7053X	ucsf_hc.01_1.G217B.07242		hypothetical protein		in LTR block	I7I48_11295					0.341956437563275	0.486143146509277	0.261532401599085	0.78193487797509	0.379856185475193	0.766829358455092	0.119860598658244	8.0	16.0	20.0	15.0	23.0	17.0	7.0	5.0	22.0	21.0	18.0	23.0	11.0	30.0	10.0	22.0	34.0	19.0	18.0	8.0	5.0	9.0	10.0	4.0	1.0	-0.014318365094699859	0.420779774563944	0.33860696976994	0.613029084672538	0.435853359735494	0.516561034991844	-0.40236871714202005
GENE3209X	ucsf_hc.01_1.G217B.03295		phospholipase A2 group XIII	HISTO_DY.Contig31.Fgenesh_Aspergillus.39.final_new	near LTR block	I7I48_03392					0.011835363024778	0.293092875951691	8.89179272551958e-05	0.792810141836089	4.00695058780743e-05	0.0128235475419783	0.000103815198963858	944.0	1492.0	1921.0	1105.0	1822.0	1369.0	951.0	955.0	1723.0	1405.0	2517.0	1301.0	1698.0	1724.0	1741.0	1829.0	2170.0	1763.0	716.0	720.0	1103.0	825.0	1117.0	800.0	1.0	0.22468952506717343	0.362964616381503	0.332135971238503	0.21237982912573283	0.1560313522960035	0.2497753137761034	0.027864278547332866
GENE11192X	ucsf_hc.01_1.G217B.11518		hypothetical protein		near LTR block	I7I48_10412					0.127378899287299	0.137132971315529	0.0155448531231679	0.509074612170484	0.00402361662450382	0.173423900536219	0.00696373285623062	11.0	18.0	17.0	11.0	15.0	21.0	4.0	2.0	12.0	6.0	14.0	8.0	7.0	21.0	7.0	32.0	18.0	6.0	1.0	1.0	4.0	3.0	6.0	7.0	1.0	1.1717856412353376	1.3358439123578036	0.8603428736201837	0.9323996218660437	0.5854657099680938	1.5635476642723396	-0.38932941978485625
GENE2150X	ucsf_hc.01_1.G217B.02215		hypothetical protein		near LTR block	I7I48_07642					0.043639886453943	0.29061597139915	0.000117914256611897	0.989068943195022	0.023761535658103	0.176588362014274	0.00319376952666648	5.0	13.0	26.0	7.0	15.0	15.0	2.0	4.0	9.0	3.0	10.0	7.0	12.0	4.0	8.0	14.0	15.0	17.0	2.0	0.0	0.0	2.0	0.0	2.0	1.0	0.7352553579929799	1.5088781030696798	2.0865803654157746	0.9433283155948997	1.2130657641454499	1.7190792741344727	-0.6097262721624501
GENE1843X	ucsf_hc.01_1.G217B.01900		hypothetical protein			I7I48_08263					0.000863073045032846	0.0338752946118569	7.37394032622118e-10	0.531051649707222	2.88898907112824e-06	3.86180660252713e-06	4.08588554852181e-09	144.0	268.0	306.0	170.0	310.0	244.0	134.0	94.0	224.0	228.0	348.0	149.0	240.0	201.0	210.0	222.0	352.0	186.0	36.0	30.0	49.0	42.0	61.0	73.0	1.0	0.6985794963122207	1.070598953347481	0.866233248999221	0.6978957234664209	0.7851489864349208	0.9464036931556907	0.3876380699626707
GENE9747X	ucsf_hc.01_1.G217B.10034		hypothetical protein		near LTR block	I7I48_01380					0.120678147452407	0.774263111343189	0.000743730197322626	0.980560016737645	0.0696679976808005	0.241936340633603	0.00228572740423203	73.0	87.0	118.0	80.0	144.0	111.0	65.0	63.0	124.0	111.0	175.0	110.0	124.0	139.0	100.0	127.0	197.0	115.0	32.0	36.0	52.0	55.0	83.0	43.0	1.0	0.42488186397511885	0.15458749252160864	0.19678893953390864	0.3167403778840687	0.38318091604232873	0.5151686434509688	0.05115441427069878
GENE1999X	ucsf_hc.01_1.G217B.02059		neutral amino acid permease	HISTO_DF.Contig537.eannot.1406.final_new	near LTR block	I7I48_03280	Ryp1_ChIP	Ryp2_ChIP	Ryp3_ChIP		8.07474325908482e-08	2.0980745086678e-06	5.73567532208309e-15	0.00324613693160458	3.00177966612751e-11	2.52993829343673e-12	1.80380592475368e-14	3675.0	6646.0	7492.0	5525.0	7953.0	6397.0	2891.0	3301.0	5833.0	5712.0	9028.0	4619.0	5379.0	4807.0	5274.0	5371.0	7962.0	5644.0	1427.0	1742.0	2102.0	2196.0	2413.0	2156.0	1.0	0.4936207922101916	0.8264419596686716	0.6039636208088712	0.8423992704377214	0.5903158543615614	0.7822477372297714	-0.05997973371096865
GENE8405X	ucsf_hc.01_1.G217B.08660		ABC drug exporter AtrF	HISTO_ZL.Contig1131.fgenesh_plus.202.final_new	near LTR block	I7I48_09936	Ryp1_ChIP		Ryp3_ChIP		4.08772416500325e-05	0.000385990471949967	4.13707226317351e-12	0.00260276000740646	3.22568293904121e-08	3.36434367911899e-08	1.22932342906043e-10	2681.0	5547.0	5794.0	4458.0	5812.0	4821.0	2349.0	2788.0	4431.0	4860.0	7006.0	3960.0	4065.0	4498.0	4299.0	5167.0	5884.0	4863.0	1313.0	1735.0	1616.0	1876.0	1808.0	2219.0	1.0	0.31479455456524974	0.84175892517655	0.5092746509916299	0.80892669903126	0.41395882671465944	0.6502955736904301	-0.0833700374627302
GENE5437X	ucsf_hc.01_1.G217B.05579		hypothetical protein	HISTO_GY.Contig460.Fgenesh_histo.12.final_new		I7I48_05007					0.00130118551880711	0.080094524121861	2.54983654750834e-05	0.565521428001194	0.000618395300643767	0.00143859434435165	4.07116741577123e-05	179.0	348.0	461.0	266.0	415.0	316.0	148.0	201.0	342.0	319.0	489.0	306.0	323.0	322.0	324.0	388.0	490.0	350.0	157.0	120.0	171.0	165.0	191.0	148.0	1.0	0.13685908670278124	0.5722007602986814	0.5820420620224014	0.4676247562696112	0.33076943405297143	0.44413996669999145	-0.34413993272499876
GENE9574X	ucsf_hc.01_1.G217B.09856		hypothetical protein			I7I48_11153					0.0217607788435558	0.136322251902501	0.000307316017307374	0.790378931855309	0.0159899224084967	0.00477958042146606	0.000719120905096988	33.0	59.0	74.0	40.0	75.0	67.0	12.0	26.0	40.0	45.0	77.0	35.0	27.0	37.0	34.0	44.0	128.0	36.0	8.0	5.0	9.0	10.0	18.0	21.0	1.0	0.8135451564628147	1.1204405908635147	1.0494606579640977	0.8479199495203686	0.9689064197330157	1.3133307874477906	-0.8161659506257313
GENE1784X	ucsf_hc.01_1.G217B.01840		hypothetical protein		near LTR block	I7I48_08323					0.144154530694662	0.760937737691982	0.0363094083061495	0.784386964249379	0.464171247292973	0.398209861226771	0.0922235588922532	18.0	31.0	35.0	21.0	45.0	35.0	15.0	25.0	40.0	46.0	45.0	29.0	38.0	46.0	32.0	35.0	49.0	39.0	16.0	12.0	17.0	19.0	22.0	19.0	1.0	0.08130257956286305	0.32729599898435896	0.10443250493549006	0.05872794926671304	0.36268956853550466	0.5106555578305121	-0.3814325820847089
GENE5969X	ucsf_hc.01_1.G217B.06119		hypothetical protein			I7I48_07055					0.252371508417009	0.733701382399701	0.0455026041008717	0.729163280808179	0.427546341543138	0.398395101707313	0.0446200322980896	21.0	27.0	63.0	43.0	52.0	61.0	31.0	40.0	30.0	61.0	76.0	36.0	59.0	55.0	40.0	61.0	61.0	48.0	12.0	12.0	18.0	23.0	40.0	23.0	1.0	-0.08880612260829096	-0.25554430223519986	0.5564499809586722	0.6884865991690412	0.18222035475862913	0.9165028524207702	0.2547309397840301
GENE6018X	ucsf_hc.01_1.G217B.06168		flotillin domain-containing protein	HISTO_HS.Contig68.Fgenesh_Neurospora.21.final_new		I7I48_07006					6.03468236115339e-05	0.0796894882803775	2.8471453904856e-06	0.366060097987459	0.00271202039706559	0.0366857830373769	5.26084015078932e-06	905.0	1428.0	1781.0	1221.0	2046.0	1478.0	848.0	1134.0	1481.0	1835.0	2587.0	1617.0	1700.0	1850.0	1573.0	1929.0	2272.0	2154.0	653.0	644.0	1053.0	872.0	1245.0	964.0	1.0	0.10866070125885141	0.24454205279558128	0.1678028099388813	0.3011419992066413	0.26807853615466115	0.30506762282092126	-0.19261738655414895
GENE10781X	ucsf_hc.01_1.G217B.11097		hypothetical protein		near LTR block	I7I48_02807					0.00904611668097351	0.0948029542089175	0.00192511867632937	0.881943694759588	0.084297797710065	0.221978888620419	0.00159157815649237	50.0	64.0	105.0	55.0	97.0	104.0	17.0	30.0	61.0	83.0	107.0	87.0	82.0	87.0	60.0	121.0	88.0	69.0	16.0	33.0	32.0	23.0	44.0	17.0	1.0	0.5918209102970124	0.42300354451899236	0.7375447877492924	0.4886392745260224	0.5239854556977224	1.1300277840180124	-1.1445856619153176
GENE895X	ucsf_hc.01_1.G217B.00926		hypothetical protein			I7I48_04059					0.00187750954232279	0.03487679577586	4.90392777050865e-08	0.0657168581798658	0.00511397023289485	0.00247870451030448	1.53881494106425e-08	222.0	317.0	420.0	337.0	421.0	472.0	185.0	220.0	265.0	496.0	536.0	363.0	311.0	444.0	340.0	440.0	443.0	402.0	66.0	89.0	81.0	93.0	152.0	84.0	1.0	0.5266895749970759	0.5178076923533759	0.5278262108953555	0.8883857217122157	0.4314625844882958	1.1022577926436656	0.05682531935862567
GENE8103X	ucsf_hc.01_1.G217B.08341		no significant blast hit	HISTO_ZE.Contig158.eannot.1430.final_new	near LTR block	I7I48_02100					0.00156237252866177	0.00388126612510103	2.6120951554532e-10	0.00628247938804817	0.000491434017178766	0.00171306123225967	4.29528125884077e-11	2039.0	3531.0	3737.0	2888.0	4193.0	3971.0	1808.0	2120.0	3017.0	4693.0	5867.0	3856.0	3436.0	4943.0	3056.0	4144.0	3914.0	4220.0	835.0	912.0	1313.0	1261.0	1700.0	1284.0	1.0	0.32696622548335874	0.5971986764053288	0.2836604691605684	0.5896851936616683	0.34995128882011795	0.7774939460425783	-0.0539337900588821
GENE5665X	ucsf_hc.01_1.G217B.05811		hypothetical protein		transposon	I7I48_07366					0.18726431744577	0.407525388554007	0.00453082531027894	0.609544401020069	0.235421965287949	0.149242009312691	0.00366004813032257	42.0	36.0	51.0	43.0	54.0	67.0	34.0	32.0	44.0	65.0	63.0	43.0	37.0	38.0	35.0	60.0	90.0	68.0	13.0	15.0	25.0	20.0	15.0	11.0	1.0	0.9097190785411688	0.16831956283401395	0.26966484108357996	0.7038856188828969	0.25155818158328896	1.0662029638462158	0.40137449277613896
GENE11133X	ucsf_hc.01_1.G217B.11457		hypothetical protein			I7I48_04859					0.100129824682568	0.254868932266602	0.000300746546234644	0.287043204314391	0.0747542215286479	0.0908915137952938	0.000327399448849249	144.0	278.0	279.0	234.0	328.0	240.0	96.0	142.0	211.0	373.0	505.0	259.0	235.0	374.0	215.0	323.0	376.0	266.0	51.0	102.0	131.0	87.0	140.0	124.0	1.0	0.2318154732348927	0.6565901696247729	0.266430435074303	0.6909478838802929	0.39968506545944305	0.45584209889617266	-0.5581312784032071
GENE3971X	ucsf_hc.01_1.G217B.04076		hypothetical protein			I7I48_09040					0.148153120329276	0.0510833429022617	0.000137631951866033	0.437195373314742	0.125131342067787	0.0465479801541314	0.000184488233826156	18.0	38.0	55.0	37.0	53.0	49.0	21.0	24.0	37.0	51.0	66.0	48.0	26.0	36.0	43.0	56.0	42.0	47.0	9.0	8.0	10.0	17.0	17.0	11.0	1.0	0.03780285640640285	0.5733028930228838	0.7056015286244539	0.8177821619040359	0.5528621915814949	0.9467653352489789	0.04713613907405387
GENE10318X	ucsf_hc.01_1.G217B.10620		hypothetical protein	HISTO_ZT.Contig174.Fgenesh_histo.79.final_new		I7I48_05958					0.0128463781492864	0.0101475345794551	4.98063962102537e-07	0.0940975437957229	0.00211375640807103	0.000598750425817101	1.59383312319684e-06	64.0	107.0	112.0	103.0	143.0	122.0	56.0	82.0	89.0	118.0	168.0	99.0	96.0	121.0	89.0	127.0	115.0	102.0	23.0	37.0	32.0	40.0	40.0	33.0	1.0	0.42761765353933234	0.6427501092560624	0.31300776083000215	0.8704913362461022	0.5643430391946522	0.8420875615105621	0.02909125412576219
GENE4765X	ucsf_hc.01_1.G217B.04895		hypothetical protein			I7I48_10708					0.000568527183432811	0.00909771510940514	5.47605796509296e-09	0.00786697174148218	4.54696362121142e-05	5.29854197487114e-08	1.69617561331757e-09	91.0	198.0	182.0	147.0	152.0	166.0	56.0	108.0	117.0	157.0	173.0	117.0	137.0	103.0	110.0	122.0	147.0	96.0	9.0	12.0	28.0	18.0	15.0	25.0	1.0	0.9566667529913839	1.552128973400834	1.0355557399716238	1.4061520395872538	0.6766780615604839	1.3094045061705237	0.05366777071703388
GENE3692X	ucsf_hc.01_1.G217B.03790		hypothetical protein		near LTR block	I7I48_08752					8.22348746704133e-05	0.00176701298670362	6.23041143044723e-09	0.116410203497616	1.63669037410085e-05	1.05203276886479e-06	6.63661351934228e-09	122.0	208.0	248.0	166.0	237.0	241.0	102.0	115.0	129.0	194.0	251.0	137.0	177.0	197.0	141.0	154.0	227.0	145.0	29.0	25.0	36.0	40.0	55.0	50.0	1.0	0.7679962657840664	1.0134287617766864	0.8712965398406762	0.9713506744834666	0.7061877444027065	1.2362969300091864	0.3033603198814463
GENE6616X	ucsf_hc.01_1.G217B.06798		hypothetical protein		in LTR block	I7I48_02461					0.122558415232771	0.134624802035349	0.000233719643528495	0.526992310670003	0.158760012868377	0.0444546678257157	0.000291950066208043	175.0	246.0	219.0	152.0	278.0	222.0	102.0	146.0	222.0	320.0	415.0	213.0	237.0	281.0	171.0	230.0	310.0	253.0	51.0	66.0	129.0	83.0	131.0	119.0	1.0	0.6887732558959803	0.6570567335198603	0.09435933662367058	0.24672544867237045	0.33802526733435023	0.5201667858371004	-0.29455197130862976
GENE11274X	ucsf_hc.01_1.G217B.11605		hypothetical protein		in LTR block	I7I48_10386					0.0108717464666478	0.0108325076165888	6.12714717166702e-06	0.420068412235102	0.0102138897090218	0.000540503032846458	6.2659202429691e-06	16.0	25.0	29.0	27.0	42.0	43.0	10.0	22.0	18.0	22.0	24.0	16.0	15.0	14.0	9.0	17.0	32.0	20.0	1.0	0.0	2.0	3.0	1.0	3.0	1.0	1.2476656414981027	1.3538637256616735	1.1687507429983846	1.7452452162950105	1.5957081726802458	2.1352742423802935	0.3881108385129075
GENE9412X	ucsf_hc.01_1.G217B.09687		hypothetical protein			I7I48_09672					0.000106025571790907	0.00173616761950649	4.32785682786024e-08	0.0539757438740203	0.000141748949947896	2.84700765846871e-06	3.16560934293021e-08	174.0	332.0	330.0	299.0	410.0	406.0	130.0	167.0	159.0	295.0	315.0	266.0	171.0	252.0	174.0	189.0	401.0	289.0	25.0	35.0	24.0	29.0	39.0	56.0	1.0	0.9170508028137387	1.3253449685431686	0.9213102096086785	1.4569937500235786	1.1342517027847885	1.6261383430710388	0.2903954667684787
GENE1565X	ucsf_hc.01_1.G217B.01619		hypothetical protein			I7I48_08546					0.000476425995251288	0.0015589188245496	1.17639023927996e-10	0.264949574687047	2.52170604228193e-05	0.0023802651932838	1.21242357512251e-10	7025.0	10756.0	12533.0	8475.0	13305.0	11759.0	4880.0	5189.0	9629.0	12349.0	17980.0	9174.0	10189.0	14731.0	9205.0	11576.0	12223.0	11257.0	2000.0	2443.0	3751.0	3113.0	4964.0	3813.0	1.0	0.5918201819181093	0.6845229571835798	0.5097728895304403	0.6231317384382091	0.49621581222281996	0.82403331639218	-0.14122987175706037
GENE2033X	ucsf_hc.01_1.G217B.02093		hypothetical protein			I7I48_03315					0.00146414390687108	0.00204234845341936	2.66002751523635e-06	0.457962610674152	0.000427280425936138	0.00854061944468865	2.00461700439249e-06	85.0	171.0	150.0	82.0	154.0	121.0	55.0	54.0	100.0	140.0	169.0	83.0	103.0	155.0	99.0	136.0	122.0	123.0	20.0	32.0	46.0	34.0	53.0	32.0	1.0	0.7461434948748547	1.2285226077122948	0.6447468282455546	0.4552271748654748	0.5827997222962247	0.7421627079866548	-0.0847712600664352
GENE9380X	ucsf_hc.01_1.G217B.09654		hypothetical protein			I7I48_09639					0.0518801367632823	0.0134345690003181	7.5844727855257e-06	0.462918480237905	0.00607607785870105	0.0172332444652897	3.05694942912228e-06	533.0	861.0	1063.0	666.0	935.0	741.0	477.0	471.0	819.0	1015.0	1594.0	851.0	947.0	917.0	743.0	1040.0	945.0	997.0	373.0	279.0	437.0	368.0	494.0	388.0	1.0	0.3469896591211077	0.5165190460721574	0.4250856877542475	0.42872024401635755	0.14028475594035772	0.31100730514322805	-0.02047598518571192
GENE8824X	ucsf_hc.01_1.G217B.09086		hypothetical protein			I7I48_01604					0.125369149419149	0.310509973467996	0.00682756643918073	0.49223888809637	0.0705097723275617	0.215713967862425	0.00226351742064132	8.0	32.0	23.0	13.0	28.0	22.0	4.0	12.0	14.0	17.0	26.0	15.0	15.0	22.0	13.0	28.0	24.0	20.0	6.0	2.0	2.0	1.0	7.0	16.0	1.0	0.16739120557757348	1.5804630389062184	0.7173533875017664	0.5954298471214043	0.8958640928948713	1.0608406850488254	-0.9576247406359466
GENE10731X	ucsf_hc.01_1.G217B.11043		hypothetical protein		near LTR block	I7I48_02753					0.0506533586468821	0.215763249298131	0.00263759990303126	0.297018018620938	0.0419434862529226	0.12986210654178	0.000163196773909141	35.0	58.0	54.0	44.0	86.0	90.0	19.0	31.0	36.0	69.0	97.0	60.0	45.0	102.0	62.0	66.0	66.0	62.0	13.0	17.0	22.0	13.0	29.0	16.0	1.0	0.46010642055450685	0.6588908821837589	0.16137979732364582	0.5467067126469247	0.7280332430894438	1.299264412524944	-0.6117165864934242
GENE11007X	ucsf_hc.01_1.G217B.11330		hypothetical protein			I7I48_03041					0.248309781606812	0.094563105040393	0.000542833588283995	0.0781120476350612	0.00667254217626692	0.0319725848255804	5.72056079444585e-05	14.0	51.0	27.0	38.0	49.0	37.0	6.0	12.0	26.0	42.0	57.0	24.0	24.0	42.0	19.0	53.0	25.0	28.0	3.0	4.0	5.0	3.0	7.0	12.0	1.0	0.3283316557141073	1.6350180493202833	0.3345465456080893	1.4977511819121383	1.0827529950690402	1.1882285754743334	-1.0366877276778657
GENE30X	ucsf_hc.01_1.G217B.00037		hypothetical protein	HISTO_LL.Contig1.eannot.1026.final_new	transposon	I7I48_08224					0.216944844708193	0.0118032336585821	0.00885603416597121	0.63689324423738	0.011834597958752	0.0250930642046386	0.00151172604134075	13.0	22.0	24.0	19.0	31.0	30.0	6.0	3.0	31.0	17.0	23.0	12.0	6.0	15.0	7.0	12.0	17.0	22.0	8.0	0.0	5.0	2.0	4.0	15.0	1.0	1.0192620599830606	1.2343945156997955	0.9619205734316945	1.3103907573125415	1.2247001957224035	1.6841711197743947	-0.24266383044480944
GENE10022X	ucsf_hc.01_1.G217B.10315		RING-13 finger domain-containing protein	HISTO_ZT.Contig1089.Fgenesh_histo.79.final_new		I7I48_06115					0.793707071520307	0.155532540421619	0.181503160925138	0.736913946766389	0.230110812589749	0.608201727488238	0.0440086526073846	1044.0	1800.0	1968.0	1237.0	2082.0	1435.0	1035.0	1295.0	2439.0	1930.0	3171.0	1849.0	1654.0	2147.0	1773.0	2394.0	2132.0	2159.0	1163.0	818.0	1423.0	1242.0	1227.0	842.0	1.0	0.10970901660329258	0.373460985276993	0.10682940819212305	0.11493903002122252	0.08825873419199226	0.0575090791352828	-0.11025402864879741
GENE5599X	ucsf_hc.01_1.G217B.05743		hypothetical protein			I7I48_05267					0.862115022503817	0.393331631002661	0.175481745627464	0.67515255205521	0.443662371296398	0.646597183169324	0.134875556062863	64.0	100.0	128.0	65.0	141.0	145.0	72.0	83.0	135.0	153.0	229.0	117.0	134.0	176.0	99.0	126.0	146.0	152.0	50.0	60.0	74.0	55.0	111.0	81.0	1.0	0.012569993127250045	0.13056129043344988	0.08980345839476	-0.20462028012786004	0.12904669493876986	0.67527730500419	-0.026226278686570126
GENE9069X	ucsf_hc.01_1.G217B.09341		C6 transcription factor	HISTO_ZL.Contig1161b.Fgenesh_Aspergillus.79.final_new		I7I48_09326					0.0114801169455552	3.11555095818903e-05	1.04123192797597e-07	0.000989167500621551	0.000273275444486423	0.000465798876798903	5.06193713995214e-09	1373.0	2579.0	2528.0	2012.0	2588.0	2479.0	1261.0	1531.0	2352.0	3077.0	3702.0	2601.0	1894.0	2959.0	1749.0	3344.0	2428.0	2624.0	899.0	859.0	1093.0	1243.0	1344.0	1020.0	1.0	0.24399755128416345	0.6313989489115039	0.20725859083248377	0.5557434047283438	0.14130267347212389	0.5852490906136936	-0.0861972592208966
GENE7889X	ucsf_hc.01_1.G217B.08108		hypothetical protein		in LTR block	I7I48_11251					0.689303026296885	0.152087034272887	0.141433782667349	0.649349982820728	0.427133443583073	0.447366443471246	0.0430033979704514	15.0	34.0	26.0	12.0	30.0	33.0	13.0	8.0	26.0	32.0	42.0	40.0	21.0	23.0	12.0	34.0	20.0	35.0	1.0	11.0	23.0	6.0	21.0	8.0	1.0	0.4600757785924349	1.092570786534258	0.316636094265654	-0.08965036138901106	0.4196625201713419	1.0610278830552489	0.05328886396353094
GENE4768X	ucsf_hc.01_1.G217B.04898		hypothetical protein			I7I48_10711					0.463139754574834	0.138534383637547	2.93124885462754e-07	0.0114510321682514	0.000732405245812026	0.000247421223408423	3.586044051719e-08	414.0	943.0	973.0	743.0	989.0	802.0	463.0	554.0	940.0	1037.0	1602.0	862.0	873.0	1003.0	825.0	975.0	999.0	938.0	215.0	250.0	446.0	427.0	422.0	318.0	1.0	0.01291112698285879	0.6777284046380894	0.3275561757042986	0.6164857481702288	0.25128444693751906	0.45509964188868857	-0.03336974229286138
GENE620X	ucsf_hc.01_1.G217B.00645		hypothetical protein	HISTO_AZ.Contig47.Fgenesh_Neurospora.110.final_new		I7I48_00332					0.368993711552883	0.327394298035903	3.61474578930826e-07	0.0308646077482268	0.0110931622072575	6.67314148370241e-05	1.66149021296303e-08	512.0	914.0	1102.0	791.0	1202.0	914.0	632.0	694.0	1168.0	1375.0	1790.0	1001.0	1047.0	1049.0	991.0	1154.0	1406.0	1177.0	395.0	355.0	613.0	487.0	698.0	545.0	1.0	-0.0165058557179103	0.29709217118852926	0.17148506183105905	0.37114547065715975	0.19695284294957904	0.30798453402990944	0.07952951306545941
GENE10227X	ucsf_hc.01_1.G217B.10526		hypothetical protein	HISTO_ZT.Contig174.eannot.1455.final_new		I7I48_06052					0.000188623988837993	3.14153687406596e-05	1.56961099192097e-15	2.16958998574038e-07	7.03034752883694e-09	6.87598447261241e-13	5.48682568032321e-17	5842.0	12282.0	9410.0	11009.0	10889.0	14824.0	4397.0	5651.0	8093.0	12665.0	14438.0	9889.0	7618.0	8231.0	6686.0	6890.0	10379.0	8095.0	949.0	1271.0	1462.0	1523.0	1760.0	1694.0	1.0	0.7745387937005832	1.3246521602193022	0.5450605146540024	1.4492439901391423	0.6558644870751325	1.6069237304168924	0.15715843598422286
GENE338X	ucsf_hc.01_1.G217B.00355		hypothetical protein		in LTR block	I7I48_11223					0.700495424556911	0.242378979068842	0.00256598220940253	0.025704825591398	0.0389524966223356	0.00474136108399786	0.000219834453088412	61.0	129.0	114.0	95.0	123.0	181.0	61.0	81.0	82.0	171.0	243.0	117.0	129.0	138.0	84.0	159.0	103.0	101.0	29.0	45.0	47.0	45.0	48.0	46.0	1.0	0.1718989565418123	0.7243596004396524	0.15142441079641222	0.5674272598690224	0.1607973971901424	1.2222694135902423	-0.03557914986368771
GENE8187X	ucsf_hc.01_1.G217B.08427		hypothetical protein		near LTR block	I7I48_02013					0.146963756069037	0.0896749548054157	0.000164899334564431	0.00147450548127139	0.00841355973607335	0.000197966262398992	3.52621375144571e-06	37.0	90.0	56.0	72.0	55.0	96.0	24.0	44.0	55.0	101.0	66.0	68.0	30.0	72.0	36.0	76.0	71.0	56.0	16.0	7.0	9.0	28.0	15.0	17.0	1.0	0.5854644787097305	1.3346585368475883	0.2596609221259325	1.2971688588594885	0.1341073689668505	1.4381620498738483	-0.23612247407643955
GENE8090X	ucsf_hc.01_1.G217B.08328		hypothetical protein	HISTO_ZE.Contig158.Fgenesh_histo.31.final_new	near LTR block	I7I48_02113					4.49611501680742e-05	5.39594570357976e-06	5.30239776727716e-12	2.21134866526317e-16	8.11314286980343e-16	8.74436628617237e-19	5.8162977269026e-16	430.0	3507.0	844.0	3313.0	875.0	4631.0	336.0	892.0	559.0	1573.0	991.0	1191.0	541.0	646.0	459.0	596.0	708.0	651.0	14.0	26.0	29.0	40.0	24.0	53.0	1.0	0.8565489140658964	3.3610737367268464	0.9114692709673364	3.5614336713761863	0.8636885695055061	3.773002509314446	0.29366407487387614
GENE6681X	ucsf_hc.01_1.G217B.06864		hypothetical protein			I7I48_02528					0.841640153333298	0.636853132341472	0.052179210153175	0.340113537252429	0.163541011382613	0.0838292954051894	0.0445237365755747	12.0	19.0	30.0	31.0	24.0	27.0	8.0	17.0	30.0	37.0	49.0	16.0	24.0	24.0	17.0	27.0	34.0	26.0	4.0	10.0	9.0	15.0	20.0	9.0	1.0	0.07728843047902556	0.19700132111707847	0.44700574976408153	1.1713261448349186	0.031187799222403556	0.7038511786208765	-0.6865830244508604
GENE8082X	ucsf_hc.01_1.G217B.08319		hypothetical protein		transposon	I7I48_02122					0.714020853659641	0.0540978980756544	0.000330201196686536	0.123101500303958	0.00866992647408905	0.00110131840567886	0.000273918356516394	24.0	31.0	30.0	42.0	41.0	43.0	20.0	24.0	27.0	33.0	73.0	28.0	26.0	26.0	26.0	33.0	28.0	30.0	8.0	11.0	7.0	12.0	12.0	10.0	1.0	0.7488068251461379	0.5895437660813758	0.14767049009071093	1.304101897799334	0.49218212678075013	1.066099701271575	0.2841708792435159
GENE3458X	ucsf_hc.01_1.G217B.03549		hypothetical protein		near LTR block	I7I48_04713					0.120126437973571	0.0166108818192244	6.87456608477021e-05	0.000587082493508301	0.000831692120817352	0.000114817599250701	1.40562130664809e-06	102.0	224.0	159.0	172.0	199.0	270.0	86.0	122.0	155.0	278.0	256.0	168.0	97.0	215.0	155.0	202.0	182.0	224.0	34.0	51.0	85.0	71.0	69.0	94.0	1.0	0.31380543257397053	0.9230638293602007	0.03457411833029056	0.8253918653647505	0.2576159836937608	1.2028693412872509	-0.1385245457002493
GENE4151X	ucsf_hc.01_1.G217B.04261		hypothetical protein	HISTO_FX.Contig167.Fgenesh_histo.49.final_new		I7I48_12299					0.647210061433092	0.00645702177959299	1.29959031371066e-05	0.00397726299862896	0.00191999257509779	0.0002017365823097	6.5740184994223e-07	1048.0	2228.0	2064.0	1590.0	1972.0	1903.0	1066.0	1257.0	2058.0	2375.0	3491.0	2065.0	1687.0	2350.0	1596.0	2292.0	1839.0	1873.0	763.0	783.0	965.0	934.0	966.0	861.0	1.0	0.15704951773910114	0.7229624788056919	0.21735124631558111	0.5188170088127313	0.051793670946231884	0.5064364505966914	-0.025871484422418156
GENE7926X	ucsf_hc.01_1.G217B.08160		hypothetical protein		transposon	I7I48_06856					0.573436905368748	8.82798382546882e-06	9.32440352287803e-09	3.01549724018628e-06	0.000568785411343534	2.28972671434078e-09	3.1687840293274e-11	451.0	1139.0	795.0	890.0	860.0	1079.0	392.0	592.0	850.0	1407.0	1495.0	1086.0	537.0	772.0	568.0	835.0	560.0	759.0	152.0	177.0	302.0	253.0	248.0	275.0	1.0	0.3567201452175812	1.1704900385525514	0.25669225956466146	1.097223749469041	0.2702150641798218	1.1033447201511413	-0.05279129488978862
GENE11661X	ucsf_hc.01_1.G217B.12001	SOD2	superoxide dismutase	HISTO_ZZ.Contig127b.Fgenesh_histo.66.final_new		I7I48_11661					0.728168726890226	0.063352294738658	0.000165041670863169	0.102903451379809	0.0914742443979497	0.0295400369868609	3.68279520771105e-05	2724.0	4302.0	5434.0	3814.0	5973.0	4515.0	3032.0	3567.0	5836.0	6955.0	10025.0	5073.0	5068.0	5779.0	5088.0	6361.0	6410.0	6213.0	2166.0	2133.0	3533.0	3287.0	4494.0	3067.0	1.0	-0.005269467198323774	0.13208109570324655	0.07372251989648593	0.24084698526711623	0.11036124105816647	0.2126840120321658	-0.058231419172473764
GENE2288X	ucsf_hc.01_1.G217B.02355		prefoldin superfamily domain-containing protein	HISTO_DM.Contig93.Fgenesh_histo.198.final_new		I7I48_07500					0.613720536045763	0.0215798599029569	0.000327492557362481	0.402213234350053	0.0285372422154805	0.0486566104286197	0.000174138786883451	2316.0	3606.0	4366.0	2880.0	4749.0	3458.0	2605.0	2941.0	4856.0	4821.0	7422.0	3910.0	4026.0	4591.0	4033.0	5105.0	4990.0	4732.0	2098.0	1837.0	2742.0	2367.0	3250.0	2448.0	1.0	0.09358036888384991	0.21039997187584003	0.09094719819140007	0.1685669249605093	0.11245504372992965	0.16083936732689974	0.055715834876629344
GENE6861X	ucsf_hc.01_1.G217B.07046	FAB1	phosphatidylinositol-4-phosphate 5-kinase fab1	HISTO_KF.Contig601.Fgenesh_histo.108.final_new		I7I48_02296					0.358430673294844	0.0258572583266281	1.08605072215939e-05	0.213247818319414	0.00462193159483001	0.00238793863133235	1.60452469890051e-06	4059.0	7157.0	7836.0	5623.0	8824.0	5964.0	4663.0	5182.0	8303.0	7795.0	12779.0	7188.0	7078.0	7643.0	6740.0	8571.0	9153.0	8271.0	3239.0	2919.0	4590.0	3925.0	4798.0	3659.0	1.0	0.12376444472310055	0.42008502683216076	0.15550802180201106	0.35454470703486063	0.22702265143227063	0.16792282728901053	0.11639741105163104
GENE1214X	ucsf_hc.01_1.G217B.01253		hypothetical protein	HISTO_BP.Contig459.Fgenesh_histo.65.final_new		I7I48_04386	Ryp1_ChIP		Ryp3_ChIP		0.106115381898855	0.000268787181817103	1.8254835265387e-06	0.0133458265165489	0.000138118110998382	0.00182163642090462	2.41800628866882e-06	115.0	252.0	270.0	195.0	210.0	228.0	121.0	129.0	181.0	228.0	358.0	194.0	148.0	297.0	121.0	239.0	206.0	240.0	60.0	75.0	70.0	96.0	87.0	85.0	1.0	0.2670430761339424	0.8736004739075725	0.5776149900415923	0.7869328126559423	0.1160161721871722	0.7404036141678723	0.1326284319181621
GENE8827X	ucsf_hc.01_1.G217B.09089		hypothetical protein			I7I48_01601					0.00790886294700512	0.000986864200654189	3.16117407529123e-06	0.00412642886579758	9.6632240281913e-05	1.25260902720108e-05	1.03390008829978e-06	76.0	149.0	151.0	164.0	121.0	169.0	38.0	73.0	98.0	112.0	157.0	148.0	85.0	139.0	67.0	109.0	94.0	118.0	25.0	28.0	25.0	36.0	28.0	48.0	1.0	0.6555092668605549	1.1002899599165448	0.7241315791377549	1.5206791785338447	0.3059796421765848	1.292322111696165	-0.5425701415426901
GENE8830X	ucsf_hc.01_1.G217B.09092		hypothetical protein			I7I48_01598					0.0116030419279339	0.000477642475618725	7.6235589604718e-07	0.000455027324310069	6.1174080357326e-06	2.31240871915656e-05	4.9889483941671e-08	136.0	352.0	254.0	238.0	232.0	304.0	107.0	121.0	173.0	254.0	306.0	216.0	155.0	309.0	136.0	263.0	185.0	245.0	63.0	79.0	39.0	74.0	80.0	67.0	1.0	0.5077472802088208	1.3546364481256608	0.48934815686156075	1.0734495759251805	0.25912275968726073	1.1543477815872207	-0.04429511752706938
GENE9665X	ucsf_hc.01_1.G217B.09949		hypothetical protein			I7I48_01465					0.602451336898636	0.0110577124246274	0.000756114625597255	0.0850240391829562	0.0125420750125542	0.0118735365320457	0.000837167374655004	849.0	1551.0	1527.0	1205.0	1496.0	1217.0	859.0	986.0	1603.0	1606.0	2457.0	1428.0	1191.0	1559.0	1294.0	1770.0	1355.0	1602.0	606.0	584.0	940.0	967.0	740.0	693.0	1.0	0.23688867332182095	0.5840333792168506	0.1662113723405909	0.5024484523708308	0.03684081403860073	0.24518381749922025	0.046294259210160504
GENE11100X	ucsf_hc.01_1.G217B.11423		hypothetical protein		in LTR block	I7I48_03135					0.118721869659881	0.00443940948575565	0.000579128363559088	0.0517975598173817	0.00381184246158089	0.000673338965725336	0.00017610873156249	33.0	58.0	32.0	38.0	52.0	63.0	17.0	16.0	40.0	56.0	47.0	33.0	23.0	51.0	18.0	25.0	26.0	41.0	6.0	13.0	15.0	10.0	9.0	16.0	1.0	1.0583327237432387	1.3407751144193998	0.09744751781081468	1.0196440546110688	0.6895347653544837	1.4699874444495447	-0.08595155617506528
GENE6381X	ucsf_hc.01_1.G217B.06547		hypothetical protein	HISTO_JG.Contig206-snap.122.final_new		I7I48_05446	Ryp1_ChIP	Ryp2_ChIP	Ryp3_ChIP		0.464789590754792	0.130909140837845	0.0205399629345837	0.148466260043177	0.178853944599898	0.113386546728107	0.0276989294505652	178.0	324.0	373.0	271.0	357.0	312.0	155.0	282.0	395.0	431.0	583.0	330.0	371.0	414.0	270.0	455.0	358.0	369.0	172.0	163.0	188.0	210.0	243.0	208.0	1.0	0.004796295796418715	0.3452575613169886	0.15281663605344864	0.3704384002023784	-0.010138822164031502	0.3017876357086884	-0.4016913045075716
GENE9773X	ucsf_hc.01_1.G217B.10061		hypothetical protein		in LTR block	I7I48_12331					0.111508402137879	0.0594463319523062	0.0114302038711865	0.0299470501590465	0.0196287037237807	0.00475125666084379	0.00182605480215035	30.0	85.0	58.0	54.0	38.0	65.0	13.0	26.0	27.0	71.0	61.0	49.0	31.0	87.0	34.0	46.0	26.0	37.0	13.0	13.0	6.0	17.0	29.0	30.0	1.0	0.5791987783955659	1.544480817269109	0.6016623319129789	1.177259746240309	-0.1017063040695231	1.1709436667620488	-0.8041291634093491
GENE8821X	ucsf_hc.01_1.G217B.09083	NIT28/RPN4	C2H2 transcription factor	HISTO_ZL.Contig1158.Fgenesh_histo.18.final_new		I7I48_01607	Ryp1_ChIP		Ryp3_ChIP		0.271274333543165	0.019957635238518	0.00124025242252712	0.0223052494971643	0.00738025517532461	0.0406732596605535	0.000165732191208872	1821.0	4250.0	3413.0	3103.0	3224.0	3790.0	1479.0	2094.0	3068.0	3669.0	4889.0	3446.0	2428.0	4488.0	1861.0	4358.0	3073.0	3989.0	2099.0	1263.0	1041.0	1381.0	1192.0	1748.0	1.0	0.2312910977580973	0.9319635243233471	0.220252026052437	0.7606742292271873	0.03828528662560782	0.7776114920731674	-0.276204307196263
GENE1419X	ucsf_hc.01_1.G217B.01469		hypothetical protein			I7I48_08698					0.619708245302334	0.36296943712822	0.00588655574052531	0.0539354258318921	0.0781536230277214	0.183081146348023	0.0038620872281396	23.0	54.0	55.0	54.0	41.0	51.0	19.0	34.0	35.0	60.0	91.0	53.0	42.0	61.0	22.0	65.0	66.0	73.0	8.0	19.0	12.0	20.0	29.0	24.0	1.0	0.06966156314467516	0.7614238977944942	0.39232474931403916	1.0438710168746672	-0.12684214278314165	0.6906324630421732	-0.4070031760762109
GENE11479X	ucsf_hc.01_1.G217B.11814	HRP3	chromodomain helicase hrp3	HISTO_ZZ.Contig127a.Fgenesh_histo.66.final_new	near LTR block	I7I48_11472					0.472041128507343	0.166735956378756	0.00213518140881475	0.110041500203206	0.0181967559262431	0.276633333691653	0.00195457379854914	688.0	1613.0	1573.0	1268.0	1708.0	1471.0	831.0	983.0	1651.0	1616.0	2152.0	1356.0	1199.0	1843.0	1175.0	2342.0	1723.0	1810.0	979.0	591.0	611.0	728.0	554.0	772.0	1.0	-0.08804837304797974	0.6187835068545207	0.18723641761236998	0.5541605675116905	0.20619902964921	0.4967698341493607	-0.02326687030118002
GENE6370X	ucsf_hc.01_1.G217B.06536		hypothetical protein			I7I48_05457					0.0676407634983542	0.000489599183823465	1.66757088187596e-07	0.0051293430658363	0.0104210741094838	0.00185063789418217	1.71149558773281e-07	249.0	526.0	452.0	380.0	569.0	594.0	245.0	331.0	428.0	677.0	716.0	509.0	347.0	601.0	377.0	594.0	360.0	542.0	122.0	169.0	156.0	146.0	142.0	197.0	1.0	0.24186769478149817	0.7974282720204884	0.183581842911698	0.611338313578488	0.41556943555524795	0.9835639135818082	0.011072797353437913
GENE8270X	ucsf_hc.01_1.G217B.08521		PIG-P domain-containing protein	HISTO_ZL.Contig1117.eannot.1105.final_new	near LTR block	I7I48_08203					0.15234479595382	0.00460950232236615	1.74142962483122e-07	0.119566021938364	0.00485193679988978	0.0345129081775381	7.4086382825462e-07	2127.0	3058.0	3831.0	2781.0	4027.0	3212.0	2021.0	2323.0	4103.0	4519.0	6567.0	3577.0	3360.0	4300.0	3470.0	4492.0	4350.0	4310.0	1516.0	1599.0	2168.0	1898.0	2391.0	1928.0	1.0	0.19972372233334212	0.2015557280482927	0.1313100676211425	0.3470416766443325	0.10349489375684229	0.28332026912053276	-0.08148731237378737
GENE11034X	ucsf_hc.01_1.G217B.11357		hypothetical protein			I7I48_03068					0.0830959797325823	0.00310320652794688	1.69694373421831e-07	0.00832862523749569	0.000925962518756191	0.000732080855986498	6.17867822721476e-08	56.0	128.0	119.0	88.0	109.0	129.0	52.0	71.0	105.0	134.0	148.0	92.0	74.0	131.0	76.0	122.0	96.0	114.0	18.0	32.0	27.0	25.0	23.0	25.0	1.0	0.3967406281437833	1.0603530764730034	0.5602646452062334	0.8047811964422933	0.33439443973266325	1.0824291778070634	0.08332907698922343
GENE8831X	ucsf_hc.01_1.G217B.09093		hypothetical protein			I7I48_01597					0.00324764979196773	0.010684411342742	6.54851764930606e-08	0.000820615540117969	0.000351525522692663	0.0159599426979404	7.12214333020367e-08	133.0	279.0	246.0	203.0	247.0	299.0	101.0	171.0	185.0	288.0	325.0	252.0	185.0	332.0	185.0	320.0	253.0	358.0	32.0	66.0	61.0	91.0	108.0	110.0	1.0	0.3357796922620029	0.8799550949681727	0.30336376844926294	0.7045827254714028	0.2094141899443227	0.9905551777551529	-0.26705842864586726
GENE2185X	ucsf_hc.01_1.G217B.02250		oxidoreductase	HISTO_DM.Contig93-snap.38.final_new		I7I48_07607					0.612120372551249	0.578786841317396	0.00149446446399724	0.0796321495741548	0.836079102676123	0.021244111035037	0.874844450414171	1653.0	2160.0	3429.0	1950.0	3585.0	2300.0	1926.0	1949.0	3593.0	3815.0	5829.0	2713.0	3211.0	2863.0	3168.0	3213.0	4469.0	3155.0	1302.0	1389.0	2336.0	1907.0	2883.0	2035.0	1.0	0.05082959586995717	-0.0851613571809029	0.18614097750648728	0.04976452933410691	0.15052658233820715	0.016313231173996634	0.06381062993288733
GENE1434X	ucsf_hc.01_1.G217B.01484		hypothetical protein			I7I48_08683					0.00743114219440225	0.141405071332162	0.000128091942757317	0.260130929135473	0.762677623177005	0.0065778584119345	0.349171320429925	313.0	432.0	616.0	329.0	578.0	349.0	284.0	333.0	486.0	708.0	870.0	482.0	531.0	466.0	467.0	478.0	754.0	471.0	167.0	220.0	347.0	328.0	417.0	306.0	1.0	0.29428019126616833	0.23668174253874863	0.3527518143638586	0.12670719410287834	0.16117742197451834	-0.059833571768521665	-0.0532347056347815
GENE3227X	ucsf_hc.01_1.G217B.03313		hypothetical protein		transposon	I7I48_10063					0.360926032354683	0.173900734507633	0.00359719154458424	0.637432236058921	0.959417361238308	0.124457680191736	0.231496295246067	3.0	1.0	6.0	7.0	16.0	8.0	4.0	3.0	4.0	8.0	9.0	5.0	1.0	1.0	6.0	4.0	9.0	2.0	0.0	1.0	0.0	0.0	2.0	5.0	1.0	0.7649434881857955	-0.979282071600124	0.7408644557661757	1.6250931423674055	1.9850283998895357	1.5341106317704456	0.9200354611650057
GENE9494X	ucsf_hc.01_1.G217B.09771		fungal specific transcription factor domain-containing protein	HISTO_ZL.Contig1161d.eannot.1452.final_new		I7I48_06805					0.0202653715319145	0.00339942137860029	4.15660786086952e-08	0.0354617295879254	0.522145316684878	0.000192591985046411	0.00048090790962258	2590.0	3438.0	4630.0	2668.0	5148.0	3230.0	2714.0	2897.0	4761.0	5165.0	7848.0	4012.0	4397.0	4223.0	4279.0	4489.0	5698.0	4210.0	1800.0	1838.0	3044.0	2375.0	3416.0	2576.0	1.0	0.24149233706348472	0.12820796061905515	0.1622659086465852	0.04490474543242495	0.21545963652873468	0.04907845290870494	0.10147013093719526
GENE5119X	ucsf_hc.01_1.G217B.05254		chromo domain-containing protein	HISTO_GX.Contig297.Fgenesh_Aspergillus.54.final_new		I7I48_10201					0.616504439355645	0.958344969186296	0.00018165020759329	0.444348765228495	0.204123310282984	0.107651847739137	0.0992006251391122	4123.0	5915.0	7784.0	4669.0	8313.0	5366.0	4784.0	4915.0	8521.0	8450.0	13000.0	6547.0	8079.0	7445.0	7857.0	7906.0	10119.0	8533.0	3260.0	3274.0	5462.0	4623.0	6150.0	4554.0	1.0	0.1038817613615084	0.10267933099452886	0.10345290297397902	0.043894411948438794	0.09851405055301843	-0.02694694420204158	0.11090241238556864
GENE11014X	ucsf_hc.01_1.G217B.11337		hypothetical protein			I7I48_03048					0.745924268224015	0.953865725767033	0.0133794638769122	0.880806539539196	0.494450268017485	0.227166890513203	0.567918025739317	5.0	10.0	11.0	10.0	12.0	3.0	8.0	4.0	21.0	11.0	8.0	4.0	6.0	8.0	10.0	7.0	23.0	3.0	0.0	5.0	1.0	4.0	5.0	3.0	1.0	0.5185367346727745	0.9295894003647645	0.6655032435893844	1.2120365194449343	0.6860070202130943	-0.6444807375150057	0.9390898508803145
GENE8129X	ucsf_hc.01_1.G217B.08369		hypothetical protein	HISTO_ZE.Contig158-snap.67.final_new	near LTR block	I7I48_02072					0.709083739551213	0.676853396245192	0.0213354487581422	0.546454720764086	0.943510366717832	0.541561156807355	0.571457949851097	115.0	184.0	252.0	159.0	308.0	158.0	150.0	176.0	282.0	265.0	428.0	220.0	285.0	209.0	224.0	252.0	401.0	291.0	88.0	107.0	176.0	150.0	181.0	132.0	1.0	-0.09007654980049429	0.06381827639437576	0.1211501579194958	0.1362010031790155	0.3103468023357556	-0.14442733668522445	0.08431597913765554
GENE1611X	ucsf_hc.01_1.G217B.01666	RGP1	RGP1 protein	HISTO_DA.Contig93.Fgenesh_histo.127.final_new		I7I48_08499					0.812337359486066	0.679525721869416	0.0204427567850003	0.426375667972531	0.140025738057817	0.0421606989021283	0.959862178989253	3740.0	5699.0	7894.0	4440.0	7999.0	5089.0	4890.0	4573.0	8188.0	7985.0	13268.0	6126.0	7622.0	6965.0	7823.0	7655.0	10122.0	7471.0	3123.0	3421.0	5937.0	4473.0	6350.0	4800.0	1.0	0.00010591563949535754	0.08587700782997487	0.16055885179823548	0.008210898466175287	0.07983032789445499	-0.06654206008854491	0.17937865081071536
GENE1856X	ucsf_hc.01_1.G217B.01913	TIM23	mitochondrial import inner membrane translocase subunit tim23	HISTO_DA.Contig93.eannot.2164.final_new		I7I48_08250					0.510603653546106	0.999637675238842	0.197081475824829	0.223514910761125	0.0899952017471555	0.0337154031149883	0.472679640764932	3039.0	3901.0	5890.0	3176.0	5510.0	3951.0	3102.0	3026.0	5972.0	6192.0	9992.0	4284.0	5744.0	5006.0	5527.0	5456.0	7386.0	5364.0	2357.0	2223.0	4454.0	3367.0	5308.0	3334.0	1.0	0.16309282759371957	0.001454570361759444	0.20048507903152935	-0.012689191421430657	0.0044877521343398286	0.03071844136959978	-0.014788087240700243
GENE2248X	ucsf_hc.01_1.G217B.02315		zinc knuckle domain-containing protein	HISTO_DM.Contig93.Fgenesh_histo.102.final_new		I7I48_07541					0.0244671443677523	0.662949806907549	0.0309327186819648	0.0986331487066332	0.00594737109266649	0.00686563378547338	0.253950625936206	1106.0	1566.0	2310.0	1305.0	2469.0	1468.0	1202.0	1170.0	2208.0	2204.0	3617.0	1590.0	2185.0	1947.0	2231.0	2062.0	2960.0	2030.0	920.0	933.0	1648.0	1159.0	2078.0	1327.0	1.0	0.08043094337553036	0.060139123496099955	0.22546875323795046	0.07964393051806962	0.2216921753558596	-0.022170017708710077	-0.00701372017357027
GENE5462X	ucsf_hc.01_1.G217B.05604		hypothetical protein	HISTO_GY.Contig460-snap.123.final_new		I7I48_04979					0.376396481794664	0.018008984371209	0.00124360766435876	0.0294486373721976	0.0606548631006596	0.0138904797816225	0.0840309906139272	1290.0	1669.0	2382.0	1353.0	2706.0	1604.0	1388.0	1275.0	2722.0	2666.0	4107.0	1724.0	2172.0	2204.0	2134.0	2186.0	3099.0	2203.0	1030.0	944.0	1724.0	1263.0	2010.0	1346.0	1.0	0.19429038824864975	0.043943201768329665	0.1616726324488802	0.023669115000349628	0.24583434927221948	-0.002456739171590172	0.09240931756802961
GENE6314X	ucsf_hc.01_1.G217B.06477	TRM5	tRNA methyltransferase Trm5			I7I48_05517					0.0645063748350786	0.00596872279931269	1.94118587478218e-05	0.000761000653315721	0.00320221445535399	7.29486202891536e-05	0.00679338399792739	3709.0	4197.0	7531.0	3642.0	6928.0	4110.0	3764.0	3097.0	7244.0	6034.0	11193.0	4411.0	6291.0	4627.0	5805.0	5509.0	8242.0	5107.0	2463.0	2170.0	4701.0	3239.0	5324.0	3278.0	1.0	0.3541462361341621	0.010618682397982582	0.4586948929089818	0.08846444860564251	0.23851025699615214	-0.008705386345317478	0.16790164848683187
GENE10728X	ucsf_hc.01_1.G217B.11040	ERG1	squalene epoxidase		near LTR block	I7I48_02750					0.542205711332583	0.301877805651592	0.000806269548723585	0.0439118619348982	0.0306761976344169	0.124578019159276	0.167744196577924	1599.0	2019.0	2870.0	1610.0	3186.0	1899.0	1692.0	1437.0	3230.0	2922.0	5064.0	2172.0	2855.0	2587.0	2814.0	2820.0	3689.0	2751.0	1497.0	1193.0	1880.0	1616.0	2117.0	1467.0	1.0	0.2300129030699134	0.04455691820785379	0.15653013772240332	0.0005145519677540733	0.20741028576927345	-0.03292915298882626	0.1040696380110937
GENE7502X	ucsf_hc.01_1.G217B.07704		hypothetical protein			I7I48_03833					0.313505391467301	0.640729357702826	0.0218159744337185	0.221622374329113	0.107735873130484	0.407441609786455	0.160079587813026	132.0	177.0	224.0	130.0	283.0	124.0	103.0	90.0	284.0	187.0	376.0	174.0	216.0	222.0	241.0	204.0	321.0	187.0	92.0	82.0	158.0	80.0	158.0	130.0	1.0	0.3733741846996028	0.27336771119162284	0.21693344148708293	0.11204561244963296	0.4537762745941629	-0.22741320829095724	-0.19046551365712716
GENE7812X	ucsf_hc.01_1.G217B.08021		hypothetical protein		in LTR block	I7I48_09907					0.00121734516881345	0.108187470860826	3.98910256370398e-05	0.0483931096478902	0.00437699311759016	0.0143781242200721	0.0225309948302649	24.0	6.0	36.0	16.0	32.0	18.0	5.0	6.0	13.0	4.0	24.0	3.0	24.0	4.0	31.0	11.0	25.0	8.0	3.0	2.0	3.0	4.0	5.0	4.0	1.0	2.0714974370951937	-0.36460582732839497	1.7294483233568978	1.261795692969141	1.4622011204113359	1.1553001830008527	-0.2912588947882153
GENE3595X	ucsf_hc.01_1.G217B.03690	MDM31	mitochondrial distribution and morphology protein	HISTO_ER.Contig17.eannot.1332.final_new	near LTR block	I7I48_09802					0.622101118928782	0.356167806859836	0.136310556838573	0.689352645721316	0.0775064638176887	0.379994272814487	0.185596479163039	1474.0	2025.0	2718.0	1626.0	2914.0	1953.0	1511.0	1527.0	3120.0	2693.0	4570.0	2225.0	2585.0	2509.0	2428.0	3125.0	3573.0	2780.0	1669.0	1173.0	1811.0	1589.0	2056.0	1448.0	1.0	0.15061811383220114	0.0868372380074316	0.11603929106546129	0.05277709444230183	0.11668640747986103	0.04551277134605147	-0.021104836007328487
GENE5639X	ucsf_hc.01_1.G217B.05783		hypothetical protein	HISTO_GY.Contig471.Fgenesh_Aspergillus.29.final_new	near LTR block	I7I48_05227					0.619090362921702	0.220488924860019	0.032605199273905	0.0564863754682032	0.0041739327837843	0.0199836278767931	0.0744903417712402	2908.0	3803.0	5895.0	3433.0	5875.0	3460.0	3393.0	2895.0	6298.0	5139.0	9280.0	4095.0	5217.0	4668.0	5382.0	5515.0	7161.0	5090.0	2532.0	2187.0	4107.0	3113.0	4928.0	2884.0	1.0	0.15093374336835286	0.016152905802242934	0.2531087847069129	0.1509523834479527	0.14841578261520283	-0.10930183166353746	0.16595434592162306
GENE5275X	ucsf_hc.01_1.G217B.05416	PPT1	serine/threonine phosphatase	HISTO_GY.Contig460.fgenesh_plus.145.final_new		I7I48_05171					0.864001309231401	0.12378316292014	0.00075370887729052	0.230509871348156	0.000521144059781038	4.05215937726828e-05	0.00149565970366097	3442.0	4904.0	7120.0	4084.0	7150.0	4621.0	4240.0	3699.0	7618.0	6912.0	11964.0	4832.0	6294.0	5676.0	6355.0	6422.0	8713.0	5899.0	2998.0	2692.0	5003.0	3661.0	5279.0	3538.0	1.0	0.11162763123546249	0.10044390365948264	0.24298569886061294	0.11894444060879295	0.14926081740686215	0.025591384365552194	0.20492725435996295
GENE10939X	ucsf_hc.01_1.G217B.11260		WD domain-containing protein	HISTO_ZU.Contig65.Fgenesh_histo.49.final_new		I7I48_02970					0.858977386601985	0.754793021452175	0.00239259257833761	0.0419513833593907	0.00129258746567413	0.00134058527921334	0.00419313272127913	2866.0	3636.0	6089.0	3210.0	5826.0	3373.0	3323.0	2568.0	6575.0	4504.0	9536.0	3559.0	5604.0	4033.0	5427.0	4895.0	7510.0	4145.0	2813.0	1751.0	3322.0	2672.0	4148.0	2553.0	1.0	0.2255301105500962	0.04695726936383604	0.39539977841070595	0.14965181084592594	0.23191505731035633	-0.05045478225762334	0.2314650790036863
GENE3723X	ucsf_hc.01_1.G217B.03822		cytochrome P450, conidia-enriched transcript	HISTO_FE.Contig19.Fgenesh_histo.164.final_new		I7I48_08784					0.470447283725344	0.720096844296757	0.244025544386058	0.705671755870468	0.597789057075411	0.223266988218442	0.378659950884348	16.0	16.0	17.0	13.0	20.0	6.0	16.0	10.0	23.0	15.0	14.0	7.0	9.0	9.0	18.0	5.0	88.0	13.0	8.0	4.0	7.0	4.0	9.0	7.0	1.0	1.1866670917906121	0.664833953341141	0.35439216087401704	0.657774455226328	0.4828706914531371	-0.6682280850348328	0.9791889853851141
GENE9905X	ucsf_hc.01_1.G217B.10197		hypothetical protein	HISTO_ZT.Contig1089.eannot.1556.final_new		I7I48_06234					0.33021163270354	0.549550311766395	0.0424640073792529	0.572362304929488	0.18617484195888	0.131862086820872	0.0557731063806062	2288.0	3159.0	4426.0	2725.0	4784.0	3232.0	2547.0	2586.0	4456.0	5149.0	7915.0	3761.0	4534.0	4298.0	4509.0	4649.0	6142.0	4758.0	1842.0	1898.0	3363.0	2534.0	4140.0	2572.0	1.0	0.05451008911280031	-0.0020290754662504185	0.08911039016220013	0.06724269809811023	0.1015216765786997	0.041817391601670195	0.001711837159819929
GENE388X	ucsf_hc.01_1.G217B.00413		hypothetical protein		near LTR block	I7I48_00099					0.242932635474535	0.885801866337061	0.150670954056283	0.692624008339733	0.320530957345794	0.388277841928704	0.0932954700026083	10.0	15.0	21.0	7.0	5.0	13.0	1.0	6.0	8.0	9.0	10.0	9.0	10.0	15.0	8.0	18.0	30.0	5.0	1.0	4.0	1.0	0.0	11.0	12.0	1.0	1.239660421406785	1.2797061705654302	1.356443924827019	0.514847574867245	-0.7101796683317851	1.091289725183415	-1.7751726070563145
GENE5952X	ucsf_hc.01_1.G217B.06102		hypothetical protein			I7I48_07072					0.1119455279389	0.709506337888944	0.0820692082718424	0.937957160255458	0.119269100608364	0.43734422256681	0.00791153046946186	27.0	53.0	68.0	36.0	67.0	47.0	17.0	19.0	55.0	70.0	83.0	41.0	53.0	73.0	81.0	56.0	94.0	58.0	22.0	20.0	27.0	12.0	46.0	24.0	1.0	0.0937026614165658	0.5319767958435817	0.49321120234932775	0.2627814874026248	0.3722042593456318	0.3712577806147708	-0.7658521415686252
GENE5936X	ucsf_hc.01_1.G217B.06086		hypothetical protein	HISTO_HS.Contig68.Fgenesh_histo.328.final_new		I7I48_07088					0.0480396433467364	0.174117526633819	0.109773216487981	0.668904571310342	0.132435812720814	0.832422885045113	0.01337523537085	29.0	35.0	48.0	34.0	58.0	28.0	21.0	23.0	40.0	35.0	52.0	28.0	72.0	47.0	50.0	34.0	111.0	74.0	12.0	14.0	30.0	12.0	40.0	11.0	1.0	0.5115615716314186	0.2568325033247897	0.31166753595360064	0.49805695967844865	0.4823289562558777	-0.049132239173763845	-0.15229482943382133
GENE5503X	ucsf_hc.01_1.G217B.05646		hypothetical protein			I7I48_04938					0.103200626562057	0.209131254318702	0.557663815881415	0.685474295730719	0.412347541034189	0.278051152626814	0.115196912581938	28.0	46.0	34.0	28.0	48.0	40.0	14.0	31.0	14.0	54.0	39.0	24.0	48.0	25.0	28.0	46.0	222.0	51.0	11.0	14.0	33.0	12.0	31.0	17.0	1.0	0.5859059066500556	0.7703415651438745	-0.05562347923962249	0.34651988728075755	0.3359744490753365	0.5819251197618556	-0.5964812187926115
GENE5582X	ucsf_hc.01_1.G217B.05726		hypothetical protein			I7I48_05284					0.112498888520081	0.644642314490149	0.188947171142349	0.308251648338236	0.549093091698031	0.263425527261071	0.0586813971175676	19.0	13.0	7.0	10.0	11.0	20.0	3.0	12.0	5.0	21.0	13.0	12.0	13.0	23.0	15.0	14.0	21.0	11.0	4.0	6.0	3.0	7.0	9.0	3.0	1.0	1.6339225857800062	0.5815747306317571	-0.661752865976833	0.501451770327217	-0.14487196262233293	1.1951315959277582	-1.051602817430133
GENE1207X	ucsf_hc.01_1.G217B.01246		hypothetical protein			I7I48_04379					0.457395194695787	0.727405811799489	0.0125344933150212	0.583412900744652	0.179339403971132	0.278914174831099	0.0475202828437579	141.0	171.0	191.0	139.0	210.0	204.0	108.0	122.0	213.0	248.0	305.0	156.0	167.0	241.0	158.0	216.0	490.0	219.0	53.0	79.0	123.0	101.0	98.0	97.0	1.0	0.5381555298934826	0.2937289147849427	0.057534040483452564	0.2782325795214926	0.09421942453089249	0.5585135443952725	-0.05242958689941757
GENE2836X	ucsf_hc.01_1.G217B.02914		hypothetical protein	HISTO_DM.Contig940.Fgenesh_Neurospora.3.final_new		I7I48_08135					0.582406848475224	0.714581720538311	0.074003142883746	0.920903235981003	0.36503756937505	0.194619323803575	0.0896430345653667	85.0	105.0	159.0	131.0	147.0	108.0	78.0	74.0	126.0	152.0	223.0	96.0	101.0	114.0	78.0	124.0	631.0	107.0	30.0	33.0	60.0	56.0	72.0	44.0	1.0	0.5104849023644522	0.29189843773627233	0.49288117274032217	0.8921653574015622	0.2802492461306523	0.3432428443149522	0.1797750299646823
GENE1855X	ucsf_hc.01_1.G217B.01912		hypothetical protein			I7I48_08251					0.901777513309002	0.41343449469247	0.0419365662003523	0.538095352042897	0.168843876255928	0.139187646674251	0.0379600876618031	14.0	12.0	21.0	10.0	10.0	34.0	13.0	4.0	18.0	25.0	30.0	10.0	21.0	29.0	23.0	16.0	32.0	6.0	5.0	3.0	6.0	6.0	2.0	4.0	1.0	0.9951018340036263	0.25914389020131323	0.6462217650750472	0.2900522422855132	-0.4875160239422869	1.7347045200461402	0.6845302346340253
GENE7274X	ucsf_hc.01_1.G217B.07470		hypothetical protein			I7I48_00581					0.928076514993472	0.413990009044874	0.0313406100876513	0.403194114053575	0.119026012811364	0.12627074983624	0.0561707839062145	5.0	12.0	16.0	22.0	6.0	11.0	12.0	9.0	11.0	8.0	10.0	3.0	8.0	6.0	5.0	7.0	97.0	13.0	3.0	2.0	0.0	2.0	0.0	2.0	1.0	0.46678684306060325	1.129378275748563	1.1345855152786533	2.2598223013836813	-0.30915934303270687	1.019976404872233	1.4437333077925312
GENE5390X	ucsf_hc.01_1.G217B.05532	DIT2	Dit2 protein	HISTO_GY.Contig460.eannot.1709.final_new		I7I48_05054					0.884216928926037	0.96527161259902	1.25842301555833e-06	0.000544027126640789	0.000105369080638249	9.71068573619373e-07	7.53251226770679e-08	28.0	80.0	49.0	71.0	74.0	87.0	42.0	33.0	59.0	78.0	95.0	55.0	59.0	60.0	55.0	44.0	80.0	52.0	4.0	8.0	11.0	18.0	13.0	15.0	1.0	0.2722011492009132	1.24839487470132	0.15150392661267517	1.3597964524452602	0.6415253699012281	1.3795814712604202	0.6412239647683752
GENE10494X	ucsf_hc.01_1.G217B.10798		no significant blast hit	HISTO_ZT.Contig181.Fgenesh_histo.136.final_new		I7I48_06579					0.50454905487491	0.97165196015264	3.38107278089221e-07	0.00520441697616785	1.27544037725094e-05	7.56571385368252e-05	2.74937950352531e-08	970.0	1948.0	2127.0	1578.0	2258.0	1746.0	1255.0	1320.0	2132.0	2104.0	3454.0	1787.0	2044.0	2085.0	2112.0	2340.0	2660.0	2242.0	718.0	761.0	1094.0	974.0	1306.0	1007.0	1.0	-0.031973127363706944	0.45175754764219267	0.1832220579928423	0.4303949958663127	0.16963738276303264	0.30475262170940276	0.13201067678862266
GENE2762X	ucsf_hc.01_1.G217B.02838		hypothetical protein			I7I48_07720					0.534285871231237	0.352532949255969	0.0135409274216041	0.869761899804394	0.0161633290070064	0.1245042746287	0.00012116735403643	521.0	816.0	1072.0	630.0	1097.0	730.0	591.0	579.0	1156.0	1086.0	1727.0	815.0	1072.0	1013.0	1013.0	1065.0	1581.0	1105.0	395.0	357.0	774.0	516.0	862.0	481.0	1.0	0.0708463225734759	0.1957988171659366	0.193920983937506	0.1052894210126265	0.12737381887932653	0.046122567249126334	0.04507913198799596
GENE7449X	ucsf_hc.01_1.G217B.07651		C2H2 zinc finger domain-containing protein	HISTO_LF.Contig359.Fgenesh_histo.82.final_new		I7I48_00764					0.523660143669076	0.570870843930854	0.253428616231227	0.768117945983499	0.216445166268202	0.210949888431243	0.0835649344683402	121.0	186.0	196.0	120.0	233.0	173.0	125.0	120.0	200.0	247.0	360.0	178.0	229.0	210.0	189.0	239.0	346.0	212.0	105.0	119.0	154.0	88.0	160.0	117.0	1.0	0.19598537838357766	0.29237155658356784	-0.027605451466702124	-0.05532380836154216	0.1214973288903578	0.1990239517479777	0.035238322323077664
GENE3678X	ucsf_hc.01_1.G217B.03773		hypothetical protein		near LTR block	I7I48_09718					0.0742985085400606	0.832491627258919	0.018899023436684	0.924011529229925	0.024853031789617	0.00994488082075923	0.0143506931721766	117.0	138.0	215.0	126.0	180.0	136.0	82.0	50.0	120.0	82.0	170.0	83.0	116.0	85.0	83.0	73.0	652.0	80.0	52.0	32.0	56.0	32.0	68.0	36.0	1.0	1.051702585253006	0.7670946662877258	1.009565869273996	0.9187931940130156	0.6540863799780758	0.7570020039997758	0.33402974652832573
GENE8600X	ucsf_hc.01_1.G217B.08857		hypothetical protein			I7I48_01836					0.352918632149514	0.869452221493265	0.0686030746145002	0.701222027076239	0.166432125983937	0.139730343077578	0.118619485587293	22.0	30.0	57.0	31.0	52.0	24.0	26.0	8.0	32.0	23.0	58.0	24.0	29.0	30.0	17.0	23.0	192.0	15.0	8.0	4.0	10.0	13.0	32.0	12.0	1.0	0.6364120321546183	0.5534631349383591	1.0728851582662131	0.8824528399555611	0.8418501678939612	0.24832800433206814	0.6650012839826451
GENE8085X	ucsf_hc.01_1.G217B.08323		hypothetical protein		transposon	I7I48_02118					0.862115022503817	0.879359553688408	0.0773625450315187	0.843726214421315	0.14755164568964	0.112970132260223	0.111556498833197	6.0	10.0	9.0	7.0	14.0	10.0	5.0	4.0	11.0	3.0	20.0	15.0	15.0	4.0	14.0	8.0	12.0	9.0	1.0	3.0	1.0	7.0	12.0	1.0	1.0	0.5832685174736902	0.7533130836618902	0.21359248427308009	0.55033337557182	0.72385550886307	0.7642054465032802	0.13478231156440001
GENE1353X	ucsf_hc.01_1.G217B.01398		BTB/POZ domain-containing protein	HISTO_CC.Contig38.Fgenesh_histo.5.final_new	in LTR block	I7I48_00032					0.916770069084888	0.930135548261983	0.00232064711284792	0.620100246931057	0.0329143580756707	2.28766185309766e-05	1.71356903769068e-05	2096.0	2915.0	4081.0	2435.0	4111.0	2817.0	2474.0	2331.0	4472.0	4065.0	6957.0	3250.0	4209.0	3043.0	4139.0	3612.0	4914.0	3500.0	1623.0	1325.0	2932.0	2023.0	3109.0	1831.0	1.0	0.1717363281658395	0.12566368229312985	0.2156891267871801	0.14858546179060017	0.1264640412692799	0.08722833277094999	0.20341243378095974
GENE5270X	ucsf_hc.01_1.G217B.05409	PSI1	psi protein	HISTO_GY.Contig460.eannot.1800.final_new		I7I48_05178	Ryp1_ChIP				0.811241562097738	0.137496868837875	1.09028306528375e-06	0.359963671467229	4.87245504998369e-05	9.33216166882338e-05	6.4818507160041e-08	1162.0	2197.0	2925.0	1807.0	2648.0	2022.0	1527.0	1329.0	3099.0	2239.0	4528.0	1673.0	2376.0	2136.0	2278.0	2597.0	2873.0	1958.0	844.0	589.0	1143.0	1053.0	1239.0	779.0	1.0	0.11311628664685269	0.5099155973453922	0.5274049600802622	0.5104951982332722	0.28410679346437284	0.4010844974733523	0.2995798440646924
GENE8902X	ucsf_hc.01_1.G217B.09166		hypothetical protein		near LTR block	I7I48_01521					0.184253930440375	0.205729938085993	3.07418750410015e-05	0.16662072018641	0.000327105587535957	1.47294062288753e-05	3.33686787070259e-07	289.0	470.0	513.0	369.0	537.0	425.0	259.0	325.0	527.0	526.0	843.0	362.0	471.0	428.0	419.0	483.0	689.0	440.0	151.0	155.0	258.0	210.0	361.0	187.0	1.0	0.3523176390289544	0.5311158753187843	0.26195473885480425	0.46494263581656403	0.2280647599194343	0.39697264711759406	-0.012989277007905642
GENE8622X	ucsf_hc.01_1.G217B.08879		hypothetical protein			I7I48_01814					0.871439198947053	0.451713570015277	0.104996423600731	0.787974891801073	0.0938819670932413	0.0123192548998758	0.0036267111985161	11.0	25.0	40.0	29.0	42.0	28.0	22.0	8.0	51.0	39.0	56.0	24.0	36.0	18.0	21.0	27.0	39.0	19.0	14.0	8.0	17.0	4.0	17.0	13.0	1.0	-0.2246893075932893	0.4023409398717227	0.6744349107312176	0.8950057663422407	0.644185386890295	0.5736979749063562	0.5361237262738747
GENE1705X	ucsf_hc.01_1.G217B.01761		hypothetical protein	HISTO_DA.Contig93.Fgenesh_histo.116.final_new		I7I48_08403					0.837203745380975	0.667894110006956	0.0687360829091324	0.225780018207254	0.0590566504828702	0.00213781411127383	0.00688494328856494	8.0	12.0	15.0	18.0	11.0	16.0	10.0	8.0	14.0	10.0	26.0	15.0	7.0	7.0	8.0	8.0	29.0	9.0	3.0	2.0	5.0	7.0	6.0	4.0	1.0	0.532119387477439	0.5666795975523589	0.481689028110869	1.414723892486752	-0.04873578331299111	0.97810988997747	0.6294958626003588
GENE8042X	ucsf_hc.01_1.G217B.08279		IBR finger domain-containing protein	HISTO_ZE.Contig158.Fgenesh_histo.66.final_new		I7I48_02162					0.66415069561178	0.888141536120306	0.153414929145429	0.729150341181844	0.416161561030614	0.052327754915589	0.1878401769506	609.0	1010.0	1276.0	827.0	1384.0	913.0	771.0	838.0	1344.0	1457.0	2142.0	1194.0	1269.0	1250.0	1183.0	1480.0	1712.0	1249.0	608.0	610.0	970.0	739.0	1054.0	781.0	1.0	-0.07977910581430159	0.12775895149575778	0.06955247746949844	0.12196796589076797	0.08693353633531764	-0.006941373415101815	0.05278272373072834
GENE9195X	ucsf_hc.01_1.G217B.09468		hypothetical protein	HISTO_ZL.Contig1161c-snap.16.final_new		I7I48_09453					0.151044146072103	0.151683413347489	5.47242088851344e-05	0.0296453910078339	0.00148394189426986	1.16406116565646e-06	4.44533816178372e-05	79.0	188.0	157.0	150.0	197.0	180.0	54.0	124.0	159.0	167.0	259.0	130.0	108.0	89.0	126.0	102.0	225.0	137.0	36.0	53.0	52.0	57.0	63.0	78.0	1.0	0.24716928638535163	0.9708739059201814	0.31633052098516146	0.9285199884914015	0.5430408885683515	0.9192005823800817	-0.5050074505275783
GENE11106X	ucsf_hc.01_1.G217B.11429		hypothetical protein		in LTR block	I7I48_03141					0.181594530365169	0.0546145724766674	0.000984779333366759	0.0287362633935145	0.00573923676374237	9.51161976074483e-06	6.03279560437898e-05	28.0	64.0	64.0	48.0	38.0	73.0	17.0	25.0	39.0	61.0	66.0	44.0	48.0	31.0	23.0	26.0	35.0	25.0	13.0	11.0	7.0	22.0	19.0	9.0	1.0	0.6511813299393671	1.307685432748404	0.9123547426947741	1.178818138592455	0.06812357087242207	1.507022885002904	-0.2599037736859059
GENE5470X	ucsf_hc.01_1.G217B.05612		IQ calmodulin-binding motif domain-containing protein	HISTO_GY.Contig460-snap.130.final_new		I7I48_04972					0.702004993333235	0.630665034451809	0.0464059344691845	0.688601861870429	0.48439260371504	0.119960059086299	0.136185552631819	1178.0	1718.0	2279.0	1359.0	2017.0	1609.0	1339.0	1448.0	2447.0	2447.0	3810.0	2020.0	2250.0	2099.0	2140.0	2391.0	2902.0	2300.0	1098.0	1019.0	1587.0	1247.0	1501.0	1263.0	1.0	0.10324600681961726	0.1256109614922778	0.13784782893110759	0.06998438022490738	-0.13809136386251275	0.041966049439047026	0.08051072300632711
GENE7151X	ucsf_hc.01_1.G217B.07343		hypothetical protein	HISTO_LF.Contig359.Fgenesh_histo.243.final_new		I7I48_00452	Ryp1_ChIP				0.0218280296148877	0.161583201056812	4.25595550039346e-06	0.319985712415379	0.162682604213485	4.05048395484118e-05	2.678400706293e-08	2993.0	5083.0	6665.0	4269.0	6571.0	4652.0	4176.0	4063.0	7698.0	7909.0	12561.0	5492.0	7107.0	5465.0	6568.0	6149.0	8300.0	6255.0	2308.0	2060.0	3789.0	2745.0	4534.0	3044.0	1.0	-0.022847912346501964	0.21930781650637776	0.21486808934988755	0.24999992415220795	0.09458724719769762	0.10238419208912752	0.25013514905008805
GENE6066X	ucsf_hc.01_1.G217B.06217		hypothetical protein			I7I48_06956					0.936679874462967	0.570505981862469	1.15300696526355e-07	0.00326511706761153	1.53343132393282e-05	9.70261960320474e-10	1.44594350007459e-09	160.0	406.0	372.0	267.0	344.0	357.0	226.0	212.0	347.0	355.0	616.0	245.0	420.0	180.0	352.0	221.0	419.0	200.0	71.0	64.0	100.0	97.0	122.0	69.0	1.0	0.26549742546107336	1.0843463419643333	0.5630007251851934	0.7630770002579834	0.3504738254459636	0.9099265943964436	0.5549570719795134
GENE8947X	ucsf_hc.01_1.G217B.09212		cyclic nucleotide-binding domain-containing protein	HISTO_ZL.Contig1161a.fgenesh_plus.22.final_new		I7I48_09197					0.591022100044675	0.571725119341068	0.0651558035183799	0.406032703835672	0.237068911877727	0.0531715344978334	0.00765577486648867	1541.0	2434.0	2820.0	1932.0	2988.0	2145.0	1761.0	1843.0	3428.0	3498.0	5132.0	2668.0	3060.0	2649.0	2820.0	3599.0	3979.0	3033.0	1519.0	1221.0	2014.0	1729.0	2149.0	1567.0	1.0	0.06331212081374549	0.2007695935262257	0.017764339808325147	0.1500596261494751	0.0014444885350650694	0.029350356846864933	0.04830359979603571
GENE1267X	ucsf_hc.01_1.G217B.01308	NNT1	nicotinamide N-methyltransferase Nnt1	HISTO_BP.Contig459.eannot.1546.final_new		I7I48_04441					0.984943953521914	0.257368013410859	0.130357971270577	0.449360273590049	0.442230573973282	0.334292598104104	0.669283639801939	3612.0	5913.0	6913.0	4362.0	8074.0	5898.0	4395.0	5146.0	7371.0	10462.0	13390.0	7046.0	6828.0	9605.0	6387.0	8637.0	9090.0	9011.0	2957.0	3661.0	5916.0	4574.0	6188.0	4859.0	1.0	-0.08387513608565733	0.10530640328893259	-0.06462028380635765	-0.05110361174597777	0.05954591678242238	0.11253462165927264	-0.008323544942547834
GENE689X	ucsf_hc.01_1.G217B.00717	GYP3	GTPase activating protein gyp3	HISTO_BI.Contig285.eannot.1106.final_new	near LTR block	I7I48_12142					0.796383373219549	0.146355048412809	0.00728830348861474	0.39723776524339	0.86402635073818	0.995198807658403	0.222078397859365	2992.0	4835.0	5556.0	3854.0	6127.0	4276.0	3231.0	4069.0	6115.0	7262.0	10276.0	6069.0	5658.0	6427.0	4989.0	7919.0	6550.0	6481.0	2910.0	2774.0	3697.0	3603.0	4004.0	3636.0	1.0	0.013904617071032632	0.1843853063099834	-0.010434032956056605	0.1397110785579727	0.030897663397272623	0.018043134291202634	-0.08272074488738657
GENE3034X	ucsf_hc.01_1.G217B.03114		hypothetical protein		near LTR block	I7I48_12097					0.479146709586446	0.190464272359563	0.0225702821036499	0.671514616275516	0.764825765416914	0.832793811240566	0.299708086650863	379.0	526.0	702.0	446.0	766.0	628.0	385.0	453.0	703.0	1054.0	1279.0	696.0	712.0	876.0	649.0	889.0	796.0	752.0	282.0	329.0	460.0	419.0	605.0	475.0	1.0	0.06040921780055619	0.010909724961336131	0.03164372899026624	0.055583488137015635	0.057640838446755716	0.27728130119751615	-0.12443791410537397
GENE360X	ucsf_hc.01_1.G217B.00385		no significant blast hit	HISTO_AZ.Contig47.Fgenesh_histo.44.final_new	near LTR block	I7I48_00071					0.844668161169565	0.0422418679629032	0.00498818521814847	0.100401105560522	0.398894175711952	0.86175987875264	0.182635638458355	1455.0	2137.0	2609.0	1870.0	2824.0	2296.0	1569.0	1924.0	2717.0	3867.0	5049.0	3030.0	2474.0	3282.0	2539.0	3603.0	2992.0	3302.0	1154.0	1191.0	1861.0	1822.0	2181.0	1935.0	1.0	0.027541751432283768	0.06011819352066361	-0.04736351457306576	0.150064858491044	-0.03293187295220612	0.17452291992237345	-0.07114616551386632
GENE4836X	ucsf_hc.01_1.G217B.04966		hypothetical protein	HISTO_GL.Contig296.Fgenesh_histo.60.final_new	transposon	I7I48_10779					0.44392722241171	0.119080723914588	0.0119831139874294	0.403649252945787	0.200414517150913	0.640933343218741	0.176226902927881	23.0	61.0	84.0	44.0	45.0	45.0	40.0	51.0	54.0	115.0	143.0	92.0	38.0	68.0	31.0	90.0	64.0	62.0	13.0	29.0	21.0	32.0	30.0	30.0	1.0	-0.29817559960284645	0.5679169156092856	0.6309511564985955	0.3835829603166165	-0.36192409667889186	0.14408941331012953	0.2796074451986445
GENE2502X	ucsf_hc.01_1.G217B.02573		hypothetical protein	HISTO_DM.Contig933.eannot.1557.final_new		I7I48_07987					0.709140050573786	0.31315504173098	0.312774956550791	0.295136910325375	0.867770257857938	0.839215876840812	0.981511720907317	209.0	615.0	392.0	604.0	393.0	735.0	164.0	525.0	259.0	1116.0	548.0	711.0	207.0	1171.0	112.0	1159.0	245.0	1153.0	83.0	1262.0	109.0	59.0	143.0	2408.0	1.0	-0.19798205462659269	0.8349934197090474	-0.20940347305005247	1.091424021553887	-0.3055229484155628	1.1028522673208072	-0.7543228209961925
GENE3018X	ucsf_hc.01_1.G217B.03098		hypothetical protein			I7I48_12081					0.234695250164381	0.247720300409598	0.0773596540521279	0.91799349561055	0.97281105333871	0.740215296605723	0.930168014627311	15.0	26.0	37.0	25.0	57.0	40.0	11.0	25.0	38.0	55.0	61.0	39.0	36.0	60.0	24.0	43.0	46.0	54.0	14.0	15.0	24.0	33.0	21.0	30.0	1.0	-0.3192921807840682	-0.06740117505721413	0.03816637082183287	0.15955083143125445	0.5550472741763278	0.5554207361055988	-0.9574046415194241
GENE3206X	ucsf_hc.01_1.G217B.03292		hypothetical protein		near LTR block	I7I48_03395					0.0767255629527653	0.0121697088730619	0.00861737124204138	0.405238462393162	0.362209098146288	0.264535892206807	0.536610511146841	19.0	46.0	45.0	39.0	64.0	45.0	30.0	39.0	26.0	62.0	57.0	42.0	22.0	65.0	24.0	44.0	43.0	61.0	13.0	21.0	12.0	35.0	31.0	39.0	1.0	-0.15472823996627155	0.5771952138300415	0.15050035286707145	0.6242642699792854	0.5541425109976295	0.5567234057620934	0.28312877232886946
GENE8209X	ucsf_hc.01_1.G217B.08456		hypothetical protein		near LTR block	I7I48_10548					0.312636721272004	0.0539385319717059	0.0836467758208903	0.365774716545032	0.737013954003941	0.484057690742436	0.442843106687707	551.0	1306.0	879.0	1112.0	915.0	1209.0	282.0	957.0	407.0	1736.0	923.0	1330.0	211.0	1341.0	119.0	1147.0	417.0	1683.0	101.0	1806.0	156.0	77.0	228.0	2582.0	1.0	0.5682529743031042	1.2906941695822738	0.324411837680584	1.341239500083554	0.28249768891195437	1.1902901770835639	-0.604335150391226
GENE9978X	ucsf_hc.01_1.G217B.10271		hypothetical protein			I7I48_06159					0.171798614693808	0.00450845696700576	0.0094552453091326	0.845778537249382	0.325991825757351	0.829875160660245	0.344236587395813	4.0	7.0	15.0	6.0	9.0	12.0	2.0	3.0	11.0	12.0	9.0	8.0	2.0	13.0	3.0	10.0	4.0	14.0	3.0	5.0	3.0	6.0	1.0	3.0	1.0	0.2659877238461599	0.4811201795628999	1.1330952042876201	0.5571164211756401	0.32703595025032994	1.22897813657049	-0.7894872891142799
GENE2328X	ucsf_hc.01_1.G217B.02397		hypothetical protein	HISTO_DM.Contig93-snap.125.final_new	near LTR block	I7I48_07457					0.0138131448154507	0.0209018704406801	0.0209018511543095	0.449360273590049	0.538065648576897	0.631772865736775	0.121529633298109	714.0	947.0	1263.0	833.0	1322.0	1113.0	626.0	835.0	1180.0	1857.0	2067.0	1336.0	1147.0	1529.0	1070.0	1453.0	1526.0	1515.0	565.0	570.0	925.0	752.0	1033.0	880.0	1.0	0.13697989036459202	0.022338683877752175	0.04223580971044161	0.11984205888589194	0.008287410673052165	0.2661347564484817	-0.26011771781486814
GENE4236X	ucsf_hc.01_1.G217B.04347		hypothetical protein		transposon	I7I48_12212					0.0271475977564141	0.0133181866670541	0.0601711264841771	0.887510730671304	0.720263328242707	0.770380024511306	0.411153532381697	80.0	117.0	147.0	69.0	142.0	111.0	52.0	70.0	107.0	212.0	202.0	142.0	117.0	168.0	93.0	153.0	125.0	133.0	63.0	52.0	82.0	68.0	99.0	98.0	1.0	0.324885388851023	0.34865231885193304	0.28137582648250303	-0.12647643590938706	0.13183233419140294	0.28392763504862306	-0.4992640780029669
GENE120X	ucsf_hc.01_1.G217B.00128		RNA-binding protein	HISTO_AL.Contig317.Fgenesh_histo.64.final_new	near LTR block	I7I48_01278					0.0542543588673933	0.00448766223959888	0.0328834919229499	0.973967823675778	0.192074690860675	0.891173644038196	0.0659091791757622	7070.0	10103.0	13520.0	8319.0	14907.0	10649.0	8220.0	9436.0	12752.0	18020.0	22363.0	13520.0	12352.0	14579.0	11523.0	15970.0	16421.0	16242.0	6010.0	6055.0	10563.0	7638.0	12009.0	8813.0	1.0	0.032889528901897336	0.02602739475971738	0.05099005924696698	0.028188094091277094	0.09208943417496585	0.11285030410146746	0.04282532812804618
GENE8684X	ucsf_hc.01_1.G217B.08941		hypothetical protein		in LTR block	I7I48_01750					0.164394876723985	0.0048835143601539	0.268808227258859	0.805022062853385	0.366174557780942	0.871379957869858	0.181856668923227	130.0	235.0	359.0	189.0	294.0	239.0	162.0	214.0	259.0	453.0	452.0	325.0	261.0	284.0	148.0	394.0	303.0	371.0	141.0	131.0	219.0	165.0	228.0	168.0	1.0	-0.15993399170414246	0.1699101228892772	0.38484414366215747	0.13882803052775738	-0.0026704500406724563	0.2051010818540675	-0.05102218676371262
GENE2509X	ucsf_hc.01_1.G217B.02580		hypothetical protein			I7I48_07980					0.310776893016275	0.0181716135350696	0.0421506132924867	0.899420723596408	0.97905625781316	0.440776964646651	0.14774489883746	68.0	83.0	131.0	82.0	115.0	102.0	39.0	62.0	103.0	184.0	228.0	118.0	90.0	130.0	94.0	119.0	92.0	129.0	44.0	53.0	66.0	53.0	81.0	65.0	1.0	0.3256755640748614	0.08951463513891134	0.3493986419035313	0.3545796759908515	0.06243823693328143	0.39618280501169134	-0.6760538771140616
GENE6301X	ucsf_hc.01_1.G217B.06464		hypothetical protein			I7I48_05530					0.453253876106861	0.166039386609335	0.229680388446392	0.911267008115845	0.89106618015164	0.692233864656541	0.382537995834265	30.0	51.0	78.0	50.0	104.0	79.0	41.0	39.0	60.0	126.0	135.0	86.0	45.0	104.0	72.0	79.0	84.0	80.0	54.0	24.0	39.0	53.0	50.0	44.0	1.0	-0.3049906069084868	-0.07106055573762482	0.14172897591714917	0.18309751891112624	0.4546769020124063	0.5662142352048961	-0.06816661952994485
GENE9591X	ucsf_hc.01_1.G217B.09873		hypothetical protein		near LTR block	I7I48_11170					0.10955832195357	0.000272358429758459	0.000939517983335249	0.672124099637753	0.638632323595966	0.0502214149600597	0.00484590592136625	28.0	66.0	73.0	47.0	63.0	41.0	16.0	41.0	43.0	82.0	100.0	59.0	41.0	58.0	15.0	49.0	27.0	55.0	15.0	20.0	20.0	15.0	19.0	24.0	1.0	0.34571460314772184	1.046273886034699	0.7953331053162388	0.8432941779446298	0.48455499015804077	0.3769232447218218	-0.6502593980640642
GENE7059X	ucsf_hc.01_1.G217B.07248		hypothetical protein		in LTR block	I7I48_09902					0.247259062478957	0.0248895270011591	0.0466959856615722	0.831276537663462	0.925245411413596	0.271275939530259	0.258424271177947	15.0	9.0	14.0	8.0	20.0	19.0	4.0	3.0	11.0	25.0	23.0	24.0	10.0	8.0	10.0	16.0	3.0	9.0	5.0	2.0	10.0	4.0	2.0	11.0	1.0	1.4432867476669586	0.2151848122742026	0.4299076039045526	0.3371672591611228	0.8296881563010627	1.2635518805342487	-0.5484626676830973
GENE3265X	ucsf_hc.01_1.G217B.03355		ankyrin repeat protein								0.00129165760971624	1.72939131059003e-06	1.34266811533896e-07	0.979107894193022	0.911206991990327	0.000621870565667044	6.1264662206272e-05	1148.0	1450.0	1978.0	1388.0	2265.0	1618.0	910.0	1345.0	1870.0	2676.0	3228.0	1980.0	1485.0	1847.0	1417.0	1905.0	2006.0	1996.0	593.0	751.0	1089.0	917.0	1343.0	1103.0	1.0	0.34038165334639814	0.15534795371699772	0.20787403343806776	0.37477195441801747	0.30350600188475774	0.3243473865695581	-0.20211638746019212
GENE11171X	ucsf_hc.01_1.G217B.11495		hypothetical protein	HISTO_ZW.Contig245.Fgenesh_histo.27.final_new	near LTR block	I7I48_04821					0.000763092626307782	3.4215728457905e-06	4.40997679265064e-07	0.821053795057243	0.897240490453533	0.00963176395032379	5.69226881708915e-05	2046.0	2543.0	3498.0	2378.0	4100.0	2891.0	2059.0	2239.0	3003.0	4494.0	5561.0	3633.0	2935.0	3408.0	2583.0	3694.0	3693.0	3776.0	1399.0	1355.0	2066.0	1776.0	2368.0	1888.0	1.0	0.29940736450907846	0.0912306534791476	0.15582136087763843	0.2769147036591484	0.2850942495542377	0.287126024241398	0.10106471752874846
GENE5351X	ucsf_hc.01_1.G217B.05493		hypothetical protein			I7I48_05093					0.000171067827929125	5.90830712898558e-07	0.000231097697749549	0.699181755146947	0.115367094582692	0.0298612861936997	0.00184623040621381	59.0	84.0	108.0	77.0	122.0	97.0	38.0	58.0	69.0	100.0	88.0	116.0	28.0	95.0	28.0	117.0	59.0	90.0	36.0	39.0	44.0	44.0	43.0	36.0	1.0	0.616635189977544	0.6008637245023138	0.5662048306109839	0.758555812574544	0.641501080075074	0.8182069648111339	-0.21887413904099107
GENE7965X	ucsf_hc.01_1.G217B.08202		DUF3245 superfamily domain-containing protein	HISTO_ZE.Contig149.eannot.1239.final_new	near LTR block	I7I48_02239					0.0496775527035027	1.62346945519505e-05	0.00410952941460339	0.799220925442024	0.312492736009805	0.124055013354184	0.00141193541268081	1097.0	1497.0	2129.0	1296.0	2288.0	1645.0	1268.0	1137.0	1882.0	2650.0	3482.0	1855.0	1722.0	2153.0	1570.0	2210.0	2061.0	2165.0	922.0	836.0	1400.0	1027.0	1753.0	1154.0	1.0	0.15020526662083356	0.07670719142479321	0.18933522824534332	0.1512205136821132	0.19343233320167297	0.22356957771438335	0.1516297398565536
GENE5942X	ucsf_hc.01_1.G217B.06092		RING finger domain-containing protein	HISTO_HS.Contig68.eannot.2072.final_new		I7I48_07082					0.0478730240274294	2.25352827818238e-06	0.00213008791473417	0.76767610413615	0.617403135865718	0.22703386587045	0.00845166407962435	1789.0	2414.0	3220.0	1973.0	3605.0	2576.0	1827.0	2009.0	3205.0	4387.0	5579.0	3213.0	2725.0	3189.0	2430.0	3643.0	3281.0	3713.0	1368.0	1282.0	2360.0	1842.0	2783.0	1980.0	1.0	0.16929038785051986	0.07962516915731932	0.0998547075109597	0.07110434395793952	0.16297890048974928	0.18420566097907987	-0.00787285613156996
GENE9792X	ucsf_hc.01_1.G217B.10082		hypothetical protein		near LTR block	I7I48_06349					0.15970788442141	0.00296466621807456	0.0511690419892969	0.935305387067437	0.958060345268861	0.485379319606215	0.102566710150853	40.0	50.0	46.0	36.0	68.0	42.0	28.0	25.0	52.0	83.0	77.0	66.0	43.0	63.0	33.0	60.0	34.0	58.0	18.0	19.0	35.0	28.0	37.0	28.0	1.0	0.6701964043337494	0.46672474575144834	-0.04765861594594967	0.28078494095984335	0.4114241988125464	0.22879656197874332	-0.04424169079163065
GENE8743X	ucsf_hc.01_1.G217B.09001		hypothetical protein			I7I48_01689					0.311517646173482	0.000176807905015437	0.00775754041554578	0.771176480783167	0.515401127775255	0.0814660293376527	0.0232254266787314	45.0	58.0	69.0	51.0	81.0	63.0	43.0	47.0	70.0	109.0	107.0	105.0	34.0	65.0	37.0	67.0	44.0	75.0	24.0	31.0	25.0	23.0	55.0	39.0	1.0	0.5092846768226978	0.35002161775793283	0.20326728084440082	0.44860454443791775	0.3332639052579718	0.4792339477880777	0.23695542606722986
GENE2920X	ucsf_hc.01_1.G217B.02999		hypothetical protein			I7I48_11981					0.217432995069967	0.148304874493965	0.348260593178575	0.911267008115845	0.704980029331999	0.616970880096781	0.110923440028611	10.0	11.0	36.0	26.0	23.0	25.0	8.0	22.0	22.0	22.0	30.0	25.0	23.0	29.0	12.0	38.0	21.0	40.0	6.0	10.0	18.0	8.0	20.0	9.0	1.0	-0.12034261574494465	-0.5109312209161646	0.7600006918532084	0.9758743966701974	0.024974527556829385	0.6488245278397085	-0.6326753036788645
GENE4484X	ucsf_hc.01_1.G217B.04606		hypothetical protein		near LTR block	I7I48_00923					0.0379220895904857	0.0954155865522859	0.0124566439745851	0.891226598318517	0.699388983262545	0.0755438812497219	0.0427384268301637	54.0	76.0	102.0	66.0	110.0	70.0	51.0	53.0	73.0	140.0	140.0	112.0	85.0	154.0	66.0	142.0	124.0	136.0	42.0	32.0	42.0	51.0	75.0	42.0	1.0	0.2059527153378542	0.17332309480410424	0.20008466156326432	0.2536648066928142	0.20871666435525427	0.0663789673516344	-0.08320918866135574
GENE9893X	ucsf_hc.01_1.G217B.10185		hypothetical protein			I7I48_06246					0.011629532452902	0.0837000426642672	0.00567511065192888	0.906187931591424	0.904111226317453	0.316329471301784	0.0161716405062205	265.0	343.0	547.0	307.0	519.0	431.0	246.0	345.0	367.0	643.0	842.0	465.0	469.0	633.0	440.0	595.0	576.0	645.0	199.0	189.0	324.0	248.0	375.0	271.0	1.0	0.1266489624507674	-0.023585937984752725	0.25363223763204745	0.09913749250392723	0.07810656495372736	0.31635688521748717	-0.1879533583809625
GENE8542X	ucsf_hc.01_1.G217B.08798		hypothetical protein			I7I48_01894					0.112537230615685	0.244382179861773	0.260437888181265	0.467828404611077	0.988485281917786	0.625866978684469	0.337029202040913	559.0	885.0	982.0	728.0	1287.0	868.0	631.0	801.0	974.0	1380.0	1761.0	1115.0	1026.0	1281.0	998.0	1452.0	1312.0	1383.0	578.0	556.0	697.0	636.0	1001.0	738.0	1.0	-0.029629582226784912	0.11089145509925569	-0.13447413456032464	0.11177523949203572	0.15577852815765514	0.09381735989912521	-0.062463085821124587
GENE880X	ucsf_hc.01_1.G217B.00910		FAD binding domain-containing protein	HISTO_BP.Contig457.Fgenesh_histo.200.final_new		I7I48_04043					0.0484386650546465	0.611914506336489	0.00419857309133643	0.443297018663663	0.444544710208099	0.926658740195938	0.0628031969766605	329.0	405.0	597.0	355.0	724.0	476.0	306.0	405.0	559.0	791.0	996.0	577.0	595.0	620.0	561.0	578.0	883.0	776.0	229.0	201.0	383.0	283.0	479.0	377.0	1.0	0.16459839953666489	-0.05781128970358518	0.10609481889362504	0.034783474778735	0.2843513384884453	0.18585537283047504	-0.14727109818609518
GENE1783X	ucsf_hc.01_1.G217B.01839		hypothetical protein	HISTO_DA.Contig93.Fgenesh_Aspergillus.209.final_new	near LTR block	I7I48_08324					0.0130080087152887	0.560201611997508	0.00491155896369877	0.4713784083778	0.679296266274001	0.982478004350469	0.149801956386879	62.0	61.0	83.0	49.0	111.0	69.0	32.0	54.0	80.0	125.0	115.0	80.0	93.0	126.0	84.0	74.0	124.0	94.0	34.0	35.0	42.0	40.0	57.0	38.0	1.0	0.5959207891174828	0.05081787134516291	0.09667696842634277	0.020107105165705796	0.4140821187785929	0.23813680157082284	-0.5549737889216492
GENE6149X	ucsf_hc.01_1.G217B.06309		oxidoreductase	HISTO_JF.Contig157.genewise.20.final_new	near LTR block	I7I48_01003					0.00149401068781905	0.765268165172438	0.00247544754917808	0.752879086679361	0.427546341543138	0.493206943744677	0.125113343832042	305.0	354.0	538.0	326.0	536.0	420.0	234.0	396.0	446.0	652.0	761.0	509.0	489.0	506.0	526.0	583.0	732.0	582.0	209.0	217.0	368.0	315.0	365.0	277.0	1.0	0.2589318296014791	-0.04828806142720099	0.15954196582384883	0.11545642195987904	0.05438333494216874	0.20892447442980888	-0.3301307341073709
GENE9034X	ucsf_hc.01_1.G217B.09303		alternative sulfate transporter	HISTO_ZL.Contig1161b.Fgenesh_Aspergillus.117.final_new	near LTR block	I7I48_09288					0.0787437581298018	0.676853396245192	0.00658118087295885	0.534927211478231	0.463002578521546	0.587097453675337	0.494636722000016	293.0	394.0	593.0	323.0	585.0	405.0	287.0	303.0	538.0	772.0	872.0	550.0	563.0	547.0	478.0	566.0	798.0	600.0	178.0	242.0	367.0	284.0	465.0	355.0	1.0	0.12572209036555781	0.030553748819497795	0.2244457883943074	0.02674127987871744	0.10507647215961757	0.08112272586469782	-0.11155456331825242
GENE1734X	ucsf_hc.01_1.G217B.01790		hypothetical protein			I7I48_08373					0.138566398690688	0.584718792104918	0.00719982702194175	0.572362304929488	0.350298761302836	0.965343470850607	0.426512570506741	42.0	36.0	49.0	32.0	61.0	37.0	22.0	25.0	42.0	43.0	87.0	46.0	71.0	46.0	36.0	66.0	73.0	60.0	15.0	16.0	34.0	31.0	22.0	26.0	1.0	0.8358920912879462	0.09449257558079124	0.13869394672674826	0.20948294880940024	0.3520613748923792	0.14437907003804226	-0.2891238549255788
GENE3813X	ucsf_hc.01_1.G217B.03913		phosphatidylinositol-specific phospholipase C superfamily domain-containing protein	HISTO_FE.Contig19.eannot.1797.final_new		I7I48_08877					0.130603247808506	0.573096120592778	0.0155516034476252	0.989569117929122	0.997761210805572	0.837638804237687	0.559392674448752	41.0	48.0	56.0	43.0	78.0	51.0	17.0	26.0	68.0	99.0	85.0	73.0	62.0	69.0	53.0	73.0	84.0	100.0	16.0	19.0	20.0	46.0	48.0	40.0	1.0	0.47335100919606626	0.17639128158679823	0.0013267117612242862	0.3018690543285713	0.37597804114366323	0.27387132942427633	-0.9798835116113898
GENE3136X	ucsf_hc.01_1.G217B.03220		hypothetical protein		near LTR block	I7I48_03468					0.248206318587966	0.555750998586746	0.00652963904051165	0.673529538333119	0.926215302579325	0.498813719855676	0.29430362776982	33.0	45.0	93.0	41.0	105.0	76.0	24.0	37.0	83.0	115.0	118.0	70.0	73.0	91.0	68.0	105.0	239.0	108.0	15.0	21.0	26.0	25.0	34.0	51.0	1.0	-0.0724618460236165	-0.1525895347321634	0.49117959490313956	-0.002897624503762408	0.5655938666286896	0.6078960306031796	-0.7313192987716784
GENE3511X	ucsf_hc.01_1.G217B.03603	VELC	velvet family protein VelC, mycelia-enriched transcript	HISTO_EA.Contig33-snap.162.final_new		I7I48_04767					0.171806715868533	0.558793398292007	0.00607730821537277	0.697216179340433	0.846305367597772	0.701731620791777	0.654954336454205	64.0	113.0	129.0	73.0	144.0	69.0	75.0	84.0	107.0	117.0	172.0	122.0	127.0	110.0	119.0	183.0	243.0	144.0	34.0	70.0	62.0	56.0	69.0	68.0	1.0	0.1152456812400493	0.4087337746582391	0.2036628850002391	0.06430475128385926	0.2619898227203692	-0.28798127706778076	0.1349450587363692
GENE7439X	ucsf_hc.01_1.G217B.07641		G-patch domain-containing protein	HISTO_LF.Contig359.Fgenesh_histo.57.final_new		I7I48_00754					0.157594874500495	0.75796945945045	0.00260880659077291	0.732171355414544	0.825325213504873	0.776826519606821	0.0840911249968424	4215.0	5925.0	7836.0	5134.0	8779.0	5710.0	4883.0	5092.0	7872.0	9523.0	13615.0	7520.0	8307.0	8504.0	7654.0	9378.0	10500.0	9328.0	3472.0	3549.0	5880.0	4639.0	6966.0	4987.0	1.0	0.05212451410044938	0.0215245117227596	0.02946637662607987	0.09725852858067974	0.0936052486732093	-0.020902950105679885	0.056858145187659304
GENE11657X	ucsf_hc.01_1.G217B.11997		hypothetical protein			I7I48_11657					0.0246357385809719	0.577095074658721	0.000160720815311062	0.0767968194087402	0.926521099517187	0.919448642908202	0.096066986657276	22.0	34.0	70.0	8.0	58.0	26.0	16.0	12.0	39.0	47.0	47.0	29.0	43.0	30.0	53.0	62.0	69.0	20.0	7.0	4.0	6.0	12.0	10.0	9.0	1.0	0.6574064654482827	0.7522446874473057	1.3879408930142956	-0.9863698090003533	1.0189638031049078	0.3825330480737236	0.002469382071563664
GENE11056X	ucsf_hc.01_1.G217B.11379		hypothetical protein			I7I48_03091					0.674765038457994	0.953865725767033	0.0966204241386225	0.863589836412998	0.972972203859101	0.86471029684588	0.541518916272843	13.0	13.0	18.0	8.0	31.0	31.0	7.0	12.0	30.0	28.0	38.0	21.0	21.0	16.0	21.0	28.0	36.0	28.0	7.0	7.0	15.0	14.0	9.0	10.0	1.0	0.3484173599322061	-0.17341577851726386	-0.11418060510541395	-0.5583933203502238	0.5538554956715491	1.0598690056605704	-0.707057653028244
GENE2592X	ucsf_hc.01_1.G217B.02666		hypothetical protein		near LTR block	I7I48_07893					0.0235576245994604	0.0181854829347522	0.000162550419319696	0.400166709495374	0.854233603370058	0.233568672722861	0.00222393085076979	91.0	93.0	147.0	88.0	179.0	112.0	70.0	93.0	121.0	185.0	215.0	104.0	110.0	204.0	92.0	169.0	194.0	181.0	40.0	51.0	67.0	35.0	75.0	52.0	1.0	0.5439039017123857	0.053265384866515664	0.3156113791744457	0.25642359414204563	0.49908981165429567	0.3310444790372957	-0.039722690578354314
GENE6487X	ucsf_hc.01_1.G217B.06660		serine/threonine-protein kinase prp4	HISTO_JG.Contig207.Fgenesh_Aspergillus.1.final_new		I7I48_05776					0.0201570577734715	0.00879949642777273	3.08465945016631e-07	0.134376640739758	0.183850048874653	0.217055559650996	3.19165685489289e-05	7085.0	9027.0	12954.0	7728.0	14075.0	9539.0	7784.0	8232.0	12291.0	16337.0	21860.0	12443.0	12759.0	13893.0	11622.0	15085.0	15457.0	15074.0	5128.0	4866.0	8292.0	6564.0	10002.0	6964.0	1.0	0.1690714831364417	-0.0033048030309377197	0.12241942005958073	0.05500423409998234	0.14236180119798192	0.08717469593815075	0.0973280915267214
GENE163X	ucsf_hc.01_1.G217B.00171		hypothetical protein	HISTO_AL.Contig317.Fgenesh_Neurospora.129.final_new		I7I48_01235					0.00317847691724678	0.241806893180182	1.78114816223814e-05	0.444945445912121	0.34156633194039	0.781381416049841	0.00309064505671648	45.0	56.0	94.0	39.0	73.0	53.0	27.0	53.0	54.0	97.0	94.0	80.0	85.0	72.0	62.0	81.0	85.0	74.0	10.0	13.0	29.0	26.0	32.0	28.0	1.0	0.5887599170257604	0.3793111007927783	0.7260438725450303	0.14536000563486629	0.2636833360663213	0.31149148762012535	-0.3451531160537767
GENE6432X	ucsf_hc.01_1.G217B.06604		mitochondrial chaperone ATPase BCS1	HISTO_JG.Contig206.eannot.1585.final_new	in LTR block	I7I48_05389					0.0781788103971608	0.192659865813594	4.36536712468128e-05	0.539153998231051	0.612141449397364	0.845917540655172	0.0039827989875341	373.0	466.0	707.0	463.0	708.0	460.0	362.0	450.0	641.0	806.0	1132.0	666.0	664.0	683.0	576.0	724.0	879.0	785.0	207.0	245.0	441.0	336.0	454.0	327.0	1.0	0.22393131769869745	0.022867017311747784	0.22838939412559744	0.2960063941656874	0.13063664223036797	0.015083455392707723	-0.026674036593742123
GENE6966X	ucsf_hc.01_1.G217B.07151		hypothetical protein			I7I48_02407					0.136099327108441	0.476179074117786	0.00306531906301343	0.60660797571836	0.615241834698099	0.786663754251197	0.0308804688718887	36.0	24.0	38.0	26.0	49.0	35.0	23.0	34.0	23.0	63.0	74.0	33.0	41.0	44.0	40.0	66.0	53.0	38.0	11.0	10.0	18.0	11.0	16.0	15.0	1.0	0.9840116868951913	-0.11293616631908779	0.1438098402069704	0.2827215632090752	0.40658946249767924	0.43299347191177323	0.14129787328731433
GENE2413X	ucsf_hc.01_1.G217B.02483		hypothetical protein		transposon	I7I48_07371					0.342973889562762	0.352314962127624	0.0189626911097655	0.845467211816877	0.632212801311742	0.816640755994277	0.175350022986402	17.0	6.0	15.0	16.0	20.0	20.0	3.0	21.0	18.0	25.0	31.0	16.0	10.0	23.0	15.0	19.0	23.0	14.0	1.0	5.0	6.0	6.0	9.0	5.0	1.0	1.2376091747187696	-0.7130672625345782	0.14535863965757168	0.9133342577629576	0.44892387679478163	0.9549373867838026	-1.2917970265740886
GENE6902X	ucsf_hc.01_1.G217B.07087		hypothetical protein			I7I48_02339					0.262052428154715	0.359902640373591	0.0181964202041507	0.876010538373119	0.595360528475848	0.991152172965695	0.118759397490332	39.0	42.0	55.0	33.0	62.0	47.0	29.0	28.0	46.0	108.0	93.0	55.0	52.0	52.0	43.0	77.0	75.0	69.0	22.0	16.0	33.0	21.0	26.0	35.0	1.0	0.5602007971453264	0.14397784665645452	0.13367208681522452	0.08312322005669748	0.2052500480332065	0.31533488169108853	-0.06841500807543249
GENE2403X	ucsf_hc.01_1.G217B.02473		hypothetical protein		near LTR block	I7I48_07381					0.186835462902533	0.409405727521388	0.0173502988786234	0.833642291446114	0.997761210805572	0.667158629169173	0.0538980432527716	27.0	18.0	41.0	37.0	53.0	44.0	13.0	20.0	44.0	57.0	62.0	48.0	46.0	44.0	36.0	45.0	47.0	43.0	6.0	9.0	24.0	15.0	26.0	18.0	1.0	0.5747320152151756	-0.5190074711300054	0.25124790453433515	0.7828049728170985	0.5178850024945576	0.7581649570488305	-0.6592183025515135
GENE7190X	ucsf_hc.01_1.G217B.07384		hypothetical protein			I7I48_00494					0.00854857576081205	0.235451947529026	3.03201848428979e-05	0.515159630012909	0.975822999999583	0.827783319278656	0.00083285839178481	170.0	191.0	263.0	161.0	326.0	226.0	133.0	162.0	240.0	332.0	432.0	280.0	288.0	298.0	267.0	335.0	331.0	274.0	98.0	83.0	150.0	112.0	162.0	131.0	1.0	0.4197926626362438	0.06553217708756387	0.13066005674618397	0.10216906893670386	0.3401496295614037	0.31859119805022384	-0.14061744110586627
GENE4973X	ucsf_hc.01_1.G217B.05104		protein kinase	HISTO_GL.Contig59.eannot.1269.final_new		I7I48_10879					0.00866866176416374	0.0291364809736215	3.50607549528203e-06	0.594911252078801	0.492993933827601	0.48276983457136	0.000604842799539678	1636.0	2067.0	2658.0	1714.0	3131.0	2176.0	1596.0	1734.0	2802.0	3496.0	4546.0	2502.0	2736.0	3048.0	2485.0	3114.0	3602.0	3098.0	1207.0	1150.0	1814.0	1489.0	2093.0	1591.0	1.0	0.24843234929342284	0.06387293785783221	0.03126738482840263	0.07622063181500227	0.16771834025633225	0.14888799142848264	0.005253193413262913
GENE10095X	ucsf_hc.01_1.G217B.10390		hypothetical protein			I7I48_05854					0.22446984170156	0.271308480504591	0.0205612493477463	0.984797071477389	0.994378801427989	0.70728000172753	0.0669071067751246	30.0	29.0	46.0	30.0	56.0	54.0	30.0	39.0	30.0	58.0	76.0	49.0	40.0	62.0	30.0	49.0	66.0	51.0	20.0	13.0	28.0	27.0	17.0	16.0	1.0	0.46116411752102393	-0.1087633091294916	0.1524217625630639	0.2217780981517259	0.3336514567762209	0.7876703291269809	0.2536860111155269
GENE1248X	ucsf_hc.01_1.G217B.01289		ankyrin repeat domain-containing protein	HISTO_BP.Contig459-snap.122.final_new		I7I48_04422					0.0199169874811551	0.00264372604911227	0.000128592552647614	0.897154146846685	0.801457683933011	0.570627083194629	0.00684197247695912	905.0	1294.0	1660.0	1084.0	1867.0	1224.0	904.0	974.0	1536.0	2071.0	2818.0	1715.0	1520.0	1850.0	1405.0	1859.0	1883.0	1880.0	606.0	688.0	1062.0	892.0	1381.0	964.0	1.0	0.1575620637175259	0.15133734421799616	0.11522941176695589	0.1784195510703359	0.1849294748468555	0.08202751572325617	-0.05151018101690408
GENE5410X	ucsf_hc.01_1.G217B.05552		hypothetical protein			I7I48_05034					0.151887807652241	0.0550077535434731	0.00540506873361065	0.928246220251703	0.657808668756213	0.519693108987805	0.0796358756981497	21.0	26.0	55.0	26.0	41.0	41.0	23.0	17.0	34.0	59.0	52.0	36.0	32.0	47.0	26.0	56.0	36.0	28.0	15.0	11.0	13.0	12.0	17.0	25.0	1.0	0.308472773005481	0.08829533441711207	0.7594600561503841	0.3707424534972841	0.24029316405320328	0.7463066740422251	0.22931876357552317
GENE7011X	ucsf_hc.01_1.G217B.07198		hypothetical protein		transposon	I7I48_06883					0.0081562963462264	0.000953363478835251	0.000147669439032006	0.845936650280585	0.388966944453752	0.0883709826550368	0.00175325656999305	33.0	43.0	37.0	23.0	59.0	32.0	15.0	9.0	22.0	66.0	42.0	39.0	21.0	31.0	17.0	34.0	21.0	33.0	2.0	5.0	10.0	7.0	12.0	11.0	1.0	1.3985215198939542	1.2535426868354393	0.6440871914289574	0.6476351617445206	1.2102958071470205	0.8438593668565528	0.0791505334175594
GENE3793X	ucsf_hc.01_1.G217B.03893		hypothetical protein			I7I48_08857					0.0858708126046847	0.11124037494752	0.00074641256024899	0.726545568195452	0.481001206200474	0.511217532091437	0.0251081133802574	184.0	302.0	368.0	237.0	416.0	297.0	183.0	218.0	339.0	481.0	567.0	339.0	360.0	481.0	265.0	426.0	447.0	358.0	115.0	163.0	183.0	165.0	268.0	215.0	1.0	0.08417579970367584	0.27565698735576616	0.16505577423524587	0.20909647749228588	0.24191719341171591	0.26250387623049587	-0.1311430599190042
GENE4234X	ucsf_hc.01_1.G217B.04345		hypothetical protein	HISTO_FX.Contig167.Fgenesh_Aspergillus.87.final_new	transposon	I7I48_12214					0.330154054014579	0.259927744058619	0.00490482248430008	0.978298603954256	0.731790551688357	0.384775653637467	0.111786184706057	7.0	5.0	6.0	7.0	7.0	4.0	2.0	6.0	2.0	9.0	13.0	3.0	4.0	1.0	4.0	7.0	5.0	14.0	0.0	0.0	0.0	1.0	2.0	5.0	1.0	1.711546963451763	0.7422548480310729	0.5879322574812331	1.472160944082463	0.694592677854653	0.46364059367747323	-0.08089364367488683
GENE2610X	ucsf_hc.01_1.G217B.02684		hypothetical protein	HISTO_DM.Contig933.Fgenesh_Aspergillus.128.final_new	near LTR block	I7I48_07875					0.0116343969021116	0.000731648793924041	1.48489065659049e-08	0.74185218040297	0.21513190023194	0.0609633789342925	1.94094018621922e-06	1231.0	1802.0	2507.0	1507.0	2581.0	1732.0	1396.0	1452.0	2182.0	2547.0	3678.0	2230.0	2129.0	2240.0	1901.0	2461.0	2602.0	2584.0	775.0	822.0	1088.0	953.0	1470.0	1114.0	1.0	0.21382927305923882	0.241578766238999	0.32249851755671877	0.26618462797842923	0.264667957724539	0.19532722197676922	0.1877501124347294
GENE8523X	ucsf_hc.01_1.G217B.08779		hypothetical protein	HISTO_ZL.Contig1131.Fgenesh_histo.77.final_new		I7I48_01913					0.00169819828411282	0.000529664781902831	3.90790485332198e-07	0.861629442902353	0.327037294789574	0.0228322270884103	2.85216221430477e-05	42.0	53.0	75.0	41.0	87.0	68.0	18.0	41.0	54.0	78.0	86.0	62.0	58.0	51.0	39.0	73.0	47.0	54.0	10.0	12.0	13.0	13.0	12.0	17.0	1.0	0.8657835594149756	0.6760264712289497	0.7776335340992477	0.5920460352549007	0.8906494495125026	1.0434839306297128	-0.5416321174992733
GENE1317X	ucsf_hc.01_1.G217B.01359		hypothetical protein		near LTR block	I7I48_09831					0.0663499798690946	0.321897022215709	0.0284870827861656	0.906213068585705	0.86657704805148	0.590402557902368	0.150943458458096	21.0	9.0	13.0	16.0	26.0	21.0	5.0	13.0	10.0	23.0	26.0	27.0	13.0	16.0	12.0	20.0	31.0	23.0	4.0	6.0	8.0	10.0	9.0	5.0	1.0	1.3572604779115145	-0.3429099017964645	-0.23128060313022436	0.7360038231985716	0.6419618921755116	0.8463197023034316	-0.8170507645587846
GENE3471X	ucsf_hc.01_1.G217B.03562		hypothetical protein			I7I48_04726					0.042978008376183	0.0568317630202233	0.000981802691958161	0.729943598007342	0.722986331008808	0.231147023429013	0.0779694919451806	16.0	9.0	19.0	17.0	26.0	18.0	7.0	28.0	15.0	22.0	16.0	18.0	11.0	11.0	13.0	16.0	16.0	17.0	0.0	3.0	3.0	8.0	10.0	5.0	1.0	1.2683133751538718	-0.0499863692104634	0.5921576461545568	1.1138162533710867	0.9348854247615127	0.9224318458162847	-0.07666825500156338
GENE4302X	ucsf_hc.01_1.G217B.04418		hypothetical protein	HISTO_GB.Contig114.Fgenesh_Aspergillus.4.final_new	in LTR block	I7I48_09885					0.044843198468094	0.139420999317464	0.000517010993000229	0.699404409367247	0.621477245342609	0.128106836839161	0.0388491397770253	7.0	9.0	9.0	1.0	11.0	12.0	4.0	3.0	3.0	18.0	4.0	12.0	5.0	5.0	4.0	1.0	7.0	7.0	0.0	1.0	1.0	0.0	0.0	2.0	1.0	1.702296596760716	1.521500376146316	1.126169686092676	-0.8590175174959436	1.302013671612106	1.928321415318836	0.7578528961890161
GENE9238X	ucsf_hc.01_1.G217B.09511		hypothetical protein			I7I48_09496					0.019648126011411	0.052006746669514	0.00115208139277493	0.73077055626859	0.908648847447942	0.208703593654415	0.021090355692855	9.0	15.0	27.0	13.0	33.0	21.0	10.0	14.0	16.0	24.0	23.0	31.0	14.0	22.0	20.0	19.0	21.0	17.0	4.0	4.0	8.0	7.0	9.0	9.0	1.0	0.08049976476185083	0.2649354232556659	0.6967681363398158	0.3480737341124318	0.8817071561789298	0.7478962304122768	0.017411567691520746
GENE10733X	ucsf_hc.01_1.G217B.11045		hypothetical protein	HISTO_ZU.Contig2.genewise.10.final_new	near LTR block	I7I48_02755					0.0115999337640622	0.0402319008640849	6.8027016787138e-05	0.329650823693779	0.800259279785569	0.0903621110680393	0.00963917613550969	323.0	387.0	606.0	316.0	725.0	535.0	310.0	369.0	565.0	788.0	917.0	520.0	609.0	556.0	518.0	562.0	682.0	580.0	225.0	234.0	363.0	280.0	374.0	277.0	1.0	0.23029573502770484	-0.031106805252675063	0.21987383965260499	-0.04065049690576483	0.3785513515048353	0.44647582217736526	-0.03635481514981498
GENE3104X	ucsf_hc.01_1.G217B.03188		hypothetical protein			I7I48_03500					0.0169816518151248	0.00617190573040248	0.000781137911453789	0.456424856570748	0.751713725098747	0.235938925602587	0.0074585075863256	68.0	59.0	107.0	44.0	111.0	102.0	48.0	56.0	62.0	124.0	140.0	101.0	72.0	93.0	61.0	68.0	91.0	95.0	16.0	23.0	59.0	34.0	46.0	27.0	1.0	0.8232823254948586	0.09823486739280252	0.5562792636206885	-0.0384023458685705	0.5091958568575287	0.8937895664316885	0.11768497831595959
GENE5907X	ucsf_hc.01_1.G217B.06057		hypothetical protein			I7I48_07117					0.000927825254859337	0.000383214010624782	1.99066652975402e-06	0.400347870606473	0.671846637388446	0.13708945340454	7.68716209784347e-05	559.0	649.0	956.0	522.0	1105.0	820.0	476.0	549.0	742.0	1164.0	1446.0	832.0	782.0	1022.0	683.0	950.0	1040.0	847.0	283.0	295.0	461.0	356.0	622.0	425.0	1.0	0.44270570709560886	0.13606396311761948	0.29916871596221917	0.10461259371815945	0.4082404103383288	0.48413013402483873	0.003565683623659055
GENE1869X	ucsf_hc.01_1.G217B.01926		hypothetical protein	HISTO_DA.Contig93.Fgenesh_histo.261.final_new	near LTR block	I7I48_08237					0.0085755040150429	0.00422724646908228	8.72673882431345e-07	0.0414214537273371	0.973593025121416	0.440237722516772	1.2771806409786e-05	5908.0	8162.0	12209.0	6633.0	12303.0	7980.0	6656.0	7253.0	11150.0	13003.0	18914.0	9962.0	10799.0	11506.0	10269.0	12226.0	13993.0	11740.0	4608.0	4171.0	7719.0	5999.0	8945.0	5674.0	1.0	0.12105984004383608	0.0654458705803247	0.25103630944962596	0.04865217610029582	0.1623105118079451	0.04380628480459592	0.08555362090275587
GENE3007X	ucsf_hc.01_1.G217B.03087		carboxypeptidase	HISTO_DU.Contig190.Fgenesh_histo.12.final_new		I7I48_12069					0.0173570201802639	0.000654091211331698	3.68459686670491e-05	0.157326805948755	0.884453461207162	0.442225680583077	0.0002434664480207	549.0	650.0	1022.0	547.0	1095.0	770.0	505.0	557.0	912.0	1186.0	1696.0	912.0	840.0	1026.0	816.0	971.0	1087.0	992.0	352.0	313.0	576.0	437.0	779.0	462.0	1.0	0.29259915944790116	0.014195596767001106	0.2713447878246811	0.04795262361791064	0.2710429718917906	0.26933385940537136	-0.03528733600380907
GENE10682X	ucsf_hc.01_1.G217B.10990		hypothetical protein		near LTR block	I7I48_01029					0.000212657353590642	1.5923688809481e-06	2.30832827973536e-09	0.0150335105163733	0.250680718826207	0.19603678037485	3.06979912839216e-07	1181.0	1273.0	2263.0	1070.0	2452.0	1411.0	931.0	1222.0	1605.0	2563.0	3105.0	1792.0	1494.0	1827.0	1304.0	1649.0	1786.0	1908.0	373.0	451.0	756.0	413.0	1004.0	675.0	1.0	0.6218069523610774	0.2081531442119573	0.6425788011319673	0.24008609940343728	0.658486173896728	0.36747567622883803	0.07133689092336759
GENE5749X	ucsf_hc.01_1.G217B.05897		hypothetical protein			I7I48_07279					0.00624787029674169	0.000911265069767021	6.81855203749012e-07	0.0825062059280558	0.32660626268921	0.199568857880094	0.00454299884411415	123.0	99.0	206.0	78.0	197.0	142.0	70.0	68.0	162.0	187.0	238.0	104.0	110.0	136.0	91.0	135.0	220.0	139.0	21.0	42.0	51.0	56.0	52.0	46.0	1.0	1.0300819081780384	0.1965061586875383	0.8545488195096984	0.1369494061156884	0.6904692340607184	0.7255920100373785	0.013787922586658397
GENE2663X	ucsf_hc.01_1.G217B.02738		no significant blast hit			I7I48_07821					0.000502230728183157	0.000192091040109457	1.41821980477782e-06	0.0933685677905827	0.840240820328355	0.856389207089773	0.00056588650312904	102.0	128.0	202.0	88.0	207.0	123.0	71.0	92.0	155.0	196.0	239.0	153.0	142.0	166.0	135.0	209.0	159.0	179.0	36.0	47.0	91.0	65.0	88.0	58.0	1.0	0.5143441843163947	0.3186554955553549	0.5794783540798247	0.06308361552464481	0.5148773254481249	0.27229054078754467	-0.2127426848161651
GENE6985X	ucsf_hc.01_1.G217B.07171		hypothetical protein	HISTO_KF.Contig601.eannot.1326.final_new	near LTR block	I7I48_02427					0.00133070034285663	0.000148170527249831	7.85837184623787e-07	0.106046201697085	0.467545053106391	0.280973699265864	0.00203906174159755	578.0	758.0	1057.0	578.0	1104.0	690.0	553.0	565.0	923.0	1154.0	1596.0	873.0	947.0	1019.0	829.0	1067.0	1058.0	973.0	353.0	353.0	637.0	507.0	678.0	526.0	1.0	0.32370186664262857	0.192700949332699	0.2768068370393486	0.08431584727332897	0.2397521352933092	0.06808554618510865	0.05249011791119873
GENE9298X	ucsf_hc.01_1.G217B.09571		hypothetical protein	HISTO_ZL.Contig1161c.eannot.1515.final_new		I7I48_09556					0.00733393889211052	0.000566001970814006	6.51081542438604e-06	0.1535130935164	0.854233603370058	0.571195735579571	0.0166903526370112	812.0	841.0	1431.0	844.0	1577.0	1099.0	697.0	808.0	1274.0	1737.0	2280.0	1227.0	1199.0	1501.0	1092.0	1391.0	1507.0	1364.0	414.0	481.0	842.0	657.0	963.0	769.0	1.0	0.35969004125387105	-0.11154763866882877	0.25961416494694145	0.1760336318827811	0.29993604272350094	0.2851571516975815	-0.06796266123825934
GENE1549X	ucsf_hc.01_1.G217B.01603		hypothetical protein			I7I48_08562					5.26766875722069e-05	0.0515370040538359	2.72424989671763e-08	0.000647434505698933	0.0901413541842672	0.250573721739546	2.62791915177979e-05	400.0	426.0	859.0	376.0	886.0	442.0	353.0	322.0	667.0	623.0	1009.0	491.0	706.0	578.0	627.0	605.0	1098.0	638.0	200.0	145.0	318.0	246.0	453.0	256.0	1.0	0.4732373112801258	0.042147671740235815	0.6577688798463757	0.1446989141740458	0.6026014141729958	0.10617174823369568	0.0856671772753157
GENE9924X	ucsf_hc.01_1.G217B.10217		hypothetical protein			I7I48_06214					0.0004342994113306	0.313171775109895	9.20107279787783e-06	0.0332563011374742	0.312650262582409	0.397990612936142	0.00406888422616349	125.0	146.0	271.0	105.0	266.0	136.0	76.0	123.0	172.0	185.0	300.0	138.0	191.0	187.0	202.0	207.0	383.0	161.0	60.0	51.0	102.0	84.0	103.0	61.0	1.0	0.5407864977677113	0.24216665978972118	0.7368875031182012	0.05095611315483106	0.6102803809790114	0.15105930912871113	-0.3808473198958988
GENE61X	ucsf_hc.01_1.G217B.00068		hypothetical protein	HISTO_AL.Contig317.Fgenesh_histo.135.final_new		I7I48_01338					0.000178708513878852	0.00241878352662665	2.02743532216774e-10	0.143670873208611	0.0186733300745306	0.0259181476950216	1.93095933905046e-08	1594.0	2044.0	2972.0	1664.0	3004.0	2018.0	1575.0	1494.0	2500.0	2875.0	4192.0	2399.0	2576.0	2636.0	2407.0	2850.0	3473.0	2753.0	806.0	757.0	1324.0	1200.0	1727.0	1137.0	1.0	0.39289192490464053	0.22970275172928023	0.3743008087822908	0.21549067842335035	0.2899584635891408	0.22213063852481074	0.16811947526442061
GENE10063X	ucsf_hc.01_1.G217B.10356	TAD1	tRNA-specific adenosine deaminase	HISTO_ZT.Contig1128f-snap.1.final_new		I7I48_05889					0.00100640247962232	0.0268541356348492	6.59750482679487e-11	0.00253516600954838	0.0109443486903622	0.000739283733961992	5.01023237728860e-09	1782.0	2155.0	3782.0	1771.0	3669.0	2229.0	1779.0	1666.0	3250.0	3235.0	5145.0	2183.0	3302.0	2484.0	2884.0	2681.0	4413.0	2936.0	833.0	744.0	1530.0	1072.0	1832.0	1162.0	1.0	0.4197007656002949	0.17198811299806493	0.5879749428700345	0.17138413501806493	0.4444279005542846	0.23157811297486486	0.20979251537333443
GENE10386X	ucsf_hc.01_1.G217B.10688		hypothetical protein			I7I48_05890					0.116410136610445	0.390588165176071	9.84897171530564e-06	0.21047584782066	0.691038932777513	0.602874333246536	0.000600308612621094	172.0	195.0	396.0	202.0	345.0	223.0	172.0	160.0	306.0	338.0	544.0	287.0	377.0	265.0	314.0	339.0	378.0	329.0	65.0	55.0	135.0	112.0	187.0	130.0	1.0	0.35701024782890123	0.01574935502125152	0.6405709233642414	0.34894977456606124	0.3421453109545314	0.21974794173861145	0.14953214142341142
GENE629X	ucsf_hc.01_1.G217B.00654		hypothetical protein		near LTR block	I7I48_00341					0.249513395647853	0.41209103612107	0.01275921850204	0.114210009919601	0.340835638738333	0.752503049639164	0.0466805352856485	90.0	108.0	196.0	83.0	197.0	109.0	89.0	60.0	188.0	188.0	279.0	104.0	154.0	170.0	137.0	157.0	280.0	134.0	52.0	48.0	105.0	66.0	138.0	62.0	1.0	0.3145786088122591	0.054450815724059076	0.5159543954845491	-0.04094900516619093	0.42348727919640905	0.07857900572213916	0.09107039258780913
GENE6728X	ucsf_hc.01_1.G217B.06912	NPK1	protein kinase	HISTO_KF.Contig597.eannot.1496.final_new		I7I48_02576					0.319284832348112	0.857423214526007	0.192292420580969	0.226681776048371	0.507013044667287	0.761207002959812	0.0970314384332165	2394.0	3367.0	4822.0	2595.0	4925.0	3384.0	2704.0	2664.0	4723.0	5462.0	8264.0	3998.0	4764.0	4673.0	4465.0	4829.0	6248.0	5236.0	2066.0	1942.0	3637.0	2613.0	4456.0	2696.0	1.0	0.04930838920930736	0.019428760873507755	0.14220136340666745	-0.07378957800416241	0.07289985167457758	0.03758589489966724	0.017467744721307632
GENE7711X	ucsf_hc.01_1.G217B.07916		hypothetical protein			I7I48_03619					0.829340306694169	0.855644471021718	0.039238929635262	0.367623383471286	0.678686574690372	0.846413294438186	0.155129789775127	19.0	21.0	31.0	6.0	22.0	14.0	14.0	6.0	19.0	19.0	60.0	19.0	40.0	13.0	16.0	24.0	35.0	21.0	10.0	7.0	6.0	7.0	13.0	3.0	1.0	1.0421013569126856	0.6611307543030646	0.8168152330472485	-0.7822471631777734	0.23159794878300755	0.10373935756992658	0.4072020267725125
GENE11135X	ucsf_hc.01_1.G217B.11459		microtubule binding protein HOOK3	HISTO_ZW.Contig245.Fgenesh_Aspergillus.64.final_new		I7I48_04857					0.754652571685973	0.899706582350027	0.00230786479828261	0.0580532084838261	0.994866044927736	0.469770769942673	0.00728841525579584	3124.0	3905.0	5523.0	3263.0	6152.0	3866.0	3656.0	3413.0	5960.0	6565.0	9912.0	4748.0	5972.0	5165.0	5738.0	5924.0	7243.0	6063.0	2457.0	2130.0	4237.0	3140.0	4645.0	2895.0	1.0	0.17805571287481214	-0.021895505055297804	0.08284927368539208	0.0014643927077520047	0.13864883986143184	-0.02548218978523842	0.1974156283954116
GENE1254X	ucsf_hc.01_1.G217B.01295		hypothetical protein	HISTO_BP.Contig459.Fgenesh_histo.149.final_new		I7I48_04428					0.629640942868564	0.00688376994850872	1.17309987952621e-10	0.0349544167261471	0.957503214918425	0.348472928665282	1.25249449883283e-08	1380.0	1762.0	3028.0	1578.0	2953.0	1880.0	1777.0	1405.0	3041.0	3232.0	5411.0	2441.0	2470.0	2566.0	2360.0	2728.0	3323.0	2654.0	715.0	754.0	1169.0	851.0	1456.0	975.0	1.0	0.23903224982630533	0.06963148096228533	0.4552809447877655	0.19300960318192573	0.31931268826384596	0.17401689267045573	0.39621281533951613
GENE101X	ucsf_hc.01_1.G217B.00108		hypothetical protein		near LTR block	I7I48_01298					0.741767146460221	0.18301780158985	0.00172636000003736	0.37133495674011	0.704279589903116	0.296944735208669	0.0111924730687398	32.0	26.0	39.0	19.0	49.0	28.0	30.0	26.0	30.0	62.0	94.0	25.0	44.0	21.0	30.0	43.0	41.0	28.0	9.0	6.0	16.0	9.0	14.0	9.0	1.0	1.047799222991829	0.23151872607710283	0.41204832963737154	0.07144760945632384	0.6378337444458788	0.3473806485200323	0.7486906411207628
GENE2919X	ucsf_hc.01_1.G217B.02998	CHP1	CORD and CS domain-containing protein	HISTO_DU.Contig190.eannot.1272.final_new		I7I48_11980					0.417586443077758	0.00130131084938795	5.92086017996481e-11	0.0103687437421342	0.9880953016577	0.018614449199449	1.84170055026668e-09	5599.0	6718.0	12502.0	5898.0	11200.0	7424.0	6407.0	6735.0	11649.0	11806.0	19297.0	7995.0	9433.0	9145.0	9116.0	9861.0	12399.0	9120.0	2722.0	2590.0	4968.0	3576.0	5725.0	3620.0	1.0	0.3322167489121117	0.0732247680152609	0.5738996109797103	0.16788084114699142	0.31545568571412197	0.22827183540285123	0.3192022066613216
GENE3921X	ucsf_hc.01_1.G217B.04025		cmc1-like, cytochrome c oxidase biogenesis protein	HISTO_FE.Contig19.eannot.1847.final_new		I7I48_08989					0.852208581914418	0.667196385691957	0.0039827852268447	0.504792942687055	0.824712686928996	0.630327410469944	0.000345841481542024	2479.0	2861.0	4527.0	2749.0	4708.0	3622.0	2899.0	2903.0	4956.0	5761.0	8162.0	3840.0	4489.0	4852.0	4339.0	4778.0	5963.0	4680.0	1792.0	1634.0	3120.0	2061.0	3848.0	2374.0	1.0	0.16609474108173483	-0.14901601583223467	0.11759632840269507	0.07582878296000484	0.07435875977443551	0.20209042990447568	0.18437154759516527
GENE7255X	ucsf_hc.01_1.G217B.07450		3-hydroxyisobutyryl-Coenzyme A hydrolase	HISTO_LF.Contig359.fgenesh_plus.132.final_new		I7I48_00560					0.890176720843762	0.0183568570696102	7.15676502082861e-07	0.0516720548165276	0.557590273955986	0.539957288267603	1.47188282922305e-09	1865.0	2401.0	3593.0	2016.0	3513.0	2268.0	2154.0	2261.0	3830.0	3790.0	5972.0	3042.0	3247.0	3278.0	3096.0	3683.0	4151.0	3479.0	1327.0	959.0	2191.0	1321.0	2451.0	1288.0	1.0	0.24829056535815042	0.09083087532931078	0.2769540627595912	0.12119559157795123	0.14468281816811057	0.019526089284030768	0.24860319724626123
GENE5879X	ucsf_hc.01_1.G217B.06029		hypothetical protein	HISTO_HS.Contig68.genewise.87.final_new		I7I48_07146	Ryp1_ChIP				0.755417201016527	0.366107360455881	0.000552225892910603	0.144968824128006	0.981644600681271	0.157713028395658	9.16503810855424e-06	1324.0	1795.0	2781.0	1542.0	2748.0	1812.0	1718.0	1664.0	2755.0	3046.0	4489.0	2164.0	2470.0	2456.0	2439.0	2680.0	3567.0	2589.0	1080.0	833.0	1877.0	1200.0	2047.0	1229.0	1.0	0.09823198595961546	0.015336656805184923	0.2514834193405049	0.07866861225747535	0.13447433603065573	0.03982436177157567	0.2664558875567957
GENE1864X	ucsf_hc.01_1.G217B.01921		hypothetical protein	HISTO_DA.Contig93.Fgenesh_histo.245.final_new	near LTR block	I7I48_08242					0.0641971534332257	0.00184233377834258	3.44981002186955e-06	0.377575063405913	0.698585900693267	0.783161615445339	1.63043077738029e-05	270.0	276.0	482.0	281.0	522.0	374.0	270.0	282.0	355.0	598.0	799.0	417.0	331.0	536.0	293.0	525.0	551.0	468.0	112.0	121.0	185.0	113.0	240.0	135.0	1.0	0.5043298750260274	0.014147622984447494	0.4220663948515475	0.32245018391013724	0.43717803257034715	0.4627262240498773	0.2968517686205274
GENE651X	ucsf_hc.01_1.G217B.00677		hypothetical protein		transposon	I7I48_12181					0.812337359486066	0.368205311561339	0.0522157079936702	0.607589132724215	0.702255699715137	0.970972487360347	0.102342861370988	16.0	10.0	43.0	23.0	36.0	29.0	14.0	17.0	34.0	45.0	68.0	30.0	17.0	42.0	35.0	21.0	35.0	30.0	15.0	1.0	29.0	14.0	3.0	7.0	1.0	0.40705503773306845	-0.7668547972960965	0.8884405857202374	0.6778637506829537	0.5355311916575274	0.7343631921283726	0.013163807096689406
GENE5531X	ucsf_hc.01_1.G217B.05674		deoxycytidylate deaminase	HISTO_GY.Contig460.Fgenesh_Aspergillus.163.final_new	near LTR block	I7I48_04910					0.0316912148396007	0.00220999601999784	1.1266540823888e-09	0.159830909781519	0.0130070629856914	0.183411705373605	3.66961182134388e-10	3835.0	4594.0	6602.0	3840.0	7370.0	5273.0	3742.0	4475.0	6599.0	9101.0	11777.0	6992.0	6156.0	7537.0	5600.0	7781.0	8400.0	7840.0	2255.0	1811.0	3549.0	2508.0	4346.0	2742.0	1.0	0.30716676392564857	0.045826831833478465	0.1736006705141886	0.06966023289002798	0.23256030921824866	0.25557211746160835	0.06427631250311805
GENE6668X	ucsf_hc.01_1.G217B.06850		hypothetical protein			I7I48_02514					0.0796025185894551	0.00156619013174357	3.79383520466908e-08	0.227069848626086	0.207140576784133	0.387171302116959	1.6113559795012e-08	439.0	589.0	997.0	554.0	1017.0	648.0	469.0	586.0	864.0	1194.0	1581.0	856.0	806.0	1015.0	658.0	1059.0	1024.0	977.0	310.0	176.0	345.0	257.0	473.0	245.0	1.0	0.20566441905537491	0.10745992844226482	0.4709542665185742	0.3016026947043846	0.3998038574684841	0.2559670525555946	0.09344830516025482
GENE1488X	ucsf_hc.01_1.G217B.01540		hypothetical protein			I7I48_08626					0.384196517736194	0.101304980393883	0.00225621368277017	0.383532374822604	0.971233482203869	0.663038304482771	0.0030350962548102	45.0	49.0	84.0	45.0	68.0	35.0	32.0	33.0	70.0	65.0	121.0	78.0	43.0	46.0	72.0	72.0	75.0	71.0	17.0	14.0	37.0	13.0	28.0	16.0	1.0	0.7440115016820386	0.3437403431134785	0.7199324692624185	0.5046254823127374	0.3172946588467615	-0.12497679462006153	0.05110656810629649
GENE6659X	ucsf_hc.01_1.G217B.06841	LDF2	Lysis DeFective 2, no significant blast hit, conidia-enriched transcript	HISTO_KF.Contig597.Fgenesh_Aspergillus.127.final_new	near LTR block	I7I48_02505					0.121940396717494	0.183919242873784	0.00281094967712941	0.489535378721428	0.886850771163558	0.745472678326211	0.00182380454555787	37.0	39.0	56.0	30.0	65.0	38.0	22.0	27.0	42.0	71.0	94.0	52.0	63.0	59.0	39.0	45.0	59.0	58.0	8.0	7.0	27.0	20.0	34.0	9.0	1.0	0.7862961477449627	0.3394250669767137	0.4604925911611647	0.24882877544266968	0.5739461731894276	0.3133232223358997	-0.1581475528267413
GENE347X	ucsf_hc.01_1.G217B.00366		hypothetical protein		in LTR block	I7I48_11212					0.268705895254163	0.220216924842244	0.00374766520969356	0.869159582765552	0.425513454085218	0.389866384644854	0.0145890141577987	31.0	38.0	47.0	19.0	47.0	42.0	31.0	26.0	38.0	79.0	58.0	57.0	33.0	66.0	25.0	38.0	66.0	28.0	7.0	11.0	17.0	13.0	18.0	10.0	1.0	0.7725998996744928	0.5402733784200068	0.4480117560024188	-0.1586638243324742	0.3482212989084188	0.6937701367041947	0.5651217932689948
GENE5734X	ucsf_hc.01_1.G217B.05882		hypothetical protein			I7I48_07294					0.238097639729089	0.0776837803601694	0.000191648692015153	0.618588991716093	0.326217234071139	0.521547568226038	0.000405969447111618	243.0	295.0	415.0	254.0	453.0	299.0	172.0	273.0	419.0	613.0	755.0	390.0	405.0	357.0	339.0	490.0	453.0	427.0	116.0	87.0	196.0	159.0	283.0	177.0	1.0	0.4094622419700751	0.16686546161579496	0.26322511815497496	0.233820106594135	0.2896887348191548	0.19715569706843494	-0.29534127485222506
GENE4723X	ucsf_hc.01_1.G217B.04852		hypothetical protein	HISTO_GL.Contig296.Fgenesh_Neurospora.110.final_new	near LTR block	I7I48_10665					0.0832015995375475	0.0159291296221932	0.000143192263098784	0.712087830558389	0.0700968483983509	0.498813719855676	0.000169979324462175	108.0	164.0	217.0	123.0	256.0	165.0	103.0	160.0	217.0	310.0	339.0	253.0	173.0	222.0	181.0	223.0	238.0	232.0	82.0	50.0	96.0	73.0	142.0	104.0	1.0	0.15252450163204267	0.2310839044733326	0.23868103142055297	0.09995448140294272	0.3768339991975127	0.25071990038670267	-0.12301787971860723
GENE4094X	ucsf_hc.01_1.G217B.04202		hypothetical protein		in LTR block	I7I48_10582					0.152970478912379	0.266644426744627	0.000430376915614607	0.972373642890686	0.050219032806681	0.637753274691508	0.000179821752113358	74.0	82.0	89.0	54.0	155.0	127.0	41.0	116.0	117.0	186.0	167.0	177.0	94.0	121.0	93.0	123.0	145.0	128.0	18.0	21.0	54.0	20.0	43.0	27.0	1.0	0.6459380483493073	0.2712586036834974	-0.006578523351702614	-0.04443216670522254	0.6905860124206473	0.9101821891379276	-0.40566914717142366
GENE3414X	ucsf_hc.01_1.G217B.03504		hypothetical protein			I7I48_04668					0.00710878404804291	0.00998714595117623	8.44187559231687e-06	0.757328159302419	0.298079452675286	0.502766662374195	4.79119675227831e-07	108.0	178.0	246.0	119.0	251.0	180.0	119.0	151.0	188.0	307.0	315.0	244.0	187.0	232.0	198.0	252.0	227.0	230.0	66.0	35.0	110.0	71.0	118.0	62.0	1.0	0.2016127694140093	0.39800866254915945	0.46834154484433954	0.10154232558097931	0.3975218411779493	0.4249757882486196	0.13345023854477933
GENE3150X	ucsf_hc.01_1.G217B.03234		hypothetical protein		near LTR block	I7I48_03454					0.122973345842974	0.12046590777999	3.95327818035405e-06	0.887446847907856	0.295569797309996	0.302161048208698	1.99272872320387e-06	194.0	210.0	302.0	193.0	318.0	290.0	167.0	242.0	256.0	497.0	517.0	293.0	269.0	332.0	254.0	366.0	379.0	295.0	81.0	59.0	126.0	92.0	143.0	96.0	1.0	0.5470280414644559	0.1392449810951959	0.2670292001371162	0.3002054332533759	0.2415969731374661	0.6148552742747158	0.12394087541790588
GENE6625X	ucsf_hc.01_1.G217B.06807		hypothetical protein		in LTR block	I7I48_02470					0.461500453670289	0.0650706161882718	2.43817510987251e-05	0.902711497083243	0.579625692316277	0.271028699127736	5.52763160185881e-06	214.0	328.0	514.0	319.0	506.0	345.0	237.0	303.0	484.0	617.0	846.0	469.0	399.0	461.0	370.0	493.0	611.0	504.0	143.0	133.0	249.0	163.0	303.0	185.0	1.0	0.025070584469633506	0.11815316884294358	0.3701001853609438	0.3605228485477836	0.24770092017411338	0.2018378717502638	-0.035457656217106504
GENE21X	ucsf_hc.01_1.G217B.00025		hypothetical protein		transposon	I7I48_10067					0.279642775100564	0.00203774522274543	0.00203933330507516	0.807662543944552	0.631810030802499	0.43734422256681	4.55461237184206e-05	109.0	133.0	208.0	121.0	221.0	172.0	100.0	136.0	227.0	262.0	311.0	204.0	113.0	190.0	149.0	209.0	215.0	220.0	87.0	32.0	111.0	63.0	111.0	71.0	1.0	0.34488881861140097	0.10896455224831092	0.35684150395179115	0.25552824324671075	0.3443103619681409	0.4896135350676811	0.013675343783660754
GENE1476X	ucsf_hc.01_1.G217B.01528		hypothetical protein			I7I48_08638					0.867259128149471	0.159894747201449	0.0372073560698898	0.856491147575994	0.812048145605941	0.838871679624414	0.00728066596788292	15.0	15.0	12.0	12.0	18.0	13.0	4.0	7.0	15.0	36.0	44.0	22.0	11.0	28.0	6.0	13.0	15.0	22.0	2.0	0.0	3.0	5.0	9.0	3.0	1.0	1.3200892352216183	0.7982560967721474	0.0925852861063623	0.7703630952401723	0.5583920048665922	0.6098396513901323	-0.6716601801284376
GENE10600X	ucsf_hc.01_1.G217B.10904		hypothetical protein			I7I48_06472					0.813793316530459	0.0754910617956496	0.0129381595606743	0.572362304929488	0.726119881787862	0.786017381832603	0.000897850819998016	35.0	51.0	55.0	50.0	67.0	51.0	34.0	34.0	64.0	76.0	102.0	81.0	52.0	111.0	34.0	69.0	53.0	60.0	10.0	18.0	32.0	11.0	32.0	18.0	1.0	0.4282303875772883	0.4431506568063543	0.15573530591960733	0.6973087314551054	0.3383445795263323	0.45404301964774135	0.17952961844527832
GENE4111X	ucsf_hc.01_1.G217B.04220		hypothetical protein		transposon	I7I48_05347					0.551644132416767	0.217075331297395	0.00397240916624987	0.998497929488819	0.98436180105283	0.570732154833891	0.00060378987989552	18.0	27.0	42.0	23.0	50.0	41.0	29.0	27.0	36.0	59.0	62.0	35.0	33.0	65.0	25.0	62.0	49.0	40.0	14.0	5.0	13.0	4.0	14.0	14.0	1.0	0.14756957006902752	0.19764277951526651	0.4303433120746739	0.2533190367484167	0.5793734015947676	0.8022148601789195	0.6132811473964215
GENE9873X	ucsf_hc.01_1.G217B.10164		hypothetical protein	HISTO_ZT.Contig1089.Fgenesh_histo.63.final_new		I7I48_06267					0.750269968767573	0.130747742320371	0.0109830075734878	0.900128787117943	0.826351203920753	0.767517453943931	0.00379347476694216	40.0	29.0	59.0	31.0	44.0	54.0	35.0	43.0	41.0	63.0	103.0	50.0	39.0	59.0	45.0	62.0	49.0	68.0	16.0	10.0	19.0	10.0	30.0	19.0	1.0	0.8254902603004171	-0.1535498316718374	0.4632941922206301	0.22353416154641015	-0.05558059721491497	0.742883806584635	0.4279092705149771
GENE420X	ucsf_hc.01_1.G217B.00445	GTR2	GTP-binding protein GTR2	HISTO_AZ.Contig47.eannot.1562.final_new		I7I48_00131					0.810681420473922	0.0181642487367382	2.29757823193346e-07	0.476265885242688	0.431882698265372	0.328489738497722	1.49273181405899e-08	7490.0	10071.0	13990.0	8600.0	15191.0	10519.0	8735.0	9199.0	15521.0	18321.0	25850.0	12741.0	13234.0	14994.0	13133.0	15940.0	17022.0	14282.0	5592.0	4933.0	9478.0	6576.0	10165.0	6738.0	1.0	0.13865020565555675	0.043961705840935394	0.12279997172395518	0.09862269773165622	0.1418263191504252	0.11764163522978599	0.15300035776342646
GENE8940X	ucsf_hc.01_1.G217B.09205		hypothetical protein		near LTR block	I7I48_09190					0.727681878321529	2.7780642582079e-05	3.99693235256318e-11	0.968535515971314	0.366823898315517	0.00387018858365405	1.50621125325229e-10	1328.0	1863.0	2597.0	1712.0	2958.0	2038.0	1563.0	1942.0	2792.0	3342.0	4725.0	2533.0	2108.0	2553.0	1929.0	2629.0	2884.0	2539.0	642.0	624.0	1070.0	830.0	1368.0	1002.0	1.0	0.24139330613694376	0.2077767589258146	0.2915549989349042	0.3683130470123839	0.3795066877993438	0.34816225952690427	0.2688961911659744
GENE9957X	ucsf_hc.01_1.G217B.10250	MRP49	50S ribosomal protein Mrp49	HISTO_ZT.Contig1089.Fgenesh_histo.172.final_new		I7I48_06180					0.996616096326002	0.00145076943999522	8.12275313437979e-06	0.631794976564088	0.542565320686481	0.732359775888609	5.93573664609775e-06	3015.0	3889.0	5557.0	3421.0	5702.0	4130.0	3510.0	3402.0	5716.0	7114.0	10155.0	5332.0	5185.0	5947.0	4458.0	6235.0	6232.0	5854.0	1996.0	1947.0	3671.0	2742.0	4243.0	2695.0	1.0	0.18614919101310345	0.03150352427805281	0.15102417056432316	0.12899488381707336	0.0883922117554734	0.12912761169656317	0.19795037741736277
GENE7859X	ucsf_hc.01_1.G217B.08073		peptide methionine sulfoxide reductase msrB	HISTO_LN.Contig75.fgenesh_plus.23.final_new	near LTR block	I7I48_10602					0.0419669169340745	1.09594602221029e-07	6.07406913756411e-13	0.20508891884918	0.191224622173484	0.731059658192627	1.01468509830487e-13	2106.0	3160.0	4189.0	2831.0	4171.0	3254.0	2215.0	2958.0	3910.0	5676.0	6694.0	4500.0	3082.0	4823.0	2751.0	4546.0	3812.0	5235.0	890.0	812.0	1531.0	1194.0	1853.0	1189.0	1.0	0.30253771629424797	0.3660094768209783	0.37730404622998837	0.489870310850268	0.27130176020272767	0.41918493901279774	0.16784402081243766
GENE11819X	ucsf_hc.01_1.G217B.12159		hypothetical protein	HISTO_ZZ.Contig127c.Fgenesh_histo.83.final_new		I7I48_11820					0.717684065891588	1.78302640893218e-08	5.3599628522363e-15	0.474228748963952	4.67504432093572e-05	0.966348809807155	1.49618322631357e-15	4238.0	7087.0	8617.0	5392.0	9401.0	6608.0	5036.0	7657.0	8545.0	13030.0	15924.0	11664.0	5719.0	10197.0	5371.0	9842.0	7601.0	10376.0	1360.0	1308.0	2230.0	1512.0	2664.0	1824.0	1.0	0.344500192994162	0.5643900975097127	0.4510519709937624	0.4525146579207524	0.4768830760248024	0.4743284756842119	0.38588981363464203
GENE1268X	ucsf_hc.01_1.G217B.01309		hypothetical protein			I7I48_04442					0.0855024530362671	0.636451946128379	0.0309395267281702	0.675904963004813	0.266916967947192	0.723428857521228	0.0403861261369993	25.0	25.0	47.0	28.0	46.0	30.0	14.0	39.0	23.0	66.0	65.0	45.0	45.0	49.0	23.0	29.0	76.0	46.0	23.0	9.0	16.0	16.0	18.0	9.0	1.0	0.49668227116863073	-0.025150867280840344	0.47694870902497766	0.4177609239925787	0.34646145470806167	0.2440534911519379	-0.5252401820807904
GENE2518X	ucsf_hc.01_1.G217B.02589		hypothetical protein			I7I48_07971					0.0976582932422927	0.538445472886322	0.00552169772239177	0.402053181306361	0.468881976734394	0.921555396997879	0.00152533852238226	10.0	13.0	18.0	5.0	17.0	7.0	1.0	7.0	14.0	26.0	23.0	13.0	16.0	19.0	13.0	10.0	18.0	10.0	1.0	1.0	5.0	1.0	4.0	0.0	1.0	1.1977180115559396	1.0384549524911797	1.0976901259030296	0.025446188045179507	0.9177293201250396	0.20135040877761945	-1.81711501690716
GENE2665X	ucsf_hc.01_1.G217B.02740		hypothetical protein			I7I48_07819					0.024989915058702	0.432842286810937	0.00188853097406908	0.511414847524069	0.244902938948632	0.702966675102774	0.000151332973307662	514.0	556.0	812.0	495.0	960.0	703.0	439.0	521.0	671.0	1180.0	1467.0	902.0	857.0	986.0	826.0	890.0	1083.0	1019.0	355.0	264.0	543.0	315.0	591.0	361.0	1.0	0.35332145875015897	-0.05530106925132117	0.09535436615626836	0.059649419673379	0.23698170992460899	0.29376002948463853	-0.08146455940590158
GENE3985X	ucsf_hc.01_1.G217B.04091		no significant blast hit	HISTO_FE.Contig19.Fgenesh_histo.39.final_new		I7I48_09055					0.0616552409283819	0.173771725089258	0.000484804807514634	0.372316769360825	0.272565660729549	0.964396916395539	0.00116370801903977	31.0	59.0	116.0	33.0	121.0	75.0	36.0	64.0	64.0	140.0	128.0	79.0	58.0	120.0	74.0	88.0	124.0	60.0	14.0	8.0	29.0	14.0	33.0	17.0	1.0	-0.015595568881671462	0.3801091324768845	0.9541468237695906	-0.1661723212931145	0.9149827256270905	0.7345884713354106	-0.010529039907068438
GENE7461X	ucsf_hc.01_1.G217B.07663		isoflavone reductase	HISTO_LF.Contig359.Fgenesh_Neurospora.117.final_new		I7I48_00776					0.0642832601505025	0.134379254905768	0.00198435271108298	0.285946407572571	0.266065679265291	0.977507682755273	0.000994438346708983	204.0	203.0	358.0	205.0	430.0	319.0	216.0	227.0	347.0	505.0	553.0	340.0	345.0	373.0	312.0	379.0	462.0	388.0	129.0	97.0	234.0	161.0	262.0	136.0	1.0	0.28697475877346834	-0.2419304283515018	0.17968320603051824	0.054626290144108136	0.34393286763145836	0.41974907117062843	0.16176283415294845
GENE4335X	ucsf_hc.01_1.G217B.04455		MFS transporter	HISTO_GI.Contig363.Fgenesh_Aspergillus.27.final_new		I7I48_00803					0.0427893483895182	0.425075346886473	6.60474919115154e-06	0.0738934372944205	0.826066799359384	0.140556846941935	1.01688908909011e-06	2331.0	2911.0	4134.0	2502.0	4527.0	2879.0	2311.0	2513.0	4297.0	4810.0	7108.0	3630.0	4115.0	3920.0	4026.0	4128.0	5660.0	4489.0	1664.0	1312.0	2731.0	1932.0	3338.0	2050.0	1.0	0.2445119801762221	0.04318303082167141	0.15380259162492127	0.10723760019038142	0.18501390607675194	0.038131096924352015	0.024604806666771672
GENE4848X	ucsf_hc.01_1.G217B.04978		S-methyl-5-thioadenosine phosphorylase	HISTO_GL.Contig296.Fgenesh_Aspergillus.11.final_new	near LTR block	I7I48_10791					0.135915407087292	0.566237565998839	0.001770819125691	0.113237937504712	0.773145822953898	0.16545973316307	0.000133142715447602	3196.0	4048.0	5802.0	3412.0	6442.0	4169.0	3238.0	3638.0	6212.0	7098.0	10083.0	5041.0	5815.0	5479.0	5743.0	5722.0	7860.0	6302.0	2368.0	2070.0	4586.0	2990.0	4805.0	2867.0	1.0	0.17961094275246126	-0.0013278120128585869	0.1226286379773418	0.034560875573881766	0.17378419539848178	0.0520514615840213	-0.009034513413238798
GENE10192X	ucsf_hc.01_1.G217B.10490	DRT111	G-patch DNA repair protein	HISTO_ZT.Contig1141.Fgenesh_histo.9.final_new	near LTR block	I7I48_06703					0.465971055394565	0.909892854669742	0.0507869671869537	0.493400945858364	0.759182170566606	0.933952925370849	0.0106989723493534	2698.0	3854.0	5325.0	3113.0	6018.0	4021.0	3216.0	3353.0	5582.0	6666.0	9229.0	4897.0	5444.0	5235.0	5306.0	5981.0	7327.0	6320.0	2270.0	2145.0	4076.0	2808.0	4938.0	3140.0	1.0	0.004918383062388898	-0.0025287146726213905	0.06851385055086912	-0.02808804440227064	0.14521037683858928	0.06955364018537935	0.05077427803088863
GENE2993X	ucsf_hc.01_1.G217B.03073		hypothetical protein			I7I48_12055					0.534479236367906	0.937606862129165	0.0055578524961146	0.553457014845838	0.462538004706186	0.579404920803364	0.0301257899576735	356.0	405.0	599.0	347.0	532.0	392.0	301.0	360.0	603.0	720.0	1009.0	550.0	572.0	636.0	560.0	559.0	773.0	561.0	233.0	180.0	346.0	290.0	444.0	316.0	1.0	0.37187178267850696	0.03583848200241668	0.20456563114573667	0.09559666447618698	-0.06620305424928308	-0.00027841559447328024	-0.07735039827079326
GENE10306X	ucsf_hc.01_1.G217B.10608		hypothetical protein			I7I48_05970					0.338005316219354	0.527731365575967	0.0134098610516931	0.457638192322926	0.758870339812433	0.565596452607509	0.036036808575694	5.0	2.0	12.0	9.0	16.0	7.0	10.0	3.0	12.0	21.0	7.0	6.0	9.0	6.0	12.0	8.0	10.0	4.0	4.0	0.0	0.0	1.0	3.0	1.0	1.0	0.756991592784958	-0.9023450694144519	1.0242523354192778	1.3061014682219478	1.324999807909008	0.6935097941480977	1.4823992905209178
GENE1105X	ucsf_hc.01_1.G217B.01142		hypothetical protein			I7I48_04274					0.191588596693834	0.436251429154406	0.00645108046910902	0.572362304929488	0.728428111960052	0.09832506410476	0.00462885595423835	8.0	4.0	12.0	9.0	16.0	10.0	10.0	7.0	16.0	15.0	7.0	12.0	10.0	16.0	9.0	27.0	16.0	23.0	1.0	0.0	3.0	2.0	3.0	1.0	1.0	0.8968858297478033	-0.5424851485096966	0.5361153497690831	0.8179644825717531	0.8368628222588133	0.6907996356681432	0.9942623048707231
GENE2662X	ucsf_hc.01_1.G217B.02737		hypothetical protein	HISTO_DM.Contig933.Fgenesh_histo.61.final_new		I7I48_07822					0.0184411878162261	0.308633975056889	0.000435102697728288	0.25541094120417	0.737013954003941	0.123376023760887	0.000583116945584201	216.0	210.0	390.0	202.0	367.0	284.0	178.0	210.0	311.0	421.0	543.0	328.0	399.0	446.0	279.0	458.0	472.0	386.0	116.0	119.0	204.0	117.0	242.0	125.0	1.0	0.4192276448622816	-0.14315228524751866	0.35301933977443145	0.08339650853824132	0.16565058426217139	0.3023484968340515	-0.06669341224084846
GENE4139X	ucsf_hc.01_1.G217B.04249		hypothetical protein		near LTR block	I7I48_12310					0.0582102919300436	0.0565155709168236	0.000824611934758031	0.499981187042373	0.593537665361415	0.140727025758928	0.00018200632722861	62.0	57.0	120.0	66.0	87.0	68.0	49.0	59.0	69.0	99.0	152.0	73.0	84.0	123.0	80.0	132.0	96.0	122.0	22.0	11.0	47.0	28.0	55.0	25.0	1.0	0.6669196436250527	0.024792271457868775	0.6968608666898227	0.5170317750948527	0.13539218519819263	0.28822666631540284	0.12301387263707275
GENE6230X	ucsf_hc.01_1.G217B.06392		hypothetical protein			I7I48_05604					0.467996744729842	0.570140921767684	0.000505894697640026	0.221445794723113	0.804292307498568	0.168361239164198	0.00305777146563813	20.0	30.0	47.0	17.0	37.0	13.0	17.0	13.0	32.0	38.0	69.0	21.0	44.0	50.0	24.0	43.0	52.0	37.0	7.0	4.0	8.0	8.0	13.0	3.0	1.0	0.665627575455553	0.7169797699508851	0.9607673506653122	0.19797256841313815	0.5199399757362452	-0.44797770260714187	0.22988048137693817
GENE11416X	ucsf_hc.01_1.G217B.11750		hypothetical protein			I7I48_11406					0.524335845355211	0.106724831130169	0.000182692436787211	0.285612650748697	0.962932519293392	0.0358286442971614	0.000303821708486937	37.0	36.0	55.0	20.0	75.0	55.0	41.0	32.0	54.0	58.0	105.0	49.0	50.0	80.0	39.0	82.0	75.0	85.0	16.0	9.0	21.0	8.0	20.0	11.0	1.0	0.6888032378132957	0.12797596774796163	0.3372365851644157	-0.42184946743379936	0.6814350010453887	0.7434596380594377	0.6275458722588426
GENE3396X	ucsf_hc.01_1.G217B.03486		hypothetical protein			I7I48_04650					0.324086769232902	0.215537581724345	0.00123192074562783	0.525635982784583	0.379129820723524	0.463720074268779	0.00711809598228784	67.0	85.0	140.0	69.0	139.0	97.0	64.0	63.0	109.0	121.0	236.0	107.0	130.0	151.0	92.0	172.0	158.0	126.0	24.0	30.0	65.0	48.0	88.0	47.0	1.0	0.3050966839851377	0.12430046337073763	0.44554357865212757	0.10783614028851751	0.33544811316638756	0.32467062507583755	0.032030235952067665
GENE6435X	ucsf_hc.01_1.G217B.06607		hypothetical protein	HISTO_JG.Contig206.eannot.1587.final_new	in LTR block	I7I48_05386					0.0508540142129425	0.154200354920812	5.96656805051903e-07	0.0882088750222177	0.0228019690047502	0.920909682025246	9.42172603367948e-07	2910.0	3501.0	5319.0	2956.0	5680.0	3801.0	2837.0	2608.0	5329.0	5445.0	8757.0	4003.0	4898.0	5953.0	4804.0	5770.0	7058.0	4838.0	1872.0	1750.0	3043.0	2008.0	3611.0	2165.0	1.0	0.3059114918697041	0.05078442331211441	0.25877129349586436	0.0891487320171338	0.2537081106302539	0.1802724897478143	0.0617867602819242
GENE1133X	ucsf_hc.01_1.G217B.01170		endo-1,3(4)-beta-glucanase	HISTO_BP.Contig459.Fgenesh_Aspergillus.93.final_new		I7I48_04302					0.000714553703548051	0.884601903160823	9.30392737979884e-08	0.050269505117794	0.311384993554887	0.0824015927782878	3.64062007926656e-06	351.0	348.0	542.0	304.0	586.0	369.0	247.0	279.0	505.0	571.0	782.0	408.0	541.0	631.0	542.0	627.0	816.0	595.0	181.0	138.0	237.0	163.0	295.0	200.0	1.0	0.5906134897165827	0.056414318062992574	0.29954810947278254	0.14414500918108253	0.31226562307544237	0.15172238918211267	-0.12296078079447748
GENE3967X	ucsf_hc.01_1.G217B.04072		chromate transporter	HISTO_FE.Contig19.Fgenesh_Aspergillus.128.final_new		I7I48_09036					0.00264531079405423	0.786702787480941	5.10128277833205e-08	0.0785329838991261	0.965337819144339	0.208896898234995	2.42384781326728e-06	438.0	484.0	823.0	417.0	949.0	654.0	402.0	456.0	740.0	880.0	1200.0	709.0	854.0	880.0	797.0	884.0	1267.0	941.0	219.0	190.0	387.0	236.0	402.0	311.0	1.0	0.3301709318088726	-0.04774238367024708	0.32219891058739236	0.019984267356262464	0.42780780391653295	0.3970465057013026	-0.0008952340393770797
GENE4438X	ucsf_hc.01_1.G217B.04559		hypothetical protein			I7I48_00875					0.137935617615085	0.442555591019771	0.00114183591962488	0.497935415208359	0.792000427677911	0.472575221279832	0.00540380798312859	57.0	66.0	125.0	63.0	138.0	105.0	54.0	68.0	116.0	149.0	178.0	104.0	130.0	124.0	103.0	171.0	139.0	117.0	32.0	23.0	64.0	45.0	63.0	45.0	1.0	0.15791435192195058	-0.15412640197070937	0.36680402642524057	0.06172296838044056	0.40921218142965055	0.5225827140766706	-0.12686948065099934
GENE9637X	ucsf_hc.01_1.G217B.09921		hypothetical protein		near LTR block	I7I48_01493					0.0890556549081497	0.303846538310369	2.21173946698603e-05	0.429725151827614	0.861030230600159	0.633124437350616	9.3101974822931e-05	159.0	145.0	264.0	165.0	304.0	228.0	121.0	148.0	260.0	330.0	427.0	248.0	292.0	298.0	199.0	301.0	356.0	297.0	64.0	60.0	102.0	80.0	159.0	79.0	1.0	0.4941038700206275	-0.16026653928543233	0.3066513398666775	0.3079926436936775	0.41003538856498745	0.5018008357057475	-0.10597434654396265
GENE7608X	ucsf_hc.01_1.G217B.07813		hypothetical protein	HISTO_LG.Contig392-snap.68.final_new		I7I48_03724					0.0437342238554731	0.270926944899593	3.69941016005749e-06	0.522845439329074	0.837406397338075	0.214493362492449	0.000294836625523385	785.0	988.0	1479.0	935.0	1651.0	1125.0	738.0	875.0	1416.0	1908.0	2530.0	1368.0	1420.0	1808.0	1376.0	1699.0	1925.0	1755.0	448.0	530.0	822.0	689.0	1085.0	694.0	1.0	0.16789511198164586	-0.02230833603281468	0.16415779937826525	0.18063547055893547	0.2230346153758651	0.1758372125335157	-0.12859634895326444
GENE8607X	ucsf_hc.01_1.G217B.08864		hypothetical protein			I7I48_01829					0.38243244920607	0.677913869926022	0.00753663331330937	0.634164922220554	0.824712686928996	0.437379174583264	0.040206004418972	18.0	23.0	31.0	26.0	47.0	18.0	15.0	25.0	26.0	37.0	64.0	32.0	32.0	64.0	34.0	34.0	45.0	36.0	6.0	5.0	14.0	12.0	18.0	12.0	1.0	0.3220923669922715	0.1453947145914885	0.17275509636013248	0.6011734365572224	0.6655403240971645	-0.18884840861581154	-0.1406427946553005
GENE18X	ucsf_hc.01_1.G217B.00022		hypothetical protein		transposon	I7I48_10068					0.793764897804944	0.203748770560237	0.0102200706619415	0.142518196078199	0.460841949760534	0.411757886182646	0.0161374156603645	183.0	170.0	438.0	226.0	461.0	303.0	257.0	273.0	489.0	396.0	639.0	346.0	323.0	395.0	298.0	427.0	570.0	399.0	174.0	98.0	240.0	144.0	227.0	124.0	1.0	0.07410725787776107	-0.5537342043907492	0.413740208976181	0.13845222571149085	0.387703557083221	0.28908293568215093	0.3554215206996312
GENE1575X	ucsf_hc.01_1.G217B.01629		hypothetical protein			I7I48_08536					0.567391160581194	0.361214865215791	0.00235189641713269	0.285579301723708	0.352455991487423	0.365881716207556	0.00709630054635879	18.0	17.0	48.0	13.0	26.0	13.0	23.0	16.0	23.0	40.0	52.0	29.0	21.0	32.0	25.0	37.0	39.0	29.0	1.0	2.0	19.0	9.0	4.0	0.0	1.0	0.9435793624088898	0.34157587527543587	1.4168750104639627	0.2496274795741098	0.44509216574603483	-0.021927276664671203	1.0812367420520799
GENE7470X	ucsf_hc.01_1.G217B.07672		hypothetical protein		transposon	I7I48_11128					0.241713265062858	0.0503833889603755	0.00253062802049839	0.247624797877126	0.505986331707231	0.389972110285132	0.00231666771865664	30.0	31.0	49.0	27.0	65.0	28.0	34.0	26.0	48.0	56.0	71.0	54.0	35.0	55.0	25.0	58.0	72.0	53.0	12.0	6.0	21.0	6.0	26.0	17.0	1.0	0.6359853693182357	0.16069481680579556	0.41744082333185367	0.24722172591071168	0.7217167476956956	0.027197270312008165	0.6062943821280217
GENE1697X	ucsf_hc.01_1.G217B.01753		hypothetical protein			I7I48_08411					0.858249786026865	0.269677770302714	0.0886834808274247	0.638881568868724	0.451294998615945	0.846191008257439	0.0425174050825356	46.0	13.0	44.0	27.0	37.0	51.0	30.0	28.0	59.0	64.0	86.0	48.0	40.0	58.0	32.0	33.0	37.0	49.0	25.0	2.0	25.0	15.0	12.0	10.0	1.0	1.3328028474440625	-0.9733015999499675	0.35221363879932654	0.33561773049139554	0.005508441234809536	0.9692037879111686	0.5169032674934225
GENE10375X	ucsf_hc.01_1.G217B.10677		G-protein coupled receptor	HISTO_ZT.Contig174.Fgenesh_Aspergillus.92.final_new		I7I48_05901	Ryp1_ChIP	Ryp2_ChIP	Ryp3_ChIP		0.971783111582846	0.00674171968325869	0.000138865101317611	0.213247818319414	0.852269519684957	0.70209918015065	2.17808071442904e-05	3531.0	4887.0	6700.0	3948.0	7154.0	4505.0	3879.0	3912.0	7447.0	7626.0	12353.0	6108.0	6120.0	7108.0	5672.0	7453.0	8043.0	7173.0	3209.0	2521.0	4314.0	3104.0	4909.0	3221.0	1.0	0.14353687122736236	0.09051933869601214	0.15036070158471215	0.06517444571946207	0.14515243529403232	-0.015997782192717303	0.07164839444296245
GENE1666X	ucsf_hc.01_1.G217B.01722		hypothetical protein			I7I48_08442					0.357429588164826	0.327995690341938	0.147851988566459	0.445100791091209	0.919525031471723	0.837357466202663	0.118013694908149	311.0	292.0	433.0	273.0	561.0	382.0	247.0	252.0	466.0	538.0	860.0	452.0	487.0	642.0	366.0	479.0	656.0	450.0	168.0	175.0	358.0	208.0	437.0	244.0	1.0	0.44749827188672686	-0.1651304051159732	0.007134273581456796	0.020420922285986798	0.28059784566622703	0.232785080834657	-0.09178347257579311
GENE10811X	ucsf_hc.01_1.G217B.11127		hypothetical protein			I7I48_02837					0.375425987350447	0.043229566225998	0.0197366018692645	0.340458817169058	0.757808321720263	0.659898229000932	0.042747681456588	4.0	6.0	11.0	1.0	14.0	9.0	6.0	3.0	4.0	8.0	18.0	11.0	4.0	12.0	3.0	7.0	8.0	8.0	1.0	0.0	2.0	2.0	4.0	1.0	1.0	0.5766946119646574	0.5853761902139678	1.0131677380762576	-1.247653908125792	1.2477963200528175	1.1437563483578477	0.8997312222579477
GENE8495X	ucsf_hc.01_1.G217B.08751		hypothetical protein			I7I48_01941					0.563209571021167	0.0332245105699027	0.044405162533421	0.549635644447848	0.837468075825467	0.845868855992505	0.234197019642185	7.0	7.0	27.0	20.0	29.0	15.0	13.0	9.0	19.0	31.0	35.0	17.0	16.0	15.0	12.0	27.0	12.0	25.0	5.0	7.0	10.0	6.0	11.0	7.0	1.0	-0.2152575131023109	-0.737090651551781	0.7420477763107242	0.9960178765379561	0.7435406550539072	0.32110742606796217	0.42526128704714117
GENE4235X	ucsf_hc.01_1.G217B.04346		hypothetical protein		transposon	I7I48_12213					0.964442679608941	0.773528685741895	0.0012848694995788	0.869761899804394	0.573597597316519	0.960059325103269	0.0199066195336611	9.0	9.0	12.0	8.0	13.0	14.0	5.0	12.0	12.0	20.0	32.0	18.0	14.0	16.0	6.0	21.0	24.0	14.0	1.0	1.0	4.0	4.0	1.0	4.0	1.0	0.7933080157919921	0.27147487734252196	0.27207286362002203	0.39345732422944213	0.2833137189147721	0.8924207218678921	-0.20266598541979808
GENE5607X	ucsf_hc.01_1.G217B.05751		hypothetical protein			I7I48_05259					0.770873913867867	0.329994039853278	0.000156183298863757	0.699181755146947	0.55212664949167	0.978505174207299	0.00622879276767362	50.0	60.0	57.0	39.0	65.0	60.0	42.0	53.0	53.0	125.0	120.0	68.0	59.0	93.0	57.0	108.0	61.0	59.0	2.0	14.0	15.0	20.0	22.0	22.0	1.0	0.9130970541325311	0.651915670205856	0.18321179382200192	0.3192803001885369	0.2713542873210779	0.662808033047243	0.456798401112936
GENE6023X	ucsf_hc.01_1.G217B.06173		hypothetical protein			I7I48_07001					0.714020853659641	0.674101947894723	0.00220843494974945	0.968601044335536	0.931590457076613	0.84249925755699	0.0391143108445258	18.0	46.0	50.0	26.0	66.0	38.0	16.0	31.0	55.0	70.0	92.0	49.0	46.0	76.0	65.0	51.0	45.0	44.0	6.0	13.0	10.0	9.0	21.0	27.0	1.0	-0.13822424207112394	0.669648064958487	0.393370046548616	0.14085682749382705	0.690650542204011	0.40816815738674406	-0.5107615947471179
GENE1354X	ucsf_hc.01_1.G217B.01399		hypothetical protein		in LTR block	I7I48_00033					0.332135722672892	0.00137273172424364	4.60819823099939e-08	0.423594055359491	0.0531477381669847	0.734771312130496	2.77439695805886e-06	135.0	146.0	261.0	133.0	236.0	172.0	130.0	198.0	227.0	325.0	391.0	258.0	167.0	243.0	105.0	206.0	265.0	242.0	22.0	28.0	41.0	27.0	46.0	56.0	1.0	0.7630614906656004	0.35383616528451056	0.7944157570555703	0.5022223616299903	0.5496545370540205	0.6004242253691807	0.5013403394761207
GENE5220X	ucsf_hc.01_1.G217B.05356	SEC15	exocyst complex component Sec15	HISTO_GX.Contig297.Fgenesh_histo.53.final_new	in LTR block	I7I48_10099					0.0521740230348168	0.000301555425708382	1.12507587167206e-12	0.64087795429491	0.0251927136160039	0.709117349344334	2.82125216311437e-12	6872.0	9105.0	12834.0	8017.0	14347.0	10249.0	7550.0	8950.0	12992.0	17662.0	22202.0	13029.0	11300.0	13753.0	11038.0	14975.0	16065.0	14479.0	4093.0	3755.0	6395.0	5141.0	7506.0	5260.0	1.0	0.20943095127169542	0.09350105153869492	0.19338730913754532	0.19236237883108487	0.25436913322890575	0.2751368014590856	0.1376900271200956
GENE771X	ucsf_hc.01_1.G217B.00801		hypothetical protein	HISTO_BP.Contig457.Fgenesh_histo.24.final_new		I7I48_03933					0.840609400949709	0.00720678419341551	3.88958226539906e-11	0.841071722557054	0.0762841927274299	0.320796671751022	5.85623065919926e-09	1305.0	1941.0	2777.0	1479.0	2784.0	2097.0	1562.0	1781.0	2768.0	3866.0	5232.0	2783.0	2439.0	3171.0	1936.0	2944.0	2883.0	3326.0	448.0	598.0	688.0	705.0	1048.0	855.0	1.0	0.2477197778278235	0.2984558889739928	0.4197404032883334	0.1888409973396028	0.3235813272148933	0.42084735523408323	0.29949540354630333
GENE5184X	ucsf_hc.01_1.G217B.05319		hypothetical protein		near LTR block	I7I48_10136					0.751731893470887	0.0852095196399283	2.92749969227265e-05	0.92882981908378	0.653843832978303	0.92026299981342	0.00177348527320531	174.0	204.0	234.0	157.0	332.0	233.0	145.0	214.0	294.0	400.0	507.0	241.0	255.0	338.0	186.0	285.0	301.0	344.0	28.0	75.0	109.0	69.0	122.0	124.0	1.0	0.5797790952413906	0.2868197635240204	0.08897615304401052	0.1925178680497206	0.49295211382319026	0.4890338331333206	0.11009310553453044
GENE7734X	ucsf_hc.01_1.G217B.07939		cupin domain-containing protein	HISTO_LG.Contig392-snap.141.final_new		I7I48_03596					0.249903425028322	0.26248475519061	8.54160044787476e-08	0.875264658959267	0.591578408296459	0.406707140684117	9.97816553390729e-06	465.0	737.0	944.0	554.0	1057.0	772.0	507.0	601.0	926.0	1233.0	1615.0	1041.0	909.0	1286.0	828.0	1126.0	1189.0	1094.0	244.0	312.0	375.0	353.0	535.0	421.0	1.0	0.09815807356700468	0.2401868166953145	0.20176387389348438	0.11117834680062444	0.2650083784184245	0.31797106319187396	0.015306621675254206
GENE5895X	ucsf_hc.01_1.G217B.06045		hypothetical protein	HISTO_HS.Contig68.Fgenesh_Neurospora.287.final_new		I7I48_07129					0.104706990122435	0.00237119605755777	2.31531613923506e-12	0.481981734694569	0.204061177675561	0.993738445122364	1.56691861923205e-10	952.0	1316.0	1837.0	1102.0	2140.0	1424.0	1025.0	1164.0	1786.0	2492.0	3315.0	1868.0	1634.0	2095.0	1623.0	2082.0	2104.0	1968.0	362.0	430.0	670.0	550.0	790.0	604.0	1.0	0.2896147440964443	0.23469812931234468	0.3204041678237344	0.2612163827913445	0.44081729631557476	0.35933859243152444	0.18867313179011447
GENE10074X	ucsf_hc.01_1.G217B.10368		hypothetical protein	HISTO_ZT.Contig1128f-snap.6.final_new		I7I48_05876					0.0081484250296454	0.0101834334724704	2.67029949831509e-13	0.418909062142085	0.563049381292684	0.704662167748573	4.49545085650537e-11	1157.0	1653.0	2316.0	1221.0	2241.0	1569.0	1001.0	1366.0	2139.0	2606.0	3597.0	2144.0	1892.0	2342.0	1965.0	2575.0	2557.0	2334.0	400.0	459.0	651.0	569.0	735.0	666.0	1.0	0.40832549086589953	0.40100320445994964	0.49209615124846984	0.24658114161626	0.3448235111718798	0.33667755069232985	-0.008002387874490147
GENE1489X	ucsf_hc.01_1.G217B.01541		hypothetical protein			I7I48_08625					0.262419216293627	0.0315038413369867	7.02149212856997e-06	0.823754945986162	0.168777900507772	0.198442968826093	0.000629898099041279	138.0	209.0	291.0	163.0	309.0	211.0	149.0	204.0	257.0	370.0	471.0	336.0	222.0	335.0	207.0	373.0	325.0	361.0	91.0	100.0	78.0	91.0	154.0	104.0	1.0	0.14380265649454138	0.21903378569523113	0.3002487351427412	0.14382129657414122	0.2869018040625111	0.24363356795722124	0.0465840582379613
GENE10388X	ucsf_hc.01_1.G217B.10690		hypothetical protein			I7I48_06687					0.338676250662987	0.215395073243709	0.000177881036230478	0.805818239850407	0.334012951016901	0.497188484670533	0.013117961593152	44.0	84.0	107.0	59.0	121.0	95.0	48.0	91.0	87.0	176.0	171.0	109.0	105.0	126.0	67.0	147.0	112.0	152.0	38.0	39.0	20.0	30.0	40.0	48.0	1.0	-0.06874513909777336	0.3345677277685366	0.28655045102218657	0.11095317387447667	0.3633796479445066	0.5220094823634966	-0.1520438342825423
GENE5350X	ucsf_hc.01_1.G217B.05492		hypothetical protein	HISTO_GY.Contig460.Fgenesh_Aspergillus.136.final_new		I7I48_05094	Ryp1_ChIP		Ryp3_ChIP		0.234781312037163	0.126636233312641	1.53975626236169e-05	0.743516851090808	0.0961200063208253	0.838017841959493	0.000675468006084494	134.0	142.0	189.0	144.0	224.0	202.0	119.0	184.0	178.0	401.0	313.0	246.0	137.0	261.0	155.0	254.0	282.0	236.0	73.0	62.0	57.0	61.0	53.0	74.0	1.0	0.5485132539056243	0.11003586195162463	0.12594110101698464	0.4125905544803743	0.2706682404930345	0.6278882135128945	0.17043959292424438
GENE3108X	ucsf_hc.01_1.G217B.03192		ankyrin repeat protein	HISTO_DY.Contig31.Fgenesh_histo.67.final_new		I7I48_03495					0.00539365293685439	0.0110952362321474	2.25869555280175e-10	0.922063880643931	0.262258165774243	0.190039985447834	2.07688668290616e-07	642.0	924.0	1115.0	730.0	1376.0	943.0	624.0	795.0	1065.0	1683.0	1887.0	1236.0	1142.0	1205.0	933.0	1396.0	1429.0	1267.0	339.0	353.0	478.0	474.0	540.0	537.0	1.0	0.27529026012177127	0.27843398699526123	0.1540485857815712	0.22109205947473143	0.3575722250389912	0.3186755480328909	0.026817271242991048
GENE9819X	ucsf_hc.01_1.G217B.10109	VAM7	V-SNARE	HISTO_ZT.Contig1089.eannot.1663.final_new	near LTR block	I7I48_06322					0.126390735963952	0.196499657912788	2.79136626485893e-05	0.844126786220447	0.504884151236702	0.345455110424413	0.00155178854032585	1239.0	1926.0	2497.0	1556.0	2768.0	1916.0	1394.0	1699.0	2413.0	3413.0	4352.0	2362.0	2477.0	2660.0	2276.0	2682.0	3095.0	2935.0	936.0	1009.0	1599.0	1318.0	1940.0	1486.0	1.0	0.00650847618319883	0.12089925230655929	0.1000710542731591	0.09566976219635936	0.1489004410297694	0.12428342728891906	-0.03097996728070118
GENE3659X	ucsf_hc.01_1.G217B.03754		hypothetical protein		near LTR block	I7I48_09737					0.707897653063302	0.512529615501189	0.0645650448237567	0.964130008152443	0.786445658717825	0.981566671981646	0.172227492508869	83.0	134.0	140.0	84.0	174.0	114.0	102.0	71.0	155.0	240.0	242.0	166.0	126.0	209.0	118.0	163.0	224.0	160.0	45.0	73.0	108.0	69.0	101.0	74.0	1.0	0.17032828303301462	0.3362532146661146	0.003886482276784564	-0.05188259252814542	0.2167529311715144	0.11488700304782462	0.2586259836589144
GENE6403X	ucsf_hc.01_1.G217B.06571		hypothetical protein		near LTR block	I7I48_05422					0.0738538796878936	0.0243309256772102	1.00376154931277e-06	0.802425368732815	0.475579365805216	0.802449574890342	5.99184157625605e-05	105.0	124.0	144.0	90.0	185.0	128.0	71.0	105.0	146.0	217.0	265.0	174.0	140.0	150.0	133.0	191.0	166.0	193.0	35.0	40.0	64.0	50.0	61.0	56.0	1.0	0.6330934345459576	0.3501630394573776	0.16975609983633766	0.1724541135526776	0.4303153368624675	0.4066780194245676	-0.13561252378834232
GENE11172X	ucsf_hc.01_1.G217B.11496		hypothetical protein	HISTO_ZW.Contig245.Fgenesh_histo.28.final_new	near LTR block	I7I48_04820					0.285423303094603	0.0412869257886911	6.85718853472597e-05	0.919964075831001	0.459338845431354	0.497123527665033	0.000445872256933103	273.0	353.0	493.0	382.0	597.0	405.0	323.0	384.0	471.0	694.0	860.0	549.0	508.0	517.0	399.0	606.0	552.0	587.0	144.0	125.0	276.0	246.0	321.0	258.0	1.0	0.18773944408567633	0.03607568765304636	0.12208486724640633	0.43227233950383637	0.2981830385641264	0.24495974990230662	0.22248621688012626
GENE7229X	ucsf_hc.01_1.G217B.07424		hypothetical protein	HISTO_LF.Contig359-snap.99.final_new		I7I48_00534					0.143764377087834	0.0157109831589007	1.76053794950332e-05	0.818676306873809	0.672387625426125	0.630096723781576	0.00133069256619156	135.0	203.0	235.0	135.0	246.0	191.0	112.0	169.0	210.0	340.0	391.0	231.0	196.0	303.0	175.0	249.0	243.0	254.0	79.0	73.0	114.0	91.0	94.0	120.0	1.0	0.35018300451844997	0.41508580898136005	0.2304533842742602	0.11079698514915037	0.19652351394539025	0.33829376948146006	-0.1256629520238799
GENE1229X	ucsf_hc.01_1.G217B.01269		hypothetical protein	HISTO_BP.Contig459.Fgenesh_histo.85.final_new		I7I48_04402	Ryp1_ChIP	Ryp2_ChIP	Ryp3_ChIP		0.197486008096668	0.00649075881826303	3.30257097443857e-07	0.392235168671452	0.518272574852836	0.0224640638470264	0.000133142715447602	405.0	498.0	822.0	497.0	928.0	573.0	469.0	434.0	755.0	765.0	1292.0	743.0	606.0	1090.0	517.0	964.0	984.0	1118.0	184.0	211.0	232.0	221.0	396.0	318.0	1.0	0.2845186152269772	0.06057706695843734	0.38766855112920684	0.34012720707141764	0.4627643253480276	0.2736694114174476	0.2884637522579876
GENE4665X	ucsf_hc.01_1.G217B.04792		hypothetical protein			I7I48_11106					0.509837390092749	0.229151399407791	0.000207164183342336	0.854928253152586	0.541179209448614	0.492727618734568	0.0153562819862052	11.0	27.0	28.0	15.0	37.0	24.0	11.0	14.0	25.0	43.0	50.0	20.0	29.0	44.0	17.0	38.0	27.0	41.0	7.0	5.0	5.0	10.0	5.0	11.0	1.0	0.0015620772142903583	0.7375266962324664	0.3937263068189134	0.1928104121748544	0.6898645260560534	0.5817691896644024	-0.20591602919120355
GENE6556X	ucsf_hc.01_1.G217B.06732		hypothetical protein			I7I48_05702					0.481434499197031	0.332995754082246	0.00402039593684156	0.724695952611554	0.774848151030509	0.941562716953147	0.0759931360058411	21.0	19.0	42.0	18.0	32.0	30.0	12.0	21.0	36.0	47.0	55.0	16.0	30.0	38.0	32.0	43.0	30.0	29.0	5.0	4.0	3.0	8.0	25.0	17.0	1.0	0.7295063749690647	0.0668107006797447	0.7954687279015632	0.27330896652661874	0.30865514769831676	0.72303818222177	-0.2603802963638062
GENE10177X	ucsf_hc.01_1.G217B.10475		hypothetical protein		near LTR block	I7I48_06718					0.495611820424587	0.122467913455958	0.00114078985960397	0.806154884060996	0.942391365879557	0.837116049519021	0.0159365233523924	10.0	10.0	21.0	24.0	36.0	17.0	11.0	17.0	24.0	22.0	35.0	23.0	11.0	23.0	21.0	19.0	22.0	31.0	3.0	4.0	3.0	3.0	8.0	8.0	1.0	0.2838923215294342	-0.23794081692003566	0.40067582494966825	1.2668987234965854	1.0644451720335883	0.5099171400875583	0.20765874840219434
GENE7081X	ucsf_hc.01_1.G217B.07272		transcription factor TFIIA complex subunit Toa1	HISTO_LF.Contig359.fgenesh_plus.161.final_new		I7I48_00381					0.717495354456338	0.172541149172115	0.00105802956411482	0.603972767558438	0.510354832568607	0.805918462165428	0.085557199803127	3650.0	5859.0	7760.0	4336.0	7704.0	4827.0	4684.0	4646.0	8009.0	7913.0	13472.0	6423.0	7036.0	7724.0	7234.0	8377.0	8188.0	7529.0	3026.0	3117.0	5117.0	4192.0	5438.0	4022.0	1.0	0.022834284181389997	0.1836846283657998	0.19372598233548022	0.03188529443293042	0.08348725166777982	-0.08492431216604945	0.17515716794024971
GENE463X	ucsf_hc.01_1.G217B.00488		hypothetical protein	HISTO_AZ.Contig47.Fgenesh_Neurospora.157.final_new		I7I48_00175					0.0216884015910755	0.00700764350295604	0.014652717549758	0.364639864254123	0.468450281684704	0.00298046800587317	0.00100875836740848	24.0	18.0	56.0	27.0	44.0	34.0	12.0	27.0	35.0	58.0	49.0	38.0	20.0	14.0	30.0	26.0	34.0	13.0	15.0	2.0	18.0	6.0	24.0	12.0	1.0	0.8438143347715188	-0.08327528216421021	1.1321196245683938	0.7710781848116728	0.6878836360256037	0.8266881718263968	-0.3345174259744622
GENE2091X	ucsf_hc.01_1.G217B.02152		hypothetical protein		near LTR block	I7I48_03375					0.214072352126073	0.036928201324982	0.0284359563173541	0.973328649761948	0.395622373686143	0.0283625062044086	0.00794415977282902	20.0	37.0	55.0	25.0	78.0	64.0	20.0	57.0	36.0	95.0	87.0	52.0	21.0	50.0	44.0	31.0	46.0	25.0	16.0	5.0	19.0	13.0	30.0	21.0	1.0	0.019515398371262718	0.3689489457995889	0.5392154316001799	0.09500271635537652	0.9396298570477009	1.162249873568348	-0.1879627080342351
GENE9231X	ucsf_hc.01_1.G217B.09504		DUF1767 superfamily domain-containing protein	HISTO_ZL.Contig1161c.Fgenesh_histo.12.final_new		I7I48_09489					0.0951141549464982	0.0553425076180384	0.204184499817346	0.530074624163193	0.459978058171289	0.0578801217180813	0.0998075707299099	672.0	852.0	1123.0	642.0	1323.0	941.0	595.0	721.0	1205.0	1647.0	1981.0	1077.0	1139.0	1110.0	1064.0	1128.0	1348.0	1180.0	547.0	441.0	885.0	629.0	1087.0	735.0	1.0	0.22182008382559992	0.042152511843680074	0.04505020705841023	-0.0834037489064503	0.18161782027990991	0.19630613538776043	-0.16109078215976957
GENE1294X	ucsf_hc.01_1.G217B.01336	REV3	polymerase zeta subunit	HISTO_BP.Contig459-snap.154.final_new	near LTR block	I7I48_04469					0.999774748609368	0.00291253191164295	0.000257052879798674	0.170984345340307	0.403704557862616	0.0642959181563692	0.0010994821856044	2306.0	2985.0	4475.0	2709.0	4769.0	2957.0	2900.0	2593.0	4919.0	4503.0	7483.0	3857.0	3794.0	3855.0	3685.0	4421.0	5176.0	4333.0	2068.0	1588.0	2924.0	2207.0	3069.0	2172.0	1.0	0.16691647856115122	0.01735061642192104	0.20609622600337119	0.1598518139122218	0.1980949329695516	0.014648579114560967	0.2900346990759015
GENE8802X	ucsf_hc.01_1.G217B.09064	DPH5	diphthine synthase	HISTO_ZL.Contig1158.eannot.1390.final_new		I7I48_01626					0.0767255629527653	7.51538359518213e-05	3.38107278089221e-07	0.00285427563162968	0.867404787848144	0.0135485901013801	4.11073072371968e-05	2193.0	2433.0	4064.0	2141.0	4263.0	2758.0	2247.0	2192.0	4268.0	4441.0	6543.0	3260.0	3429.0	3398.0	3177.0	3429.0	4575.0	3646.0	1376.0	1269.0	2490.0	1778.0	2979.0	1820.0	1.0	0.3222518164369834	-0.04978325375321635	0.29493116969809385	0.04825276793949396	0.26410108110312347	0.1419603149427635	0.14986011941406385
GENE11465X	ucsf_hc.01_1.G217B.11800		hypothetical protein	HISTO_ZZ.Contig127a.eannot.1424.final_new	in LTR block	I7I48_11458					0.345705072077531	0.000410588905002151	5.40448936954886e-07	0.00700046225350272	0.739710274036411	0.0203185565718292	1.39726096603225e-05	226.0	222.0	448.0	217.0	511.0	302.0	250.0	203.0	449.0	451.0	783.0	301.0	374.0	316.0	334.0	336.0	426.0	310.0	134.0	105.0	190.0	121.0	254.0	126.0	1.0	0.43020752212903	-0.11733133051291977	0.4986406284989502	0.13232585344958014	0.5884764262310203	0.33669083863666005	0.36802896887250025
GENE6924X	ucsf_hc.01_1.G217B.07109	PSF2	DNA replication complex GINS protein psf2	HISTO_KF.Contig601.eannot.1265.final_new		I7I48_02361					0.874896314575395	0.101699807834042	0.0154090701512859	0.0838082923159551	0.386628153446054	0.125636394914749	0.0124999146540966	2029.0	2822.0	4039.0	2172.0	4269.0	2625.0	2456.0	2434.0	4120.0	4883.0	7219.0	3364.0	3781.0	3615.0	3759.0	3894.0	4659.0	3776.0	1571.0	1478.0	3163.0	1944.0	3339.0	2139.0	1.0	0.1012959271635907	0.05531202967679061	0.17718448918562046	-0.03985825520162933	0.15728442763960082	-0.03817699281393949	0.1692977198114205
GENE7941X	ucsf_hc.01_1.G217B.08178	HSK1	serine/threonine-protein kinase Hsk1		in LTR block	I7I48_11288					0.282978160210183	7.14853568275272e-06	1.27159541373167e-06	0.000388117397302664	0.150028534566797	1.91967864343388e-05	8.23323239775709e-05	3255.0	3700.0	6441.0	3399.0	6581.0	3887.0	3998.0	3591.0	7339.0	6998.0	11620.0	5053.0	5266.0	4377.0	4842.0	5007.0	6658.0	4923.0	2262.0	2015.0	4222.0	2758.0	4627.0	2809.0	1.0	0.2576971319928738	-0.07929492861061593	0.32505084564205333	0.08075454383631353	0.25628013621046364	0.0027198931148140204	0.34679877496897404
GENE1166X	ucsf_hc.01_1.G217B.01203		hypothetical protein			I7I48_04335					0.808248580201268	0.0903748897413425	0.000160209387890574	0.447272566621682	0.65750860211956	0.00402465925856968	0.000211910487455528	27.0	15.0	35.0	22.0	28.0	21.0	22.0	14.0	35.0	34.0	55.0	20.0	25.0	19.0	23.0	10.0	30.0	12.0	4.0	1.0	9.0	4.0	8.0	5.0	1.0	1.5078921443248186	0.15889560273756265	0.9591157218017357	0.9789995077605356	0.5424681593677956	0.6418564098941736	1.0109074207243356
GENE2585X	ucsf_hc.01_1.G217B.02659		conserved protein with lysophospholipase and esterase/lipase domains	HISTO_DM.Contig933.eannot.1567.final_new	near LTR block	I7I48_07900					0.94082214933112	0.00152617481657567	2.88207791075004e-08	0.688601861870429	0.972247342376935	0.000266969147502006	2.62119767637068e-09	4356.0	6014.0	7984.0	4781.0	7858.0	5592.0	4737.0	4969.0	8524.0	9384.0	14192.0	7417.0	7197.0	6997.0	6891.0	7613.0	8835.0	7808.0	2883.0	2415.0	4731.0	3624.0	5396.0	3436.0	1.0	0.2657415890719772	0.20918371510854783	0.22261028439760722	0.16064930230223773	0.09987172304717706	0.11512462159246706	0.1792198827943876
GENE2719X	ucsf_hc.01_1.G217B.02794		hypothetical protein		near LTR block	I7I48_07765					0.0708480603168477	0.00329673187790373	5.31490590993613e-06	0.37419376467639	0.00283664600190987	0.000356324285069724	9.1822466732076e-07	36.0	21.0	57.0	31.0	51.0	39.0	28.0	10.0	36.0	20.0	60.0	10.0	33.0	17.0	18.0	13.0	35.0	9.0	0.0	0.0	6.0	0.0	5.0	2.0	1.0	2.2514925739799647	0.9660996313525746	1.9899942375412176	1.7995619192305656	1.7312142566860615	1.8545079876689676	1.6870799228591926
GENE4655X	ucsf_hc.01_1.G217B.04781		hypothetical protein	HISTO_GL.Contig285.Fgenesh_histo.28.final_new		I7I48_11093					0.69650894736131	0.435764556240343	0.000393906675611447	0.386631941212483	0.293590952184966	0.0184103263736992	0.000369579539007667	86.0	130.0	175.0	85.0	169.0	98.0	90.0	83.0	172.0	178.0	293.0	106.0	153.0	134.0	167.0	114.0	192.0	131.0	50.0	35.0	92.0	59.0	92.0	53.0	1.0	0.3616319774813286	0.4330766079650086	0.46516714164605877	0.10547024536119864	0.3151909273838387	0.03811479369288873	0.21937153052230873
GENE11236X	ucsf_hc.01_1.G217B.11565		epoxide hydrolase	HISTO_ZY.Contig518.Fgenesh_Neurospora.66.final_new		I7I48_10459					0.31670090723811	0.298029335804579	0.000388704778225677	0.448594677769643	0.643437528624055	0.00205423436645934	1.41389605926785e-05	467.0	629.0	1011.0	512.0	1080.0	745.0	568.0	516.0	875.0	1109.0	1640.0	757.0	793.0	670.0	693.0	697.0	1578.0	733.0	297.0	204.0	507.0	266.0	629.0	306.0	1.0	0.26132026219542315	0.16872713668997275	0.4576144834756031	0.15451988244393267	0.4530267786828226	0.4236214740957829	0.33603613990717296
GENE5215X	ucsf_hc.01_1.G217B.05351		RNase3 domain-containing protein	HISTO_GX.Contig297.Fgenesh_histo.47.final_new	in LTR block	I7I48_10104					0.39914103557721	0.341871070874684	0.00775569482622297	0.633855451104371	0.381258325623539	0.00601812527030008	0.000468278840817545	2068.0	2999.0	4386.0	2608.0	4410.0	2998.0	2615.0	2482.0	4743.0	5072.0	7863.0	3536.0	4330.0	3869.0	3925.0	4129.0	5029.0	4181.0	1755.0	1555.0	3078.0	2287.0	3593.0	2204.0	1.0	0.021137452622411956	0.03544138810790187	0.188458935102922	0.11638690904572169	0.09654042682934172	0.04585269224497157	0.15216115865977198
GENE5421X	ucsf_hc.01_1.G217B.05563		SNF7 family protein	HISTO_GY.Contig460.eannot.1726.final_new		I7I48_05022					0.402235528573633	0.242987596277678	0.00830005573058415	0.999644740112197	0.82104477803083	0.00717674769859554	0.000245398913216315	1929.0	2851.0	3874.0	2435.0	4159.0	2861.0	2607.0	2529.0	4272.0	4842.0	6996.0	3375.0	3701.0	3588.0	3425.0	3995.0	4964.0	3806.0	1572.0	1453.0	2776.0	1800.0	3285.0	2277.0	1.0	0.02916725143342358	0.07082810181240351	0.11778652322821337	0.1257721713633142	0.12039603905569418	0.08677103883305382	0.2561293538937939
GENE5027X	ucsf_hc.01_1.G217B.05158		calpain-9	HISTO_GL.Contig59.eannot.1251.final_new	near LTR block	I7I48_10933					0.680215546535874	0.635203097892571	0.0160827655015025	0.201986450537409	0.345769284993258	0.286941232846583	0.00436636008372997	386.0	560.0	900.0	460.0	899.0	522.0	576.0	444.0	1007.0	802.0	1442.0	628.0	794.0	665.0	862.0	871.0	1026.0	719.0	363.0	209.0	468.0	357.0	700.0	387.0	1.0	0.04324708088142959	0.0576599013125394	0.346341114359749	0.0565938036786191	0.24494766261095968	-0.03273107168326117	0.4126211682028593
GENE8517X	ucsf_hc.01_1.G217B.08773		lipoxygenase domain-containing protein	HISTO_ZL.Contig1131.fgenesh_plus.91.final_new		I7I48_01919					0.332135722672892	0.0377152762602835	0.00264046438336402	0.236688448986993	0.0629344965321935	0.0537727389338932	0.00145596004315345	1342.0	1815.0	2504.0	1437.0	2733.0	1820.0	1599.0	1418.0	2848.0	2832.0	4903.0	1970.0	2415.0	2572.0	2248.0	2653.0	3097.0	2253.0	1105.0	969.0	1842.0	1335.0	2070.0	1304.0	1.0	0.14445838926592192	0.05807009274388175	0.12689508414794215	0.0037122377429419373	0.1533313909956222	0.0729302662295721	0.1896791871033221
GENE4845X	ucsf_hc.01_1.G217B.04975		C6 transcription factor	HISTO_GL.Contig296.Fgenesh_histo.79.final_new	near LTR block	I7I48_10788					0.641706676176283	0.30747395518384	0.00978113685927713	0.443297018663663	0.573597597316519	0.0642445216587957	0.0218600346138062	942.0	1401.0	2003.0	1117.0	2079.0	1386.0	1213.0	1187.0	2227.0	2166.0	3461.0	1683.0	1987.0	1778.0	1830.0	2130.0	2296.0	1806.0	863.0	796.0	1389.0	1063.0	1572.0	1017.0	1.0	0.00040551218680651147	0.05097959461379631	0.17119966995846614	0.0067298007321561215	0.1251233880800262	0.04634782946217619	0.1575369907764168
GENE11003X	ucsf_hc.01_1.G217B.11326	SRP14	signal recognition particle 14kD protein	HISTO_ZU.Contig65.Fgenesh_histo.275.final_new		I7I48_03037					0.568199637241835	0.0941436540453311	1.91940373458104e-06	0.13287248536324	0.0613456853105288	0.000398126382691678	1.74319587770885e-05	1706.0	2405.0	3460.0	1809.0	3370.0	2153.0	1879.0	1721.0	3508.0	3635.0	5787.0	2350.0	3173.0	2637.0	2916.0	2826.0	3989.0	2829.0	1053.0	1070.0	1987.0	1389.0	2413.0	1502.0	1.0	0.23990938585626775	0.21337263239014792	0.3426856476584277	0.08507405976063787	0.20487731106135776	0.06461151939117737	0.17173978039491722
GENE357X	ucsf_hc.01_1.G217B.00382	GPI3	phosphatidylinositol N-acetylglucosaminyltransferase GPI3	HISTO_AZ.Contig47.eannot.1660.final_new	near LTR block	I7I48_00068					0.843622473499647	0.802390831810515	0.0210719476377156	0.972914550512303	0.860642176210198	0.168706727079264	0.0592656473803863	2326.0	3127.0	4159.0	2771.0	4631.0	3238.0	2534.0	2846.0	4560.0	5586.0	7940.0	3903.0	4504.0	4298.0	4085.0	4626.0	5973.0	4947.0	1897.0	1883.0	3188.0	2546.0	3843.0	2641.0	1.0	0.07880486473246417	-0.01617957642107548	-0.00011003376725593483	0.09192466589289428	0.05516890563157428	0.04502864611079449	-0.005133264840806007
GENE10992X	ucsf_hc.01_1.G217B.11315		phosphotyrosine protein phosphatase	HISTO_ZU.Contig65.fgenesh_plus.104.final_new		I7I48_03026					0.907243991276309	0.954969401902378	0.00106400301220228	0.648466358134805	0.784765446249906	0.00570703522988976	0.00850353611346597	1966.0	2692.0	3717.0	2156.0	3867.0	2773.0	2175.0	2350.0	3942.0	4786.0	6803.0	3241.0	3681.0	3335.0	3585.0	3397.0	5044.0	3812.0	1397.0	1428.0	2675.0	1890.0	2975.0	2200.0	1.0	0.12600089670681935	0.05748391674600928	0.1275396242005895	0.019676407129109563	0.08481771650319914	0.11113766028117933	0.06423962089893909
GENE8046X	ucsf_hc.01_1.G217B.08283		RPA1_DBD superfamily domain-containing protein	HISTO_ZE.Contig158.Fgenesh_Aspergillus.91.final_new		I7I48_02158					0.186556238760164	0.364965752671948	5.501016548166e-05	0.0954810365396173	0.524218359581807	0.00803377085371932	0.00281536168777621	2170.0	3155.0	4663.0	2541.0	4766.0	2956.0	2875.0	2823.0	5099.0	5111.0	8532.0	3900.0	4461.0	3841.0	4098.0	4084.0	5683.0	4416.0	1727.0	1671.0	2963.0	2283.0	3592.0	2330.0	1.0	0.031450105002201134	0.04945816735278186	0.21767197130844185	0.019716893828471527	0.14939869321972132	-0.03362781609411858	0.22975741373313152
GENE11075X	ucsf_hc.01_1.G217B.11398		hypothetical protein	HISTO_ZU.Contig65.Fgenesh_histo.103.final_new	near LTR block	I7I48_03110					0.817856019316728	0.835095110516951	0.0455514866924988	0.646389626293623	0.386400601349585	0.463247454892443	0.165456272179435	415.0	551.0	673.0	419.0	770.0	491.0	408.0	452.0	843.0	879.0	1327.0	757.0	665.0	719.0	782.0	813.0	921.0	685.0	339.0	305.0	496.0	373.0	565.0	412.0	1.0	0.20864658243635148	0.09532585280791217	-0.011687777374798536	-0.01691710326346829	0.08263877658368202	-0.05995125360149789	-0.02334392259380813
GENE9863X	ucsf_hc.01_1.G217B.10154	COQ9	ubiquinone biosynthesis protein COQ9	HISTO_ZT.Contig1089.eannot.1679.final_new		I7I48_06277					0.872056808532053	0.577120206569311	0.194101522102123	0.774869631818538	0.598777434359647	0.169295320318935	0.100336069388281	2518.0	3575.0	4790.0	2956.0	5125.0	3519.0	2900.0	3108.0	5518.0	6151.0	8452.0	4496.0	4811.0	4903.0	4590.0	5172.0	6248.0	5171.0	2075.0	2065.0	3980.0	2888.0	4433.0	2922.0	1.0	0.036547916094285426	0.020295049961076117	0.046995599169155966	0.028487442831445442	0.044721647989415914	0.008412895523875363	0.03280669801650582
GENE11244X	ucsf_hc.01_1.G217B.11573		hypothetical protein			I7I48_10467					0.919907556098681	0.12647572038817	0.0070427513532394	0.627101767882769	0.355399519279956	0.039321313796681	0.00707982458314923	29.0	24.0	40.0	23.0	40.0	30.0	29.0	26.0	52.0	63.0	70.0	39.0	40.0	22.0	24.0	28.0	40.0	26.0	11.0	9.0	27.0	7.0	13.0	13.0	1.0	0.8533235339768732	0.06355719028077023	0.3933666589965521	0.28588331692337143	0.29357620190255235	0.39047704656983545	0.6458454275713763
GENE690X	ucsf_hc.01_1.G217B.00718		no significant blast hit	HISTO_BI.Contig285.eannot.1123.final_new	near LTR block	I7I48_12141	Ryp1_ChIP		Ryp3_ChIP	Ryp4_ChIP	0.007812100839133	0.000570050657579548	1.97222774552701e-05	0.518855932183426	0.616468379682391	0.295868665278938	0.000329691890916099	1331.0	2145.0	2713.0	1777.0	2584.0	2155.0	1101.0	1608.0	1715.0	3587.0	3402.0	2460.0	1805.0	2979.0	1369.0	2751.0	2099.0	2834.0	735.0	1077.0	942.0	622.0	1120.0	1383.0	1.0	0.32202614112974715	0.4884544752180471	0.4319647927584169	0.49943725305660713	0.26190462926812685	0.5060554994895368	-0.1590348987854835
GENE5262X	ucsf_hc.01_1.G217B.05401		hypothetical protein			I7I48_05186					0.00174017105478191	0.00253274365468731	3.24875211620779e-05	0.55672968120381	0.215745447264557	0.191194719286877	0.000173716988044374	353.0	487.0	567.0	375.0	619.0	527.0	250.0	318.0	371.0	794.0	816.0	514.0	541.0	696.0	373.0	559.0	506.0	693.0	158.0	153.0	275.0	252.0	298.0	268.0	1.0	0.5037379986990316	0.44559686407713217	0.2694843475648021	0.3514546720346021	0.29617778043313203	0.5702581018761017	-0.20063971932065794
GENE3088X	ucsf_hc.01_1.G217B.03172		hypothetical protein			I7I48_03515					0.0126917311517436	0.0288444951429478	0.00195525985690665	0.637637888849713	0.846195469761653	0.783324628877297	0.00373312166384013	207.0	283.0	337.0	245.0	447.0	347.0	179.0	296.0	269.0	482.0	563.0	357.0	335.0	467.0	276.0	390.0	400.0	508.0	114.0	143.0	222.0	161.0	254.0	198.0	1.0	0.23521511871869105	0.16361937897716095	0.019827455919490866	0.23844078742980068	0.3270371790389208	0.4681759844871909	-0.18139048009803904
GENE2458X	ucsf_hc.01_1.G217B.02529		hypothetical protein		near LTR block	I7I48_08031					0.00229222251461204	2.58272607685593e-05	4.14052298973077e-05	0.512677692982717	0.91118632982027	0.663468887960808	6.29231555756047e-06	271.0	349.0	441.0	298.0	477.0	416.0	245.0	305.0	347.0	641.0	604.0	488.0	299.0	523.0	265.0	545.0	426.0	566.0	134.0	150.0	219.0	142.0	302.0	204.0	1.0	0.43133607824863907	0.2738431973702493	0.21563348958963902	0.32872879233978924	0.2289303277702892	0.5377596002017491	0.07862879835347902
GENE6479X	ucsf_hc.01_1.G217B.06652		hypothetical protein	HISTO_JG.Contig207.Fgenesh_Aspergillus.99.final_new		I7I48_05784					0.0528546505093994	0.013190929545524	0.00155574627406036	0.546941566627949	0.9316455436807	0.572219842080958	0.00194178105401527	761.0	1033.0	1353.0	950.0	1608.0	1282.0	715.0	974.0	1240.0	1884.0	2421.0	1448.0	1288.0	1846.0	1124.0	1692.0	1572.0	1895.0	477.0	571.0	908.0	686.0	1144.0	825.0	1.0	0.12092889163405474	0.03971820012274474	0.03354400885862496	0.20138546242601496	0.18277460020240444	0.3620310000330944	-0.17644148453206476
GENE3244X	ucsf_hc.01_1.G217B.03330		hypothetical protein			I7I48_04493					0.0103951909294711	0.00831877515491502	0.000211933555977622	0.89921924200669	0.908648847447942	0.581968880619529	0.000138562032408167	106.0	152.0	196.0	130.0	224.0	161.0	85.0	133.0	136.0	283.0	294.0	170.0	156.0	235.0	117.0	222.0	222.0	209.0	48.0	57.0	88.0	52.0	124.0	85.0	1.0	0.34141282787200256	0.33753550164694257	0.30792488140166263	0.3952231848467527	0.4003205567902026	0.43115278673200264	-0.1829223838734375
GENE5922X	ucsf_hc.01_1.G217B.06072	CWF15	Cwf15/Cwc15 cell cycle control family protein	HISTO_HS.Contig68.Fgenesh_histo.164.final_new		I7I48_07102					0.150055612882641	0.0317186625704107	0.00353113254195414	0.845778537249382	0.96116514738457	0.679981745263543	0.000183475639466868	5377.0	7162.0	10187.0	6532.0	11248.0	8032.0	6186.0	6479.0	10114.0	13544.0	17357.0	9301.0	9780.0	11252.0	9009.0	11427.0	12760.0	11492.0	4378.0	4030.0	7527.0	5439.0	8959.0	5808.0	1.0	0.07652241049115904	-0.03178311373710141	0.08115111657079854	0.11783599101882825	0.12429322941151799	0.14449509093142954	0.0712321228385786
GENE5682X	ucsf_hc.01_1.G217B.05828		hypothetical protein		near LTR block	I7I48_07348					0.266283969669652	0.114326011582135	0.0557684194401343	0.805744956824291	0.86921431418336	0.570455669790736	0.0129590933163315	4.0	16.0	6.0	2.0	14.0	11.0	2.0	13.0	1.0	15.0	16.0	4.0	3.0	9.0	3.0	15.0	3.0	5.0	3.0	0.0	2.0	0.0	0.0	3.0	1.0	0.7767309666286857	2.12936694609536	0.39008185482436586	-0.3106519592955541	1.4478326747168457	1.6194271456353058	-0.2787440463317541
GENE6156X	ucsf_hc.01_1.G217B.06316		hypothetical protein		near LTR block	I7I48_01010					0.0168816007654783	0.0257398424522476	0.0039504662427229	0.662716109816042	0.760572916651866	0.326304409953273	0.00056648146839739	265.0	315.0	433.0	300.0	489.0	436.0	194.0	270.0	362.0	618.0	698.0	463.0	354.0	543.0	361.0	449.0	513.0	530.0	173.0	146.0	252.0	171.0	325.0	244.0	1.0	0.3435111449505812	0.07060615067951126	0.13366744886516102	0.28277825548832114	0.20915385815302123	0.5498401621677913	-0.3129086672728687
GENE3472X	ucsf_hc.01_1.G217B.03563		hypothetical protein			I7I48_04727					0.0182440724592006	0.0160549013382711	0.00233833728082985	0.405429970366661	0.377239841089178	0.324684081392707	0.00047120147828588	173.0	245.0	239.0	171.0	303.0	265.0	105.0	178.0	179.0	545.0	419.0	319.0	186.0	330.0	177.0	316.0	309.0	314.0	90.0	78.0	130.0	119.0	167.0	110.0	1.0	0.4828829367040557	0.4618371599910156	0.0308091013588756	0.22676983092931557	0.2726895047843758	0.5857183593218656	-0.44228783357251444
GENE8115X	ucsf_hc.01_1.G217B.08353		hypothetical protein	HISTO_ZE.Contig158.Fgenesh_histo.118.final_new		I7I48_02088				Ryp4_ChIP	0.0358504135455877	0.059350468591873	0.00360114781230732	0.987354564507919	0.274664455075534	0.52027646418986	0.000526912011247235	739.0	904.0	1318.0	804.0	1371.0	1130.0	667.0	904.0	1192.0	1802.0	2258.0	1336.0	1165.0	1414.0	1147.0	1431.0	1667.0	1505.0	523.0	490.0	888.0	676.0	1089.0	661.0	1.0	0.20328136868705116	-0.027981414240248803	0.12039305894944086	0.08543762294213142	0.0774596528391509	0.30467953273143067	-0.1519790482425991
GENE1772X	ucsf_hc.01_1.G217B.01828		hypothetical protein			I7I48_08335					0.47132705108282	0.00820325505322182	7.61622801451769e-05	0.0462137940053712	0.491626810824853	0.712295720049926	1.90379679970084e-05	327.0	645.0	647.0	504.0	700.0	615.0	413.0	474.0	591.0	949.0	1073.0	770.0	557.0	897.0	429.0	902.0	642.0	924.0	263.0	303.0	326.0	249.0	280.0	272.0	1.0	0.04152530908066865	0.49861435951357835	0.10774676672666894	0.42549865239291895	0.12146116748956848	0.4408484835322386	0.17043962542163849
GENE2175X	ucsf_hc.01_1.G217B.02240		hypothetical protein			I7I48_07617					0.394041144605532	0.18286470307145	0.00761450834043524	0.148052446872962	0.85037661329833	0.723428857521228	0.00123475920731285	166.0	274.0	378.0	243.0	369.0	396.0	188.0	266.0	314.0	544.0	622.0	419.0	334.0	477.0	304.0	504.0	385.0	414.0	125.0	113.0	204.0	178.0	253.0	214.0	1.0	-0.10318719982990165	0.09626363365456836	0.16442009458146822	0.20582637581188834	0.029910701647888338	0.6376707131947383	-0.13162296003799145
GENE3374X	ucsf_hc.01_1.G217B.03464		hypothetical protein	HISTO_EA.Contig33.Fgenesh_histo.174.final_new		I7I48_04628					0.372917659785645	0.041229809364106	8.36461381101513e-06	0.10645916139293	0.329574133976935	0.877052277396778	1.77676265342646e-05	455.0	807.0	931.0	700.0	1048.0	812.0	475.0	662.0	843.0	1534.0	1791.0	1174.0	851.0	1266.0	791.0	1243.0	1030.0	1166.0	282.0	331.0	450.0	456.0	606.0	459.0	1.0	-0.02058813747430488	0.2835899298554656	0.09435274916217562	0.3609598397851652	0.16526147922313505	0.30338784591874557	-0.16607195682128495
GENE4112X	ucsf_hc.01_1.G217B.04221		hypothetical protein		transposon	I7I48_05348					0.664269469424541	0.0287969899708088	6.73124707822004e-06	0.0149195009572683	0.856479248401713	0.150787660020314	1.84576126495442e-06	149.0	278.0	239.0	189.0	241.0	308.0	101.0	227.0	216.0	431.0	508.0	397.0	168.0	379.0	203.0	344.0	229.0	318.0	36.0	64.0	63.0	78.0	99.0	83.0	1.0	0.41884508587436464	0.7945437905668147	0.18156142890933458	0.5215114304780446	0.09376850491492483	0.9530293152175946	-0.34729877754406546
GENE988X	ucsf_hc.01_1.G217B.01023		hypothetical protein			I7I48_04156					0.0587125709130245	0.131814631172031	2.60758114112179e-05	0.181651694712687	0.536254265986619	0.416650108039863	0.000101001938825911	131.0	177.0	236.0	209.0	293.0	279.0	130.0	210.0	192.0	441.0	391.0	288.0	218.0	339.0	218.0	327.0	282.0	296.0	72.0	89.0	106.0	99.0	114.0	113.0	1.0	0.1362039611945458	0.047127047844825576	0.06581751673853553	0.5687053862322955	0.27754737941519547	0.7130486691373554	-0.08228713793336428
GENE1621X	ucsf_hc.01_1.G217B.01676		hypothetical protein			I7I48_08489					0.136474717243412	0.393423537055326	1.6018820073493e-05	0.289266022900411	0.396327399775195	0.654550188696698	3.39657861393869e-05	603.0	881.0	1202.0	824.0	1280.0	1103.0	576.0	893.0	1112.0	1791.0	2081.0	1299.0	1197.0	1507.0	1082.0	1392.0	1453.0	1440.0	399.0	438.0	568.0	523.0	835.0	612.0	1.0	0.05061428455041206	0.07538794466610188	0.12806167394969226	0.2613939878635625	0.11894157579576259	0.4103344624669223	-0.22289698495832777
GENE3820X	ucsf_hc.01_1.G217B.03920		hypothetical protein		near LTR block	I7I48_08884					0.440245699582443	0.607537640059191	0.102271699133125	0.575639121093163	0.912851596164679	0.951525927465294	0.0652064204191019	46.0	43.0	54.0	45.0	41.0	48.0	26.0	29.0	35.0	93.0	89.0	70.0	39.0	98.0	59.0	61.0	58.0	68.0	8.0	23.0	28.0	19.0	43.0	23.0	1.0	0.8466205217470636	0.22857206803829255	0.15848220691285558	0.5758703314684326	-0.3344531436111452	0.3964337772180796	-0.1720959412032634
GENE9543X	ucsf_hc.01_1.G217B.09821		hypothetical protein			I7I48_06756					0.563567227205573	0.603598322973169	0.173640525349323	0.724464069832165	0.962518864866214	0.866990456371993	0.140309604986193	32.0	54.0	55.0	31.0	70.0	66.0	27.0	40.0	44.0	99.0	112.0	57.0	40.0	116.0	48.0	78.0	94.0	48.0	12.0	21.0	35.0	21.0	49.0	38.0	1.0	0.17150127202718402	0.395484645326185	0.026385496845729994	-0.11297263687065301	0.271730525800418	0.693475118891838	-0.27698493388210904
GENE5376X	ucsf_hc.01_1.G217B.05518		hypothetical protein			I7I48_05068					0.513518040874144	0.266126371273616	0.0207089557096239	0.712682562039244	0.704656708099579	0.595700144302336	0.0204240808505599	18.0	25.0	21.0	13.0	30.0	31.0	9.0	13.0	29.0	43.0	37.0	53.0	13.0	43.0	18.0	29.0	33.0	59.0	5.0	10.0	9.0	6.0	9.0	6.0	1.0	0.6579146736077841	0.5990535115008591	-0.04243776582217296	-0.03603720922699594	0.36224435994461607	0.9148004558706675	-0.5110892849830769
GENE6790X	ucsf_hc.01_1.G217B.06975		hypothetical protein	HISTO_KF.Contig597-snap.94.final_new		I7I48_02640					0.0121933260396251	0.00453543006457044	6.56082209234664e-07	0.362710700534548	0.673928781148726	0.841057671770379	2.59402834425098e-05	875.0	1321.0	1621.0	1141.0	1758.0	1235.0	869.0	1203.0	1545.0	2172.0	2701.0	1651.0	1515.0	1833.0	1465.0	2095.0	1821.0	2054.0	616.0	671.0	975.0	873.0	1129.0	869.0	1.0	0.11551007559370685	0.18767427835224737	0.08749618711284679	0.25887583201554687	0.10472204118834672	0.10148522688084682	-0.10188918193876262
GENE6796X	ucsf_hc.01_1.G217B.06981		hypothetical protein			I7I48_02647					0.0302884715222466	0.0129474452450305	7.28198016420547e-05	0.30257731915687	0.209809944354782	0.750575044407752	0.000118801677886264	163.0	250.0	345.0	218.0	308.0	308.0	168.0	235.0	223.0	581.0	471.0	376.0	245.0	410.0	221.0	393.0	331.0	394.0	72.0	89.0	130.0	124.0	202.0	154.0	1.0	0.1720064554370735	0.2656932846847333	0.33423770182414314	0.3509630800702932	0.07103202349130333	0.5770455334803333	0.00798630471535322
GENE714X	ucsf_hc.01_1.G217B.00742		hypothetical protein		in LTR block	I7I48_12117					0.390618961108309	0.393217382416757	0.0016074710815835	0.465957338711793	0.9788228086375	0.444254014110095	0.000294475830221587	53.0	109.0	100.0	71.0	134.0	98.0	77.0	57.0	80.0	181.0	176.0	144.0	99.0	150.0	98.0	116.0	121.0	129.0	29.0	19.0	42.0	48.0	51.0	28.0	1.0	0.13404130729335417	0.6455282420439041	0.1264621835680242	0.31305963830129424	0.4470823978517242	0.5036853647404942	0.4612206197609443
GENE1577X	ucsf_hc.01_1.G217B.01631		hypothetical protein	HISTO_DA.Contig93.Fgenesh_histo.47.final_new		I7I48_08533					0.660832083143995	0.250431613226044	0.00127952424941543	0.628211657913728	0.789259220910457	0.809246043815896	0.00020663283905163	41.0	73.0	103.0	37.0	78.0	110.0	49.0	73.0	71.0	122.0	150.0	97.0	73.0	117.0	48.0	102.0	109.0	98.0	13.0	19.0	29.0	16.0	37.0	17.0	1.0	0.2337163502254025	0.5365161252653665	0.6350000478746964	-0.15189040999493952	0.13634338217299946	1.1356387026618264	0.2805554325525865
GENE2206X	ucsf_hc.01_1.G217B.02272		hypothetical protein			I7I48_07584					0.340615374405384	0.0330788163172971	8.90854843886255e-07	0.720751525929184	0.453262111852268	0.205576244510442	1.04005939762108e-07	47.0	93.0	100.0	64.0	130.0	86.0	44.0	73.0	112.0	129.0	168.0	88.0	81.0	101.0	66.0	107.0	116.0	120.0	21.0	9.0	29.0	9.0	19.0	13.0	1.0	0.402384296319409	0.857590009426629	0.566416550664279	0.6043699240424191	0.843480398961239	0.7562161400170989	0.10078401254936098
GENE2979X	ucsf_hc.01_1.G217B.03059		hypothetical protein			I7I48_12041					0.582353067127358	0.339920161901912	0.0203955154077337	0.849868269612589	0.954299019824117	0.852204404919357	0.00218327828805193	64.0	78.0	86.0	61.0	97.0	73.0	40.0	55.0	97.0	120.0	168.0	107.0	94.0	111.0	72.0	92.0	108.0	131.0	48.0	18.0	43.0	33.0	53.0	39.0	1.0	0.5739063577197974	0.3354667127386972	0.08014350143015725	0.2658075882664772	0.15305513044904728	0.2514106715248172	-0.30494900122433377
GENE1448X	ucsf_hc.01_1.G217B.01500		hypothetical protein			I7I48_08666					0.193392420537057	0.0870372728000505	8.16481857168269e-05	0.649328969891248	0.62741253480143	0.069948807575953	6.86455674225584e-07	292.0	432.0	566.0	380.0	592.0	433.0	318.0	334.0	588.0	711.0	876.0	565.0	523.0	590.0	454.0	580.0	700.0	602.0	232.0	172.0	333.0	198.0	350.0	248.0	1.0	0.16932492251468645	0.2117552921185366	0.2058004253613266	0.3093987321781664	0.17074916623243652	0.2259795156576665	0.08470356389471645
GENE1872X	ucsf_hc.01_1.G217B.01929		abc transporter	HISTO_DA.Contig93-snap.315.final_new	near LTR block	I7I48_08234					0.106444232903819	0.0213355207882884	1.61540993901203e-07	0.72030134754014	0.822570294108777	0.00645246546177169	9.90391561911247e-09	193.0	242.0	392.0	253.0	417.0	294.0	216.0	229.0	344.0	440.0	608.0	356.0	318.0	349.0	274.0	323.0	473.0	308.0	94.0	41.0	145.0	82.0	172.0	92.0	1.0	0.41518559838701163	0.21900364086762147	0.5183808575184918	0.5654517598766415	0.5076739440069118	0.5101788904649815	0.3697409505638318
GENE2948X	ucsf_hc.01_1.G217B.03028		hypothetical protein			I7I48_12010					0.168741949646857	0.00357988766122532	5.04842492419017e-06	0.683703584724923	0.334265052825796	0.551392322183313	6.11045064449637e-07	153.0	186.0	248.0	162.0	221.0	203.0	134.0	108.0	170.0	349.0	399.0	203.0	158.0	295.0	135.0	263.0	241.0	261.0	39.0	32.0	75.0	40.0	88.0	43.0	1.0	0.8061850530298522	0.5652888894654424	0.5840284207188522	0.6490000962061924	0.31829881061758236	0.7020344163178325	0.40807446381080226
GENE6411X	ucsf_hc.01_1.G217B.06579		hypothetical protein	HISTO_JG.Contig206.eannot.1564.final_new	near LTR block	I7I48_05414					0.0676407634983542	0.00475630336981022	2.18685458478717e-07	0.815654957229252	0.111994846839847	0.270502191016587	7.9053264087178e-08	187.0	250.0	311.0	225.0	335.0	233.0	167.0	190.0	277.0	346.0	517.0	280.0	286.0	333.0	262.0	373.0	294.0	328.0	97.0	62.0	116.0	86.0	142.0	97.0	1.0	0.5162541346820673	0.4123410040445674	0.3314318738197275	0.5431049531849075	0.3387220199019074	0.32184531340040756	0.1460465282384673
GENE6617X	ucsf_hc.01_1.G217B.06799		hypothetical protein		in LTR block	I7I48_02462					0.735108005243231	0.293894554223057	0.0189137625606755	0.89833235646019	0.645853182565356	0.568421408245346	0.00524539816843727	27.0	51.0	66.0	42.0	104.0	57.0	35.0	54.0	73.0	82.0	132.0	48.0	49.0	70.0	71.0	82.0	84.0	64.0	31.0	14.0	35.0	30.0	34.0	17.0	1.0	-0.15396139184659602	0.22934628336249197	0.20279750162682897	0.234683811397148	0.7550837411125231	0.39922816996503596	0.00694790772792897
GENE601X	ucsf_hc.01_1.G217B.00626		hypothetical protein			I7I48_00313					0.377019736216591	0.24250932569259	9.43650390338846e-07	0.797196710034056	0.460911111820499	0.097562846940588	1.46426209542892e-06	46.0	85.0	99.0	54.0	79.0	59.0	43.0	55.0	68.0	94.0	145.0	78.0	57.0	67.0	80.0	100.0	100.0	70.0	9.0	2.0	13.0	8.0	7.0	11.0	1.0	0.8536562282215998	1.2105167935499999	1.0339582091541097	0.8432957225211999	0.6104260868008218	0.6983744048134308	0.5499628065568019
GENE6429X	ucsf_hc.01_1.G217B.06601		hypothetical protein	HISTO_JG.Contig206.eannot.1543.final_new	in LTR block	I7I48_05392					0.161044485132239	0.0860246346998395	3.0019703235888e-12	0.325288346115146	0.204799949779312	0.151137481885938	2.86328692079457e-12	545.0	983.0	1104.0	683.0	1209.0	870.0	617.0	739.0	1121.0	1291.0	1781.0	1081.0	1085.0	1288.0	971.0	1220.0	1268.0	1223.0	204.0	188.0	301.0	229.0	385.0	278.0	1.0	0.30556365604279634	0.6340763735482469	0.40614214457135667	0.39153977795594663	0.43736903810200634	0.46888798176220714	0.2769454897857271
GENE637X	ucsf_hc.01_1.G217B.00662		hypothetical protein		near LTR block	I7I48_00349					0.0161373999461741	0.143911780819614	1.01281245393776e-08	0.825986902159676	0.380835447975866	0.558736722768104	1.64526084714002e-08	60.0	108.0	118.0	74.0	154.0	79.0	55.0	57.0	108.0	146.0	154.0	104.0	122.0	120.0	100.0	131.0	132.0	133.0	6.0	8.0	10.0	9.0	20.0	4.0	1.0	0.8138111289895519	1.1346659857099617	0.8665273121101117	0.8747303928078117	1.1494566340222216	0.6968900713912217	0.4818856516595619
GENE11121X	ucsf_hc.01_1.G217B.11444		hypothetical protein		near LTR block	I7I48_04872					0.193874951855115	0.538739079241568	6.62662348438588e-08	0.773375206229123	0.978919539076224	0.522036902999992	3.45638378646347e-08	667.0	902.0	1340.0	739.0	1299.0	1008.0	664.0	740.0	1273.0	1657.0	2173.0	1164.0	1307.0	1440.0	1152.0	1253.0	1637.0	1375.0	384.0	316.0	566.0	381.0	719.0	483.0	1.0	0.2563323806128226	0.16965833736296254	0.3451000295173623	0.16472867176767192	0.20049498691300194	0.34076294704278265	0.04235563690858246
GENE1798X	ucsf_hc.01_1.G217B.01854		phosphoglycerate mutase	HISTO_DA.Contig93.Fgenesh_histo.87.final_new	near LTR block	I7I48_08309	Ryp1_ChIP				0.00110829612879268	0.132637574892885	5.50447906209814e-09	0.665083727257352	0.0400055032641961	0.247674273554873	1.78680308662987e-10	843.0	1166.0	1674.0	1089.0	1763.0	1369.0	835.0	966.0	1472.0	1940.0	2576.0	1460.0	1601.0	1743.0	1464.0	1934.0	2081.0	1818.0	523.0	437.0	828.0	563.0	1028.0	653.0	1.0	0.19996983429887472	0.14586302954603525	0.2720764082149154	0.32979003775791504	0.24699715084045515	0.3882183511086055	-0.02125651233300463
GENE663X	ucsf_hc.01_1.G217B.00691		hypothetical protein		near LTR block	I7I48_12168					0.256353877985048	0.72213241541174	0.00053981007022659	0.936319821331738	0.505187729552075	0.869953638525335	9.43733224172363e-05	25.0	40.0	50.0	37.0	53.0	32.0	32.0	29.0	33.0	62.0	68.0	33.0	41.0	63.0	47.0	63.0	65.0	44.0	6.0	7.0	7.0	9.0	27.0	3.0	1.0	0.525995962534734	0.671587484998392	0.594618274811928	0.8430032916898209	0.57808332136728	0.3649976579836094	0.6684603271861951
GENE3105X	ucsf_hc.01_1.G217B.03189		hypothetical protein			I7I48_03499					0.00586008367082248	0.104323742417439	8.63829049651397e-11	0.395644294625249	0.0382498122508069	0.0597533989531967	2.01282984753905e-11	273.0	384.0	484.0	335.0	554.0	462.0	229.0	300.0	452.0	615.0	728.0	415.0	438.0	551.0	453.0	531.0	607.0	556.0	61.0	54.0	118.0	56.0	155.0	96.0	1.0	0.6070720420417484	0.5766816687615486	0.5148640461611684	0.6624579560800785	0.6097643838137983	0.8540437990447782	0.14654725625749832
GENE8091X	ucsf_hc.01_1.G217B.08329		hypothetical protein		near LTR block	I7I48_02112					0.252771479971045	0.37125475913296	0.00209891899099696	0.652940984572197	0.762677623177005	0.845868855992505	0.00042165081624333	8.0	17.0	27.0	16.0	23.0	25.0	12.0	9.0	15.0	40.0	22.0	24.0	33.0	40.0	14.0	27.0	13.0	33.0	1.0	2.0	9.0	2.0	2.0	1.0	1.0	0.17997636167798525	0.6999633989231422	0.9567094054492001	0.8975216204168012	0.6301480865081791	1.253998086791058	0.5288916037968732
GENE9491X	ucsf_hc.01_1.G217B.09768		hypothetical protein			I7I48_06808					0.245502982372152	0.451217829166708	0.000421054743136725	0.706574506408454	0.504426664563571	0.734332053019284	0.000143669818131192	30.0	29.0	44.0	22.0	34.0	26.0	16.0	19.0	31.0	41.0	64.0	27.0	35.0	48.0	24.0	40.0	62.0	29.0	7.0	2.0	10.0	8.0	13.0	4.0	1.0	1.1704853224656215	0.600557895815106	0.7983175873660285	0.4922150618631125	0.3313181560837995	0.4567276638578515	0.07666399785569156
GENE10008X	ucsf_hc.01_1.G217B.10301		hypothetical protein	HISTO_ZT.Contig1089.Fgenesh_histo.56.final_new		I7I48_06129					0.0563645682493828	0.31806854759921	5.57029153147471e-09	0.426486883337015	0.149308395068643	0.74739365602067	2.42276097483996e-09	876.0	1161.0	1630.0	863.0	1669.0	1228.0	887.0	863.0	1548.0	1780.0	2617.0	1331.0	1487.0	1694.0	1632.0	1783.0	1986.0	1615.0	472.0	420.0	829.0	516.0	812.0	490.0	1.0	0.34814659242270896	0.23247661202250924	0.3264712089085293	0.08720265982279951	0.26078240412917886	0.32427767841724897	0.1586615145370791
GENE445X	ucsf_hc.01_1.G217B.00470		hypothetical protein			I7I48_00156					0.0303133705671071	0.000467513304435484	1.38973327362195e-13	0.162041399858294	0.50782553465637	0.132799538544396	1.3341960961258e-13	1280.0	1947.0	2425.0	1596.0	2548.0	2109.0	1293.0	1517.0	2172.0	3374.0	4104.0	2434.0	2177.0	2854.0	1935.0	2700.0	2481.0	2817.0	420.0	439.0	673.0	541.0	803.0	592.0	1.0	0.4108983747061634	0.49398131160825276	0.415309472800403	0.4897176553094935	0.38688518941696337	0.620151433719963	0.2179930693879335
GENE243X	ucsf_hc.01_1.G217B.00252		cytochrome P450 monooxygenase	HISTO_AL.Contig317.eannot.1536.final_new		I7I48_01155					0.499799393028709	0.000736988978662964	6.87269773855228e-11	0.381832028433307	0.847707065587542	0.342758748306412	2.1206803726467e-10	162.0	280.0	350.0	238.0	348.0	260.0	185.0	212.0	365.0	505.0	537.0	349.0	228.0	368.0	227.0	406.0	359.0	380.0	25.0	41.0	50.0	52.0	80.0	54.0	1.0	0.46990063550596073	0.7356285497494608	0.6617115330976606	0.7840641642263506	0.5536652878614605	0.6398035142605707	0.45340199780545065
GENE7637X	ucsf_hc.01_1.G217B.07842		DUF1479 domain-containing protein	HISTO_LG.Contig392.Fgenesh_histo.199.final_new		I7I48_03692					0.371631044967754	5.33890563643383e-05	5.08744964500939e-18	0.606671969011448	0.665097139116766	0.011878143772142	1.06335388953092e-17	4417.0	6578.0	9019.0	5877.0	9629.0	6847.0	5362.0	5903.0	8783.0	11668.0	15540.0	8767.0	7509.0	8927.0	7211.0	9300.0	9877.0	9807.0	1166.0	1242.0	2051.0	1629.0	2337.0	1827.0	1.0	0.41580976315943285	0.46850515455313246	0.5284632591345728	0.5883962428915428	0.523086232624923	0.5372162137051131	0.48800726458922306
GENE6679X	ucsf_hc.01_1.G217B.06862		hypothetical protein			I7I48_02526					0.983945663028991	0.527958295201613	0.00728162552212155	0.947562080395623	0.629572812539389	0.642071178407212	0.0092532703624763	17.0	36.0	54.0	39.0	50.0	27.0	25.0	37.0	43.0	74.0	96.0	43.0	55.0	54.0	22.0	47.0	60.0	42.0	7.0	5.0	9.0	11.0	30.0	18.0	1.0	-0.10521036459666405	0.43349803888891597	0.61652711473219	0.8299013472661739	0.40676381561305897	0.03592555637494496	0.23045385402436747
GENE4136X	ucsf_hc.01_1.G217B.04246		hypothetical protein		near LTR block	I7I48_12313					0.230747312701532	0.0243091623081425	1.86389397994271e-06	0.333056599548509	0.505265154317184	0.122394566134842	1.01883007433059e-06	101.0	159.0	204.0	142.0	185.0	163.0	103.0	170.0	177.0	283.0	291.0	216.0	175.0	228.0	131.0	210.0	183.0	193.0	25.0	41.0	63.0	42.0	88.0	62.0	1.0	0.3576642217501582	0.48790777988037815	0.45112150900361825	0.6077603942477883	0.21064939558867812	0.5345343544549783	0.17833715565880826
GENE9534X	ucsf_hc.01_1.G217B.09812		hypothetical protein			I7I48_06764					0.499741958271783	0.218533825187367	6.55019007429256e-06	0.84312211099369	0.892076749664221	0.0611175775358129	1.48157306270387e-05	135.0	165.0	215.0	123.0	234.0	216.0	122.0	142.0	223.0	296.0	386.0	239.0	235.0	233.0	160.0	214.0	274.0	205.0	49.0	48.0	93.0	70.0	104.0	79.0	1.0	0.5031610516879539	0.269866278691834	0.2553922409200742	0.129993222549464	0.2775018372523541	0.6682944494527239	0.15017184293115404
GENE11643X	ucsf_hc.01_1.G217B.11983		hypothetical protein	HISTO_ZZ.Contig127b.Fgenesh_Neurospora.36.final_new		I7I48_11643					0.84226466054989	0.00606153089018369	7.55412208415478e-10	0.514759957824296	0.92399930721173	0.029770441027205	6.57018563800739e-10	3098.0	4292.0	5527.0	3745.0	6480.0	4858.0	3434.0	3879.0	6294.0	7489.0	10575.0	5728.0	5403.0	6263.0	4829.0	6269.0	7152.0	6320.0	1896.0	1848.0	3047.0	2435.0	3760.0	2718.0	1.0	0.1807259685734275	0.1291409960418468	0.09861929180229723	0.21492830288188713	0.22830684254399713	0.31872619351007714	0.1217779783383568
GENE3067X	ucsf_hc.01_1.G217B.03149		hypothetical protein	HISTO_DU.Contig204.Fgenesh_Aspergillus.10.final_new	in LTR block	I7I48_11934					0.00779496419456987	0.246268658684374	4.20416208074927e-08	0.147986835123938	0.456119029848718	0.0270808678810919	5.98422305754948e-09	459.0	633.0	767.0	602.0	911.0	839.0	400.0	539.0	659.0	1115.0	1181.0	922.0	758.0	1007.0	643.0	847.0	1115.0	888.0	156.0	174.0	269.0	216.0	381.0	231.0	1.0	0.4160883160431581	0.3575349354454582	0.2390263765085585	0.5675986765021479	0.38731182519614826	0.7746130040830685	0.01034759075732783
GENE3352X	ucsf_hc.01_1.G217B.03442		hypothetical protein	HISTO_EA.Contig33.Fgenesh_histo.132.final_new		I7I48_04606					0.00682239978275232	0.277673756278737	8.54160044787476e-08	0.287775227526947	0.226746242884909	0.0376181466715857	6.69711352072147e-08	135.0	197.0	245.0	158.0	231.0	242.0	95.0	134.0	146.0	336.0	339.0	217.0	199.0	286.0	207.0	226.0	287.0	237.0	21.0	37.0	59.0	32.0	52.0	45.0	1.0	0.6951868381275219	0.7169135013886521	0.6354531825852423	0.6819908075437622	0.4509518944367821	1.0239379582400623	-0.017011481596098
GENE8347X	ucsf_hc.01_1.G217B.08602		hypothetical protein	HISTO_ZL.Contig1131.Fgenesh_Neurospora.184.final_new		I7I48_09997					0.0744431936934867	0.69492845836212	7.02712382695507e-05	0.610327820982232	0.651164104002361	0.603558843982826	3.41727864954146e-05	425.0	559.0	776.0	525.0	868.0	751.0	383.0	486.0	690.0	1064.0	1289.0	780.0	655.0	870.0	738.0	884.0	1220.0	1031.0	235.0	250.0	400.0	285.0	487.0	350.0	1.0	0.21393753674706772	0.08708339758802808	0.16460050094530754	0.27908314965398784	0.22634996817439745	0.523610733369388	-0.1434731238414524
GENE1966X	ucsf_hc.01_1.G217B.02026		hypothetical protein		near LTR block	I7I48_03247					0.214502403434277	0.514670074670629	0.000258515776309684	0.768117945983499	0.96784076392105	0.59783426633738	0.000734778481684251	15.0	15.0	23.0	24.0	28.0	24.0	11.0	12.0	14.0	34.0	38.0	42.0	18.0	21.0	24.0	36.0	30.0	30.0	1.0	2.0	4.0	3.0	6.0	7.0	1.0	0.7835089956103278	0.26167585716085695	0.4667377083979849	1.204636509969363	0.6452484137910899	0.9330817537305779	0.14539653487497195
GENE3321X	ucsf_hc.01_1.G217B.03411		hypothetical protein			I7I48_04574					0.309579595086624	0.884842361159757	0.00119029598201297	0.76565731341383	0.779747605499366	0.812947420153618	0.00236810112506971	24.0	43.0	61.0	39.0	65.0	56.0	14.0	44.0	51.0	97.0	90.0	59.0	49.0	80.0	67.0	91.0	70.0	45.0	7.0	2.0	11.0	24.0	16.0	16.0	1.0	0.1645578272705053	0.47095834055455527	0.5751986599914323	0.6142427119631022	0.5663166990956432	0.8590861699624013	-0.7996491281226278
GENE10732X	ucsf_hc.01_1.G217B.11044		hypothetical protein		near LTR block	I7I48_02754					0.457636598401675	0.859350836145276	0.0385382047548588	0.92525902710098	0.809488850917424	0.73038874031386	0.059037801054251	10.0	11.0	21.0	18.0	25.0	21.0	4.0	29.0	22.0	35.0	36.0	13.0	24.0	21.0	17.0	22.0	27.0	26.0	4.0	7.0	5.0	3.0	12.0	9.0	1.0	0.19799159283806445	-0.19259701233315552	0.31477509625829847	0.7757415163189575	0.4611452264336965	0.7209981491533205	-1.2318789349038755
GENE2347X	ucsf_hc.01_1.G217B.02416		hypothetical protein		near LTR block	I7I48_07438					0.0231587434838126	0.47674167231441	8.7308400968591e-06	0.609633153199319	0.649653007038806	0.624587101980921	3.2405244706545e-05	129.0	175.0	246.0	167.0	253.0	217.0	99.0	144.0	193.0	327.0	373.0	238.0	257.0	303.0	203.0	312.0	295.0	239.0	71.0	70.0	86.0	89.0	122.0	85.0	1.0	0.2824783509451181	0.19916414511364833	0.29395007113336824	0.414301329234398	0.23455771466479813	0.519600878386568	-0.3051834226032919
GENE8687X	ucsf_hc.01_1.G217B.08944		MTP18 superfamily domain-containing protein	HISTO_ZL.Contig1131.Fgenesh_Neurospora.120.final_new	in LTR block	I7I48_01746					0.0346108541538905	0.316712764433559	4.89417810732604e-07	0.644741193964196	0.653974381511049	0.86108840565808	1.43522146133786e-06	1362.0	1964.0	2519.0	1640.0	2776.0	2026.0	1421.0	1622.0	2443.0	3268.0	4376.0	2486.0	2616.0	2900.0	2438.0	2971.0	3162.0	3075.0	951.0	993.0	1501.0	1232.0	1927.0	1329.0	1.0	0.12115562347019182	0.12722842292776182	0.0908730213851916	0.1496489680676616	0.13121250391317218	0.1829487933573022	-0.02516461380942836
GENE2192X	ucsf_hc.01_1.G217B.02258		no significant blast hit	HISTO_DM.Contig93.eannot.1646.final_new		I7I48_07599					0.0419266923613337	0.0426601856983213	9.40717110091397e-07	0.499479553644119	0.696513708018636	0.275667435360459	3.83591937145512e-07	1795.0	2649.0	3259.0	2142.0	3582.0	2833.0	1770.0	1884.0	2895.0	4937.0	5351.0	3299.0	3108.0	4038.0	2700.0	3539.0	3804.0	3703.0	914.0	931.0	1582.0	1284.0	2159.0	1468.0	1.0	0.250046334912982	0.28954767084219224	0.19314752864766138	0.2655698668788915	0.22967310080072156	0.39730510874976144	0.02233941923374161
GENE2657X	ucsf_hc.01_1.G217B.02732		hypothetical protein			I7I48_07827					0.000141986216490199	0.000762687308739192	9.41696471071056e-10	0.31522142506597	0.23215035175403	0.0010062741478412	4.6843121066147e-10	257.0	389.0	532.0	363.0	549.0	488.0	206.0	265.0	339.0	757.0	649.0	483.0	395.0	523.0	356.0	456.0	485.0	469.0	71.0	61.0	121.0	84.0	139.0	96.0	1.0	0.5472331779974975	0.6224509355391175	0.6782784425370174	0.8052300904772172	0.6238259412790472	0.9600785322872172	0.021324420940867395
GENE4422X	ucsf_hc.01_1.G217B.04543										0.00830960074974785	0.000276513404968696	2.05050051464192e-11	0.692640599738603	0.0960940776840843	0.0205053012877665	2.35845803360069e-11	1698.0	2321.0	3165.0	2038.0	3362.0	2619.0	1682.0	1837.0	2903.0	4104.0	5111.0	2697.0	2847.0	3237.0	2539.0	3426.0	3304.0	3283.0	812.0	786.0	1340.0	959.0	1516.0	1156.0	1.0	0.3451862789713642	0.27414920320935465	0.32619462781249453	0.36904699821141485	0.31350504282641456	0.45927574715314456	0.12405345918434474
GENE11336X	ucsf_hc.01_1.G217B.11668		hypothetical protein			I7I48_10346					0.000138094151676533	2.471252808477e-05	9.4452098852691e-11	0.832895502998831	0.153662903293079	0.00994545628250601	1.37595803833749e-10	579.0	841.0	1020.0	610.0	1178.0	902.0	431.0	592.0	787.0	1317.0	1489.0	903.0	838.0	1159.0	671.0	966.0	970.0	974.0	190.0	173.0	290.0	231.0	348.0	214.0	1.0	0.6065453433775323	0.6228668152515429	0.5057771309006824	0.4423419579891723	0.6136622500241229	0.7347228385375129	-0.026380864855477526
GENE4990X	ucsf_hc.01_1.G217B.05121		hypothetical protein			I7I48_10896					0.00303068907334894	0.00335270426302848	8.41601425873032e-09	0.978908572415195	0.540547424844416	0.201979718618941	4.9042975359979e-08	240.0	298.0	420.0	252.0	445.0	361.0	150.0	248.0	331.0	533.0	658.0	363.0	331.0	456.0	304.0	420.0	453.0	423.0	88.0	92.0	120.0	96.0	145.0	99.0	1.0	0.5917689298360389	0.3816298288813389	0.4806740078180387	0.4226294043358587	0.4642031819908188	0.6687869074090389	-0.2919825835797911
GENE8158X	ucsf_hc.01_1.G217B.08398		hypothetical protein	HISTO_ZE.Contig158.Fgenesh_histo.17.final_new	near LTR block	I7I48_02043					0.00405939464672231	0.00171081465364364	2.30857080262685e-08	0.846704285692059	0.853918604844726	0.434458613115445	1.44195412118178e-07	172.0	271.0	354.0	224.0	429.0	268.0	188.0	228.0	295.0	460.0	544.0	317.0	303.0	402.0	273.0	381.0	391.0	374.0	93.0	84.0	145.0	112.0	175.0	129.0	1.0	0.19811187198312652	0.33063456967248683	0.3201373090540067	0.33884493568944674	0.4972193558589568	0.32549682269492664	0.11860192718076679
GENE10858X	ucsf_hc.01_1.G217B.11176		hypothetical protein			I7I48_02886					0.0327601272279372	0.00412476415670451	2.53515022727322e-06	0.760424580889362	0.68941769074856	0.280806476322301	9.81808758442782e-06	55.0	76.0	100.0	64.0	138.0	82.0	49.0	54.0	80.0	176.0	144.0	98.0	79.0	103.0	66.0	83.0	85.0	116.0	11.0	15.0	30.0	22.0	22.0	10.0	1.0	0.6417951776920378	0.5829340155851076	0.5812671740177476	0.6192205473958877	0.9441671917940077	0.7027607499796577	0.2692578250160377
GENE2857X	ucsf_hc.01_1.G217B.02935		cyclin	HISTO_DM.Contig940.eannot.1259.final_new		I7I48_08114					0.000206853672623558	1.54608570673266e-05	8.25462763368726e-15	0.204017561208472	0.00212658875112304	1.38702530148725e-07	1.27475424177831e-11	1029.0	1706.0	2168.0	1458.0	2202.0	1641.0	977.0	1307.0	1863.0	2274.0	2935.0	1764.0	1599.0	1775.0	1435.0	1788.0	2296.0	1735.0	221.0	459.0	444.0	645.0	532.0	707.0	1.0	0.4393829241129721	0.646646370130112	0.5969727088407124	0.7025384610095919	0.5196268276913827	0.6015130684456125	0.1571295952699323
GENE3827X	ucsf_hc.01_1.G217B.03928		hypothetical protein	HISTO_FE.Contig19.Fgenesh_Neurospora.231.final_new	near LTR block	I7I48_08892					0.0953873419886245	0.369789379626048	3.50847196404406e-05	0.760424580889362	0.518272574852836	0.0803650990828016	0.00174079430445506	12.0	17.0	15.0	22.0	26.0	13.0	1.0	7.0	12.0	30.0	30.0	18.0	19.0	9.0	16.0	20.0	14.0	14.0	0.0	1.0	0.0	1.0	2.0	4.0	1.0	1.3442926433063107	1.3078863320270817	0.7374689354153547	1.9529035304919626	1.4114026224976808	0.9443831800869746	-1.922079152152755
GENE5750X	ucsf_hc.01_1.G217B.05898		hypothetical protein			I7I48_07278					0.0452227708520598	0.327689898673707	4.75937987457601e-05	0.318869113510557	0.521192454730041	0.0128496443058582	0.00285289691306661	52.0	76.0	78.0	73.0	114.0	98.0	33.0	58.0	64.0	152.0	132.0	88.0	107.0	96.0	73.0	87.0	90.0	79.0	9.0	25.0	26.0	41.0	38.0	43.0	1.0	0.4579887261343959	0.47929791271145594	0.12120012885679898	0.7040295339353461	0.5659927109681161	0.854854252316566	-0.397645707479448
GENE1602X	ucsf_hc.01_1.G217B.01657		hypothetical protein			I7I48_08509					0.158170958434898	0.213403059763735	3.46764402103653e-05	0.26073366457864	0.398894175711952	0.0271609379618776	8.05271768562174e-05	42.0	60.0	52.0	52.0	75.0	69.0	22.0	26.0	58.0	112.0	89.0	77.0	53.0	61.0	49.0	64.0	67.0	66.0	6.0	16.0	16.0	10.0	13.0	20.0	1.0	0.8053711767564967	0.7930103394439187	0.19306192978181172	0.8708397389156238	0.6174306943467688	1.0039805377342237	-0.31964476945702824
GENE2128X	ucsf_hc.01_1.G217B.02193		hypothetical protein	HISTO_DM.Contig93.eannot.1653.final_new	near LTR block	I7I48_07665					0.053836759923915	0.0473055701849744	1.01284040495903e-07	0.490385156392661	0.328368813666182	0.0572672945978128	1.56050049613757e-06	234.0	268.0	379.0	282.0	373.0	341.0	181.0	231.0	344.0	484.0	580.0	361.0	338.0	459.0	291.0	384.0	432.0	358.0	72.0	101.0	120.0	119.0	167.0	135.0	1.0	0.5667792672335983	0.2402802942541582	0.344127401630578	0.596056192651468	0.22134530191034818	0.5981361474002282	-0.010317213691531713
GENE7800X	ucsf_hc.01_1.G217B.08007		hypothetical protein			I7I48_03529					0.13761631598152	0.126079495312368	3.79604939736764e-05	0.384678458435662	0.354801303349201	0.0894239287471139	0.00017477713246882	21.0	49.0	44.0	33.0	58.0	50.0	20.0	17.0	25.0	75.0	68.0	56.0	33.0	51.0	31.0	37.0	43.0	58.0	2.0	13.0	3.0	6.0	11.0	8.0	1.0	0.47303962127240506	1.154298348200446	0.6053444690336002	0.8734780376587812	0.9001853005566072	1.194045573714019	0.19684876478289315
GENE10185X	ucsf_hc.01_1.G217B.10483		hypothetical protein		near LTR block	I7I48_06710					0.0326842593127652	0.0533642107595605	5.37520749703826e-05	0.41358339130516	0.552731404052653	0.0353776782767087	0.000228352371609501	97.0	96.0	137.0	90.0	108.0	147.0	50.0	85.0	77.0	192.0	193.0	121.0	94.0	127.0	93.0	122.0	131.0	129.0	16.0	33.0	37.0	41.0	56.0	41.0	1.0	0.9321536738441285	0.3954472589131286	0.5109473400034386	0.5852832278084286	0.0694203069418986	1.0184537287356386	-0.22444326355918132
GENE3098X	ucsf_hc.01_1.G217B.03182		hypothetical protein	HISTO_DY.Contig31.Fgenesh_histo.53.final_new		I7I48_03506					0.111189902869833	0.0459205571739158	8.69916532211789e-05	0.137481447316697	0.897048463446926	0.146342576290444	0.000550998822117744	26.0	60.0	77.0	74.0	71.0	69.0	23.0	43.0	51.0	122.0	90.0	101.0	35.0	95.0	49.0	68.0	63.0	90.0	12.0	11.0	14.0	24.0	15.0	34.0	1.0	-0.05626879108857308	0.6128408531733519	0.57477133111936	1.1955932554410869	0.3587278055295129	0.823811051463657	-0.437078500379632
GENE8672X	ucsf_hc.01_1.G217B.08929		hypothetical protein		near LTR block	I7I48_01762					0.499831879744551	0.33493532897524	0.00425516188231805	0.579386704873399	0.796039813624705	0.265311880614609	0.0139890929367379	19.0	37.0	42.0	28.0	47.0	39.0	19.0	28.0	29.0	73.0	80.0	48.0	36.0	55.0	32.0	41.0	45.0	39.0	4.0	12.0	17.0	16.0	26.0	17.0	1.0	0.08676323158658591	0.5083465647707479	0.29358812035893433	0.39486500751978193	0.3542623354581809	0.594200985293358	-0.1207148748189111
GENE6287X	ucsf_hc.01_1.G217B.06450		histone-lysine N-methyltransferase, putative	HISTO_JG.Contig206.fgenesh_plus.5.final_new		I7I48_05545					0.0203380564479539	0.0295665633075945	1.42068588422806e-08	0.218262581871697	0.877164985102063	0.407036021655665	6.55798822674825e-07	464.0	720.0	905.0	706.0	1183.0	945.0	441.0	632.0	906.0	1410.0	1452.0	1078.0	870.0	1220.0	770.0	1161.0	1089.0	1158.0	210.0	272.0	316.0	350.0	443.0	434.0	1.0	0.11625830482139055	0.22774500016402044	0.1621305208858006	0.48188324940338045	0.4486132235762508	0.6307163907804201	-0.16448496031828963
GENE1154X	ucsf_hc.01_1.G217B.01191		hypothetical protein			I7I48_04323					0.0369226430008381	0.00231176854155826	7.74218665125906e-07	0.670760333910716	0.658100388526627	0.00553273766590111	1.51286717238664e-05	144.0	187.0	302.0	202.0	386.0	251.0	156.0	182.0	279.0	387.0	450.0	240.0	232.0	232.0	209.0	271.0	321.0	242.0	79.0	74.0	89.0	103.0	152.0	82.0	1.0	0.27853786692359206	0.1325258313566824	0.4272396880817624	0.5260042628256021	0.680982502750652	0.5670859986203522	0.186152924950032
GENE4600X	ucsf_hc.01_1.G217B.04726		hypothetical protein			I7I48_11018					0.00198894137517531	0.000291120990344914	2.00853872356488e-07	0.966737018869726	0.545319696866	0.00783975002138646	4.16897785991737e-06	80.0	128.0	154.0	121.0	225.0	126.0	82.0	119.0	112.0	242.0	213.0	179.0	105.0	143.0	109.0	152.0	145.0	138.0	20.0	31.0	49.0	34.0	56.0	59.0	1.0	0.3922002647091578	0.5450747973389478	0.4155825859958078	0.7467098708310176	0.8613127242528176	0.5333361856807679	0.22012749443485768
GENE1273X	ucsf_hc.01_1.G217B.01314		hypothetical protein			I7I48_04447					0.0974909937529325	0.113378694481578	0.00107439114809571	0.56675138784765	0.770044219070457	0.0536131086998777	0.001544842642098	48.0	98.0	96.0	61.0	121.0	89.0	34.0	81.0	100.0	169.0	136.0	99.0	77.0	108.0	81.0	113.0	105.0	74.0	37.0	23.0	33.0	32.0	47.0	49.0	1.0	0.15822267350797703	0.6585285123277571	0.2336030400858271	0.26143831729078704	0.46616804932952705	0.531184832977017	-0.5406438183064799
GENE6288X	ucsf_hc.01_1.G217B.06451		hypothetical protein			I7I48_05544					0.37525464830507	0.119757237984767	0.00645108046910902	0.905945868667822	0.523693309054699	0.158029550769875	0.00908599110627719	15.0	23.0	40.0	31.0	37.0	26.0	12.0	33.0	19.0	67.0	71.0	30.0	23.0	28.0	28.0	26.0	25.0	31.0	5.0	4.0	7.0	17.0	19.0	6.0	1.0	0.23908513757089372	0.31764454041218576	0.7075750015655387	1.0227827313146367	0.49675323208279476	0.5018685061391348	-0.27873308944675423
GENE8872X	ucsf_hc.01_1.G217B.09134		hypothetical protein		near LTR block	I7I48_01555					0.0808065672260787	0.0150660160643625	8.32036345865757e-05	0.270772507469442	0.489076024598467	0.127723663468281	0.00232801883170021	108.0	197.0	192.0	113.0	201.0	174.0	103.0	137.0	168.0	335.0	287.0	222.0	172.0	223.0	148.0	232.0	180.0	204.0	57.0	67.0	90.0	109.0	104.0	95.0	1.0	0.2455398109328466	0.5878642831033667	0.1555393855675269	0.07115104640998693	0.12167032141922673	0.4201310290899367	-0.030002570417803298
GENE10106X	ucsf_hc.01_1.G217B.10401	NUT2	RNA polymerase II mediator complex protein Nut2	HISTO_ZT.Contig1128f.eannot.1125.final_new	near LTR block	I7I48_05843	Ryp1_ChIP				0.471537107371096	0.0229473484515494	0.000273264887328531	0.362533529194305	0.672241762249024	0.153248501363521	0.00115574841552561	5738.0	8300.0	10508.0	6968.0	11471.0	8884.0	6349.0	7300.0	10854.0	15555.0	19104.0	10405.0	9969.0	11953.0	9684.0	12292.0	12475.0	11960.0	4224.0	4677.0	7172.0	5883.0	9147.0	6646.0	1.0	0.07818119415974945	0.0888726221598306	0.03382853522387119	0.11896964117428954	0.060535375532009716	0.19785732867355055	0.016672400399559528
GENE4834X	ucsf_hc.01_1.G217B.04964		hypothetical protein		transposon	I7I48_10777					0.210670752516934	3.7934247723759e-05	1.06377995429467e-07	0.463582133664968	0.188410902416164	1.78829757278186e-05	1.72371463915476e-05	226.0	330.0	398.0	281.0	474.0	379.0	249.0	387.0	398.0	615.0	662.0	483.0	316.0	303.0	241.0	378.0	344.0	301.0	120.0	140.0	152.0	149.0	146.0	178.0	1.0	0.36328048777871125	0.3865865707906915	0.2611853332198413	0.4375183404434013	0.4132232391564812	0.5969285475398514	0.29533114666423144
GENE6244X	ucsf_hc.01_1.G217B.06407		DNA-directed RNA polymerase III polypeptide	HISTO_JG.Contig206.Fgenesh_Aspergillus.51.final_new		I7I48_05590				Ryp4_ChIP	0.986233359227763	0.449835068606304	0.0141609490637369	0.863767457940141	0.907573765421569	0.268983069625981	0.137712347138053	2937.0	3964.0	5366.0	3469.0	5821.0	4390.0	3289.0	3280.0	5791.0	7487.0	10258.0	5147.0	5597.0	6025.0	5246.0	6037.0	6600.0	5782.0	2204.0	2424.0	3911.0	3184.0	4902.0	3531.0	1.0	0.07612724239087232	-0.013155822035598064	0.02835603982667223	0.07688013803919169	0.045975038960642145	0.14498286157296203	0.03192859704039197
GENE73X	ucsf_hc.01_1.G217B.00080		hypothetical protein			I7I48_01325					0.942524268297387	0.786921463396468	0.104284198683856	0.922519418703176	0.768755735503048	0.454062929995442	0.197964088025283	837.0	1138.0	1555.0	986.0	1655.0	1241.0	899.0	1014.0	1715.0	2056.0	2857.0	1517.0	1638.0	1616.0	1461.0	1728.0	2038.0	1814.0	604.0	627.0	1232.0	953.0	1431.0	1029.0	1.0	0.061548979964813455	-0.017310962580537215	0.037602450763593254	0.0583928210865734	0.027700609532213427	0.1185313703010733	-0.04289503542169726
GENE7362X	ucsf_hc.01_1.G217B.07563		glycerate-and formate-dehydrogenase	HISTO_LF.Contig359.genewise.6.final_new		I7I48_00674					0.866665639481424	0.23339112116357	7.06922608090028e-05	0.629861516392395	0.789115371656287	0.0124484258695299	0.000106050686565537	881.0	1288.0	1792.0	1168.0	1921.0	1478.0	1065.0	1202.0	1977.0	2398.0	3032.0	1753.0	1668.0	1691.0	1479.0	1663.0	2370.0	2039.0	593.0	637.0	1092.0	860.0	1290.0	920.0	1.0	0.044472820081010944	0.07029974417098028	0.15124963584699103	0.21171206017436095	0.15171903622653105	0.2796338132730707	0.11049283213804095
GENE10379X	ucsf_hc.01_1.G217B.10681		hypothetical protein	HISTO_ZT.Contig174.Fgenesh_histo.135.final_new		I7I48_05897					0.511737073837836	0.0755943752294627	5.61559518773893e-05	0.989569117929122	0.156506399732519	0.0564131017785951	0.000598309947046348	156.0	152.0	232.0	138.0	219.0	215.0	153.0	198.0	238.0	345.0	358.0	248.0	180.0	183.0	166.0	226.0	295.0	228.0	60.0	65.0	89.0	78.0	125.0	94.0	1.0	0.6146343107510921	0.055447757819252264	0.2685385413107624	0.19897161049836232	0.08573830775672242	0.5652187472994923	0.37923220278315206
GENE2922X	ucsf_hc.01_1.G217B.03001		hypothetical protein	HISTO_DU.Contig190.Fgenesh_histo.87.final_new		I7I48_11983					0.0621658856812054	0.00860121596577387	2.86637917631836e-07	0.508998699710523	0.00669186761469179	3.0789736754969e-05	3.7227965277847e-07	314.0	481.0	673.0	425.0	662.0	608.0	328.0	295.0	506.0	599.0	916.0	506.0	414.0	460.0	323.0	423.0	871.0	429.0	119.0	125.0	172.0	143.0	189.0	138.0	1.0	0.5137331338143607	0.6063757763290605	0.6951872338942704	0.7104462292517408	0.5716392856758907	0.9549896040407204	0.36908838085190077
GENE3437X	ucsf_hc.01_1.G217B.03528		hypothetical protein	HISTO_EA.Contig33.Fgenesh_Neurospora.21.final_new	transposon	I7I48_04692					1.9076879591559e-06	5.49322254534345e-08	3.73786013389094e-09	0.000322032083116486	4.42061862612342e-10	3.71857920973548e-12	1.85916729964798e-09	166.0	359.0	331.0	336.0	298.0	426.0	82.0	96.0	135.0	150.0	231.0	89.0	97.0	82.0	93.0	72.0	142.0	35.0	2.0	0.0	3.0	5.0	2.0	3.0	1.0	2.3836004713270533	2.9722369262456234	2.4599233358652732	3.1592987794968135	2.2088549399234934	3.2296832599660035	1.1630662120961133
GENE4828X	ucsf_hc.01_1.G217B.04958		hypothetical protein	HISTO_GL.Contig296.eannot.1373.final_new	near LTR block	I7I48_10771	Ryp1_ChIP				7.65726538799196e-08	9.94357100136873e-12	7.44413690344797e-14	2.98897166502261e-07	1.00755423882834e-10	9.74413793108442e-16	2.12291899102233e-15	3569.0	8779.0	6414.0	7991.0	6406.0	11001.0	1759.0	2832.0	3441.0	5827.0	5789.0	4744.0	2003.0	2260.0	1585.0	1989.0	3035.0	2132.0	80.0	139.0	66.0	84.0	102.0	226.0	1.0	1.9053101423241259	2.6818937812895554	1.8337611257768058	2.8286684425885253	1.7321702534538757	3.0182757011086556	0.6772755480318562
GENE2526X	ucsf_hc.01_1.G217B.02597		ankyrin repeat and BTB/POZ domain-containing protein	HISTO_DM.Contig933.fgenesh_plus.16.final_new		I7I48_07963					0.36765599734886	0.00052743534226556	1.70597991296902e-10	0.112098119225996	0.000375956540726989	4.98871557637162e-06	6.43058996465581e-12	2772.0	4139.0	4994.0	3703.0	5736.0	4217.0	3064.0	3080.0	5543.0	5685.0	8766.0	4715.0	4496.0	4869.0	4374.0	5458.0	5925.0	4929.0	1690.0	1520.0	2381.0	2026.0	3193.0	1949.0	1.0	0.2607584524601254	0.3171943722942654	0.19274742044131532	0.4390743099056955	0.29278748297101576	0.35501828497790555	0.19774459045994597
GENE10938X	ucsf_hc.01_1.G217B.11259		DNA-directed RNA polymerase N/8 kDa subunit superfamily	HISTO_ZU.Contig65.Fgenesh_Neurospora.86.final_new		I7I48_02969					0.986675811893938	0.318784132594197	0.000119115026680785	0.643702122059056	0.177373056783558	0.0235192553733088	3.77636935441332e-05	3073.0	4511.0	6281.0	3979.0	6255.0	4729.0	3374.0	3540.0	6649.0	7334.0	11363.0	5635.0	6023.0	6069.0	5621.0	6573.0	7308.0	6171.0	2182.0	2077.0	3937.0	3312.0	4848.0	3214.0	1.0	0.06894578298167886	0.10083734521906873	0.18300858014266908	0.20226445482982935	0.07723421544094933	0.17981019304568946	-0.003741054762921081
GENE5013X	ucsf_hc.01_1.G217B.05144		MFS transporter	HISTO_GL.Contig59.Fgenesh_Aspergillus.4.final_new		I7I48_10919					0.519000589642399	7.60074184700347e-05	6.27234676418414e-12	0.00357352459343496	0.000987503382671693	1.64629666001273e-09	1.36901417352657e-12	2997.0	5074.0	5865.0	4149.0	5702.0	4777.0	3357.0	3766.0	5731.0	6999.0	10093.0	5192.0	4756.0	4716.0	4423.0	5021.0	6411.0	5459.0	1528.0	1574.0	2593.0	2177.0	3016.0	2424.0	1.0	0.26325958904127944	0.5009323748053598	0.3145901018147299	0.4930513233405698	0.17414009134208985	0.4248149329964299	0.21940912864899964
GENE878X	ucsf_hc.01_1.G217B.00908		OTU-like cysteine protease family protein	HISTO_BP.Contig457.Fgenesh_Aspergillus.169.final_new		I7I48_04041					0.907547309337772	0.371763526769096	6.63359193604981e-05	0.521535033918116	0.0798293703714445	0.024875236345178	0.000505022379639332	868.0	1234.0	1589.0	1096.0	1676.0	1271.0	1048.0	1050.0	1692.0	1920.0	2761.0	1304.0	1579.0	1650.0	1517.0	1721.0	1941.0	1629.0	721.0	699.0	891.0	835.0	1032.0	769.0	1.0	0.15756408425134083	0.14306002823426134	0.11237551817582148	0.2544861228452513	0.08946452773763092	0.19655701662297087	0.22181508523205107
GENE2222X	ucsf_hc.01_1.G217B.02288		maltose permease	HISTO_DM.Contig93.Fgenesh_histo.122.final_new		I7I48_07568	Ryp1_ChIP				0.888743213310007	0.0117603835425376	1.11481673915943e-07	0.155912872754252	0.0253528585654441	0.000398126382691678	8.06686708353834e-06	2005.0	3253.0	3894.0	2962.0	4492.0	3396.0	2477.0	2616.0	4342.0	4606.0	6813.0	3570.0	3331.0	3705.0	3020.0	3940.0	4820.0	4085.0	1216.0	1689.0	1837.0	1517.0	2088.0	2188.0	1.0	0.13034624030386954	0.3065436894333198	0.1706585637108997	0.45381340879304943	0.2769484922895602	0.3794923527296401	0.2277912251577101
GENE6947X	ucsf_hc.01_1.G217B.07132		hypothetical protein			I7I48_02388					0.781019595077959	0.0611820085036514	1.85078099828206e-05	0.344476271254234	0.318258082940621	0.0432331984847248	5.79446358322871e-05	165.0	258.0	356.0	279.0	416.0	331.0	245.0	236.0	370.0	475.0	685.0	332.0	345.0	419.0	250.0	370.0	414.0	358.0	110.0	103.0	161.0	155.0	185.0	163.0	1.0	7.83417609584447e-06	0.12150775923434587	0.18991486530965584	0.5166388808427658	0.31453882713731574	0.49124471187338603	0.36142153527807563
GENE6586X	ucsf_hc.01_1.G217B.06762		arsenical pump-driving ATPase	HISTO_JG.Contig207.eannot.1374.final_new		I7I48_05671					0.62300625710538	0.0915820655526057	2.13155470380557e-06	0.749064368948124	0.0642883665927693	0.0626246334266825	6.12995524489274e-06	4985.0	7315.0	9502.0	6044.0	10014.0	7107.0	5764.0	6044.0	9986.0	11077.0	16599.0	8364.0	9418.0	9611.0	8902.0	10594.0	11411.0	10629.0	3836.0	3693.0	6429.0	5174.0	7356.0	5371.0	1.0	0.09478206367132369	0.12616719733484416	0.108187154273514	0.13328084824452358	0.08410806462025366	0.09544528098410421	0.09676123340575415
GENE10522X	ucsf_hc.01_1.G217B.10826	SPT10	histone acetyltransferase Spt10	HISTO_ZT.Contig181.Fgenesh_histo.117.final_new		I7I48_06551					0.954804566999855	0.154736056589273	0.000403555105445656	0.587431353038773	0.226508586272579	0.316656123052813	0.00297836741656825	2412.0	3797.0	4734.0	2905.0	4845.0	3568.0	2857.0	3071.0	5012.0	5126.0	8178.0	4474.0	4427.0	4949.0	4399.0	5559.0	5451.0	5082.0	1796.0	1980.0	3346.0	2812.0	3418.0	2449.0	1.0	0.05978510873545062	0.19247299263262097	0.11530441177991069	0.08865660164775058	0.04894742365325122	0.11363316323085115	0.09653155838898098
GENE597X	ucsf_hc.01_1.G217B.00622		hypothetical protein			I7I48_00309					0.493693885047112	0.0748498165691499	0.00104200775067316	0.423670120254837	0.895509674590095	0.0662701399175544	0.000963081379719711	20.0	39.0	73.0	44.0	61.0	81.0	21.0	37.0	62.0	94.0	88.0	73.0	26.0	57.0	44.0	57.0	58.0	53.0	11.0	8.0	15.0	11.0	16.0	28.0	1.0	-0.1390637204551041	0.28533188465444415	0.7858927912600712	0.7397316865239121	0.42894449466894713	1.341171653549811	-0.27782907677658686
GENE8110X	ucsf_hc.01_1.G217B.08348		hypothetical protein	HISTO_ZE.Contig158-snap.52.final_new		I7I48_02093					0.0387000489113621	1.68670918782324e-06	7.1316171992451e-11	0.0141528269013701	0.0994896231360332	4.74431484300847e-05	2.50239693664267e-10	352.0	556.0	640.0	473.0	679.0	639.0	349.0	429.0	571.0	882.0	1058.0	694.0	465.0	688.0	456.0	685.0	542.0	633.0	134.0	169.0	210.0	206.0	241.0	228.0	1.0	0.3911176963329934	0.5280429879393234	0.3355291808853731	0.5774728451459232	0.32101370421712305	0.7394980223203929	0.1713087880167734
GENE6939X	ucsf_hc.01_1.G217B.07124		no significant blast hit	HISTO_KF.Contig601.Fgenesh_histo.42.final_new		I7I48_02380					0.742205585696539	0.000260416352735764	2.95667537420838e-07	0.382550600329822	0.428074813145322	0.0494521451081718	8.93897559490866e-07	728.0	1188.0	1543.0	985.0	1531.0	1173.0	905.0	942.0	1518.0	1909.0	2560.0	1399.0	1224.0	1582.0	1193.0	1712.0	1384.0	1472.0	397.0	456.0	738.0	636.0	963.0	695.0	1.0	0.11617284613294476	0.30048073356139415	0.2822136231804544	0.3127137257426247	0.17116305007028476	0.2930490349835244	0.22248040861310425
GENE432X	ucsf_hc.01_1.G217B.00457		CENP-X superfamily domain-containing protein	HISTO_AZ.Contig47.fgenesh_plus.115.final_new		I7I48_00143					0.57598370918356	0.0352816728410807	5.19695702930325e-06	0.664503046158147	0.394615326303434	0.0134380275906803	3.51930243921229e-06	2539.0	3982.0	5198.0	3339.0	5648.0	3877.0	3094.0	3449.0	5243.0	6196.0	9102.0	4653.0	4896.0	5253.0	4584.0	5572.0	6086.0	5271.0	1835.0	1942.0	3358.0	2510.0	3974.0	2775.0	1.0	0.03384370986653629	0.16114045921293574	0.15023080859650584	0.18954533076313584	0.17021275060812613	0.133485241565106	0.11152745145187648
GENE3552X	ucsf_hc.01_1.G217B.03644		hypothetical protein		in LTR block	I7I48_04809					0.210339150084406	0.0021151877798968	1.04659158755992e-06	0.759351045916446	0.294473338624101	0.000880864872883445	1.14687130522896e-06	49.0	78.0	80.0	41.0	89.0	79.0	35.0	48.0	62.0	110.0	141.0	58.0	45.0	62.0	39.0	46.0	71.0	52.0	9.0	12.0	12.0	6.0	10.0	6.0	1.0	1.0696753890922421	1.213106379454792	0.854071818624142	0.5759721809902602	0.9071802606797821	1.242260948688902	0.3825877821118181
GENE4533X	ucsf_hc.01_1.G217B.04658		phosphotransferase enzyme family protein	HISTO_GI.Contig382-snap.70.final_new	near LTR block	I7I48_00976					0.0157711378680889	3.57644124296496e-05	1.46972493004106e-09	0.283788471748685	0.161215226021124	5.15439015404034e-06	5.64380173345293e-10	215.0	305.0	378.0	291.0	448.0	360.0	178.0	234.0	356.0	523.0	620.0	384.0	326.0	303.0	250.0	329.0	339.0	346.0	69.0	64.0	124.0	88.0	142.0	99.0	1.0	0.548276732820066	0.5299281051002258	0.4437183352135956	0.7446987275621657	0.5887425630531258	0.7796473473637056	0.0690348313545659
GENE10266X	ucsf_hc.01_1.G217B.10565		hypothetical protein		near LTR block	I7I48_06013					0.0156930458702746	0.000518006535238404	3.40748713045607e-09	0.876554582005897	0.241900548163894	0.000126156432817132	9.08178123306873e-10	510.0	633.0	973.0	669.0	1039.0	742.0	509.0	573.0	835.0	1112.0	1489.0	800.0	743.0	775.0	651.0	802.0	1101.0	788.0	204.0	182.0	335.0	195.0	469.0	272.0	1.0	0.48217738654603703	0.2717779063595769	0.4962835758854265	0.6339644616232469	0.49112999292950654	0.5117166757482865	0.27187046542855686
GENE2883X	ucsf_hc.01_1.G217B.02962		hypothetical protein			I7I48_08086					0.267477370461812	0.00123440926630715	7.97857414162578e-09	0.825986902159676	0.149220429573091	0.00473860796011017	4.52222274948397e-08	521.0	675.0	1052.0	651.0	1177.0	894.0	573.0	584.0	1113.0	1177.0	1750.0	911.0	856.0	965.0	837.0	943.0	1154.0	1020.0	316.0	254.0	431.0	368.0	530.0	383.0	1.0	0.2474137113113084	0.09886908966775909	0.3433309582421886	0.3291256179903783	0.4054473276945787	0.5148871652353684	0.17706183840186895
GENE6536X	ucsf_hc.01_1.G217B.06711		hypothetical protein			I7I48_05724					0.000966781820431847	7.40348267603824e-06	6.07406913756411e-13	0.874318671180713	0.000768389485920228	2.27814751592654e-05	1.41920305878504e-12	920.0	1242.0	1644.0	1017.0	1763.0	1361.0	910.0	939.0	1437.0	1778.0	2518.0	1256.0	1292.0	1411.0	1205.0	1608.0	1791.0	1492.0	318.0	318.0	556.0	402.0	668.0	485.0	1.0	0.5422709221613689	0.4531940088116393	0.4622664751437595	0.44742407059576905	0.46326858564060913	0.5960375022471691	0.31903411138279925
GENE5385X	ucsf_hc.01_1.G217B.05527		hypothetical protein			I7I48_05059					0.465747411447408	0.0805330637409188	0.000657590038610237	0.903616467401691	0.20874801786621	0.144820227710125	0.00126191409749837	30.0	28.0	29.0	32.0	52.0	33.0	23.0	19.0	38.0	50.0	60.0	23.0	30.0	26.0	26.0	51.0	36.0	32.0	9.0	4.0	9.0	16.0	12.0	7.0	1.0	1.0473422768152532	0.4276618149676381	0.08208416011110314	0.8995867329115231	0.8138961713213851	0.6717533541020562	0.46371568452450723
GENE7119X	ucsf_hc.01_1.G217B.07311		hypothetical protein			I7I48_00420					0.154047378548303	0.00515366894486737	4.44592112397862e-07	0.634996330807738	0.0945975201266037	0.0103383275629168	7.44959823479159e-07	817.0	1126.0	1491.0	1009.0	1643.0	1268.0	725.0	847.0	1484.0	1902.0	2726.0	1324.0	1360.0	1601.0	1268.0	1601.0	1585.0	1395.0	496.0	509.0	754.0	606.0	878.0	621.0	1.0	0.27362488493818926	0.2143484243386986	0.22393439838484852	0.3385891405149186	0.26415142003594916	0.396516993008599	-0.10609633778601069
GENE10893X	ucsf_hc.01_1.G217B.11211		DUF1671 domain-containing protein	HISTO_ZU.Contig65.Fgenesh_Aspergillus.303.final_new	near LTR block	I7I48_02921					0.0233964597907241	4.59615466643694e-05	1.57932149350586e-13	0.724021717364462	0.0229536392939856	3.15827428176021e-07	2.27662786724409e-12	2771.0	4341.0	5954.0	3806.0	6463.0	4448.0	3119.0	3202.0	5468.0	6879.0	9471.0	5057.0	4729.0	4598.0	4637.0	5000.0	5988.0	5015.0	1218.0	1356.0	1881.0	1724.0	2537.0	1989.0	1.0	0.27539514272905663	0.40108858049426654	0.4615446765199369	0.4938071939370072	0.4800894486765168	0.44710631189655725	0.23856483813013707
GENE1589X	ucsf_hc.01_1.G217B.01644		hypothetical protein			I7I48_08520					0.0394280882281167	2.81508296708929e-05	2.43914298675599e-08	0.794978046333522	0.0185178371282857	1.37059029565103e-07	1.47711244810042e-07	172.0	287.0	373.0	230.0	378.0	268.0	210.0	191.0	275.0	368.0	532.0	262.0	230.0	197.0	242.0	195.0	266.0	206.0	97.0	71.0	109.0	89.0	101.0	97.0	1.0	0.48590935611119024	0.7010418118279302	0.6832574087317904	0.6646937255057002	0.6026520088342902	0.6132943068229904	0.5656551211065604
GENE7058X	ucsf_hc.01_1.G217B.07247		hypothetical protein		in LTR block	I7I48_09901					0.163141377930012	0.00435699541202623	1.24658029780298e-05	0.705440043538196	0.276588835765851	2.3935711899169e-05	8.93250987682478e-06	11.0	22.0	29.0	14.0	29.0	30.0	9.0	12.0	23.0	33.0	31.0	20.0	9.0	9.0	17.0	8.0	13.0	4.0	1.0	1.0	5.0	2.0	1.0	1.0	1.0	0.9759281420453257	1.4223861438685168	1.4178454068470487	1.0709611617465868	1.3180549497530498	1.872162747943116	0.49281559302640177
GENE9793X	ucsf_hc.01_1.G217B.10083		hypothetical protein		near LTR block	I7I48_06348					0.685086713552114	0.125697494099203	0.00541658714685378	0.841845021862442	0.693484968594524	0.0346472816142692	0.00568475857256271	23.0	19.0	29.0	21.0	29.0	35.0	11.0	8.0	29.0	60.0	57.0	29.0	22.0	12.0	22.0	26.0	20.0	21.0	7.0	2.0	7.0	5.0	7.0	12.0	1.0	1.1556298605079227	0.3646100892430637	0.5665202296890217	0.7879197441630857	0.4667297725950228	1.2398473527268847	-0.0828751415181952
GENE1878X	ucsf_hc.01_1.G217B.01935		hypothetical protein		in LTR block	I7I48_08228					0.0252681724420777	4.49182100456265e-05	7.65626775970755e-07	0.0456122002113292	0.0299735573706861	4.77624044299297e-06	3.74424152152526e-07	173.0	290.0	367.0	372.0	373.0	412.0	125.0	194.0	258.0	461.0	485.0	385.0	155.0	238.0	237.0	293.0	172.0	217.0	35.0	48.0	65.0	60.0	84.0	111.0	1.0	0.5969197142160421	0.8186890765928418	0.762564472858402	1.459838457618012	0.686138008829912	1.3354373951628822	-0.07780669081693814
GENE6825X	ucsf_hc.01_1.G217B.07010		hypothetical protein		in LTR block	I7I48_02676					0.0411483900867993	0.00115809163016631	1.04264964960584e-05	0.116220515270791	0.0191029735357756	0.000190369092471239	2.49325501282397e-06	93.0	172.0	220.0	168.0	159.0	168.0	60.0	79.0	135.0	242.0	262.0	159.0	103.0	156.0	99.0	155.0	142.0	130.0	30.0	49.0	50.0	27.0	53.0	54.0	1.0	0.5459468152926157	0.9076717686210356	0.8665233724593959	1.1562711172175357	0.2995106835727459	0.8847163609787556	-0.2895625137259241
GENE8111X	ucsf_hc.01_1.G217B.08349		hypothetical protein	HISTO_ZE.Contig158.Fgenesh_histo.115.final_new		I7I48_02092					0.00173125092798315	1.31885591439593e-05	5.81016217590415e-08	0.0368711420696006	0.0092372931461173	8.25042859586033e-07	1.91764611282739e-08	153.0	270.0	290.0	209.0	310.0	314.0	119.0	197.0	212.0	325.0	395.0	290.0	178.0	234.0	154.0	231.0	242.0	222.0	72.0	58.0	82.0	66.0	100.0	111.0	1.0	0.4989595824740882	0.7945163824812584	0.5020952620053283	0.7082851514339583	0.4983599097272884	1.0228401683751183	-0.06974656132084167
[truncated: 11,208 more rows]
[truncated: 24 more columns]
