# Supplementary material for: The Rpd3 histone deacetylase is a critical regulator of temperature-mediated morphogenesis and virulence in the human fungal pathogen Histoplasma
Source: PLoS Biol. 2026 Mar 17;24(3):e3003341. doi: 10.1371/journal.pbio.3003341 (PMC13132440; doi:10.1371/journal.pbio.3003341)
Supplement: S7 Table — Excel-compatible tab-delimited text conforming to JavaTreeView extended CDT format. Each row is a transcript, with the UNIQID column giving the ucsf_hc.01_1.G217B systematic gene name. The NAME column gives short names taken from S1 Data of [53] with additional names and corrections based on human curation. Description and HcG217B_pred (WUSTL G217B predicted gene accessions), HcG217B_rc (Edwards and colleagues G217B transcript accessions [18]), and HcG217B_acc (UCSF1 gene accessions [53]); and Ryp1_ChIP, Ryp2_ChIP, Ryp3_ChIP, and Ryp4_ChIP (indicating genes with promoters bound by Ryp TFs in [23]) are taken from S1 Data of [53]. The next 5 columns give LIMMA BH-adjusted p-values for differential expression in each of the 5 contrasts, and the corresponding LIMMA-fit log2 ratios are given in the final 5 columns. The next 18 columns give KALLISTO estimated counts for each transcript in each sample. GWEIGHT is a place-holder column for JavaTreeView compatibility. The estimated counts in this file are sufficient to recapitulate the LIMMA analysis. (TXT) [file pbio.3003341.s014.txt]

GID	UNIQID	NAME	Description	HcG217B_pred	HcG217B_rc	HcG217B_acc	Ryp1_ChIP	Ryp2_ChIP	Ryp3_ChIP	Ryp4_ChIP	Description	HcG217B_pred	HcG217B_rc	HcG217B_acc	Ryp1_ChIP	Ryp2_ChIP	Ryp3_ChIP	Ryp4_ChIP	p(RT.G217B/37C.G217B)	p(37C.ho2/37C.G217B)	p(37C.rpd3/37C.G217B)	p(RT.ho2/RT.G217B)	p(RT.rpd3/RT.G217B)	37_G217B_A_counts	37_G217B_B_counts	37_G217B_C_counts	37_hos2_A_counts	37_hos2_B_counts	37_hos2_C_counts	37_rpd3_A_counts	37_rpd3_B_counts	37_rpd3_C_counts	RT_G217B_A_counts	RT_G217B_B_counts	RT_G217B_C_counts	RT_hos2_A_counts	RT_hos2_B_counts	RT_hos2_C_counts	RT_rpd3_A_counts	RT_rpd3_B_counts	RT_rpd3_C_counts	GWEIGHT	37C.ho2/37C.G217B	37C.rpd3/37C.G217B	RT.ho2/RT.G217B	RT.rpd3/RT.G217B
ucsf_hc.01_1.G217B.00001	ucsf_hc.01_1.G217B.00001		hypothetical protein		in LTR block	I7I48_02717					hypothetical protein		in LTR block	I7I48_02717					0.000940111108364575	0.000680159690259752	0.00472439138760826	0.381713601767988	1.78985546143643e-06	6.0	32.0	22.0	82.0	41.0	66.0	5.0	5.0	5.0	49.0	41.0	56.0	33.0	35.0	33.0	2.0	4.0	1.0	1.0	1.88744001114485	-2.0129091831846	-0.365138702775821	-4.22714280328337
ucsf_hc.01_1.G217B.00002	ucsf_hc.01_1.G217B.00002		hypothetical protein		transposon	I7I48_10079					hypothetical protein		transposon	I7I48_10079					7.13023535372439e-08	8.62998390986621e-07	0.0902722704938592	0.114626750960864	0.124450758281537	17.0	22.0	15.0	68.0	68.0	74.0	23.0	44.0	38.0	60.0	75.0	81.0	75.0	96.0	71.0	116.0	69.0	78.0	1.0	1.93260514566885	0.481311263193524	0.300728786297828	0.278569305075
ucsf_hc.01_1.G217B.00004	ucsf_hc.01_1.G217B.00004		hypothetical protein		in LTR block	I7I48_03169					hypothetical protein		in LTR block	I7I48_03169					0.88541792439834	0.450601355755077	0.625381982746784	0.097626297775263	0.00517451513592641	12.0	17.0	27.0	14.0	25.0	34.0	22.0	39.0	25.0	11.0	15.0	23.0	14.0	6.0	5.0	12.0	2.0	3.0	1.0	0.36357543419042	0.205922170149439	-0.892405997577595	-1.70467864827586
ucsf_hc.01_1.G217B.00005	ucsf_hc.01_1.G217B.00005		C6 transcription factor	HISTO_AAD.Contig1.Fgenesh_histo.1.final_new	in LTR block	I7I48_03168					C6 transcription factor	HISTO_AAD.Contig1.Fgenesh_histo.1.final_new	in LTR block	I7I48_03168					0.000133547310864461	0.97078274973799	3.7466684678694e-12	0.612165121427897	9.77350181329222e-15	8896.0	6979.0	7811.0	8051.0	7060.0	9023.0	5182.0	5763.0	5896.0	6037.0	8481.0	10689.0	7421.0	7390.0	7181.0	3745.0	2760.0	2900.0	1.0	0.00266241466242612	-0.936978440264289	-0.0313110909629497	-1.39818617157416
ucsf_hc.01_1.G217B.00006	ucsf_hc.01_1.G217B.00006		hypothetical protein	HISTO_AAD.Contig1.eannot.1030.final_new	in LTR block	I7I48_03167					hypothetical protein	HISTO_AAD.Contig1.eannot.1030.final_new	in LTR block	I7I48_03167					0.41538197025903	0.188839925554363	2.48649623889241e-11	0.0227295077630782	9.58675324724663e-12	2260.0	2075.0	2173.0	1883.0	1817.0	2516.0	1394.0	1530.0	1497.0	1376.0	1819.0	2275.0	1916.0	1901.0	1730.0	873.0	737.0	760.0	1.0	-0.0992852154869723	-1.00546375361373	0.172518130619941	-1.19425459866989
ucsf_hc.01_1.G217B.00007	ucsf_hc.01_1.G217B.00007		hypothetical protein		in LTR block	I7I48_03166					hypothetical protein		in LTR block	I7I48_03166					0.451612673108159	0.0228784722255452	0.0198882460695501	0.316691313478214	0.0895462122674675	7.0	12.0	13.0	25.0	19.0	19.0	33.0	23.0	25.0	7.0	5.0	9.0	11.0	6.0	10.0	10.0	13.0	13.0	1.0	0.962139643795404	0.88955820096194	0.468518190358321	0.739573910327208
ucsf_hc.01_1.G217B.00008	ucsf_hc.01_1.G217B.00008		hypothetical protein		in LTR block	I7I48_03165					hypothetical protein		in LTR block	I7I48_03165					0.0641170105161062	0.611574954342538	0.00232019458082056	0.0199791717909935	0.000894554898344542	32.0	33.0	34.0	28.0	29.0	32.0	29.0	25.0	14.0	20.0	13.0	24.0	8.0	6.0	11.0	6.0	8.0	4.0	1.0	-0.172792569262452	-1.04646053965754	-1.00005182570186	-1.58876931318059
ucsf_hc.01_1.G217B.00009	ucsf_hc.01_1.G217B.00009		DUF821 domain-containing protein	HISTO_AAD.Contig1.eannot.1032.final_new	in LTR block	I7I48_03164					DUF821 domain-containing protein	HISTO_AAD.Contig1.eannot.1032.final_new	in LTR block	I7I48_03164					1.84386826712761e-06	0.128352070494096	2.27981442906921e-12	0.0803794061493097	2.70579019886419e-15	1120.0	820.0	1017.0	974.0	762.0	1024.0	2702.0	2972.0	2822.0	478.0	599.0	672.0	576.0	606.0	586.0	2531.0	1839.0	1896.0	1.0	-0.126178938179022	1.07947194830556	0.160896958853312	1.84334534135129
ucsf_hc.01_1.G217B.00010	ucsf_hc.01_1.G217B.00010		hypothetical protein		in LTR block	I7I48_03163					hypothetical protein		in LTR block	I7I48_03163					0.951794860439457	9.58090069389625e-05	0.767927496420133	1.7249664662102e-07	0.0986364584501075	176.0	213.0	167.0	98.0	62.0	71.0	181.0	258.0	289.0	122.0	174.0	178.0	7.0	22.0	21.0	131.0	109.0	121.0	1.0	-1.30089117802224	-0.0600696685904005	-3.21897144453055	-0.388212929591663
ucsf_hc.01_1.G217B.00012	ucsf_hc.01_1.G217B.00012		hypothetical protein		in LTR block	I7I48_03161					hypothetical protein		in LTR block	I7I48_03161					7.83252745416022e-06	0.00399418383648146	3.22388506340442e-08	0.0293682458463365	2.56180804822414e-06	219.0	150.0	217.0	88.0	115.0	138.0	37.0	43.0	28.0	32.0	66.0	47.0	20.0	18.0	25.0	9.0	4.0	0.0	1.0	-0.807423404202197	-2.88382945774805	-1.01514289366969	-4.07773221494446
ucsf_hc.01_1.G217B.00014	ucsf_hc.01_1.G217B.00014		hypothetical protein	HISTO_JG.Contig206.eannot.1591.final_new	in LTR block	I7I48_05373					hypothetical protein	HISTO_JG.Contig206.eannot.1591.final_new	in LTR block	I7I48_05373					4.39159864397083e-07	0.0232581542081855	1.45824833271798e-08	0.0553251360975539	2.37217186843959e-05	335.0	194.0	428.0	157.0	195.0	263.0	14.0	13.0	23.0	32.0	40.0	21.0	6.0	12.0	14.0	0.0	1.0	3.0	1.0	-0.624653894921845	-4.65274377010998	-1.35370303161591	-4.41405123420916
ucsf_hc.01_1.G217B.00015	ucsf_hc.01_1.G217B.00015		hypothetical protein		transposon	I7I48_10827					hypothetical protein		transposon	I7I48_10827					2.32852955750463e-12	0.701190027896692	4.69334870143796e-11	5.03333586019171e-09	1.269666884293e-13	214.0	135.0	234.0	157.0	181.0	219.0	14.0	8.0	15.0	687.0	811.0	927.0	358.0	323.0	315.0	112.0	90.0	67.0	1.0	-0.0719648403238884	-4.4006600988969	-1.13977570247794	-3.17497996252026
ucsf_hc.01_1.G217B.00017	ucsf_hc.01_1.G217B.00017		hypothetical protein		transposon	I7I48_05333					hypothetical protein		transposon	I7I48_05333					0.00297407376053466	0.52839082862684	0.00522966014311757	0.194711256190418	0.0104302195016092	52.0	62.0	91.0	52.0	80.0	49.0	61.0	39.0	47.0	17.0	21.0	42.0	29.0	35.0	36.0	16.0	6.0	10.0	1.0	-0.208953791012079	-0.90843177025811	0.516880825395277	-1.27826375692247
ucsf_hc.01_1.G217B.00018	ucsf_hc.01_1.G217B.00018		60S ribosomal protein L28e	HISTO_AAN.Contig10.eannot.1027.final_new	in LTR block	I7I48_10072					60S ribosomal protein L28e	HISTO_AAN.Contig10.eannot.1027.final_new	in LTR block	I7I48_10072					6.48547318359993e-07	4.21444488773134e-06	7.81376115327953e-13	4.44273227194612e-05	3.70998488252285e-10	67807.0	49931.0	58882.0	43084.0	39744.0	48623.0	35072.0	37057.0	34959.0	57914.0	71380.0	86134.0	46645.0	58391.0	48696.0	48360.0	36735.0	39709.0	1.0	-0.443490951356358	-1.16028667510082	-0.346414460873349	-0.776547729843484
ucsf_hc.01_1.G217B.00019	ucsf_hc.01_1.G217B.00019		DUF2015 domain-containing protein	HISTO_AAN.Contig10.eannot.1031.final_new	in LTR block	I7I48_10071					DUF2015 domain-containing protein	HISTO_AAN.Contig10.eannot.1031.final_new	in LTR block	I7I48_10071					0.00123560740320524	6.07764100987311e-07	0.19138583845673	0.000479115760560459	0.000234673316653823	4709.0	3584.0	3988.0	2465.0	2790.0	3364.0	5999.0	5936.0	5776.0	2463.0	3020.0	3435.0	2361.0	2146.0	2049.0	4404.0	3185.0	3371.0	1.0	-0.537251373653257	0.0855950485916024	-0.301934693814307	0.299385079140089
ucsf_hc.01_1.G217B.00020	ucsf_hc.01_1.G217B.00020		hypothetical protein		in LTR block	I7I48_10070					hypothetical protein		in LTR block	I7I48_10070					0.0117244113637219	0.630154174902154	3.27139084444338e-07	2.31474384331323e-08	1.12087875335093e-07	1822.0	1151.0	1325.0	1268.0	1243.0	1609.0	1008.0	1070.0	804.0	1422.0	1571.0	1699.0	446.0	614.0	577.0	935.0	565.0	640.0	1.0	-0.0721454731613482	-1.01875640907791	-1.38827041819003	-1.14024395950192
ucsf_hc.01_1.G217B.00021	ucsf_hc.01_1.G217B.00021		hypothetical protein		transposon	I7I48_10069					hypothetical protein		transposon	I7I48_10069					0.624026796470518	0.465729123702681	0.0691525898866101	0.314342445719839	0.0757273494694836	8.0	13.0	13.0	8.0	5.0	15.0	19.0	23.0	33.0	4.0	8.0	14.0	10.0	8.0	13.0	18.0	10.0	14.0	1.0	-0.349356363972219	0.67515638075418	0.452593436351518	0.747198390559383
ucsf_hc.01_1.G217B.00022	ucsf_hc.01_1.G217B.00022		hypothetical protein		transposon	I7I48_10068					hypothetical protein		transposon	I7I48_10068					0.0299591955753048	0.00155936842929352	0.603592158628845	5.16581460619376e-05	0.00086488453061788	550.0	548.0	463.0	408.0	284.0	365.0	526.0	743.0	762.0	240.0	397.0	424.0	134.0	187.0	151.0	288.0	175.0	188.0	1.0	-0.593660228140247	-0.0736746787057077	-1.01939963793638	-0.696065108111496
ucsf_hc.01_1.G217B.00023	ucsf_hc.01_1.G217B.00023		hypothetical protein		transposon	I7I48_10065					hypothetical protein		transposon	I7I48_10065					0.0453058606771394	0.738184343981284	0.000628898163529214	0.0442181436558175	0.000229076407504297	22.0	3.0	24.0	21.0	16.0	12.0	156.0	91.0	64.0	38.0	27.0	30.0	52.0	54.0	81.0	224.0	95.0	91.0	1.0	0.304090461715179	2.44825364686859	1.11505552011576	2.06664181814967
ucsf_hc.01_1.G217B.00024	ucsf_hc.01_1.G217B.00024		hypothetical protein		transposon	I7I48_10064					hypothetical protein		transposon	I7I48_10064					0.020779767313152	0.362729331663958	0.0804341023262709	6.25150671441859e-05	3.15547872609305e-05	593.0	982.0	438.0	792.0	431.0	389.0	393.0	663.0	709.0	702.0	1139.0	912.0	171.0	261.0	222.0	323.0	179.0	204.0	1.0	-0.334159491757708	-0.571671645091152	-1.92976462908637	-1.9569766350433
ucsf_hc.01_1.G217B.00025	ucsf_hc.01_1.G217B.00025		hypothetical protein		transposon	I7I48_10067					hypothetical protein		transposon	I7I48_10067					0.000248272570693219	0.00785056233169567	0.0250745684589793	0.000156879942036381	0.00113169943212349	276.0	210.0	204.0	155.0	150.0	206.0	228.0	252.0	270.0	75.0	129.0	166.0	47.0	61.0	57.0	109.0	63.0	50.0	1.0	-0.453686627125246	-0.320318184674745	-0.995370193990504	-0.739550288544326
ucsf_hc.01_1.G217B.00026	ucsf_hc.01_1.G217B.00026		hypothetical protein	HISTO_AAN.Contig8.genewise.1.final_new	transposon	I7I48_10066					hypothetical protein	HISTO_AAN.Contig8.genewise.1.final_new	transposon	I7I48_10066					9.7924908143817e-08	0.157422259593067	5.27323394848087e-13	1.20021387798954e-07	3.16180027295725e-13	109.0	81.0	83.0	129.0	87.0	149.0	1262.0	1372.0	1472.0	244.0	282.0	306.0	600.0	590.0	532.0	2122.0	1232.0	1160.0	1.0	0.377019756684875	3.46141981343434	1.19348583789372	2.41600265711844
ucsf_hc.01_1.G217B.00029	ucsf_hc.01_1.G217B.00029		histone-lysine N-methyltransferase	HISTO_AAR.Contig2.Fgenesh_histo.1.final_new	near LTR block	I7I48_01078					histone-lysine N-methyltransferase	HISTO_AAR.Contig2.Fgenesh_histo.1.final_new	near LTR block	I7I48_01078					5.33774208438135e-08	0.0028658641547928	0.0203291588438781	0.0802765155929416	0.650678493813719	8822.0	6805.0	9056.0	9263.0	8844.0	10482.0	9307.0	10748.0	10476.0	4174.0	5195.0	5684.0	4829.0	5058.0	4799.0	6532.0	4375.0	4507.0	1.0	0.1951384901844	-0.134665480157863	0.106531632393565	0.0264912840299516
ucsf_hc.01_1.G217B.00030	ucsf_hc.01_1.G217B.00030		hypothetical protein	HISTO_AAR.Contig2.Fgenesh_histo.2.final_new	near LTR block	I7I48_01077					hypothetical protein	HISTO_AAR.Contig2.Fgenesh_histo.2.final_new	near LTR block	I7I48_01077					0.02881076758148	0.00326887158199162	0.539387580236167	0.00123222112194227	0.000653463337083624	68.0	46.0	57.0	67.0	111.0	124.0	76.0	65.0	70.0	23.0	43.0	31.0	53.0	71.0	51.0	81.0	52.0	63.0	1.0	0.760752310278995	-0.14536273551361	1.00680770172479	1.03396944872761
ucsf_hc.01_1.G217B.00032	ucsf_hc.01_1.G217B.00032		hypothetical protein		near LTR block	I7I48_01075					hypothetical protein		near LTR block	I7I48_01075					0.000763258566547648	0.750840510927122	0.332030219552328	0.00010125601653181	0.628204363587684	477.0	483.0	572.0	460.0	484.0	556.0	685.0	565.0	671.0	289.0	317.0	297.0	165.0	139.0	138.0	368.0	301.0	275.0	1.0	-0.0492660175580122	-0.122042710040309	-0.878691937945143	0.0755433901974167
ucsf_hc.01_1.G217B.00034	ucsf_hc.01_1.G217B.00034		hypothetical protein	HISTO_ER.Contig17.Fgenesh_histo.30.final_new	in LTR block	I7I48_09712					hypothetical protein	HISTO_ER.Contig17.Fgenesh_histo.30.final_new	in LTR block	I7I48_09712					1.59439524573982e-07	0.000621597308100803	9.58728737724155e-12	0.548556312327796	5.37692864191573e-08	2952.0	1862.0	1997.0	1322.0	1759.0	1227.0	207.0	225.0	154.0	620.0	699.0	691.0	584.0	570.0	491.0	18.0	6.0	26.0	1.0	-0.690239408968582	-3.98163456066646	-0.143321604835071	-5.48143013493609
ucsf_hc.01_1.G217B.00036	ucsf_hc.01_1.G217B.00036		hypothetical protein		near LTR block	I7I48_01367					hypothetical protein		near LTR block	I7I48_01367					2.71554648641273e-10	6.7851203083243e-05	6.07628466194779e-13	4.77380392708412e-05	1.3386124840576e-08	504.0	479.0	465.0	339.0	278.0	321.0	13.0	25.0	18.0	73.0	117.0	85.0	23.0	35.0	32.0	5.0	7.0	8.0	1.0	-0.653798247172149	-5.14093459550389	-1.44486971550862	-3.70339306452974
ucsf_hc.01_1.G217B.00038	ucsf_hc.01_1.G217B.00038		SNF2 family N-terminal domain containing protein	HISTO_AE.Contig41f.Fgenesh_Aspergillus.2.final_new	in LTR block	I7I48_09900					SNF2 family N-terminal domain containing protein	HISTO_AE.Contig41f.Fgenesh_Aspergillus.2.final_new	in LTR block	I7I48_09900					0.31601852349604	0.0488559123851982	0.0324752462557675	0.048457041595273	1.23781438813371e-05	26.0	16.0	28.0	42.0	26.0	50.0	19.0	14.0	21.0	11.0	28.0	11.0	8.0	5.0	8.0	2.0	1.0	2.0	1.0	0.707239945676321	-0.808736047047117	-0.941289803080531	-2.8649015221416
ucsf_hc.01_1.G217B.00039	ucsf_hc.01_1.G217B.00039		thioredoxin reductase	HISTO_AL.Contig313.eannot.1013.final_new	in LTR block	I7I48_01113					thioredoxin reductase	HISTO_AL.Contig313.eannot.1013.final_new	in LTR block	I7I48_01113					1.68452380706132e-08	6.87414406166366e-06	0.349700390985311	1.84492668669696e-06	7.33774206002713e-16	7306.0	5772.0	7019.0	5592.0	5248.0	6332.0	8328.0	9259.0	9083.0	5960.0	7765.0	8820.0	5697.0	5993.0	5333.0	4368.0	3094.0	3278.0	1.0	-0.24859861919118	-0.0360369050861955	-0.259361136355267	-1.06628939776386
ucsf_hc.01_1.G217B.00040	ucsf_hc.01_1.G217B.00040		hypothetical protein	HISTO_AL.Contig317.eannot.1542.final_new	near LTR block	I7I48_01366	Ryp1_ChIP				hypothetical protein	HISTO_AL.Contig317.eannot.1542.final_new	near LTR block	I7I48_01366	Ryp1_ChIP				0.00106319809431892	5.07231279626175e-06	5.84056906825939e-14	5.56820929325236e-12	1.59787724231488e-09	11368.0	13440.0	10863.0	7709.0	4850.0	6413.0	113.0	131.0	195.0	5411.0	7260.0	8662.0	585.0	764.0	767.0	10.0	5.0	3.0	1.0	-0.955731660253456	-6.81763477602668	-3.19134277491912	-10.1849586260812
ucsf_hc.01_1.G217B.00041	ucsf_hc.01_1.G217B.00041		hypothetical protein		near LTR block	I7I48_01365					hypothetical protein		near LTR block	I7I48_01365					0.000265092406799249	0.525011088553745	8.82904194701701e-06	0.339139206336894	0.000273575429621053	150.0	118.0	128.0	130.0	134.0	167.0	93.0	97.0	114.0	67.0	66.0	82.0	60.0	53.0	58.0	55.0	26.0	41.0	1.0	0.0968032864731059	-0.828737435299046	-0.180396273194749	-0.83262224609975
ucsf_hc.01_1.G217B.00043	ucsf_hc.01_1.G217B.00043		hypothetical protein		near LTR block	I7I48_01363					hypothetical protein		near LTR block	I7I48_01363					0.00408618645636436	0.0154322015808028	2.05751961044837e-06	3.30931933446497e-05	6.24457969490387e-08	298.0	251.0	263.0	305.0	329.0	364.0	210.0	248.0	227.0	161.0	180.0	211.0	90.0	112.0	100.0	110.0	73.0	57.0	1.0	0.272131523252327	-0.692332239832894	-0.724930094210302	-1.21233417236398
ucsf_hc.01_1.G217B.00044	ucsf_hc.01_1.G217B.00044	PDS5	sister chromatid cohesion protein pds5/bimD	HISTO_AL.Contig317.fgenesh_plus.31.final_new	near LTR block	I7I48_01362	Ryp1_ChIP				sister chromatid cohesion protein pds5/bimD	HISTO_AL.Contig317.fgenesh_plus.31.final_new	near LTR block	I7I48_01362	Ryp1_ChIP				0.0891376933945188	0.000966032597629467	0.000692426350328901	6.25415989720536e-11	2.18125117164735e-10	15181.0	12727.0	16392.0	17102.0	16441.0	18995.0	16594.0	17569.0	17529.0	10936.0	13545.0	16882.0	7321.0	7655.0	6923.0	11031.0	7531.0	7281.0	1.0	0.227363762056417	-0.219613486973478	-0.767125743949536	-0.680464701459836
ucsf_hc.01_1.G217B.00045	ucsf_hc.01_1.G217B.00045	SNF5	transcription factor Snf5p		near LTR block	I7I48_01361					transcription factor Snf5p		near LTR block	I7I48_01361					0.71843187261284	0.322147008916092	0.0114065658029707	5.35438096978022e-05	5.33009218643553e-05	10969.0	8870.0	10812.0	9551.0	9577.0	10955.0	12531.0	13224.0	12722.0	7072.0	9241.0	10682.0	6903.0	7454.0	6558.0	9664.0	6796.0	6784.0	1.0	-0.0476033289399433	-0.115488817168309	-0.220890814577735	-0.214337663270714
ucsf_hc.01_1.G217B.00046	ucsf_hc.01_1.G217B.00046		endonuclease/exonuclease/phosphatase		near LTR block	I7I48_01360					endonuclease/exonuclease/phosphatase		near LTR block	I7I48_01360					1.79030679447584e-11	0.0310478318437977	0.0599504360032994	3.0016374165972e-06	3.76486147442411e-08	905.0	773.0	822.0	730.0	658.0	830.0	1083.0	1307.0	1395.0	1200.0	1686.0	1898.0	2010.0	1933.0	1825.0	2675.0	2150.0	2113.0	1.0	-0.198486440326551	0.146531256310515	0.419641374553409	0.547393109492906
ucsf_hc.01_1.G217B.00047	ucsf_hc.01_1.G217B.00047		curved DNA-binding protein	HISTO_AL.Contig317.eannot.1495.final_new	near LTR block	I7I48_01359					curved DNA-binding protein	HISTO_AL.Contig317.eannot.1495.final_new	near LTR block	I7I48_01359					1.40631711676519e-09	0.0247610252043994	0.161502167856748	0.379738474498501	9.94298728056303e-05	20557.0	17128.0	17628.0	16948.0	15299.0	18366.0	23150.0	28474.0	28689.0	20911.0	27083.0	29488.0	21413.0	24938.0	21329.0	38333.0	28039.0	28111.0	1.0	-0.1515084575154	0.0856261918029269	-0.0557736273521492	0.286166062609249
ucsf_hc.01_1.G217B.00048	ucsf_hc.01_1.G217B.00048		hypothetical protein		near LTR block	I7I48_01358					hypothetical protein		near LTR block	I7I48_01358					4.65550880358191e-08	0.00876008082755449	0.147188336297782	0.37524497822715	0.0024616680183163	120.0	77.0	115.0	139.0	125.0	162.0	116.0	136.0	112.0	23.0	18.0	29.0	19.0	15.0	18.0	48.0	39.0	35.0	1.0	0.433551076042522	-0.217304117376816	-0.260032721492905	0.812511161235253
ucsf_hc.01_1.G217B.00049	ucsf_hc.01_1.G217B.00049		hypothetical protein		near LTR block	I7I48_01357					hypothetical protein		near LTR block	I7I48_01357					0.773558933013436	0.00500676345914819	0.160853056296073	9.42986716372021e-06	5.40106935621893e-05	912.0	721.0	997.0	1038.0	1190.0	1284.0	925.0	1051.0	1197.0	737.0	746.0	743.0	392.0	358.0	318.0	535.0	454.0	354.0	1.0	0.39676238469066	-0.174513633028115	-0.909993340752477	-0.726046478945568
ucsf_hc.01_1.G217B.00050	ucsf_hc.01_1.G217B.00050		PHD finger domain protein	HISTO_AL.Contig317.Fgenesh_histo.35.final_new	near LTR block	I7I48_01356					PHD finger domain protein	HISTO_AL.Contig317.Fgenesh_histo.35.final_new	near LTR block	I7I48_01356					0.0383829414747801	0.00311722813283289	0.395457043326909	1.70969929459042e-06	0.0056711176209046	978.0	910.0	966.0	1174.0	1399.0	1287.0	1202.0	1334.0	1661.0	895.0	1007.0	1080.0	497.0	472.0	447.0	843.0	725.0	731.0	1.0	0.405427984975633	0.098949803952983	-0.929861344401028	-0.371656582055817
ucsf_hc.01_1.G217B.00051	ucsf_hc.01_1.G217B.00051		lectin family integral membrane protein	HISTO_AL.Contig317.genewise.76.final_new	near LTR block	I7I48_01355					lectin family integral membrane protein	HISTO_AL.Contig317.genewise.76.final_new	near LTR block	I7I48_01355					0.00709450115706396	0.00804344702980348	1.84710926387611e-07	6.30383858947818e-12	2.56450264906774e-05	9926.0	8341.0	8787.0	7773.0	7834.0	8652.0	8930.0	9184.0	8741.0	5890.0	7205.0	7666.0	3283.0	3410.0	2817.0	6836.0	4980.0	4893.0	1.0	-0.17958374048226	-0.456918012168261	-0.990653360454039	-0.318413428446699
ucsf_hc.01_1.G217B.00052	ucsf_hc.01_1.G217B.00052	ALG8	glucosyltransferase Alg8	HISTO_AL.Contig317.eannot.1496.final_new	near LTR block	I7I48_01354					glucosyltransferase Alg8	HISTO_AL.Contig317.eannot.1496.final_new	near LTR block	I7I48_01354					0.00570088730121135	0.251050870778189	0.0300734696765146	2.52833008332753e-08	0.280435825236349	5660.0	4028.0	5033.0	4863.0	4330.0	4707.0	6819.0	7706.0	7958.0	3999.0	5392.0	5604.0	2484.0	3059.0	2577.0	5594.0	4327.0	4187.0	1.0	-0.0987539451788431	0.170218108711696	-0.744671051411031	-0.0833685362605605
ucsf_hc.01_1.G217B.00053	ucsf_hc.01_1.G217B.00053		hypothetical protein		near LTR block	I7I48_01353					hypothetical protein		near LTR block	I7I48_01353					0.0430627087072619	0.364610858387374	0.00402340629160332	0.00147953294406827	3.96241194351682e-05	283.0	241.0	266.0	285.0	259.0	327.0	412.0	453.0	490.0	177.0	286.0	363.0	319.0	321.0	333.0	474.0	328.0	384.0	1.0	0.114730715675765	0.328853843988017	0.4003233667815	0.542543387584777
ucsf_hc.01_1.G217B.00054	ucsf_hc.01_1.G217B.00054		DDT domain-containing protein	HISTO_AL.Contig317.fgenesh_plus.34.final_new	near LTR block	I7I48_01352					DDT domain-containing protein	HISTO_AL.Contig317.fgenesh_plus.34.final_new	near LTR block	I7I48_01352					0.00060523328548862	0.375112151460828	0.00198284299807016	2.05248732426896e-07	6.63633085515599e-09	8315.0	7020.0	8331.0	8441.0	7741.0	8771.0	8387.0	10036.0	9974.0	6326.0	8141.0	9577.0	5054.0	5719.0	5249.0	6902.0	4822.0	4826.0	1.0	0.0544807831227345	-0.187065151026506	-0.438433548572527	-0.537344398330387
ucsf_hc.01_1.G217B.00055	ucsf_hc.01_1.G217B.00055	LEU5	mitochondrial carrier protein	HISTO_AL.Contig317.Fgenesh_Neurospora.122.final_new	near LTR block	I7I48_01351					mitochondrial carrier protein	HISTO_AL.Contig317.Fgenesh_Neurospora.122.final_new	near LTR block	I7I48_01351					0.363827362655695	0.935693033579376	0.000526927604434631	0.315731462089748	0.00689325268888112	4875.0	3707.0	4238.0	4456.0	4022.0	4449.0	6471.0	7786.0	7287.0	2840.0	3623.0	4103.0	2655.0	3217.0	3163.0	4762.0	3924.0	3651.0	1.0	-0.00792658983263195	0.302967573529188	-0.0857481243386058	0.230207712901224
ucsf_hc.01_1.G217B.00056	ucsf_hc.01_1.G217B.00056		hypothetical protein		near LTR block	I7I48_01350					hypothetical protein		near LTR block	I7I48_01350					1.63948078438865e-05	0.629187548632738	0.000294049569297153	0.00302088864138292	0.00896874657210818	200.0	227.0	214.0	212.0	229.0	244.0	360.0	451.0	456.0	276.0	301.0	359.0	186.0	201.0	239.0	487.0	339.0	347.0	1.0	0.0785933534869452	0.539133620972257	-0.443726875477552	0.327769351358488
ucsf_hc.01_1.G217B.00057	ucsf_hc.01_1.G217B.00057		peroxin 12	HISTO_AL.Contig317.Fgenesh_histo.127.final_new	near LTR block	I7I48_01349					peroxin 12	HISTO_AL.Contig317.Fgenesh_histo.127.final_new	near LTR block	I7I48_01349					2.50769401469974e-08	0.0438270308634796	2.06839764138559e-07	3.49657432973477e-05	0.000114919802995202	2265.0	1663.0	1983.0	1624.0	1726.0	2012.0	3773.0	3962.0	3734.0	2179.0	2822.0	2995.0	1719.0	2091.0	1818.0	3834.0	2905.0	3076.0	1.0	-0.161838490997165	0.513944812061909	-0.366127417614389	0.300292050212462
ucsf_hc.01_1.G217B.00058	ucsf_hc.01_1.G217B.00058	PEX12	peroxin 12, peroxisome biosynthesis protein		near LTR block	I7I48_01348					peroxin 12, peroxisome biosynthesis protein		near LTR block	I7I48_01348					3.40279543008822e-05	0.316123193320583	2.06795680935234e-07	0.563338182547355	0.00257350188321589	5606.0	4429.0	5617.0	4984.0	5093.0	6592.0	5014.0	5515.0	5157.0	2972.0	3724.0	4231.0	3177.0	3549.0	3425.0	3941.0	2760.0	2800.0	1.0	0.0637859472216169	-0.440031774979527	0.0370643876104841	-0.202544638420666
ucsf_hc.01_1.G217B.00059	ucsf_hc.01_1.G217B.00059	NMD3	nonsense-mediated mRNA decay protein	HISTO_AL.Contig317-snap.13.final_new	near LTR block	I7I48_01347					nonsense-mediated mRNA decay protein	HISTO_AL.Contig317-snap.13.final_new	near LTR block	I7I48_01347					0.572200007654048	0.703363804034813	0.0181971582388061	3.4973357332982e-07	4.1096894200959e-05	6496.0	5620.0	6399.0	5873.0	5696.0	7673.0	7264.0	8109.0	7818.0	4270.0	5291.0	6233.0	6023.0	6494.0	6110.0	8009.0	5312.0	5602.0	1.0	0.0225148783990958	-0.123087577737961	0.383491360605645	0.256210768219026
ucsf_hc.01_1.G217B.00060	ucsf_hc.01_1.G217B.00060		DUF1237 domain-containing protein	HISTO_AL.Contig317.eannot.1549.final_new	near LTR block	I7I48_01346					DUF1237 domain-containing protein	HISTO_AL.Contig317.eannot.1549.final_new	near LTR block	I7I48_01346					0.139185818796355	4.41807070344522e-06	0.0220795195380581	0.0212635386188819	6.84975300025752e-05	12230.0	9823.0	11022.0	8881.0	8864.0	9690.0	14900.0	16890.0	16661.0	7468.0	9541.0	10380.0	7827.0	8024.0	7194.0	9513.0	7006.0	7121.0	1.0	-0.289563598380174	0.104456615809983	-0.10790810810906	-0.211792779345569
ucsf_hc.01_1.G217B.00061	ucsf_hc.01_1.G217B.00061	CDC27	DUF1237 domain-containing protein	HISTO_AL.Contig317-snap.15.final_new		I7I48_01345					DUF1237 domain-containing protein	HISTO_AL.Contig317-snap.15.final_new		I7I48_01345					0.100274998026217	0.0988373268097645	1.14341362123082e-06	0.00034226015230586	0.0245164391025741	4041.0	3590.0	4313.0	4118.0	4011.0	4864.0	6651.0	7147.0	6971.0	2863.0	3613.0	4664.0	2862.0	2991.0	2642.0	4964.0	3418.0	3699.0	1.0	0.0969481869124609	0.352425811688308	-0.238016388167375	0.125851711829283
ucsf_hc.01_1.G217B.00062	ucsf_hc.01_1.G217B.00062	RAD18	postreplication repair E3 ubiquitin-protein ligase rad18	HISTO_AL.Contig317-snap.16.final_new		I7I48_01344					postreplication repair E3 ubiquitin-protein ligase rad18	HISTO_AL.Contig317-snap.16.final_new		I7I48_01344					0.596656830281882	0.0532721627126869	0.00048056046392411	0.825198635640601	0.0476243818590267	3339.0	2077.0	3433.0	3473.0	3223.0	3904.0	5427.0	6125.0	4979.0	1874.0	2612.0	2730.0	2152.0	2214.0	2296.0	4046.0	2332.0	2362.0	1.0	0.261155443649518	0.475738210233068	0.0315285009029305	0.257395314357932
ucsf_hc.01_1.G217B.00063	ucsf_hc.01_1.G217B.00063		SNF7 family protein	HISTO_AL.Contig317.Fgenesh_histo.131.final_new		I7I48_01343					SNF7 family protein	HISTO_AL.Contig317.Fgenesh_histo.131.final_new		I7I48_01343					0.00270807470642925	0.101205153596739	0.603237195239746	0.00779844128155994	7.42085146035294e-06	9561.0	6895.0	8969.0	8848.0	8571.0	10576.0	10413.0	12717.0	10579.0	6883.0	9082.0	9761.0	6572.0	7135.0	6597.0	8423.0	5520.0	5699.0	1.0	0.121880244820671	-0.0356368993282796	-0.197776550609069	-0.398018503362056
ucsf_hc.01_1.G217B.00064	ucsf_hc.01_1.G217B.00064		hypothetical protein			I7I48_01342					hypothetical protein			I7I48_01342					0.0180336616151547	0.689543524800413	0.0325732887956132	0.195253216728372	0.0525975804541115	42.0	37.0	43.0	46.0	37.0	52.0	74.0	106.0	61.0	23.0	19.0	23.0	11.0	15.0	17.0	37.0	28.0	31.0	1.0	0.114412315862637	0.490961389990039	-0.443678576846962	0.569765487623936
ucsf_hc.01_1.G217B.00065	ucsf_hc.01_1.G217B.00065	TRS85	TRAPP complex subunit Trs85	HISTO_AL.Contig317-snap.18.final_new		I7I48_01341					TRAPP complex subunit Trs85	HISTO_AL.Contig317-snap.18.final_new		I7I48_01341					0.0313505100473436	0.0666168523402484	1.31715085503769e-09	0.701575220067975	2.09722038275059e-09	5635.0	4656.0	5589.0	4848.0	4526.0	5807.0	4752.0	5289.0	5396.0	3885.0	5149.0	5819.0	4589.0	4570.0	4086.0	4450.0	3002.0	3158.0	1.0	-0.0912315556860532	-0.48730208592681	-0.0187561756453754	-0.484920224618051
ucsf_hc.01_1.G217B.00066	ucsf_hc.01_1.G217B.00066		poly(A) polymerase	HISTO_AL.Contig317.Fgenesh_histo.133.final_new		I7I48_01340					poly(A) polymerase	HISTO_AL.Contig317.Fgenesh_histo.133.final_new		I7I48_01340					0.463713552982039	2.11948787675044e-05	1.75818784592728e-07	0.00477913787478551	2.52513799068817e-07	7202.0	6145.0	6932.0	7676.0	7279.0	8942.0	10546.0	11776.0	11290.0	4671.0	6086.0	7316.0	5930.0	6091.0	5610.0	8743.0	6392.0	6595.0	1.0	0.21061701891425	0.281132067362267	0.115173444516922	0.27531876103816
ucsf_hc.01_1.G217B.00067	ucsf_hc.01_1.G217B.00067	FIG4	polyphosphoinositide phosphatase Fig4	HISTO_AL.Contig317-snap.21.final_new		I7I48_01339					polyphosphoinositide phosphatase Fig4	HISTO_AL.Contig317-snap.21.final_new		I7I48_01339					0.966789091987066	0.0146172709841472	7.35362975837742e-13	0.00640630999498916	2.10516330680191e-08	3466.0	2752.0	3385.0	2777.0	2684.0	3278.0	8229.0	8587.0	8344.0	2190.0	2887.0	3295.0	2477.0	2175.0	2037.0	4913.0	3451.0	3513.0	1.0	-0.158926831432908	0.945850522090447	-0.180125498400017	0.506837863505862
ucsf_hc.01_1.G217B.00068	ucsf_hc.01_1.G217B.00068		hypothetical protein	HISTO_AL.Contig317.Fgenesh_histo.135.final_new		I7I48_01338					hypothetical protein	HISTO_AL.Contig317.Fgenesh_histo.135.final_new		I7I48_01338					8.46834464747796e-12	1.15341911213975e-05	0.0186033621454267	3.42993131658215e-10	2.68306641559642e-13	4182.0	3411.0	3817.0	2946.0	2820.0	3531.0	5371.0	5851.0	5706.0	1354.0	1826.0	2127.0	882.0	897.0	930.0	4752.0	3030.0	3138.0	1.0	-0.320993658203973	0.123071692327965	-0.821178444898806	1.0369073933384
ucsf_hc.01_1.G217B.00069	ucsf_hc.01_1.G217B.00069		class I alpha-mannosidase	HISTO_AL.Contig317.Fgenesh_histo.156.final_new		I7I48_01337					class I alpha-mannosidase	HISTO_AL.Contig317.Fgenesh_histo.156.final_new		I7I48_01337					0.292857745659901	0.000182401127419563	1.83531913722977e-13	1.40836413143852e-20	3.09889790458039e-19	482.0	409.0	440.0	560.0	539.0	644.0	1396.0	1449.0	1659.0	291.0	366.0	432.0	4782.0	4882.0	4621.0	3603.0	2661.0	2652.0	1.0	0.36402475248525	1.30820283408411	3.8586397950291	3.03612698571793
ucsf_hc.01_1.G217B.00070	ucsf_hc.01_1.G217B.00070		hypothetical protein			I7I48_01336					hypothetical protein			I7I48_01336					0.00299909163023435	0.00019805509761217	0.0811868974675738	9.8386468783373e-05	1.22744806021981e-08	195.0	166.0	167.0	262.0	249.0	289.0	175.0	237.0	206.0	77.0	126.0	127.0	43.0	64.0	53.0	29.0	19.0	30.0	1.0	0.574809654719332	-0.225324800629151	-0.899205079426527	-2.06694136580099
ucsf_hc.01_1.G217B.00071	ucsf_hc.01_1.G217B.00071		3-demethylubiquinone-9 3-methyltransferase	HISTO_AL.Contig317.eannot.1564.final_new		I7I48_01335					3-demethylubiquinone-9 3-methyltransferase	HISTO_AL.Contig317.eannot.1564.final_new		I7I48_01335					2.3965636234331e-07	0.265341650428509	2.58654472203881e-13	1.85551893152377e-16	1.6550660721798e-14	1594.0	1396.0	1281.0	1480.0	1464.0	1833.0	7224.0	6191.0	8108.0	1746.0	2184.0	2802.0	14484.0	14893.0	13118.0	11257.0	7607.0	8372.0	1.0	0.13897889342474	1.88202720282748	2.80835099201596	2.02102720621076
ucsf_hc.01_1.G217B.00072	ucsf_hc.01_1.G217B.00072		hypothetical protein			I7I48_01334					hypothetical protein			I7I48_01334					0.708594431271306	0.000932875159708204	1.76284771730956e-05	1.86001166996777e-06	2.13612864609433e-07	11.0	4.0	2.0	13.0	18.0	19.0	26.0	30.0	39.0	3.0	5.0	6.0	36.0	29.0	24.0	51.0	36.0	33.0	1.0	1.70667916140866	2.18832516627247	2.69162692051849	2.98607567423893
ucsf_hc.01_1.G217B.00073	ucsf_hc.01_1.G217B.00073		eukaryotic translation initiation factor 2-alpha kinase	HISTO_AL.Contig317.Fgenesh_Aspergillus.162.final_new		I7I48_01333					eukaryotic translation initiation factor 2-alpha kinase	HISTO_AL.Contig317.Fgenesh_Aspergillus.162.final_new		I7I48_01333					1.07962321027197e-05	0.00350870623226453	0.007888208431974	0.000156952697462611	0.00292765280019521	4032.0	3260.0	3950.0	2957.0	3307.0	3689.0	5342.0	5890.0	5865.0	2172.0	2539.0	2923.0	2022.0	1875.0	1731.0	3689.0	2560.0	2545.0	1.0	-0.200261691868203	0.159483269740996	-0.298761904575816	0.200182805340148
ucsf_hc.01_1.G217B.00074	ucsf_hc.01_1.G217B.00074		C6 zinc finger domain-containing protein	HISTO_AL.Contig317.eannot.1584.final_new		I7I48_01332					C6 zinc finger domain-containing protein	HISTO_AL.Contig317.eannot.1584.final_new		I7I48_01332					0.0952027842489018	4.57246284443185e-05	5.00658226511715e-10	0.000293047074644798	8.48420538871818e-08	5315.0	4375.0	4788.0	4166.0	3853.0	4741.0	4549.0	5007.0	5022.0	3138.0	4164.0	4750.0	3263.0	3311.0	3080.0	3955.0	2824.0	2829.0	1.0	-0.207073695278163	-0.436691290357481	-0.171885135593598	-0.323181923700248
ucsf_hc.01_1.G217B.00075	ucsf_hc.01_1.G217B.00075	TYR6	tyrosinase central domain-containing protein	HISTO_AL.Contig317-snap.27.final_new		I7I48_01331					tyrosinase central domain-containing protein	HISTO_AL.Contig317-snap.27.final_new		I7I48_01331					0.036635562402762	0.660970155621745	1.9973134469331e-15	0.0103465683223858	3.1642377484433e-16	347.0	266.0	259.0	305.0	277.0	342.0	2460.0	2440.0	2466.0	201.0	210.0	205.0	270.0	239.0	220.0	2242.0	1619.0	1748.0	1.0	0.0651136308465921	2.6367362769793	0.393820424176072	3.19713624007881
ucsf_hc.01_1.G217B.00076	ucsf_hc.01_1.G217B.00076		DNA polymerase delta catalytic subunit	HISTO_AL.Contig317.eannot.1566.final_new		I7I48_01330					DNA polymerase delta catalytic subunit	HISTO_AL.Contig317.eannot.1566.final_new		I7I48_01330					5.90698785814665e-05	0.234978296166443	3.40034344151399e-06	2.33242940104499e-10	0.0376758357069182	9304.0	8015.0	10312.0	9678.0	8922.0	11004.0	15063.0	17134.0	16392.0	7450.0	9836.0	12520.0	5313.0	5498.0	5076.0	11230.0	7850.0	7992.0	1.0	0.077537248988973	0.370019779989338	-0.748068810438289	-0.125817344923703
ucsf_hc.01_1.G217B.00077	ucsf_hc.01_1.G217B.00077		hypothetical protein	HISTO_AL.Contig317.Fgenesh_histo.161.final_new		I7I48_01329					hypothetical protein	HISTO_AL.Contig317.Fgenesh_histo.161.final_new		I7I48_01329					0.000553650006046504	0.81991416991755	0.00899364427862897	0.000931751858100886	1.77082526344622e-09	2371.0	1945.0	2198.0	2232.0	2036.0	2431.0	2403.0	2868.0	2690.0	1709.0	2264.0	2732.0	1749.0	1727.0	1674.0	1850.0	1239.0	1179.0	1.0	0.0161345736257354	-0.158922886917288	-0.229588797267223	-0.651320481178394
ucsf_hc.01_1.G217B.00078	ucsf_hc.01_1.G217B.00078		hypothetical protein	HISTO_AL.Contig317.Fgenesh_histo.162.final_new		I7I48_01328					hypothetical protein	HISTO_AL.Contig317.Fgenesh_histo.162.final_new		I7I48_01328					0.148891686584849	0.0753728422579532	8.68145120798747e-08	0.172770165880623	0.000322390504772605	3939.0	3530.0	4016.0	3388.0	3282.0	4226.0	6579.0	7230.0	7127.0	2628.0	3629.0	4384.0	3027.0	3183.0	2850.0	3590.0	2551.0	2860.0	1.0	-0.104686987082207	0.418559623653311	-0.0775288977552524	-0.228749210160589
ucsf_hc.01_1.G217B.00079	ucsf_hc.01_1.G217B.00079		hypothetical protein	HISTO_AL.Contig317.Fgenesh_histo.163.final_new		I7I48_01327					hypothetical protein	HISTO_AL.Contig317.Fgenesh_histo.163.final_new		I7I48_01327					0.52243581644172	9.17274424421118e-05	7.37967401878801e-08	0.0439594345770495	9.61009598072245e-07	4595.0	3752.0	4309.0	4929.0	4820.0	5598.0	3957.0	4700.0	4253.0	2966.0	3813.0	4518.0	3503.0	3945.0	3564.0	3351.0	2606.0	2769.0	1.0	0.255162813971679	-0.419507848978869	0.110311243164392	-0.362914990457734
ucsf_hc.01_1.G217B.00080	ucsf_hc.01_1.G217B.00080		hypothetical protein			I7I48_01325					hypothetical protein			I7I48_01325					0.0710425588984627	0.00370212009065747	4.28874137243025e-05	0.0882708188464734	3.10346850847759e-09	1987.0	1662.0	1781.0	2128.0	1887.0	2299.0	1860.0	2140.0	2062.0	1113.0	1501.0	1772.0	1325.0	1528.0	1416.0	1135.0	789.0	822.0	1.0	0.192339077334295	-0.288623656999309	0.109222992332623	-0.669403317715716
ucsf_hc.01_1.G217B.00081	ucsf_hc.01_1.G217B.00081		hypothetical protein	HISTO_AL.Contig317.Fgenesh_Neurospora.171.final_new		I7I48_01326					hypothetical protein	HISTO_AL.Contig317.Fgenesh_Neurospora.171.final_new		I7I48_01326					0.0100215196931539	0.198365173701208	1.61717282482998e-09	4.12290864417849e-09	3.71523852761146e-12	5.0	3.0	2.0	3.0	8.0	8.0	118.0	130.0	117.0	8.0	9.0	8.0	77.0	118.0	104.0	449.0	277.0	262.0	1.0	0.775656522237435	4.61337866692244	3.63351559936903	5.2183657513413
ucsf_hc.01_1.G217B.00082	ucsf_hc.01_1.G217B.00082		cyanate hydratase	HISTO_AL.Contig317.eannot.1587.final_new		I7I48_01324					cyanate hydratase	HISTO_AL.Contig317.eannot.1587.final_new		I7I48_01324					0.000133429792044053	0.014694214390373	1.15317078341184e-17	2.43246187158474e-16	2.34060924019206e-19	1273.0	1044.0	1136.0	1323.0	1301.0	1554.0	11630.0	12524.0	12163.0	601.0	673.0	895.0	4849.0	4068.0	3748.0	13470.0	9900.0	10798.0	1.0	0.25058751262169	2.94847104374594	2.68703092805046	3.9874667271094
ucsf_hc.01_1.G217B.00083	ucsf_hc.01_1.G217B.00083		hypothetical protein			I7I48_01323					hypothetical protein			I7I48_01323					0.0210915613007013	0.185802315234594	6.77094011056198e-05	0.000320959866883687	1.64879255752646e-08	27.0	17.0	20.0	35.0	20.0	42.0	85.0	99.0	75.0	11.0	11.0	5.0	37.0	35.0	17.0	130.0	80.0	92.0	1.0	0.531023561320508	1.5496719523202	1.86583446280215	3.53293299339983
ucsf_hc.01_1.G217B.00084	ucsf_hc.01_1.G217B.00084		hypothetical protein	HISTO_AL.Contig317.Fgenesh_Aspergillus.181.final_new		I7I48_01322					hypothetical protein	HISTO_AL.Contig317.Fgenesh_Aspergillus.181.final_new		I7I48_01322					0.000535154128803154	0.488833421194445	2.50269924863252e-12	3.65848090897627e-07	2.40546741225139e-10	574.0	501.0	544.0	514.0	578.0	643.0	1724.0	1831.0	1896.0	334.0	362.0	366.0	569.0	582.0	477.0	950.0	669.0	730.0	1.0	0.0727517167590328	1.30341393585398	0.762701608106596	1.15126993672036
ucsf_hc.01_1.G217B.00085	ucsf_hc.01_1.G217B.00085		hypothetical protein	HISTO_AL.Contig317.Fgenesh_histo.165.final_new		I7I48_01321	Ryp1_ChIP	Ryp2_ChIP	Ryp3_ChIP		hypothetical protein	HISTO_AL.Contig317.Fgenesh_histo.165.final_new		I7I48_01321	Ryp1_ChIP	Ryp2_ChIP	Ryp3_ChIP		0.0163651961566824	0.000104833378671788	1.47644626880926e-13	2.73630494680638e-08	3.55804011231609e-12	716.0	594.0	671.0	785.0	928.0	981.0	2353.0	2368.0	2641.0	405.0	510.0	549.0	825.0	801.0	697.0	1504.0	1053.0	1090.0	1.0	0.415243122059003	1.44519277645978	0.80883829796893	1.31733359164018
ucsf_hc.01_1.G217B.00086	ucsf_hc.01_1.G217B.00086	PLD1	phospholipase D Active site domain-containing protein	HISTO_AL.Contig317.Fgenesh_histo.177.final_new		I7I48_01320	Ryp1_ChIP	Ryp2_ChIP	Ryp3_ChIP		phospholipase D Active site domain-containing protein	HISTO_AL.Contig317.Fgenesh_histo.177.final_new		I7I48_01320	Ryp1_ChIP	Ryp2_ChIP	Ryp3_ChIP		1.07864004434177e-10	9.89645151848828e-12	3.07952162051054e-15	1.42026602805604e-18	1.21826122342897e-18	832.0	651.0	721.0	1667.0	1965.0	2530.0	3899.0	4453.0	4450.0	1217.0	1507.0	1738.0	10509.0	10392.0	9397.0	12904.0	9023.0	9466.0	1.0	1.44686787633419	2.09113067454545	2.90740470268387	2.81437196265753
ucsf_hc.01_1.G217B.00087	ucsf_hc.01_1.G217B.00087		hypothetical protein	HISTO_AL.Contig317.eannot.1568.final_new		I7I48_01319	Ryp1_ChIP	Ryp2_ChIP	Ryp3_ChIP		hypothetical protein	HISTO_AL.Contig317.eannot.1568.final_new		I7I48_01319	Ryp1_ChIP	Ryp2_ChIP	Ryp3_ChIP		0.000190964863630947	1.92211594523219e-05	9.70843372948913e-18	0.103715371627922	3.30681616277466e-10	787.0	632.0	680.0	929.0	905.0	1182.0	6245.0	6301.0	6720.0	581.0	808.0	1033.0	835.0	809.0	760.0	1731.0	1446.0	1358.0	1.0	0.496129461751135	2.75206345760562	0.145036716324047	0.920475774261867
ucsf_hc.01_1.G217B.00088	ucsf_hc.01_1.G217B.00088		C-terminal Left-handed parallel beta-Helix (LbH) domain-containing protein	HISTO_AL.Contig317.Fgenesh_Aspergillus.3.final_new		I7I48_01318					C-terminal Left-handed parallel beta-Helix (LbH) domain-containing protein	HISTO_AL.Contig317.Fgenesh_Aspergillus.3.final_new		I7I48_01318					0.0538779445031413	0.00196197700677636	0.00440266289409348	1.44787112649568e-12	1.16284020895165e-12	476.0	375.0	476.0	303.0	338.0	435.0	475.0	520.0	512.0	337.0	449.0	518.0	967.0	1032.0	952.0	1233.0	904.0	1021.0	1.0	-0.331274744800723	-0.260904455848526	1.32502167648263	1.28090867719337
ucsf_hc.01_1.G217B.00089	ucsf_hc.01_1.G217B.00089	YBP2	Kinetochor_Ybp2 superfamily protein	HISTO_AL.Contig317.Fgenesh_histo.181.final_new		I7I48_01317					Kinetochor_Ybp2 superfamily protein	HISTO_AL.Contig317.Fgenesh_histo.181.final_new		I7I48_01317					0.000829828284457672	0.497891067710431	8.71060087234633e-11	9.513361731813e-11	1.0205839200011e-12	5250.0	4055.0	5090.0	4422.0	4323.0	5434.0	10204.0	11300.0	10980.0	3772.0	4840.0	6073.0	8074.0	7507.0	6644.0	11173.0	8312.0	8658.0	1.0	-0.0448638342189867	0.731184885014289	0.747123769839265	0.952069061241005
ucsf_hc.01_1.G217B.00090	ucsf_hc.01_1.G217B.00090		DUF3317 superfamily protein	HISTO_AL.Contig317.Fgenesh_Aspergillus.15.final_new		I7I48_01316					DUF3317 superfamily protein	HISTO_AL.Contig317.Fgenesh_Aspergillus.15.final_new		I7I48_01316					1.16632107748663e-05	0.00257251990311174	0.000112285111992908	3.80691439974328e-09	4.01217684064719e-13	16162.0	12979.0	13198.0	11200.0	11534.0	13130.0	15248.0	15157.0	15045.0	7596.0	9333.0	10344.0	5322.0	4921.0	4265.0	4018.0	2975.0	3511.0	1.0	-0.259648152069567	-0.33998243588616	-0.775229668115025	-1.3768313830778
ucsf_hc.01_1.G217B.00091	ucsf_hc.01_1.G217B.00091		hypothetical protein			I7I48_01315					hypothetical protein			I7I48_01315					0.45093128275199	0.0128603533191021	0.279544935828347	0.132948950016134	0.160381558452026	28.0	31.0	27.0	39.0	47.0	58.0	27.0	32.0	37.0	23.0	14.0	29.0	15.0	14.0	11.0	17.0	11.0	19.0	1.0	0.707648798398548	-0.290318818976964	-0.50718716571101	-0.444277572110923
ucsf_hc.01_1.G217B.00092	ucsf_hc.01_1.G217B.00092		DHHC zinc finger membrane protein	HISTO_AL.Contig317.eannot.1569.final_new		I7I48_01314					DHHC zinc finger membrane protein	HISTO_AL.Contig317.eannot.1569.final_new		I7I48_01314					1.39728035042457e-06	0.000535574223527729	1.38908340421708e-06	7.22509278604829e-06	0.00121126369413283	8425.0	6948.0	8029.0	6636.0	6853.0	7272.0	8285.0	8857.0	8716.0	6872.0	8537.0	9844.0	6287.0	6551.0	6069.0	8846.0	6628.0	6995.0	1.0	-0.194021362524867	-0.301731043352572	-0.27365506037323	-0.163386357134459
ucsf_hc.01_1.G217B.00093	ucsf_hc.01_1.G217B.00093		lignin degradation protein			I7I48_01313					lignin degradation protein			I7I48_01313					2.92079878532208e-09	0.309305631360992	3.15665516975106e-06	0.000109325216406773	2.12514392883654e-08	238.0	254.0	270.0	274.0	266.0	309.0	178.0	203.0	206.0	359.0	536.0	630.0	293.0	354.0	324.0	304.0	203.0	257.0	1.0	0.137134256066243	-0.817064401031495	-0.49920208481142	-0.988044061896332
ucsf_hc.01_1.G217B.00094	ucsf_hc.01_1.G217B.00094		hypothetical protein			I7I48_01311					hypothetical protein			I7I48_01311					4.67947526757424e-07	0.94076918992096	0.043496399569453	0.0106914177587387	2.01859901331684e-05	169.0	124.0	163.0	109.0	155.0	217.0	182.0	140.0	147.0	285.0	281.0	446.0	217.0	225.0	220.0	208.0	145.0	175.0	1.0	0.0186954722577113	-0.417623954412036	-0.4500532928862	-0.920292310693376
ucsf_hc.01_1.G217B.00095	ucsf_hc.01_1.G217B.00095		hypothetical protein			I7I48_01312					hypothetical protein			I7I48_01312					0.00119769486168268	0.00397699924320697	1.38718729903898e-08	0.0283746215137875	1.11272115841989e-05	130.0	89.0	131.0	169.0	164.0	169.0	43.0	36.0	51.0	55.0	65.0	68.0	35.0	41.0	42.0	35.0	14.0	22.0	1.0	0.501241937062491	-1.87055734169635	-0.523452164778393	-1.43369606962777
ucsf_hc.01_1.G217B.00096	ucsf_hc.01_1.G217B.00096		hypothetical protein			I7I48_01310					hypothetical protein			I7I48_01310					0.0442044690318278	0.26362848778879	0.224753976579368	0.50213115583811	0.00684172494757976	39.0	38.0	41.0	35.0	48.0	73.0	73.0	82.0	50.0	49.0	41.0	64.0	50.0	50.0	56.0	99.0	67.0	77.0	1.0	0.331509644732797	0.31073064834594	0.17811196169755	0.672462336282524
ucsf_hc.01_1.G217B.00097	ucsf_hc.01_1.G217B.00097		hypothetical protein			I7I48_01309					hypothetical protein			I7I48_01309					0.483734420822848	0.412496411253173	0.7120389356483	0.410641009552623	0.00309049724383062	47.0	57.0	30.0	28.0	37.0	47.0	54.0	48.0	64.0	36.0	42.0	49.0	51.0	42.0	41.0	90.0	58.0	66.0	1.0	-0.23943174479831	-0.0912102981064655	0.215589009564721	0.74578716756424
ucsf_hc.01_1.G217B.00098	ucsf_hc.01_1.G217B.00098	PFA3	palmitoyltransferase pfa3	HISTO_AL.Contig317.eannot.1570.final_new	near LTR block	I7I48_01308					palmitoyltransferase pfa3	HISTO_AL.Contig317.eannot.1570.final_new	near LTR block	I7I48_01308					0.000484717815194464	2.26297538538135e-06	5.34938747741885e-06	1.01948036385368e-07	1.20045121602254e-06	3795.0	3300.0	3501.0	2792.0	2523.0	3024.0	3731.0	3964.0	3968.0	2874.0	3474.0	4373.0	2482.0	2424.0	2195.0	3377.0	2342.0	2628.0	1.0	-0.371105130766158	-0.308881869640712	-0.446417659584483	-0.35584082214732
ucsf_hc.01_1.G217B.00099	ucsf_hc.01_1.G217B.00099	TFC3	TFIIIC transcription initiation factor complex subunits Tfc3	HISTO_AL.Contig317.Fgenesh_histo.14.final_new	near LTR block	I7I48_01307					TFIIIC transcription initiation factor complex subunits Tfc3	HISTO_AL.Contig317.Fgenesh_histo.14.final_new	near LTR block	I7I48_01307					1.23822857040538e-06	0.337851334305246	5.11357029209648e-09	2.41368932501218e-05	1.0454343033179e-08	5461.0	4177.0	5241.0	4967.0	4836.0	5941.0	4061.0	4857.0	4807.0	2591.0	3271.0	3879.0	2288.0	2347.0	2304.0	2855.0	1762.0	1867.0	1.0	0.0600914006929631	-0.561660223079552	-0.341928984096247	-0.594294060845145
ucsf_hc.01_1.G217B.00100	ucsf_hc.01_1.G217B.00100		hypothetical protein	HISTO_AL.Contig317.eannot.1574.final_new	near LTR block	I7I48_01306					hypothetical protein	HISTO_AL.Contig317.eannot.1574.final_new	near LTR block	I7I48_01306					0.0451240180820526	0.330772336911876	3.64580451856344e-15	9.71718135540909e-07	8.06437080075317e-17	553.0	493.0	474.0	453.0	386.0	572.0	3763.0	4032.0	4151.0	306.0	341.0	442.0	741.0	576.0	547.0	4605.0	3214.0	3816.0	1.0	-0.138088284615693	2.52825651226737	0.910839113529778	3.42097544186292
ucsf_hc.01_1.G217B.00101	ucsf_hc.01_1.G217B.00101		hypothetical protein	HISTO_AL.Contig317.Fgenesh_histo.16.final_new	near LTR block	I7I48_01305					hypothetical protein	HISTO_AL.Contig317.Fgenesh_histo.16.final_new	near LTR block	I7I48_01305					0.00732197522269545	0.0140845428257588	0.747314845206765	0.000227997993092751	0.524031194332494	14097.0	11452.0	14482.0	13855.0	14188.0	17014.0	16934.0	18824.0	19387.0	8863.0	10399.0	11771.0	8318.0	8060.0	7578.0	12461.0	9098.0	8890.0	1.0	0.148040615611744	0.0176528808024212	-0.235834999454204	-0.0337700553189286
ucsf_hc.01_1.G217B.00102	ucsf_hc.01_1.G217B.00102		hypothetical protein		near LTR block	I7I48_01304					hypothetical protein		near LTR block	I7I48_01304					0.00214051299864098	0.770654353250777	0.311179780939787	0.14383302570871	0.0304259953256249	185.0	50.0	169.0	130.0	109.0	167.0	156.0	152.0	81.0	20.0	29.0	27.0	51.0	27.0	72.0	134.0	42.0	45.0	1.0	0.136419957226551	-0.405917041830165	0.994324080365025	1.39560155116047
ucsf_hc.01_1.G217B.00103	ucsf_hc.01_1.G217B.00103		hypothetical protein	HISTO_AL.Contig317.eannot.1452.final_new	near LTR block	I7I48_01303					hypothetical protein	HISTO_AL.Contig317.eannot.1452.final_new	near LTR block	I7I48_01303					0.00946863106509271	0.70880571289174	9.73063308472054e-07	0.0132249002859766	7.8047739991434e-10	3839.0	3794.0	3504.0	3952.0	3398.0	4243.0	3158.0	3789.0	3807.0	2889.0	3954.0	4349.0	2866.0	3075.0	2858.0	2576.0	1702.0	1871.0	1.0	0.0318551221013301	-0.500106714059657	-0.198860088796415	-0.862576078660405
ucsf_hc.01_1.G217B.00104	ucsf_hc.01_1.G217B.00104		hypothetical protein		near LTR block	I7I48_01302					hypothetical protein		near LTR block	I7I48_01302					2.64260245406148e-07	0.740070982560346	8.80326051865875e-05	0.00159216318186049	0.918841329073427	261.0	232.0	270.0	231.0	210.0	317.0	231.0	245.0	248.0	86.0	105.0	132.0	148.0	140.0	131.0	110.0	108.0	102.0	1.0	-0.042960323677298	-0.521408221654474	0.520852305646462	-0.0158896848850671
ucsf_hc.01_1.G217B.00105	ucsf_hc.01_1.G217B.00105		translation initiation factor 4B	HISTO_AL.Contig317.Fgenesh_Aspergillus.23.final_new	near LTR block	I7I48_01301					translation initiation factor 4B	HISTO_AL.Contig317.Fgenesh_Aspergillus.23.final_new	near LTR block	I7I48_01301					2.98253688258773e-12	0.00140757164589761	0.00277501591856274	6.03196460038884e-06	6.09817123931196e-06	11945.0	10122.0	11591.0	12447.0	12322.0	13932.0	15869.0	17778.0	17434.0	14078.0	17560.0	19469.0	11961.0	13545.0	12552.0	17139.0	12750.0	12329.0	1.0	0.17882570529899	0.153907613834096	-0.28603000220477	-0.278088154847287
ucsf_hc.01_1.G217B.00106	ucsf_hc.01_1.G217B.00106		hypothetical protein		near LTR block	I7I48_01299					hypothetical protein		near LTR block	I7I48_01299					0.0647930676294892	0.113122980072753	7.86374033723419e-11	2.2583466745503e-05	2.40993737192149e-09	1087.0	910.0	913.0	872.0	791.0	1028.0	2187.0	2664.0	2606.0	583.0	747.0	947.0	929.0	978.0	891.0	517.0	313.0	312.0	1.0	-0.137840939743012	0.909061457464992	0.447828058130149	-0.998561635000096
ucsf_hc.01_1.G217B.00107	ucsf_hc.01_1.G217B.00107		cupin superfamily protein	HISTO_AL.Contig317.eannot.1457.final_new	near LTR block	I7I48_01300					cupin superfamily protein	HISTO_AL.Contig317.eannot.1457.final_new	near LTR block	I7I48_01300					3.68866460999061e-06	0.0175225302101324	4.96169585038452e-11	7.03882798880271e-08	2.45652345104825e-16	3.0	4.0	1.0	6.0	9.0	6.0	159.0	162.0	144.0	13.0	19.0	22.0	81.0	91.0	79.0	2761.0	1797.0	2111.0	1.0	1.32487800395358	5.30567540756481	2.33716778193116	6.91433448392103
ucsf_hc.01_1.G217B.00108	ucsf_hc.01_1.G217B.00108		hypothetical protein		near LTR block	I7I48_01298					hypothetical protein		near LTR block	I7I48_01298					9.65472533577889e-06	0.0536917999899263	0.00423608477806136	0.199451502194179	0.00534370795381583	32.0	27.0	24.0	37.0	54.0	41.0	16.0	16.0	23.0	3.0	6.0	2.0	9.0	3.0	5.0	13.0	11.0	7.0	1.0	0.616530243941143	-1.03831368905762	0.711203799152751	1.48128796497531
ucsf_hc.01_1.G217B.00109	ucsf_hc.01_1.G217B.00109		hypothetical protein		near LTR block	I7I48_01297					hypothetical protein		near LTR block	I7I48_01297					0.951794860439457	0.426785149585768	0.00776004884030219	0.0325236595779776	0.00999801965552065	8.0	8.0	12.0	11.0	7.0	23.0	22.0	34.0	30.0	5.0	8.0	12.0	21.0	9.0	18.0	21.0	22.0	14.0	1.0	0.39599163189933	1.12994292692965	0.994340746233186	1.16196948595655
ucsf_hc.01_1.G217B.00110	ucsf_hc.01_1.G217B.00110		hypothetical protein	HISTO_AL.Contig317-snap.44.final_new	near LTR block	I7I48_01296					hypothetical protein	HISTO_AL.Contig317-snap.44.final_new	near LTR block	I7I48_01296					0.0219369322367305	0.738859965974709	7.87895593704699e-09	0.111210342488372	4.92602122582024e-07	950.0	805.0	842.0	974.0	742.0	1001.0	1795.0	2025.0	2075.0	511.0	645.0	791.0	534.0	538.0	500.0	1151.0	853.0	988.0	1.0	0.0332871978840608	0.734745874299137	-0.160068005129933	0.625480088413562
ucsf_hc.01_1.G217B.00111	ucsf_hc.01_1.G217B.00111		hypothetical protein	HISTO_AL.Contig317-snap.45.final_new	near LTR block	I7I48_01295					hypothetical protein	HISTO_AL.Contig317-snap.45.final_new	near LTR block	I7I48_01295					0.000551017289170913	0.05191226039343	0.154504578785327	0.000890315484810073	0.103916194984018	11322.0	8684.0	10418.0	8400.0	9400.0	10027.0	14811.0	14833.0	14593.0	9405.0	10705.0	11680.0	8119.0	8359.0	7635.0	14890.0	9938.0	10014.0	1.0	-0.148271258945419	0.098957570421077	-0.265085570231197	0.112565499120453
ucsf_hc.01_1.G217B.00112	ucsf_hc.01_1.G217B.00112	SED5	syntaxin	HISTO_AL.Contig317.eannot.1576.final_new	near LTR block	I7I48_01294					syntaxin	HISTO_AL.Contig317.eannot.1576.final_new	near LTR block	I7I48_01294					0.0335657230752052	0.734330681803062	0.71991989296404	0.379474121346171	0.113722138516776	4620.0	3684.0	4465.0	4175.0	4015.0	4585.0	5450.0	6322.0	5845.0	2535.0	3583.0	4180.0	2954.0	3137.0	2855.0	3817.0	2816.0	2989.0	1.0	-0.0204416655487316	0.0182959665787381	-0.049080255762509	-0.0845435041294058
ucsf_hc.01_1.G217B.00113	ucsf_hc.01_1.G217B.00113		hypothetical protein		near LTR block	I7I48_01293					hypothetical protein		near LTR block	I7I48_01293					2.30032200494345e-07	0.455829959768287	0.715555729118978	0.000223215082711765	0.0644010485070411	327.0	224.0	279.0	304.0	255.0	339.0	335.0	384.0	378.0	79.0	111.0	155.0	162.0	157.0	166.0	151.0	136.0	128.0	1.0	0.0916810597577338	-0.0391788237837565	0.648567084711747	0.281075677164468
ucsf_hc.01_1.G217B.00114	ucsf_hc.01_1.G217B.00114		RTA1 domain-containing protein	HISTO_AL.Contig317.Fgenesh_histo.44.final_new	near LTR block	I7I48_01291					RTA1 domain-containing protein	HISTO_AL.Contig317.Fgenesh_histo.44.final_new	near LTR block	I7I48_01291					0.00342750284363712	0.0154135404988148	0.00178417642451178	0.00179919410119336	9.87657612882476e-09	351.0	137.0	361.0	181.0	117.0	190.0	631.0	688.0	520.0	105.0	132.0	120.0	214.0	221.0	237.0	854.0	600.0	568.0	1.0	-0.748244159730512	0.751149514500314	1.0600533259435	2.50345101386653
ucsf_hc.01_1.G217B.00115	ucsf_hc.01_1.G217B.00115		hypothetical protein		near LTR block	I7I48_01292					hypothetical protein		near LTR block	I7I48_01292					1.30212707379863e-08	0.609669451186424	1.95376282883804e-11	2.96101640966156e-09	2.82263192157696e-16	2180.0	1708.0	2032.0	1849.0	1842.0	2201.0	1476.0	1704.0	1642.0	918.0	1232.0	1416.0	669.0	731.0	615.0	309.0	184.0	204.0	1.0	-0.0299080479280516	-0.741589374708751	-0.676269268980851	-2.35569227856933
ucsf_hc.01_1.G217B.00116	ucsf_hc.01_1.G217B.00116		reverse transcriptase-domain containing protein, Ty1/Copia family of RNase HI	HISTO_AL.Contig317.Fgenesh_histo.45.final_new	transposon	I7I48_01288					reverse transcriptase-domain containing protein, Ty1/Copia family of RNase HI	HISTO_AL.Contig317.Fgenesh_histo.45.final_new	transposon	I7I48_01288					8.6797796006255e-20	2.55533934045623e-11	1.64598171274812e-17	7.00801240909669e-10	6.3357833229814e-06	34373.0	26947.0	30530.0	14969.0	14355.0	18927.0	8111.0	9641.0	9237.0	820.0	893.0	1152.0	402.0	300.0	332.0	715.0	557.0	615.0	1.0	-0.956813625185384	-2.21305450119852	-1.33348131854694	-0.596009086026495
ucsf_hc.01_1.G217B.00117	ucsf_hc.01_1.G217B.00117		hypothetical protein		transposon	I7I48_01290					hypothetical protein		transposon	I7I48_01290					0.0175605239798603	0.000388471697474262	3.07494928947104e-05	1.56452654876242e-11	3.47266590352019e-14	3.0	3.0	3.0	10.0	14.0	13.0	23.0	15.0	22.0	5.0	5.0	9.0	154.0	124.0	140.0	541.0	435.0	451.0	1.0	1.83307208250837	2.07050839604242	4.51956959656197	6.1536775981459
ucsf_hc.01_1.G217B.00119	ucsf_hc.01_1.G217B.00119	RIM9	pH-response regulator protein palI/rim-9	HISTO_AL.Contig317.Fgenesh_histo.46.final_new	near LTR block	I7I48_01287					pH-response regulator protein palI/rim-9	HISTO_AL.Contig317.Fgenesh_histo.46.final_new	near LTR block	I7I48_01287					0.000213145444145133	0.00990034443584057	0.12123175489617	0.00168771127103489	8.7789769865691e-06	3660.0	3026.0	3251.0	3549.0	4150.0	4201.0	4540.0	4971.0	5244.0	3299.0	3853.0	3894.0	2793.0	2888.0	2515.0	3340.0	2374.0	2282.0	1.0	0.234453335538291	0.122765544574989	-0.29186288210129	-0.472717164472081
ucsf_hc.01_1.G217B.00120	ucsf_hc.01_1.G217B.00120		hypothetical protein	HISTO_AL.Contig317.Fgenesh_histo.48.final_new	near LTR block	I7I48_01286					hypothetical protein	HISTO_AL.Contig317.Fgenesh_histo.48.final_new	near LTR block	I7I48_01286					0.000932060959624301	7.79050741441022e-06	0.254405881092921	0.27618183046158	1.93763155566435e-09	732.0	601.0	724.0	866.0	830.0	1080.0	899.0	1014.0	1036.0	542.0	732.0	869.0	658.0	700.0	678.0	530.0	350.0	375.0	1.0	0.405946483475762	0.072776061363732	0.0755531007207701	-0.767340485186168
ucsf_hc.01_1.G217B.00121	ucsf_hc.01_1.G217B.00121		HerA helicase domain-containing protein	HISTO_AL.Contig317.Fgenesh_histo.47.final_new	near LTR block	I7I48_01285					HerA helicase domain-containing protein	HISTO_AL.Contig317.Fgenesh_histo.47.final_new	near LTR block	I7I48_01285					0.131807037295821	0.0163628877632932	3.87050496779402e-05	0.485885605249466	0.385279454319332	669.0	547.0	635.0	708.0	616.0	849.0	1005.0	1111.0	1125.0	392.0	485.0	603.0	390.0	474.0	418.0	575.0	387.0	442.0	1.0	0.202544749160767	0.361039837054785	-0.0622295188644149	-0.0724017236675278
ucsf_hc.01_1.G217B.00122	ucsf_hc.01_1.G217B.00122		hypothetical protein		near LTR block	I7I48_01284					hypothetical protein		near LTR block	I7I48_01284					0.856503032517962	0.0360708116223032	0.00136382680288035	0.00261314006252946	0.000738117380559758	54.0	33.0	29.0	44.0	59.0	67.0	21.0	27.0	31.0	29.0	35.0	31.0	14.0	17.0	10.0	16.0	15.0	10.0	1.0	0.548208102788099	-0.963855818752536	-1.05506820080659	-1.18905712827032
ucsf_hc.01_1.G217B.00123	ucsf_hc.01_1.G217B.00123		hypothetical protein	HISTO_AL.Contig317.Fgenesh_histo.49.final_new	near LTR block	I7I48_01282					hypothetical protein	HISTO_AL.Contig317.Fgenesh_histo.49.final_new	near LTR block	I7I48_01282					0.0156274561818937	0.495493783128327	4.88578422977572e-07	0.176738651673725	0.00227438145372473	13.0	8.0	19.0	4.0	9.0	24.0	95.0	107.0	110.0	16.0	23.0	33.0	13.0	17.0	13.0	54.0	59.0	42.0	1.0	-0.362655714447895	2.53606756919867	-0.563927993841397	1.09785502951329
ucsf_hc.01_1.G217B.00125	ucsf_hc.01_1.G217B.00125		DUF3433 superfamily domain-containing protein	HISTO_AL.Contig317.Fgenesh_histo.50.final_new	near LTR block	I7I48_01281	Ryp1_ChIP		Ryp3_ChIP		DUF3433 superfamily domain-containing protein	HISTO_AL.Contig317.Fgenesh_histo.50.final_new	near LTR block	I7I48_01281	Ryp1_ChIP		Ryp3_ChIP		9.86472965707705e-06	0.347061096983077	2.30968841819226e-12	7.2451416768033e-09	5.41861121187546e-14	5567.0	5033.0	4866.0	4917.0	5559.0	6175.0	2918.0	2675.0	2913.0	5277.0	6370.0	6592.0	3249.0	3422.0	3004.0	2279.0	1634.0	1704.0	1.0	0.0795296588872194	-1.31133296949394	-0.777610124999193	-1.70381364409351
ucsf_hc.01_1.G217B.00126	ucsf_hc.01_1.G217B.00126	PSP	parasitic phase-specific protein PSP-1	HISTO_AL.Contig317.Fgenesh_Neurospora.66.final_new	near LTR block	I7I48_01280					parasitic phase-specific protein PSP-1	HISTO_AL.Contig317.Fgenesh_Neurospora.66.final_new	near LTR block	I7I48_01280					0.00104900356175511	0.00650865402236258	1.73465146752523e-08	0.975108989602346	1.26217281236708e-07	1122.0	909.0	1067.0	1119.0	1091.0	1386.0	1959.0	1972.0	2110.0	586.0	773.0	919.0	715.0	680.0	664.0	1362.0	952.0	924.0	1.0	0.189091415963689	0.516806159860953	0.00250168163142828	0.509669013527374
ucsf_hc.01_1.G217B.00128	ucsf_hc.01_1.G217B.00128		RNA-binding protein	HISTO_AL.Contig317.Fgenesh_histo.64.final_new	near LTR block	I7I48_01278					RNA-binding protein	HISTO_AL.Contig317.Fgenesh_histo.64.final_new	near LTR block	I7I48_01278					1.36564794372848e-06	4.43651090491858e-05	5.99372835416797e-10	2.18570327966424e-05	1.34956823595369e-08	20332.0	18396.0	18657.0	15680.0	14239.0	17912.0	15855.0	18369.0	17020.0	9748.0	12983.0	16367.0	9596.0	9992.0	8996.0	11020.0	8031.0	8421.0	1.0	-0.2922529119776	-0.614638937446746	-0.292114424940875	-0.48982228254066
ucsf_hc.01_1.G217B.00129	ucsf_hc.01_1.G217B.00129		hypothetical protein		near LTR block	I7I48_01277					hypothetical protein		near LTR block	I7I48_01277					0.371076658624801	0.982433846512966	0.00590842724616552	0.490007817041659	0.0260866532603452	49.0	23.0	37.0	37.0	21.0	55.0	22.0	33.0	21.0	20.0	23.0	32.0	18.0	16.0	23.0	14.0	16.0	11.0	1.0	-0.00804016012639086	-0.942143821949758	-0.25535303532615	-0.856342246891439
ucsf_hc.01_1.G217B.00130	ucsf_hc.01_1.G217B.00130		K+ channel protein	HISTO_AL.Contig317.Fgenesh_histo.65.final_new	near LTR block	I7I48_01276					K+ channel protein	HISTO_AL.Contig317.Fgenesh_histo.65.final_new	near LTR block	I7I48_01276					1.06158839112598e-07	3.48497294650638e-10	4.37987974623138e-15	1.53533306935437e-16	2.68779419109985e-14	1751.0	1504.0	1914.0	3198.0	2852.0	3787.0	6406.0	7560.0	7699.0	1723.0	2351.0	2755.0	8197.0	8001.0	7305.0	6824.0	5260.0	5186.0	1.0	0.902795878264474	1.62012840985311	1.93300814941008	1.35006327325109
ucsf_hc.01_1.G217B.00131	ucsf_hc.01_1.G217B.00131	SCO1	mitochondrial metallochaperone Sco1	HISTO_AL.Contig317.eannot.1467.final_new	near LTR block	I7I48_01275					mitochondrial metallochaperone Sco1	HISTO_AL.Contig317.eannot.1467.final_new	near LTR block	I7I48_01275					0.00782416857848735	0.545641681072827	2.68141445373989e-07	3.04988044647016e-08	0.00353401581506575	4524.0	3883.0	4290.0	3854.0	3889.0	4911.0	4400.0	4390.0	4651.0	2577.0	3354.0	4113.0	4293.0	4155.0	3892.0	3652.0	2603.0	2670.0	1.0	-0.033836900900778	-0.365288278307535	0.447907688923225	-0.162627943291701
ucsf_hc.01_1.G217B.00132	ucsf_hc.01_1.G217B.00132		F0F1 ATP synthase subunit B' and SMC domain-containing protein	HISTO_AL.Contig317.Fgenesh_Aspergillus.72.final_new	near LTR block	I7I48_01274					F0F1 ATP synthase subunit B' and SMC domain-containing protein	HISTO_AL.Contig317.Fgenesh_Aspergillus.72.final_new	near LTR block	I7I48_01274					0.0024419384415436	3.18193688818903e-05	0.00500070794944295	0.0278486676094494	0.42966225963602	6722.0	5264.0	6482.0	7604.0	8446.0	8873.0	9712.0	9491.0	10092.0	5660.0	6496.0	6845.0	6728.0	6904.0	5895.0	7720.0	5299.0	5379.0	1.0	0.412441235775719	0.222800894378021	0.173215182561727	-0.0585252133075844
ucsf_hc.01_1.G217B.00133	ucsf_hc.01_1.G217B.00133		hypothetical protein		near LTR block	I7I48_01273					hypothetical protein		near LTR block	I7I48_01273					0.196607770063565	9.6738042730027e-07	1.1524447305284e-12	1.61031901155727e-09	0.00113441032270556	402.0	304.0	412.0	562.0	629.0	851.0	1680.0	1759.0	1633.0	321.0	374.0	392.0	812.0	747.0	715.0	586.0	411.0	462.0	1.0	0.837313154458124	1.73799536984421	1.20878028511198	0.427328972684732
ucsf_hc.01_1.G217B.00134	ucsf_hc.01_1.G217B.00134		essential protein Yae1	HISTO_AL.Contig317.Fgenesh_histo.68.final_new	near LTR block	I7I48_01272					essential protein Yae1	HISTO_AL.Contig317.Fgenesh_histo.68.final_new	near LTR block	I7I48_01272					6.87021955198403e-10	0.0457957578862801	6.92347448239168e-09	0.347084407947863	5.51160274918312e-08	658.0	655.0	613.0	797.0	762.0	738.0	1508.0	1696.0	1717.0	901.0	1325.0	1512.0	1024.0	1082.0	1060.0	2336.0	1733.0	1856.0	1.0	0.227689620893339	0.907881537384359	-0.0861851769405657	0.677213868616803
ucsf_hc.01_1.G217B.00135	ucsf_hc.01_1.G217B.00135		protein kinase	HISTO_AL.Contig317.Fgenesh_Aspergillus.84.final_new	near LTR block	I7I48_01271					protein kinase	HISTO_AL.Contig317.Fgenesh_Aspergillus.84.final_new	near LTR block	I7I48_01271					0.164667496878319	0.0028546359700796	0.848753611073792	4.48602245086692e-05	4.51564823326137e-05	100.0	91.0	104.0	140.0	128.0	178.0	109.0	162.0	144.0	49.0	63.0	105.0	131.0	120.0	117.0	177.0	101.0	121.0	1.0	0.566242309699107	0.0324003769137282	0.932245741947293	0.897225498363835
ucsf_hc.01_1.G217B.00136	ucsf_hc.01_1.G217B.00136		hypothetical protein	HISTO_AL.Contig317.Fgenesh_histo.71.final_new	near LTR block	I7I48_01270					hypothetical protein	HISTO_AL.Contig317.Fgenesh_histo.71.final_new	near LTR block	I7I48_01270					0.624892269436614	0.217642244303861	0.00461546817735101	1.72425512515784e-08	6.69009481922183e-07	36.0	30.0	47.0	35.0	60.0	51.0	83.0	81.0	80.0	26.0	31.0	51.0	126.0	123.0	128.0	130.0	93.0	82.0	1.0	0.32432344938131	0.67045223381329	1.95888715295637	1.50802127940415
ucsf_hc.01_1.G217B.00137	ucsf_hc.01_1.G217B.00137		pantothenate transporter	HISTO_AL.Contig317.eannot.1472.final_new	near LTR block	I7I48_01269					pantothenate transporter	HISTO_AL.Contig317.eannot.1472.final_new	near LTR block	I7I48_01269					0.0839081531613275	0.302207751925958	1.8267309825172e-08	1.62384491205621e-07	1.14955004851248e-12	1142.0	935.0	1181.0	1145.0	1055.0	1305.0	2109.0	2334.0	2296.0	834.0	993.0	1282.0	1274.0	1466.0	1414.0	2651.0	2065.0	2000.0	1.0	0.0824536047180326	0.603758909539536	0.564813643191653	1.11946595452017
ucsf_hc.01_1.G217B.00138	ucsf_hc.01_1.G217B.00138		hypothetical protein		near LTR block	I7I48_01268					hypothetical protein		near LTR block	I7I48_01268					0.0182899985193887	0.0252053741952462	0.000127457321608804	0.172777233529582	0.0114763669957861	327.0	236.0	318.0	332.0	316.0	408.0	493.0	576.0	526.0	255.0	281.0	374.0	295.0	312.0	296.0	414.0	336.0	328.0	1.0	0.240203043246434	0.41292039951183	0.138292364205797	0.251874269118925
ucsf_hc.01_1.G217B.00140	ucsf_hc.01_1.G217B.00140		hypothetical protein		near LTR block	I7I48_01266					hypothetical protein		near LTR block	I7I48_01266					0.000784000762781086	0.647587864310051	0.00945431680442142	0.000812977210974371	1.46740488759065e-05	42.0	36.0	41.0	39.0	33.0	39.0	30.0	50.0	26.0	46.0	66.0	76.0	31.0	35.0	25.0	29.0	17.0	29.0	1.0	-0.126479967565192	-0.665325913230373	-0.893241335792676	-1.32733756833328
ucsf_hc.01_1.G217B.00141	ucsf_hc.01_1.G217B.00141		fatty-acid amide hydrolase	HISTO_AL.Contig317.eannot.1586.final_new	near LTR block	I7I48_01265					fatty-acid amide hydrolase	HISTO_AL.Contig317.eannot.1586.final_new	near LTR block	I7I48_01265					4.07466695646634e-10	1.21646745490802e-07	0.0383399434016433	5.49419762128388e-09	0.0142002941618063	2226.0	1662.0	1943.0	1246.0	1153.0	1528.0	2249.0	2339.0	2652.0	2238.0	2831.0	3531.0	3727.0	4109.0	3707.0	3797.0	2881.0	2798.0	1.0	-0.594190352194231	-0.13313078020753	0.574411426049231	0.148911302748784
ucsf_hc.01_1.G217B.00142	ucsf_hc.01_1.G217B.00142	SRP1	importin alpha subunit	HISTO_AL.Contig317.eannot.1479.final_new	near LTR block	I7I48_01264					importin alpha subunit	HISTO_AL.Contig317.eannot.1479.final_new	near LTR block	I7I48_01264					7.50160124544412e-07	0.320832080150468	0.822214467525095	0.086014722489157	0.00390677765579988	23688.0	18786.0	21803.0	19145.0	20321.0	23166.0	29334.0	28737.0	30082.0	20650.0	24972.0	27060.0	24077.0	24839.0	21863.0	34169.0	23595.0	24560.0	1.0	-0.0593773326660934	0.0125639292360464	0.0964378282821574	0.168439527925862
ucsf_hc.01_1.G217B.00143	ucsf_hc.01_1.G217B.00143		telomere-binding alpha subunit central domain-containing protein	HISTO_AL.Contig317.Fgenesh_histo.86.final_new		I7I48_01263					telomere-binding alpha subunit central domain-containing protein	HISTO_AL.Contig317.Fgenesh_histo.86.final_new		I7I48_01263					0.983289009855114	0.0488711995894944	9.07478812386738e-12	1.72704332887617e-07	2.3629193532417e-12	4902.0	3918.0	4562.0	3962.0	3878.0	4926.0	3583.0	4040.0	3993.0	3062.0	3960.0	4642.0	2860.0	2762.0	2569.0	2860.0	2095.0	1996.0	1.0	-0.0941002359652963	-0.650054842609083	-0.362515449104288	-0.743211850241875
ucsf_hc.01_1.G217B.00144	ucsf_hc.01_1.G217B.00144		C-x8-C-x5-C-x3-H zinc finger protein	HISTO_AL.Contig317.Fgenesh_histo.87.final_new		I7I48_01262					C-x8-C-x5-C-x3-H zinc finger protein	HISTO_AL.Contig317.Fgenesh_histo.87.final_new		I7I48_01262					2.38470217651619e-10	2.15515573781516e-05	7.13078220307813e-13	0.0590718452355886	0.000565854978157138	4076.0	3327.0	3977.0	4330.0	4295.0	5166.0	8610.0	8711.0	8699.0	3779.0	5121.0	5703.0	4693.0	4793.0	4485.0	6565.0	4779.0	4972.0	1.0	0.253197766355656	0.748453180463394	0.0847098656811562	0.166718574498789
ucsf_hc.01_1.G217B.00145	ucsf_hc.01_1.G217B.00145		signal sequence receptor alpha chain	HISTO_AL.Contig317.eannot.1454.final_new		I7I48_01261					signal sequence receptor alpha chain	HISTO_AL.Contig317.eannot.1454.final_new		I7I48_01261					2.66601379772982e-09	0.17317698534586	6.95497443369002e-07	2.84292871016334e-08	0.0773506764922099	10153.0	8056.0	9169.0	8454.0	8146.0	9785.0	15114.0	16148.0	16423.0	9861.0	12075.0	12613.0	7493.0	8158.0	7279.0	15502.0	10411.0	11197.0	1.0	-0.0757201737602999	0.356137138501066	-0.456436438910177	0.0898825419886027
ucsf_hc.01_1.G217B.00146	ucsf_hc.01_1.G217B.00146	HNT3	histidine triad nucleotide-binding protein	HISTO_AL.Contig317.eannot.1483.final_new		I7I48_01260					histidine triad nucleotide-binding protein	HISTO_AL.Contig317.eannot.1483.final_new		I7I48_01260					1.21094953295026e-06	4.06732172977075e-06	1.55628410786348e-11	0.743196104058877	1.89866662235223e-10	2232.0	1919.0	2157.0	1568.0	1478.0	1973.0	4541.0	4757.0	4671.0	1836.0	2354.0	2879.0	2198.0	2136.0	1961.0	4300.0	3088.0	3217.0	1.0	-0.358865224216119	0.70009935241516	-0.0182020146455928	0.592198594642163
ucsf_hc.01_1.G217B.00147	ucsf_hc.01_1.G217B.00147		ATP-dependent RNA helicase DHX8	HISTO_AL.Contig317.fgenesh_plus.3.final_new		I7I48_01259					ATP-dependent RNA helicase DHX8	HISTO_AL.Contig317.fgenesh_plus.3.final_new		I7I48_01259					1.46656018098477e-07	0.000201256047966311	1.6993066193712e-07	0.591411179277659	0.000422817322034805	7474.0	5768.0	7591.0	8348.0	8159.0	9146.0	11514.0	13876.0	13869.0	6949.0	8821.0	9583.0	7362.0	8006.0	7095.0	12727.0	8655.0	8792.0	1.0	0.284430808148496	0.469121716927545	-0.0340841980634332	0.242392015995029
ucsf_hc.01_1.G217B.00148	ucsf_hc.01_1.G217B.00148	CDC13	G2/mitotic-specific cyclin cdc13	HISTO_AL.Contig317.Fgenesh_Neurospora.100.final_new		I7I48_01258					G2/mitotic-specific cyclin cdc13	HISTO_AL.Contig317.Fgenesh_Neurospora.100.final_new		I7I48_01258					0.000373418275294894	0.599607445501796	4.02596883350172e-05	1.15441539359273e-08	1.10635998462102e-05	7439.0	7352.0	6699.0	6961.0	7681.0	8094.0	6733.0	6889.0	7435.0	4355.0	4878.0	4822.0	2114.0	2189.0	1974.0	4039.0	2829.0	2648.0	1.0	0.0567833080818829	-0.47766286975952	-1.02526217168891	-0.574138809757964
ucsf_hc.01_1.G217B.00149	ucsf_hc.01_1.G217B.00149		hypothetical protein			I7I48_01257					hypothetical protein			I7I48_01257					3.79286192433867e-05	0.197064749616537	6.3579644678192e-09	9.81862362653941e-10	3.88752826846004e-09	64.0	48.0	59.0	59.0	44.0	43.0	214.0	216.0	224.0	74.0	93.0	110.0	228.0	237.0	236.0	261.0	203.0	223.0	1.0	-0.272118068228049	1.48128213675239	1.48095809352357	1.3099752485829
ucsf_hc.01_1.G217B.00150	ucsf_hc.01_1.G217B.00150		hypothetical protein			I7I48_01256					hypothetical protein			I7I48_01256					0.195526749130373	0.524357432169275	0.00789375932191036	0.896982464105185	0.087518676308636	58.0	71.0	66.0	56.0	40.0	83.0	130.0	127.0	138.0	26.0	54.0	56.0	42.0	54.0	30.0	71.0	51.0	58.0	1.0	-0.17269131866786	0.579313518770944	0.0393886700736855	0.437572508709797
ucsf_hc.01_1.G217B.00151	ucsf_hc.01_1.G217B.00151		C6 finger domain-containing protein	HISTO_AL.Contig317.eannot.1456.final_new		I7I48_01255					C6 finger domain-containing protein	HISTO_AL.Contig317.eannot.1456.final_new		I7I48_01255					1.99150558502801e-07	0.000211962972551136	2.3196196607288e-09	0.187396436701707	0.985023983136223	3354.0	2821.0	3276.0	2372.0	2537.0	2963.0	6492.0	6425.0	6597.0	3164.0	3775.0	4491.0	3496.0	3232.0	3059.0	4863.0	3355.0	3257.0	1.0	-0.289666552209391	0.599926117318883	-0.0808819749090262	0.00114132993051985
ucsf_hc.01_1.G217B.00152	ucsf_hc.01_1.G217B.00152		hypothetical protein			I7I48_01254					hypothetical protein			I7I48_01254					0.607192584762398	0.0235950781531311	0.370138728905248	0.195753584350993	0.615628056157652	811.0	572.0	807.0	762.0	861.0	1032.0	1054.0	1175.0	941.0	498.0	646.0	676.0	482.0	551.0	448.0	763.0	556.0	568.0	1.0	0.257083590892493	0.0891278606732695	-0.154165784797451	0.0554167307694113
ucsf_hc.01_1.G217B.00153	ucsf_hc.01_1.G217B.00153	RPC4	DNA-directed RNA polymerase III RPC4	HISTO_AL.Contig317.Fgenesh_Neurospora.102.final_new		I7I48_01253					DNA-directed RNA polymerase III RPC4	HISTO_AL.Contig317.Fgenesh_Neurospora.102.final_new		I7I48_01253					0.82248102751833	0.0081270381523483	0.0162738134009659	0.0119703191050601	0.403203538171527	2134.0	1685.0	1935.0	2178.0	2114.0	2529.0	2528.0	3322.0	3063.0	1338.0	1739.0	1995.0	1164.0	1519.0	1276.0	2162.0	1550.0	1577.0	1.0	0.222177744911082	0.179619086098628	-0.217626760366908	0.0639983376706885
ucsf_hc.01_1.G217B.00154	ucsf_hc.01_1.G217B.00154		hypothetical protein			I7I48_01252					hypothetical protein			I7I48_01252					0.0115386756515208	0.0192392116431691	0.000350649818503243	0.321389043686194	1.16709103740309e-07	98.0	85.0	95.0	56.0	62.0	91.0	167.0	212.0	193.0	54.0	57.0	62.0	51.0	67.0	62.0	181.0	135.0	116.0	1.0	-0.449706100862017	0.587017961516671	0.197342863105631	1.31453928503513
ucsf_hc.01_1.G217B.00155	ucsf_hc.01_1.G217B.00155		hypothetical protein			I7I48_01251					hypothetical protein			I7I48_01251					1.61127326817424e-05	0.000513049225648383	0.00949610628007087	0.0548972761566031	0.492000713931839	313.0	212.0	243.0	172.0	142.0	221.0	272.0	271.0	291.0	92.0	138.0	158.0	85.0	99.0	93.0	189.0	106.0	123.0	1.0	-0.547179145231432	-0.320423490773031	-0.334202665699592	0.104533823669754
ucsf_hc.01_1.G217B.00157	ucsf_hc.01_1.G217B.00157		hypothetical protein			I7I48_01249					hypothetical protein			I7I48_01249					0.0193540232339578	0.185752202268155	6.82077179816746e-08	0.000325987297155117	6.85870989222915e-07	52.0	31.0	30.0	65.0	34.0	55.0	175.0	185.0	228.0	16.0	19.0	18.0	46.0	53.0	32.0	95.0	82.0	62.0	1.0	0.406682664799383	1.94426278877399	1.40608435006791	2.13773499620469
ucsf_hc.01_1.G217B.00159	ucsf_hc.01_1.G217B.00159		hypothetical protein	HISTO_AL.Contig317.eannot.1460.final_new		I7I48_01247	Ryp1_ChIP		Ryp3_ChIP		hypothetical protein	HISTO_AL.Contig317.eannot.1460.final_new		I7I48_01247	Ryp1_ChIP		Ryp3_ChIP		0.395957535184895	0.978438399494237	2.16092175530563e-15	1.48007814509247e-15	1.8933265556991e-17	808.0	697.0	674.0	711.0	662.0	846.0	2878.0	2964.0	2967.0	502.0	608.0	700.0	1869.0	1917.0	1705.0	3241.0	2304.0	2472.0	1.0	0.0023272835978152	1.57044975635229	1.74504432956392	2.14882977090497
ucsf_hc.01_1.G217B.00160	ucsf_hc.01_1.G217B.00160		chromosome condensation protein	HISTO_AL.Contig317.fgenesh_plus.28.final_new		I7I48_01246					chromosome condensation protein	HISTO_AL.Contig317.fgenesh_plus.28.final_new		I7I48_01246					0.032708290792536	0.00020849896493854	7.97488185555867e-08	0.430010773641233	9.77129496602572e-06	5789.0	4729.0	5313.0	6014.0	5809.0	6736.0	9017.0	9329.0	9259.0	3799.0	5060.0	5964.0	4179.0	4725.0	4122.0	7045.0	5112.0	5390.0	1.0	0.206673529288587	0.356888385468707	-0.0372483624521935	0.252743571990736
ucsf_hc.01_1.G217B.00161	ucsf_hc.01_1.G217B.00161		uracil phosphoribosyltransferase	HISTO_AL.Contig317.eannot.1462.final_new		I7I48_01245	Ryp1_ChIP		Ryp3_ChIP		uracil phosphoribosyltransferase	HISTO_AL.Contig317.eannot.1462.final_new		I7I48_01245	Ryp1_ChIP		Ryp3_ChIP		3.26078122428699e-15	0.220184125689048	9.67352610006684e-18	0.31351690747986	3.05313327892985e-17	1841.0	1694.0	1922.0	1631.0	1657.0	1978.0	8678.0	9766.0	9105.0	3365.0	4326.0	5135.0	3892.0	4248.0	3840.0	14125.0	10308.0	10980.0	1.0	-0.0767124465133682	1.8882265433461	0.0494960330830372	1.47348707867789
ucsf_hc.01_1.G217B.00162	ucsf_hc.01_1.G217B.00162		hypothetical protein	HISTO_AL.Contig317.Fgenesh_histo.116.final_new		I7I48_01244					hypothetical protein	HISTO_AL.Contig317.Fgenesh_histo.116.final_new		I7I48_01244					0.307066448953786	0.164303744857285	9.45035145955211e-06	0.097188156624308	0.00198462498550733	12.0	12.0	15.0	12.0	4.0	10.0	63.0	60.0	90.0	15.0	13.0	18.0	12.0	8.0	5.0	36.0	27.0	46.0	1.0	-0.689823839595718	1.94416812080057	-0.76072621075989	1.19391910043593
ucsf_hc.01_1.G217B.00163	ucsf_hc.01_1.G217B.00163		hypothetical protein			I7I48_01243					hypothetical protein			I7I48_01243					0.462715031837341	0.948099477415354	0.0325906981811401	0.00778012662817925	0.574513563296302	28.0	18.0	25.0	33.0	18.0	22.0	35.0	53.0	57.0	13.0	15.0	25.0	30.0	28.0	27.0	25.0	15.0	19.0	1.0	-0.0229759193585475	0.557087306537715	0.836469188219238	0.170906389822107
ucsf_hc.01_1.G217B.00164	ucsf_hc.01_1.G217B.00164		hypothetical protein			I7I48_01242					hypothetical protein			I7I48_01242					0.237383646131086	0.458890036396336	0.000125110830778343	0.632012058697916	0.000172917294413977	20.0	10.0	21.0	16.0	14.0	10.0	61.0	68.0	72.0	4.0	8.0	22.0	4.0	9.0	10.0	39.0	38.0	28.0	1.0	-0.353226225111075	1.55033202004582	-0.254035161213526	1.80794124254595
ucsf_hc.01_1.G217B.00165	ucsf_hc.01_1.G217B.00165	CDC25	cell division control protein	HISTO_AL.Contig317.eannot.1489.final_new		I7I48_01241					cell division control protein	HISTO_AL.Contig317.eannot.1489.final_new		I7I48_01241					5.66659354289767e-08	0.0627583208934009	0.0163695068576201	7.12437518382415e-08	0.00163735298944986	9019.0	6748.0	8696.0	8384.0	8433.0	9714.0	11093.0	12407.0	12666.0	7818.0	9379.0	11299.0	11734.0	11512.0	11056.0	12948.0	9512.0	9539.0	1.0	0.100505919310171	0.1228575519633	0.412354942239143	0.169604892089044
ucsf_hc.01_1.G217B.00166	ucsf_hc.01_1.G217B.00166		hypothetical protein			I7I48_01240					hypothetical protein			I7I48_01240					0.869512582298192	0.533415565068739	0.00408478458167236	0.00667669307931936	0.000492128114470448	12.0	10.0	26.0	16.0	15.0	23.0	38.0	40.0	41.0	15.0	10.0	16.0	25.0	22.0	26.0	36.0	26.0	37.0	1.0	0.243353069703938	0.952093255599093	0.982232337118997	1.26526391735627
ucsf_hc.01_1.G217B.00167	ucsf_hc.01_1.G217B.00167		hypothetical protein	HISTO_AL.Contig317.Fgenesh_Aspergillus.137.final_new		I7I48_01239					hypothetical protein	HISTO_AL.Contig317.Fgenesh_Aspergillus.137.final_new		I7I48_01239					0.932252590773688	0.00281351638021565	6.43239136583155e-12	4.67716612322921e-06	7.53004381727443e-13	25.0	29.0	34.0	10.0	11.0	15.0	411.0	451.0	528.0	23.0	18.0	35.0	92.0	78.0	57.0	563.0	421.0	365.0	1.0	-1.27354073301857	3.52304229948073	1.72132691515946	4.15938122434072
ucsf_hc.01_1.G217B.00168	ucsf_hc.01_1.G217B.00168		hypothetical protein			I7I48_01238					hypothetical protein			I7I48_01238					0.336660149530265	0.10134963120851	0.487961703500227	0.978825044534373	0.049625134854761	31.0	54.0	36.0	47.0	48.0	72.0	47.0	42.0	50.0	20.0	32.0	30.0	26.0	30.0	19.0	24.0	19.0	9.0	1.0	0.48266635471107	-0.193163466988515	0.00975130094780985	-0.705595780509906
ucsf_hc.01_1.G217B.00169	ucsf_hc.01_1.G217B.00169		hypothetical protein	HISTO_AL.Contig317-snap.78.final_new		I7I48_01237					hypothetical protein	HISTO_AL.Contig317-snap.78.final_new		I7I48_01237					0.00214221097799516	0.136448634032962	0.0123148715885217	0.758931596053974	0.0320646210744789	101.0	98.0	71.0	104.0	101.0	129.0	60.0	102.0	97.0	35.0	44.0	56.0	45.0	44.0	40.0	41.0	29.0	20.0	1.0	0.300755256784054	-0.512622537002479	0.0838754758747272	-0.599427799601523
ucsf_hc.01_1.G217B.00170	ucsf_hc.01_1.G217B.00170		hypothetical protein	HISTO_AL.Contig317.Fgenesh_histo.139.final_new		I7I48_01236					hypothetical protein	HISTO_AL.Contig317.Fgenesh_histo.139.final_new		I7I48_01236					0.000278632485641526	9.35214690458179e-10	2.81889996646e-05	4.06492346791289e-05	0.00019004904916011	283.0	206.0	248.0	606.0	589.0	759.0	467.0	500.0	567.0	94.0	134.0	184.0	196.0	232.0	211.0	243.0	235.0	173.0	1.0	1.38141200163593	0.609949718638158	0.789272036734658	0.664471072417983
ucsf_hc.01_1.G217B.00171	ucsf_hc.01_1.G217B.00171		hypothetical protein	HISTO_AL.Contig317.Fgenesh_Neurospora.129.final_new		I7I48_01235					hypothetical protein	HISTO_AL.Contig317.Fgenesh_Neurospora.129.final_new		I7I48_01235					0.000869472874852173	0.00280841228339571	0.84857263944322	0.17722077293138	5.43626374631939e-07	86.0	81.0	81.0	49.0	38.0	64.0	117.0	117.0	113.0	30.0	29.0	63.0	24.0	29.0	28.0	134.0	120.0	90.0	1.0	-0.750356589675757	0.0355190601898928	-0.382180247044756	1.53613386277698
ucsf_hc.01_1.G217B.00172	ucsf_hc.01_1.G217B.00172		hypothetical protein			I7I48_01234					hypothetical protein			I7I48_01234					1.5302239709536e-07	6.87857354587683e-05	8.21342516812033e-08	0.0208395030751873	0.0018252699003863	89.0	71.0	86.0	149.0	116.0	182.0	250.0	243.0	282.0	12.0	18.0	21.0	25.0	32.0	20.0	50.0	27.0	25.0	1.0	0.822482783528457	1.20099053944469	0.715255570770601	0.960251661114569
ucsf_hc.01_1.G217B.00173	ucsf_hc.01_1.G217B.00173		hypothetical protein	HISTO_AL.Contig317.Fgenesh_histo.141.final_new		I7I48_01233					hypothetical protein	HISTO_AL.Contig317.Fgenesh_histo.141.final_new		I7I48_01233					0.00023134451058542	0.00067668084237057	0.0895993583103891	0.843774365367094	7.35297657446245e-10	76.0	63.0	99.0	40.0	40.0	56.0	82.0	102.0	79.0	32.0	30.0	47.0	33.0	31.0	30.0	200.0	134.0	134.0	1.0	-0.81358640296285	-0.29259589754186	-0.051437218735388	2.10087046521285
ucsf_hc.01_1.G217B.00174	ucsf_hc.01_1.G217B.00174		hypothetical protein			I7I48_01232					hypothetical protein			I7I48_01232					3.73626158226007e-07	0.0142694365859539	3.58583788508166e-05	0.00755668515204299	2.46891670428952e-05	60.0	57.0	55.0	75.0	85.0	123.0	153.0	188.0	181.0	1.0	9.0	4.0	11.0	11.0	10.0	38.0	30.0	13.0	1.0	0.674724137765585	1.14628053911512	1.59276222065282	2.65615113539676
ucsf_hc.01_1.G217B.00175	ucsf_hc.01_1.G217B.00175		hypothetical protein	HISTO_AL.Contig317-snap.79.final_new		I7I48_01231					hypothetical protein	HISTO_AL.Contig317-snap.79.final_new		I7I48_01231					9.16223465987292e-10	0.000334935505547568	3.74084238570232e-11	3.25510811047205e-09	3.93000030637584e-17	212.0	141.0	178.0	235.0	242.0	278.0	571.0	589.0	657.0	27.0	45.0	42.0	134.0	126.0	114.0	1460.0	1097.0	1090.0	1.0	0.489479164508277	1.33139840939593	1.85640206536248	4.99684151575042
ucsf_hc.01_1.G217B.00176	ucsf_hc.01_1.G217B.00176		hypothetical protein			I7I48_01230					hypothetical protein			I7I48_01230					0.00180475106151552	0.118828721152982	0.14979955939708	1.56224256197512e-06	2.18589928918138e-07	103.0	107.0	129.0	87.0	96.0	101.0	180.0	184.0	166.0	44.0	58.0	92.0	135.0	129.0	121.0	179.0	136.0	143.0	1.0	-0.270669396091986	0.2032003829736	1.15385002446816	1.2621561965223
ucsf_hc.01_1.G217B.00177	ucsf_hc.01_1.G217B.00177		hypothetical protein			I7I48_01229					hypothetical protein			I7I48_01229					0.354470292719872	0.042100098736216	0.602503481531082	0.0400418409239961	9.72262682925011e-05	120.0	118.0	131.0	77.0	100.0	114.0	170.0	154.0	153.0	98.0	124.0	134.0	80.0	97.0	72.0	90.0	44.0	65.0	1.0	-0.373292685793616	-0.0790484099056665	-0.373549262346264	-0.855504795442352
ucsf_hc.01_1.G217B.00178	ucsf_hc.01_1.G217B.00178		hypothetical protein			I7I48_01228					hypothetical protein			I7I48_01228					0.59891746975833	0.839158537460392	0.743681601247341	0.000179053120613478	0.0409429455063889	14.0	15.0	19.0	15.0	20.0	17.0	24.0	22.0	25.0	10.0	15.0	24.0	42.0	29.0	53.0	25.0	22.0	33.0	1.0	0.0885634477434361	0.114797223819769	1.45022176575158	0.70524171693949
ucsf_hc.01_1.G217B.00179	ucsf_hc.01_1.G217B.00179		hypothetical protein			I7I48_01227					hypothetical protein			I7I48_01227					0.482588900341003	0.0198104278662999	1.66698603168461e-05	0.19867628696366	0.000166263470016945	106.0	81.0	91.0	65.0	67.0	78.0	208.0	201.0	222.0	69.0	79.0	115.0	74.0	76.0	54.0	152.0	134.0	122.0	1.0	-0.425468395851772	0.731600833594503	-0.220610441279291	0.641023262723116
ucsf_hc.01_1.G217B.00180	ucsf_hc.01_1.G217B.00180		hypothetical protein			I7I48_01226					hypothetical protein			I7I48_01226					0.975372606757955	0.690712286309786	0.372986924923314	0.0160007661815313	5.62266814086461e-05	51.0	53.0	34.0	42.0	38.0	75.0	44.0	49.0	63.0	38.0	31.0	49.0	16.0	19.0	21.0	7.0	12.0	12.0	1.0	0.13164722222473	-0.251191042390128	-0.900343414116611	-1.93080373609573
ucsf_hc.01_1.G217B.00181	ucsf_hc.01_1.G217B.00181		C2H2 finger domain-containing protein	HISTO_AL.Contig317.eannot.1464.final_new		I7I48_01225					C2H2 finger domain-containing protein	HISTO_AL.Contig317.eannot.1464.final_new		I7I48_01225					0.107631155760044	0.00951884136592714	0.486435231917519	0.483678211715459	0.196819906639438	2277.0	2186.0	2189.0	2766.0	4574.0	4356.0	2235.0	2398.0	3478.0	3412.0	2402.0	2277.0	3252.0	2763.0	2189.0	2002.0	2150.0	2042.0	1.0	0.758165939892983	-0.186408959186855	0.190150197517206	-0.343623640250989
ucsf_hc.01_1.G217B.00182	ucsf_hc.01_1.G217B.00182		hypothetical protein	HISTO_AL.Contig317.Fgenesh_histo.148.final_new		I7I48_01224					hypothetical protein	HISTO_AL.Contig317.Fgenesh_histo.148.final_new		I7I48_01224					0.712576623908069	2.72930762019002e-08	4.92293938094762e-06	1.53638707524148e-05	0.149526577631485	302.0	243.0	306.0	478.0	466.0	625.0	553.0	563.0	554.0	184.0	237.0	301.0	321.0	310.0	325.0	321.0	244.0	230.0	1.0	0.854797545754789	0.526417929494123	0.553214170884812	0.14575277807154
ucsf_hc.01_1.G217B.00183	ucsf_hc.01_1.G217B.00183		FAD binding domain-containing protein	HISTO_AL.Contig317.Fgenesh_histo.90.final_new		I7I48_01223					FAD binding domain-containing protein	HISTO_AL.Contig317.Fgenesh_histo.90.final_new		I7I48_01223					2.03672217245995e-12	1.70633048465213e-05	0.027433553620668	0.289225030195347	7.29262131875246e-08	323.0	258.0	278.0	497.0	517.0	571.0	246.0	353.0	317.0	942.0	1393.0	1481.0	882.0	1249.0	1083.0	877.0	562.0	621.0	1.0	0.859157366891345	-0.363130559494121	-0.109583605588791	-0.885201099773262
ucsf_hc.01_1.G217B.00184	ucsf_hc.01_1.G217B.00184		FAD binding domain-containing protein			I7I48_01222					FAD binding domain-containing protein			I7I48_01222					2.14513320693578e-10	6.05860989487163e-07	9.8883388422254e-05	0.278222478105447	1.5714541768005e-07	258.0	238.0	190.0	451.0	391.0	448.0	184.0	220.0	201.0	427.0	565.0	624.0	422.0	497.0	437.0	385.0	264.0	269.0	1.0	0.895607648200962	-0.61619722135581	-0.108473693301887	-0.813007237393909
ucsf_hc.01_1.G217B.00185	ucsf_hc.01_1.G217B.00185		integral membrane protein	HISTO_AL.Contig317.Fgenesh_histo.94.final_new		I7I48_01221					integral membrane protein	HISTO_AL.Contig317.Fgenesh_histo.94.final_new		I7I48_01221					0.47508119320918	0.132807984347843	1.1791048773734e-09	0.788318277765686	2.36179657149442e-11	554.0	411.0	539.0	512.0	589.0	615.0	1301.0	1342.0	1411.0	333.0	450.0	606.0	481.0	422.0	375.0	1322.0	1017.0	1047.0	1.0	0.167317343782201	0.987161513316957	0.0316085613071238	1.30139119039278
ucsf_hc.01_1.G217B.00186	ucsf_hc.01_1.G217B.00186	CSN5	COP9 signalosome complex subunit	HISTO_AL.Contig317.Fgenesh_histo.96.final_new		I7I48_01220					COP9 signalosome complex subunit	HISTO_AL.Contig317.Fgenesh_histo.96.final_new		I7I48_01220					3.15638675823384e-05	0.0108735184276867	8.2017881580933e-14	0.29476996597052	2.72547125503619e-12	2901.0	2499.0	2627.0	2281.0	2414.0	2666.0	6623.0	7152.0	7588.0	2185.0	2968.0	3302.0	2717.0	2772.0	2444.0	5826.0	4235.0	4262.0	1.0	-0.149643574756731	0.963862612241819	0.0553330384529849	0.76557704232365
ucsf_hc.01_1.G217B.00187	ucsf_hc.01_1.G217B.00187	ASE1	microtubule associated protein	HISTO_AL.Contig317.Fgenesh_histo.97.final_new		I7I48_01219					microtubule associated protein	HISTO_AL.Contig317.Fgenesh_histo.97.final_new		I7I48_01219					0.0243224365096335	0.00135728476156946	0.0304548513409197	6.7314572722445e-10	4.09457035871031e-06	13052.0	12041.0	10261.0	7959.0	9101.0	9955.0	13507.0	13207.0	13996.0	8090.0	8733.0	8634.0	3154.0	3208.0	2877.0	6769.0	4773.0	4654.0	1.0	-0.411409524812306	-0.23957910129063	-1.33129216421525	-0.66830555986926
ucsf_hc.01_1.G217B.00188	ucsf_hc.01_1.G217B.00188		glutamyl-tRNA synthetase	HISTO_AL.Contig317.eannot.1491.final_new		I7I48_01218					glutamyl-tRNA synthetase	HISTO_AL.Contig317.eannot.1491.final_new		I7I48_01218					6.89289458902838e-05	0.00379615033336034	0.13131671636032	1.56636686904561e-08	2.21633795712792e-07	3347.0	2918.0	3274.0	2847.0	2707.0	3159.0	3852.0	4292.0	4272.0	2484.0	3310.0	3966.0	2062.0	2304.0	2085.0	3084.0	2220.0	2289.0	1.0	-0.155302034495432	-0.0676729112561985	-0.446835725319627	-0.35365229476426
ucsf_hc.01_1.G217B.00189	ucsf_hc.01_1.G217B.00189	MAS5	mitochondrial import protein MAS5	HISTO_AL.Contig317.Fgenesh_Neurospora.87.final_new		I7I48_01217					mitochondrial import protein MAS5	HISTO_AL.Contig317.Fgenesh_Neurospora.87.final_new		I7I48_01217					1.01478964099111e-10	0.751665246202746	1.72562285554919e-10	0.527842292783874	2.01840825718248e-10	2911.0	2687.0	2609.0	2780.0	2534.0	3178.0	5726.0	6507.0	6216.0	3370.0	4249.0	4890.0	3586.0	4164.0	3880.0	8056.0	5908.0	5930.0	1.0	0.0232297259926275	0.720880395182949	0.0381994543514077	0.672318943041167
ucsf_hc.01_1.G217B.00190	ucsf_hc.01_1.G217B.00190		thioesterase	HISTO_AL.Contig317.eannot.1504.final_new		I7I48_01216					thioesterase	HISTO_AL.Contig317.eannot.1504.final_new		I7I48_01216					5.10801316026042e-10	0.000525728738376519	1.67134391582632e-10	0.153273734821345	6.13420030618669e-11	3071.0	2477.0	2823.0	2143.0	2109.0	2764.0	6235.0	6600.0	6408.0	1082.0	1332.0	1558.0	1146.0	1097.0	1064.0	2799.0	2241.0	2563.0	1.0	-0.282837627824458	0.755431949345962	-0.11891958800584	0.942898479519487
ucsf_hc.01_1.G217B.00191	ucsf_hc.01_1.G217B.00191	RIB2	DRAP deaminase	HISTO_AL.Contig317.Fgenesh_histo.101.final_new		I7I48_01215					DRAP deaminase	HISTO_AL.Contig317.Fgenesh_histo.101.final_new		I7I48_01215					0.758685549502774	0.698060387350809	0.000127769403477879	0.0154091661228639	8.2396380072165e-07	3946.0	3362.0	3979.0	3858.0	3514.0	4291.0	5467.0	6555.0	5932.0	2599.0	3288.0	3828.0	2612.0	2854.0	2527.0	4960.0	3663.0	3682.0	1.0	0.0225923645097827	0.220635676172217	-0.13596341868406	0.345296495520752
ucsf_hc.01_1.G217B.00192	ucsf_hc.01_1.G217B.00192	STL1	monosaccharide transporter	HISTO_AL.Contig317.Fgenesh_Aspergillus.99.final_new		I7I48_01214					monosaccharide transporter	HISTO_AL.Contig317.Fgenesh_Aspergillus.99.final_new		I7I48_01214					1.39792283829422e-05	0.0202638015955249	7.65822486682607e-09	0.000260643490764244	3.7770128473011e-09	5.0	4.0	7.0	15.0	15.0	8.0	74.0	90.0	89.0	21.0	16.0	36.0	50.0	50.0	45.0	146.0	118.0	114.0	1.0	1.09974992981167	3.43945820829938	1.17953999224294	2.41069186862752
ucsf_hc.01_1.G217B.00193	ucsf_hc.01_1.G217B.00193		hypothetical protein			I7I48_01213					hypothetical protein			I7I48_01213					1.73450016589731e-05	0.169127541701369	4.86373847300967e-08	7.9049286488924e-05	3.69640815071867e-08	5.0	3.0	1.0	5.0	3.0	7.0	43.0	42.0	54.0	11.0	19.0	15.0	48.0	36.0	33.0	99.0	79.0	66.0	1.0	0.762507059393903	3.47315590279565	1.4968906070937	2.41783196573006
ucsf_hc.01_1.G217B.00194	ucsf_hc.01_1.G217B.00194		60S ribosomal protein L32	HISTO_AL.Contig317.eannot.1508.final_new		I7I48_01212	Ryp1_ChIP	Ryp2_ChIP	Ryp3_ChIP		60S ribosomal protein L32	HISTO_AL.Contig317.eannot.1508.final_new		I7I48_01212	Ryp1_ChIP	Ryp2_ChIP	Ryp3_ChIP		5.45798148384724e-05	0.89577781789393	4.47899942622296e-09	3.76961767690718e-05	0.000536366235872695	43697.0	33258.0	40649.0	39858.0	35715.0	44657.0	31326.0	34551.0	32450.0	37176.0	44777.0	47794.0	45612.0	57596.0	50190.0	43202.0	30889.0	33481.0	1.0	0.0114652220615881	-0.699436094755022	0.370360445951301	-0.27720043903337
ucsf_hc.01_1.G217B.00195	ucsf_hc.01_1.G217B.00195		heme-binding peroxidase	HISTO_AL.Contig317.Fgenesh_Aspergillus.102.final_new		I7I48_01211					heme-binding peroxidase	HISTO_AL.Contig317.Fgenesh_Aspergillus.102.final_new		I7I48_01211					0.0117123414323435	0.768581793057496	0.0948509437015376	0.471226995676385	0.000248800695670456	1113.0	845.0	969.0	992.0	903.0	1128.0	1408.0	1454.0	1430.0	778.0	919.0	1200.0	873.0	843.0	803.0	1365.0	1030.0	1103.0	1.0	0.0234750060051008	0.107885791099099	-0.0522192416826619	0.28063720982702
ucsf_hc.01_1.G217B.00196	ucsf_hc.01_1.G217B.00196		Sec2p superfamily domain-containing protein	HISTO_AL.Contig317.Fgenesh_histo.120.final_new		I7I48_01210	Ryp1_ChIP	Ryp2_ChIP	Ryp3_ChIP		Sec2p superfamily domain-containing protein	HISTO_AL.Contig317.Fgenesh_histo.120.final_new		I7I48_01210	Ryp1_ChIP	Ryp2_ChIP	Ryp3_ChIP		0.0766258858792035	0.00954747647572975	0.0203075182392022	0.659921083393602	0.00718744427860685	6743.0	5640.0	5514.0	4904.0	5144.0	5929.0	8759.0	9405.0	8848.0	4037.0	4827.0	5437.0	4398.0	4794.0	4067.0	4918.0	3602.0	4041.0	1.0	-0.186427224246108	0.149628053063933	0.0302836136229532	-0.186021485591742
ucsf_hc.01_1.G217B.00197	ucsf_hc.01_1.G217B.00197		integral membrane protein	HISTO_AL.Contig317.Fgenesh_histo.121.final_new		I7I48_01209					integral membrane protein	HISTO_AL.Contig317.Fgenesh_histo.121.final_new		I7I48_01209					0.258473526265729	0.00294386164999124	2.3589205382015e-08	6.29076331397158e-05	0.0314192592402927	432.0	321.0	395.0	512.0	449.0	572.0	262.0	235.0	203.0	257.0	341.0	308.0	392.0	479.0	378.0	295.0	224.0	214.0	1.0	0.393272648553944	-1.1684076859927	0.608824286890848	-0.296577889743883
ucsf_hc.01_1.G217B.00198	ucsf_hc.01_1.G217B.00198		hypothetical protein			I7I48_01208					hypothetical protein			I7I48_01208					0.000114256379537379	0.187683462225656	0.00931066834310406	0.00745260947485904	0.032943254188447	103.0	61.0	67.0	76.0	83.0	116.0	131.0	146.0	139.0	90.0	109.0	135.0	131.0	131.0	139.0	109.0	76.0	79.0	1.0	0.238259140328202	0.420888670974918	0.408141013777537	-0.33351429603547
ucsf_hc.01_1.G217B.00199	ucsf_hc.01_1.G217B.00199	RAD16	DNA repair protein RAD16	HISTO_AL.Contig317.fgenesh_plus.47.final_new		I7I48_01207					DNA repair protein RAD16	HISTO_AL.Contig317.fgenesh_plus.47.final_new		I7I48_01207					0.00682303346386927	0.0887455519448486	3.64799834317641e-16	0.441601411254344	2.15548078510601e-15	4175.0	3524.0	4095.0	4331.0	3802.0	4872.0	15955.0	18169.0	18743.0	2921.0	3860.0	4959.0	3263.0	3661.0	3254.0	13682.0	9072.0	9391.0	1.0	0.114060355638832	1.7150669546866	-0.050141157450847	1.45748903261729
ucsf_hc.01_1.G217B.00200	ucsf_hc.01_1.G217B.00200	RAD7	DNA repair protein Rad7	HISTO_AL.Contig317.Fgenesh_histo.123.final_new		I7I48_01206	Ryp1_ChIP	Ryp2_ChIP	Ryp3_ChIP		DNA repair protein Rad7	HISTO_AL.Contig317.Fgenesh_histo.123.final_new		I7I48_01206	Ryp1_ChIP	Ryp2_ChIP	Ryp3_ChIP		4.86789170822784e-05	0.0121691173302385	1.50157989002054e-12	0.523097631665788	3.52380827137471e-09	2600.0	2138.0	2575.0	2077.0	2092.0	2543.0	5668.0	5740.0	6013.0	2035.0	2614.0	2994.0	2372.0	2283.0	2091.0	4287.0	3277.0	3178.0	1.0	-0.148369318850885	0.806899218127025	-0.0348057132829247	0.496159216415869
ucsf_hc.01_1.G217B.00201	ucsf_hc.01_1.G217B.00201		hypothetical protein	HISTO_AL.Contig317.Fgenesh_histo.124.final_new		I7I48_01205					hypothetical protein	HISTO_AL.Contig317.Fgenesh_histo.124.final_new		I7I48_01205					0.0016086623370327	0.0999845060843923	7.48067808359058e-05	0.190391242162239	1.20348841477949e-05	166.0	98.0	185.0	107.0	109.0	137.0	337.0	318.0	357.0	65.0	76.0	86.0	41.0	59.0	65.0	196.0	171.0	136.0	1.0	-0.339025528147241	0.753778960665912	-0.339479466698127	1.14019054432283
ucsf_hc.01_1.G217B.00202	ucsf_hc.01_1.G217B.00202		hypothetical protein			I7I48_01204					hypothetical protein			I7I48_01204					2.12323462602006e-05	3.05080803714539e-05	2.1268142982353e-14	1.45372292685901e-06	3.03742829924972e-05	315.0	292.0	370.0	136.0	169.0	171.0	3468.0	3175.0	2820.0	106.0	117.0	175.0	18.0	24.0	23.0	334.0	233.0	252.0	1.0	-1.06037054386141	2.82633969371155	-2.44070924485183	1.05185238353545
ucsf_hc.01_1.G217B.00203	ucsf_hc.01_1.G217B.00203		hypothetical protein			I7I48_01203					hypothetical protein			I7I48_01203					5.5702008434312e-11	0.00034414748115669	1.3647454373861e-10	1.9889810081155e-06	2.88938582432036e-14	384.0	342.0	427.0	557.0	489.0	568.0	150.0	205.0	149.0	658.0	846.0	1100.0	491.0	558.0	491.0	159.0	100.0	114.0	1.0	0.4619099518137	-1.64834037760014	-0.605689652956096	-2.79256718457327
ucsf_hc.01_1.G217B.00204	ucsf_hc.01_1.G217B.00204		hypothetical protein	HISTO_AL.Contig317-snap.95.final_new		I7I48_01202					hypothetical protein	HISTO_AL.Contig317-snap.95.final_new		I7I48_01202					0.000779045322094347	1.25453227085369e-05	1.55419724462542e-15	1.52805515854435e-08	0.000334622411311409	211.0	207.0	237.0	121.0	109.0	102.0	1958.0	2373.0	2487.0	96.0	144.0	128.0	12.0	16.0	18.0	244.0	172.0	172.0	1.0	-1.01024623668417	2.92904169059976	-2.82629078902762	0.684338109083076
ucsf_hc.01_1.G217B.00205	ucsf_hc.01_1.G217B.00205		hypothetical protein			I7I48_01201					hypothetical protein			I7I48_01201					5.78900871287930e-10	0.402027173576481	1.10450131012404e-09	2.12301099327582e-07	2.64856135261374e-14	452.0	412.0	477.0	473.0	468.0	516.0	284.0	234.0	241.0	644.0	864.0	1066.0	500.0	437.0	462.0	132.0	106.0	116.0	1.0	0.0960942887863769	-1.27526044458712	-0.73041562256652	-2.84910817777909
ucsf_hc.01_1.G217B.00206	ucsf_hc.01_1.G217B.00206		hypothetical protein			I7I48_01200					hypothetical protein			I7I48_01200					8.44709602898023e-08	0.334276554378366	1.02888304268092e-06	1.68078951824127e-05	1.98776611066504e-12	101.0	90.0	95.0	79.0	82.0	98.0	59.0	60.0	55.0	145.0	192.0	219.0	112.0	110.0	78.0	20.0	12.0	8.0	1.0	-0.16744640048984	-1.16061406953692	-0.753193411520159	-3.79818305122515
ucsf_hc.01_1.G217B.00207	ucsf_hc.01_1.G217B.00207		hypothetical protein	HISTO_AL.Contig317.Fgenesh_histo.143.final_new		I7I48_01199					hypothetical protein	HISTO_AL.Contig317.Fgenesh_histo.143.final_new		I7I48_01199					0.0881817748584024	0.00190791135044759	0.00811190707198796	2.08099948856839e-07	1.5392194190675e-08	162.0	100.0	113.0	69.0	75.0	75.0	109.0	133.0	107.0	93.0	123.0	197.0	23.0	34.0	28.0	28.0	12.0	28.0	1.0	-0.782588088427539	-0.538767487800031	-2.10382686072769	-2.61772164965375
ucsf_hc.01_1.G217B.00208	ucsf_hc.01_1.G217B.00208		hypothetical protein			I7I48_01198					hypothetical protein			I7I48_01198					0.000161043301039825	0.108574679229719	0.00388393999479645	0.158618061546149	0.263296277598484	77.0	60.0	69.0	60.0	48.0	54.0	70.0	44.0	69.0	20.0	31.0	30.0	31.0	37.0	29.0	24.0	15.0	26.0	1.0	-0.375041194088875	-0.65250017192743	0.403727995309647	-0.329534876258833
ucsf_hc.01_1.G217B.00209	ucsf_hc.01_1.G217B.00209		hypothetical protein	HISTO_AL.Contig317.Fgenesh_histo.145.final_new		I7I48_01197					hypothetical protein	HISTO_AL.Contig317.Fgenesh_histo.145.final_new		I7I48_01197					1.5644600182045e-07	0.000117993031266869	0.221383996806046	0.514572131034818	2.15767742470113e-08	15740.0	12611.0	14654.0	15497.0	18081.0	20619.0	17068.0	18914.0	19617.0	15096.0	17723.0	19715.0	15630.0	16593.0	14284.0	14229.0	10802.0	11006.0	1.0	0.305866235907794	-0.0756226467261687	-0.0421805448695238	-0.546183297397563
ucsf_hc.01_1.G217B.00211	ucsf_hc.01_1.G217B.00211		hypothetical protein	HISTO_AL.Contig317.Fgenesh_histo.147.final_new		I7I48_01195					hypothetical protein	HISTO_AL.Contig317.Fgenesh_histo.147.final_new		I7I48_01195					1.41344176632906e-06	0.608784895687826	6.15767725655759e-12	6.36133738310266e-06	9.39539958839586e-13	41.0	33.0	50.0	46.0	46.0	48.0	444.0	593.0	556.0	84.0	103.0	152.0	232.0	211.0	179.0	704.0	631.0	611.0	1.0	0.160822551909169	3.22793013971	1.02533855642118	2.53200836003228
ucsf_hc.01_1.G217B.00212	ucsf_hc.01_1.G217B.00212		hypothetical protein			I7I48_01194					hypothetical protein			I7I48_01194					5.86532545656547e-06	0.154730885353377	2.19335349618173e-12	3.03801721375427e-08	2.82456360301226e-14	108.0	81.0	112.0	114.0	127.0	150.0	1081.0	1141.0	1033.0	166.0	248.0	228.0	628.0	482.0	416.0	1803.0	1497.0	1533.0	1.0	0.353846644381865	2.98585071447546	1.38061304708411	2.92276542395811
ucsf_hc.01_1.G217B.00213	ucsf_hc.01_1.G217B.00213	RPB11	polymerase II polypeptide J	HISTO_AL.Contig317.eannot.1482.final_new		I7I48_01193					polymerase II polypeptide J	HISTO_AL.Contig317.eannot.1482.final_new		I7I48_01193					0.0045000875823918	0.000551126897048794	0.113915623517796	0.0501264190977939	0.99387943815734	6136.0	5152.0	5581.0	4833.0	4765.0	5472.0	7445.0	8437.0	8247.0	3399.0	4543.0	5457.0	3644.0	4011.0	3648.0	5242.0	4025.0	4011.0	1.0	-0.186340215472085	0.0684632020344482	-0.0936409796907052	-0.000339137965579717
ucsf_hc.01_1.G217B.00214	ucsf_hc.01_1.G217B.00214	PAN1	actin cytoskeleton-regulatory complex protein PAN1	HISTO_AL.Contig317.genewise.28.final_new		I7I48_01192					actin cytoskeleton-regulatory complex protein PAN1	HISTO_AL.Contig317.genewise.28.final_new		I7I48_01192					2.38171457653259e-06	0.409786742794579	2.41909156935501e-06	2.53812513476232e-05	0.0241986029151481	21543.0	16696.0	19337.0	19985.0	19065.0	21155.0	30228.0	35768.0	32576.0	17208.0	21638.0	24185.0	15333.0	16767.0	15120.0	24014.0	16438.0	17782.0	1.0	0.0473590304804254	0.330416483092501	-0.27570214327964	-0.119050014766211
ucsf_hc.01_1.G217B.00215	ucsf_hc.01_1.G217B.00215		sodium/calcium exchanger protein	HISTO_AL.Contig317.Fgenesh_histo.150.final_new		I7I48_01191					sodium/calcium exchanger protein	HISTO_AL.Contig317.Fgenesh_histo.150.final_new		I7I48_01191					0.0139027675497129	0.257809079937272	0.393847598089142	0.147147750064913	0.0822218653245342	4915.0	3528.0	4697.0	4462.0	4827.0	4885.0	5459.0	5688.0	5881.0	3825.0	4417.0	4773.0	3643.0	3894.0	3377.0	4965.0	3510.0	3441.0	1.0	0.0945780058302494	-0.0640543591916529	-0.11594272565897	-0.134354089772413
ucsf_hc.01_1.G217B.00216	ucsf_hc.01_1.G217B.00216		hypothetical protein	HISTO_AL.Contig317.Fgenesh_histo.151.final_new		I7I48_01190					hypothetical protein	HISTO_AL.Contig317.Fgenesh_histo.151.final_new		I7I48_01190					0.000627555658825786	0.0252645510656789	0.000231479947780709	4.4231619150029e-09	3.09999164779383e-10	3613.0	3122.0	3337.0	2949.0	2886.0	3608.0	3905.0	4071.0	3948.0	2555.0	3401.0	4104.0	2211.0	2142.0	1983.0	2658.0	1931.0	2050.0	1.0	-0.120280655446341	-0.203644824129077	-0.515733081284223	-0.589430339684125
ucsf_hc.01_1.G217B.00217	ucsf_hc.01_1.G217B.00217	CND2	condensin complex component cnd2	HISTO_AL.Contig317.eannot.1487.final_new		I7I48_01189					condensin complex component cnd2	HISTO_AL.Contig317.eannot.1487.final_new		I7I48_01189					0.000400872924988033	0.433474309383142	9.11691279578064e-07	8.85699818589706e-11	1.87402918151471e-11	12860.0	11077.0	10479.0	11539.0	11351.0	13349.0	10812.0	12554.0	12067.0	9680.0	11975.0	13794.0	6027.0	6869.0	5760.0	8263.0	5854.0	5822.0	1.0	0.0519215009113205	-0.405200367141964	-0.786096995633512	-0.833266102853265
ucsf_hc.01_1.G217B.00218	ucsf_hc.01_1.G217B.00218		MARVEL domain-containing protein	HISTO_AL.Contig317.Fgenesh_histo.153.final_new		I7I48_01188					MARVEL domain-containing protein	HISTO_AL.Contig317.Fgenesh_histo.153.final_new		I7I48_01188					0.0593825754052029	0.896879436460825	1.92859971757366e-09	5.52972820187275e-10	2.30185958112002e-15	1728.0	1525.0	1724.0	1492.0	1717.0	1802.0	4610.0	4262.0	4910.0	1297.0	1764.0	1958.0	3960.0	3210.0	3002.0	10763.0	7011.0	7495.0	1.0	-0.0171456798116818	1.01994082259477	1.15752717334419	2.32709554971379
ucsf_hc.01_1.G217B.00219	ucsf_hc.01_1.G217B.00219		hypothetical protein			I7I48_01187					hypothetical protein			I7I48_01187					0.000195008810147124	0.0150764081204991	0.484473940034733	0.0300701533715632	1.14527599460226e-07	152.0	133.0	139.0	185.0	162.0	193.0	173.0	188.0	185.0	163.0	173.0	198.0	139.0	126.0	134.0	111.0	75.0	70.0	1.0	0.321833420992403	-0.0826872252051459	-0.273310510842894	-1.05591031838704
ucsf_hc.01_1.G217B.00220	ucsf_hc.01_1.G217B.00220		hypothetical protein			I7I48_01186					hypothetical protein			I7I48_01186					0.755547607760877	0.0999283287029947	4.79537906006363e-06	0.11751623247695	2.1991269635698e-08	16.0	35.0	15.0	27.0	27.0	36.0	73.0	87.0	93.0	12.0	22.0	23.0	26.0	25.0	22.0	120.0	86.0	88.0	1.0	0.545801224661887	1.60029690059207	0.514038461869829	2.36094735314439
ucsf_hc.01_1.G217B.00221	ucsf_hc.01_1.G217B.00221		hypothetical protein	HISTO_AL.Contig317.Fgenesh_histo.155.final_new		I7I48_01185					hypothetical protein	HISTO_AL.Contig317.Fgenesh_histo.155.final_new		I7I48_01185					0.709249332159721	0.145701415213718	0.143873662121491	0.924769026304497	0.18380168020696	385.0	467.0	376.0	499.0	432.0	491.0	421.0	492.0	550.0	254.0	336.0	434.0	325.0	317.0	289.0	354.0	275.0	264.0	1.0	0.200256474067197	-0.183472322608108	0.0147896105586964	-0.186815021082583
ucsf_hc.01_1.G217B.00222	ucsf_hc.01_1.G217B.00222	URA6	uridylate kinase	HISTO_AL.Contig317.eannot.1502.final_new		I7I48_01184					uridylate kinase	HISTO_AL.Contig317.eannot.1502.final_new		I7I48_01184					0.00135635968281707	0.189356421808121	0.0776748581696318	0.065053548171255	0.591239156455778	7847.0	6509.0	7032.0	6840.0	6533.0	7123.0	8894.0	9215.0	9032.0	4519.0	5548.0	5931.0	4333.0	4826.0	4257.0	6801.0	4588.0	5036.0	1.0	-0.0830023802815605	-0.102053419474164	-0.114956944962824	0.0316131912823145
ucsf_hc.01_1.G217B.00223	ucsf_hc.01_1.G217B.00223		PCI domain-containing protein	HISTO_AL.Contig317.eannot.1528.final_new		I7I48_01183					PCI domain-containing protein	HISTO_AL.Contig317.eannot.1528.final_new		I7I48_01183					1.25586160194897e-06	0.040070016342804	0.00420019544344173	5.59574001167817e-09	4.30848496723122e-07	7016.0	5858.0	7130.0	5674.0	6148.0	5889.0	7347.0	7330.0	7984.0	7839.0	8973.0	9227.0	4226.0	4765.0	3909.0	6918.0	5105.0	5006.0	1.0	-0.197081395246338	-0.265662328627189	-0.883335550051131	-0.622345068303489
ucsf_hc.01_1.G217B.00224	ucsf_hc.01_1.G217B.00224		hypothetical protein	HISTO_AL.Contig317.eannot.1530.final_new		I7I48_01182					hypothetical protein	HISTO_AL.Contig317.eannot.1530.final_new		I7I48_01182					0.608322528283932	3.48497294650638e-10	7.18889670572381e-11	2.91411705899066e-11	4.43257423657341e-15	50178.0	40199.0	41825.0	22240.0	22382.0	27933.0	33678.0	31543.0	31263.0	33098.0	40531.0	43464.0	18131.0	19406.0	17296.0	15740.0	10939.0	12465.0	1.0	-0.891321184957722	-0.897693175267415	-0.95904274004684	-1.58746634583843
ucsf_hc.01_1.G217B.00225	ucsf_hc.01_1.G217B.00225		protein kinase	HISTO_AL.Contig317-snap.106.final_new		I7I48_01181					protein kinase	HISTO_AL.Contig317-snap.106.final_new		I7I48_01181					0.21461875039722	7.93694873979136e-05	0.000533127076438728	6.71783030562896e-05	4.9428009430978e-07	1007.0	895.0	766.0	625.0	591.0	727.0	883.0	946.0	1025.0	643.0	829.0	1033.0	555.0	540.0	526.0	647.0	416.0	479.0	1.0	-0.47431960945433	-0.342719035211713	-0.477495488462465	-0.696069857784001
ucsf_hc.01_1.G217B.00226	ucsf_hc.01_1.G217B.00226		thioesterase	HISTO_AL.Contig317.Fgenesh_histo.171.final_new		I7I48_01180					thioesterase	HISTO_AL.Contig317.Fgenesh_histo.171.final_new		I7I48_01180					0.169818642343989	0.0449756725913172	0.2471407901509	0.000292529415423959	1.39357380751741e-06	851.0	665.0	625.0	539.0	616.0	716.0	1071.0	1048.0	1002.0	460.0	583.0	639.0	673.0	734.0	639.0	1021.0	766.0	814.0	1.0	-0.214534274536013	0.1033864627579	0.427061524594777	0.632658636294315
ucsf_hc.01_1.G217B.00227	ucsf_hc.01_1.G217B.00227	TPS3	trehalose phosphate synthase	HISTO_AL.Contig317.eannot.1531.final_new		I7I48_01179					trehalose phosphate synthase	HISTO_AL.Contig317.eannot.1531.final_new		I7I48_01179					0.94862554841255	0.00231990128282612	5.17599035889616e-14	1.64331495619811e-08	2.37302182490076e-16	3899.0	3180.0	3654.0	3073.0	2891.0	3638.0	9267.0	9852.0	10427.0	2513.0	3084.0	3725.0	4191.0	3772.0	3806.0	10190.0	7163.0	7457.0	1.0	-0.186163842686788	1.01419744179072	0.481636250365685	1.4140087471294
ucsf_hc.01_1.G217B.00228	ucsf_hc.01_1.G217B.00228		stk19 superfamily domain-containing protein, conidia-enriched transcript	HISTO_AL.Contig317.eannot.1503.final_new		I7I48_01177					stk19 superfamily domain-containing protein, conidia-enriched transcript	HISTO_AL.Contig317.eannot.1503.final_new		I7I48_01177					1.57475959587884e-06	0.246676142568148	0.0110978254188822	0.00080693887164891	2.14129628396437e-06	1834.0	1562.0	1623.0	1569.0	1460.0	1839.0	2287.0	2645.0	2606.0	890.0	1162.0	1270.0	1200.0	1176.0	1157.0	1770.0	1204.0	1339.0	1.0	-0.0697674825477526	0.13891429002248	0.23458043034548	0.377764057459653
ucsf_hc.01_1.G217B.00230	ucsf_hc.01_1.G217B.00230		FluG domain-containing protein			I7I48_01176					FluG domain-containing protein			I7I48_01176					5.69070375995915e-14	3.15027955253404e-06	7.30992412509986e-09	0.892374387153553	6.18300472051569e-06	1395.0	1190.0	1443.0	931.0	846.0	1207.0	1059.0	1223.0	1244.0	238.0	303.0	343.0	268.0	262.0	279.0	537.0	382.0	413.0	1.0	-0.463015343296564	-0.638963465161773	0.0166767652315207	0.594054238819133
ucsf_hc.01_1.G217B.00231	ucsf_hc.01_1.G217B.00231		FluG domain protein, 2nd best blastp hit to FluG			I7I48_01175					FluG domain protein, 2nd best blastp hit to FluG			I7I48_01175					3.44575257800706e-08	0.000372096834613913	0.548675914221251	0.00664257409256328	6.26734289410036e-15	716.0	479.0	642.0	369.0	350.0	474.0	797.0	839.0	727.0	163.0	158.0	205.0	255.0	215.0	247.0	2946.0	1743.0	2345.0	1.0	-0.641615108976658	-0.0778613947393789	0.591481568878738	3.73372914559753
ucsf_hc.01_1.G217B.00232	ucsf_hc.01_1.G217B.00232		hypothetical protein	HISTO_AL.Contig317.Fgenesh_Aspergillus.168.final_new		I7I48_01174					hypothetical protein	HISTO_AL.Contig317.Fgenesh_Aspergillus.168.final_new		I7I48_01174					1.91635750031603e-05	0.0386514043870698	0.582646686407588	7.08725664008062e-06	3.22072751304774e-10	2169.0	1678.0	2050.0	1539.0	1630.0	2129.0	2798.0	2723.0	2742.0	1040.0	1267.0	1389.0	1666.0	1634.0	1492.0	3238.0	1973.0	2075.0	1.0	-0.183250664708419	0.0422008954199136	0.518014570817477	0.966557229482286
ucsf_hc.01_1.G217B.00233	ucsf_hc.01_1.G217B.00233		hypothetical protein			I7I48_01173					hypothetical protein			I7I48_01173					0.0529877959877676	0.713288515380998	6.20915709237366e-05	0.878122110666393	3.31395174152775e-08	93.0	87.0	102.0	122.0	97.0	89.0	66.0	64.0	62.0	74.0	128.0	118.0	104.0	88.0	102.0	24.0	22.0	20.0	1.0	0.079696682638015	-0.997037221158843	0.0310081216631464	-2.23588458575704
ucsf_hc.01_1.G217B.00234	ucsf_hc.01_1.G217B.00234		hypothetical protein	HISTO_AL.Contig317.Fgenesh_histo.6.final_new		I7I48_01172					hypothetical protein	HISTO_AL.Contig317.Fgenesh_histo.6.final_new		I7I48_01172					0.000131470666849756	0.233768992529499	1.08117221554269e-06	0.00317343870190257	3.62047738655667e-10	40.0	31.0	47.0	26.0	28.0	40.0	149.0	129.0	155.0	14.0	9.0	13.0	29.0	21.0	21.0	135.0	102.0	133.0	1.0	-0.348125820191659	1.42172484661508	1.11633364602275	3.33923625096467
ucsf_hc.01_1.G217B.00235	ucsf_hc.01_1.G217B.00235		hypothetical protein	HISTO_AL.Contig317.Fgenesh_histo.7.final_new		I7I48_01171					hypothetical protein	HISTO_AL.Contig317.Fgenesh_histo.7.final_new		I7I48_01171					0.11098832649574	0.00149846474425287	0.715763603201944	0.000908294317182392	1.21516629769573e-08	909.0	863.0	864.0	736.0	624.0	786.0	1076.0	1139.0	1313.0	578.0	661.0	844.0	797.0	834.0	738.0	1388.0	1006.0	1123.0	1.0	-0.323128181753896	-0.0293745873231379	0.332816583995867	0.761003756476406
ucsf_hc.01_1.G217B.00236	ucsf_hc.01_1.G217B.00236		hypothetical protein			I7I48_01170					hypothetical protein			I7I48_01170					0.237720113727499	0.744008768445239	0.320118697381113	0.348455416547093	0.250169144020175	15.0	17.0	12.0	10.0	13.0	17.0	14.0	16.0	15.0	13.0	5.0	10.0	7.0	13.0	13.0	25.0	8.0	8.0	1.0	-0.15741046983234	-0.396093434387773	0.438847282244288	0.507102921542558
ucsf_hc.01_1.G217B.00237	ucsf_hc.01_1.G217B.00237		hypothetical protein			I7I48_01169					hypothetical protein			I7I48_01169					0.00412545774396957	0.719688596855356	4.57908067793631e-07	0.195072654234111	4.31124983139121e-06	175.0	179.0	167.0	179.0	141.0	239.0	101.0	88.0	111.0	78.0	103.0	130.0	91.0	87.0	58.0	44.0	37.0	33.0	1.0	0.0635352867153378	-1.24367891823232	-0.267225635797958	-1.42922495006257
ucsf_hc.01_1.G217B.00238	ucsf_hc.01_1.G217B.00238		methyltransferase domain-containing protein	HISTO_AL.Contig317.Fgenesh_Aspergillus.171.final_new		I7I48_01168					methyltransferase domain-containing protein	HISTO_AL.Contig317.Fgenesh_Aspergillus.171.final_new		I7I48_01168					0.00491793011180894	0.0180702555506988	1.20085035577496e-12	3.28346938230375e-13	2.87052281641874e-13	52.0	64.0	63.0	81.0	81.0	95.0	446.0	550.0	568.0	19.0	36.0	39.0	403.0	368.0	345.0	480.0	330.0	325.0	1.0	0.508847812296233	2.68106093411075	3.71854833453504	3.59928874356421
ucsf_hc.01_1.G217B.00239	ucsf_hc.01_1.G217B.00239		SRPBCC superfamily domain-containing protein, DUF3074 domain	HISTO_AL.Contig317.Fgenesh_Aspergillus.172.final_new		I7I48_01167					SRPBCC superfamily domain-containing protein, DUF3074 domain	HISTO_AL.Contig317.Fgenesh_Aspergillus.172.final_new		I7I48_01167					0.0517519455788491	0.00221213626780515	0.0564189577345791	0.000944766029865262	0.356674341564805	3832.0	2761.0	3822.0	2788.0	2780.0	3199.0	3914.0	4725.0	4215.0	2481.0	3397.0	4156.0	3582.0	3819.0	3482.0	3655.0	2802.0	3019.0	1.0	-0.263092462706647	-0.136663364353348	0.272011125231077	-0.0664193060832066
ucsf_hc.01_1.G217B.00240	ucsf_hc.01_1.G217B.00240	NSD3	C2H2 zinc finger domain-containing protein	HISTO_AL.Contig317.Fgenesh_histo.10.final_new		I7I48_01166					C2H2 zinc finger domain-containing protein	HISTO_AL.Contig317.Fgenesh_histo.10.final_new		I7I48_01166					0.0334564820155831	0.559111670538246	0.00642048533218775	0.519993227935589	0.00465577797747602	4924.0	3641.0	4549.0	3722.0	4642.0	4375.0	5035.0	4592.0	5051.0	3818.0	4576.0	4766.0	4408.0	4495.0	3640.0	4375.0	3141.0	3208.0	1.0	-0.0649957481794949	-0.279910446200428	0.0655142299673708	-0.299090452531422
ucsf_hc.01_1.G217B.00241	ucsf_hc.01_1.G217B.00241		hypothetical protein			I7I48_01165					hypothetical protein			I7I48_01165					0.45433177200354	0.984564157915448	0.0861078593927372	0.697144831601278	0.136795853534543	267.0	228.0	251.0	235.0	255.0	271.0	309.0	285.0	294.0	183.0	246.0	264.0	204.0	234.0	169.0	356.0	202.0	230.0	1.0	0.00275824038168082	-0.198663825381284	-0.0518751012917837	0.176792039339708
ucsf_hc.01_1.G217B.00242	ucsf_hc.01_1.G217B.00242		hypothetical protein	HISTO_AL.Contig317.eannot.1534.final_new		I7I48_01164					hypothetical protein	HISTO_AL.Contig317.eannot.1534.final_new		I7I48_01164					1.39251991246329e-07	4.56700557731276e-09	1.81481662992121e-17	6.98678830494312e-17	3.32476917106852e-16	470.0	328.0	407.0	786.0	897.0	991.0	4789.0	5221.0	5551.0	575.0	635.0	708.0	3798.0	3591.0	3217.0	3848.0	2747.0	2754.0	1.0	1.12748860770861	3.24686079487627	2.60943802269493	2.2854259727077
ucsf_hc.01_1.G217B.00243	ucsf_hc.01_1.G217B.00243		hypothetical protein			I7I48_01163					hypothetical protein			I7I48_01163					0.494855438060506	0.119908087912414	9.8252778694856e-06	0.513652044565358	0.00135133646046046	21.0	7.0	18.0	17.0	21.0	31.0	65.0	85.0	63.0	10.0	14.0	22.0	16.0	22.0	12.0	55.0	25.0	29.0	1.0	0.624029333971323	1.82402781513666	0.259973176222818	1.21243374930415
ucsf_hc.01_1.G217B.00244	ucsf_hc.01_1.G217B.00244		SAP domain-containing protein			I7I48_01162					SAP domain-containing protein			I7I48_01162					0.138759023763128	0.871549444044801	3.31280980046499e-05	0.0844101783036381	0.000133539060102369	33.0	12.0	36.0	17.0	23.0	34.0	97.0	110.0	101.0	18.0	11.0	14.0	24.0	21.0	19.0	64.0	50.0	29.0	1.0	-0.0744791011266539	1.57660382589112	0.748304709453264	1.70899908632752
ucsf_hc.01_1.G217B.00245	ucsf_hc.01_1.G217B.00245		hypothetical protein			I7I48_01161					hypothetical protein			I7I48_01161					0.00429623149484102	0.0539270803430416	2.02685688922015e-08	3.06850149796139e-06	1.2977764099037e-08	60.0	35.0	60.0	29.0	23.0	58.0	240.0	252.0	236.0	19.0	31.0	21.0	79.0	69.0	70.0	145.0	115.0	111.0	1.0	-0.57114971182976	1.79846800586349	1.77084554789986	2.39451796531449
ucsf_hc.01_1.G217B.00246	ucsf_hc.01_1.G217B.00246		SAP domain-containing protein	HISTO_AL.Contig317-snap.118.final_new		I7I48_01160					SAP domain-containing protein	HISTO_AL.Contig317-snap.118.final_new		I7I48_01160					0.405201982658211	0.000582643187753335	1.26545541724519e-09	4.53598310315364e-10	3.0854386007029e-12	149.0	96.0	121.0	74.0	82.0	71.0	412.0	440.0	430.0	71.0	93.0	125.0	316.0	277.0	245.0	514.0	356.0	389.0	1.0	-0.711392970169368	1.3670759673494	1.67841214671398	2.1272852800325
ucsf_hc.01_1.G217B.00247	ucsf_hc.01_1.G217B.00247		hypothetical protein	HISTO_AL.Contig317.Fgenesh_histo.13.final_new		I7I48_01159					hypothetical protein	HISTO_AL.Contig317.Fgenesh_histo.13.final_new		I7I48_01159					0.0489892376365588	0.0138078371822403	0.000584709312107319	1.6626558687106e-08	0.559017791289285	320.0	270.0	310.0	225.0	235.0	295.0	313.0	297.0	335.0	186.0	231.0	259.0	435.0	387.0	342.0	269.0	184.0	193.0	1.0	-0.280161574562778	-0.378654029375769	0.923246203657188	-0.0636990884772761
ucsf_hc.01_1.G217B.00248	ucsf_hc.01_1.G217B.00248		SWIM zinc finger family protein	HISTO_AL.Contig317.Fgenesh_histo.24.final_new		I7I48_01158					SWIM zinc finger family protein	HISTO_AL.Contig317.Fgenesh_histo.24.final_new		I7I48_01158					5.83128370011349e-07	0.497089748651709	3.08114960288356e-13	1.85029652553887e-11	5.98154562505696e-17	839.0	681.0	739.0	777.0	707.0	927.0	2545.0	2712.0	2962.0	734.0	1126.0	1187.0	2045.0	1902.0	1856.0	5713.0	3757.0	4161.0	1.0	0.067649734878668	1.41522717116406	1.08158503327032	2.16590143682402
ucsf_hc.01_1.G217B.00249	ucsf_hc.01_1.G217B.00249		alcohol dehydrogenase II	HISTO_AL.Contig317-snap.120.final_new		I7I48_01157					alcohol dehydrogenase II	HISTO_AL.Contig317-snap.120.final_new		I7I48_01157					0.0328644154392466	2.70578297881155e-05	7.90878009383067e-11	4.56783399220674e-19	2.52338660479791e-09	294.0	338.0	297.0	508.0	547.0	670.0	1236.0	1541.0	1688.0	265.0	358.0	421.0	14228.0	18080.0	15649.0	1116.0	838.0	886.0	1.0	0.874286595038979	1.81845297862918	5.66210693885799	1.45012071149461
ucsf_hc.01_1.G217B.00250	ucsf_hc.01_1.G217B.00250		no significant blast hit	HISTO_AL.Contig317.Fgenesh_histo.28.final_new		I7I48_01156					no significant blast hit	HISTO_AL.Contig317.Fgenesh_histo.28.final_new		I7I48_01156					0.956503324792207	0.857780417577939	0.582490750815924	0.866021331451251	0.891519833496058	19.0	5.0	14.0	10.0	10.0	18.0	20.0	17.0	18.0	9.0	9.0	11.0	10.0	11.0	7.0	11.0	6.0	15.0	1.0	0.0887234909521366	0.21273202025124	0.0799242644550517	0.0587575320402043
ucsf_hc.01_1.G217B.00251	ucsf_hc.01_1.G217B.00251		hypothetical protein			I7I48_01154					hypothetical protein			I7I48_01154					0.0545729902463674	0.648182382957635	2.13860707996886e-05	2.28792907851575e-14	8.96280061457006e-13	1176.0	879.0	1156.0	1024.0	1043.0	1294.0	1947.0	1930.0	1943.0	743.0	1093.0	1320.0	2995.0	3060.0	2881.0	3296.0	2085.0	2290.0	1.0	0.0440598097238474	0.415658389386196	1.65803887143919	1.28669660359914
ucsf_hc.01_1.G217B.00252	ucsf_hc.01_1.G217B.00252		cytochrome P450 monooxygenase	HISTO_AL.Contig317.eannot.1536.final_new		I7I48_01155					cytochrome P450 monooxygenase	HISTO_AL.Contig317.eannot.1536.final_new		I7I48_01155					1.52803364273776e-09	0.00449613881285694	0.794937202227114	7.1106345084954e-05	2.2858228783622e-14	481.0	472.0	395.0	316.0	314.0	349.0	529.0	663.0	596.0	53.0	60.0	90.0	12.0	19.0	16.0	2149.0	1171.0	1386.0	1.0	-0.477495536281467	-0.0348053283578826	-1.94100603331248	4.51914885743073
ucsf_hc.01_1.G217B.00253	ucsf_hc.01_1.G217B.00253		serine/threonine-protein kinase	HISTO_AL.Contig317.eannot.1538.final_new		I7I48_01153					serine/threonine-protein kinase	HISTO_AL.Contig317.eannot.1538.final_new		I7I48_01153					0.0107888846087181	0.725778699230698	0.00808462909129245	8.94464287287342e-09	1.88988157036542e-10	11636.0	9172.0	9038.0	9089.0	10693.0	11438.0	10963.0	10727.0	11196.0	10267.0	10295.0	10790.0	4579.0	5032.0	4068.0	4900.0	3799.0	3746.0	1.0	0.0440882575914268	-0.300128959456102	-1.07137442990704	-1.34342809199023
ucsf_hc.01_1.G217B.00254	ucsf_hc.01_1.G217B.00254		hypothetical protein			I7I48_01152					hypothetical protein			I7I48_01152					0.597087508611548	1.43695273949769e-05	0.000145775238084157	7.54760894868463e-05	2.05937846125606e-06	290.0	237.0	213.0	370.0	421.0	536.0	485.0	492.0	551.0	173.0	192.0	326.0	360.0	352.0	296.0	499.0	360.0	407.0	1.0	0.817520150924426	0.604804277282294	0.711788699212551	0.90040562728829
ucsf_hc.01_1.G217B.00255	ucsf_hc.01_1.G217B.00255		UBX domain-containing protein Ubx2	HISTO_AL.Contig317.eannot.1539.final_new		I7I48_01151					UBX domain-containing protein Ubx2	HISTO_AL.Contig317.eannot.1539.final_new		I7I48_01151					1.77171900368239e-06	0.954729367566746	4.69866061694191e-09	0.0891798841985907	2.30310892379838e-09	6368.0	4807.0	5698.0	5736.0	5153.0	6171.0	10871.0	12337.0	10655.0	5075.0	6456.0	7634.0	5183.0	5827.0	5136.0	11679.0	8393.0	8470.0	1.0	-0.00406579615835501	0.560636787561858	-0.101042377990512	0.57816254136894
ucsf_hc.01_1.G217B.00256	ucsf_hc.01_1.G217B.00256		hypothetical protein			I7I48_01150					hypothetical protein			I7I48_01150					6.15773112439057e-09	0.812168049621382	0.0968684852464234	0.862239999490209	0.000296835170633633	1080.0	832.0	667.0	746.0	800.0	954.0	1477.0	1636.0	1094.0	83.0	91.0	102.0	90.0	88.0	84.0	350.0	171.0	204.0	1.0	-0.0478861071777397	0.260790781361217	0.0733042002081693	1.36614578922469
ucsf_hc.01_1.G217B.00257	ucsf_hc.01_1.G217B.00257	CDC6	cell division cycle protein	HISTO_AL.Contig317.Fgenesh_histo.36.final_new		I7I48_01149					cell division cycle protein	HISTO_AL.Contig317.Fgenesh_histo.36.final_new		I7I48_01149					0.421684284768404	0.000104833378671788	0.22495474145472	0.00135388544592586	9.94713028243656e-06	6541.0	5066.0	7413.0	8809.0	8059.0	9014.0	7194.0	8706.0	8037.0	4140.0	5879.0	7486.0	4126.0	4457.0	3844.0	4924.0	3603.0	3531.0	1.0	0.434869353236472	-0.10562952194989	-0.330375816659082	-0.515993980100349
ucsf_hc.01_1.G217B.00258	ucsf_hc.01_1.G217B.00258		benzoate 4-monooxygenase cytochrome P450	HISTO_AL.Contig317.eannot.1541.final_new		I7I48_01148					benzoate 4-monooxygenase cytochrome P450	HISTO_AL.Contig317.eannot.1541.final_new		I7I48_01148					2.40847104688891e-05	2.92327968735767e-05	0.487907338105426	0.795640561195101	5.90077659500022e-11	4939.0	3990.0	4426.0	3659.0	3157.0	3863.0	5190.0	6228.0	6301.0	3630.0	5069.0	5991.0	4398.0	4707.0	4246.0	3196.0	2391.0	2624.0	1.0	-0.347327253234507	-0.041625690742511	0.0169016548116501	-0.823962162859183
ucsf_hc.01_1.G217B.00259	ucsf_hc.01_1.G217B.00259		TAM domain methyltransferase	HISTO_AL.Contig317.Fgenesh_Aspergillus.11.final_new		I7I48_01147					TAM domain methyltransferase	HISTO_AL.Contig317.Fgenesh_Aspergillus.11.final_new		I7I48_01147					3.7521039359049e-09	0.000189973338066313	8.61875505816628e-07	7.42036581888336e-09	1.42640924110173e-07	2430.0	1935.0	2102.0	1713.0	1636.0	2005.0	2013.0	2268.0	2300.0	895.0	1126.0	1426.0	1845.0	1616.0	1529.0	1944.0	1474.0	1554.0	1.0	-0.295991081999338	-0.420760447755925	0.680003836528055	0.538212573532602
ucsf_hc.01_1.G217B.00260	ucsf_hc.01_1.G217B.00260		RhoGAP and Fes/CIP4 domain-containing protein	HISTO_AL.Contig317.Fgenesh_Aspergillus.12.final_new		I7I48_01146					RhoGAP and Fes/CIP4 domain-containing protein	HISTO_AL.Contig317.Fgenesh_Aspergillus.12.final_new		I7I48_01146					3.3648726134725e-09	0.624044605987973	1.15231820843047e-05	1.2005756454954e-07	0.467967144291236	5520.0	4559.0	5616.0	5053.0	5523.0	5717.0	8344.0	9042.0	9262.0	5875.0	6988.0	7821.0	8615.0	8968.0	8135.0	8239.0	5809.0	6125.0	1.0	0.0325212082271724	0.318503409041287	0.453440127018819	-0.0404733890351077
ucsf_hc.01_1.G217B.00261	ucsf_hc.01_1.G217B.00261		GNAT family acetyltransferase	HISTO_AL.Contig317.Fgenesh_histo.54.final_new		I7I48_01145					GNAT family acetyltransferase	HISTO_AL.Contig317.Fgenesh_histo.54.final_new		I7I48_01145					1.2029854778696e-07	0.836729807202761	1.55014661816776e-07	0.00102580142939614	2.21717577803959e-17	895.0	658.0	783.0	708.0	757.0	949.0	1621.0	1667.0	1649.0	824.0	1101.0	1407.0	1377.0	1207.0	1111.0	6680.0	4665.0	4927.0	1.0	0.0223450208323008	0.636115006877246	0.298590196161099	2.29692481296984
ucsf_hc.01_1.G217B.00262	ucsf_hc.01_1.G217B.00262		hypothetical protein			I7I48_01144					hypothetical protein			I7I48_01144					0.034678841342923	0.930796704486973	0.0941960109168526	0.544938642748979	0.000434737383836065	11.0	11.0	13.0	14.0	17.0	8.0	19.0	21.0	37.0	16.0	16.0	23.0	14.0	19.0	10.0	49.0	43.0	38.0	1.0	0.0424435783440429	0.605917794368886	-0.229721884069478	1.22743351744405
ucsf_hc.01_1.G217B.00263	ucsf_hc.01_1.G217B.00263		lysergyl peptide synthetase LpsB, NRPS-like enzyme	HISTO_AL.Contig317.Fgenesh_Neurospora.10.final_new		I7I48_01143					lysergyl peptide synthetase LpsB, NRPS-like enzyme	HISTO_AL.Contig317.Fgenesh_Neurospora.10.final_new		I7I48_01143					0.00319156695996405	0.0393347296459354	9.61447282811917e-06	1.44308053560295e-14	5.65203496560708e-07	3605.0	2756.0	3150.0	3336.0	3335.0	3996.0	3091.0	3683.0	3309.0	1801.0	2386.0	2963.0	6364.0	5746.0	5271.0	2020.0	1493.0	1503.0	1.0	0.143367316258177	-0.361588906979651	1.43097003965799	-0.500314094107612
ucsf_hc.01_1.G217B.00264	ucsf_hc.01_1.G217B.00264		hypothetical protein		near LTR block	I7I48_01142					hypothetical protein		near LTR block	I7I48_01142					0.00276406279133445	0.7632791740825	0.00545150238483835	0.316813840641488	0.0567134324481713	28.0	19.0	35.0	20.0	21.0	35.0	13.0	14.0	22.0	5.0	8.0	11.0	9.0	8.0	1.0	3.0	3.0	4.0	1.0	-0.130152564977322	-1.17552229078533	-0.588045931571373	-1.12966668741804
ucsf_hc.01_1.G217B.00265	ucsf_hc.01_1.G217B.00265		3-dehydroshikimate dehydratase	HISTO_AL.Contig317-snap.131.final_new	near LTR block	I7I48_01141					3-dehydroshikimate dehydratase	HISTO_AL.Contig317-snap.131.final_new	near LTR block	I7I48_01141					1.54047803861352e-10	0.274895477065914	1.02305553916952e-08	2.04556253200092e-20	8.15444383994595e-07	111.0	78.0	96.0	85.0	69.0	86.0	366.0	412.0	454.0	298.0	464.0	479.0	16732.0	14863.0	13301.0	839.0	611.0	659.0	1.0	-0.271083767358583	1.66095508408525	5.32281565583419	0.775369149145101
ucsf_hc.01_1.G217B.00266	ucsf_hc.01_1.G217B.00266		hypothetical protein		near LTR block	I7I48_01140					hypothetical protein		near LTR block	I7I48_01140					0.783456492993288	0.296098076108181	0.251753653638122	0.00103345214484313	0.661354542472366	22.0	14.0	7.0	14.0	15.0	30.0	30.0	29.0	18.0	7.0	12.0	12.0	31.0	29.0	25.0	13.0	18.0	7.0	1.0	0.488130069888521	0.463279951735153	1.5676925491529	0.204297837797844
ucsf_hc.01_1.G217B.00268	ucsf_hc.01_1.G217B.00268		hypothetical protein		near LTR block	I7I48_01138					hypothetical protein		near LTR block	I7I48_01138					2.25183023195295e-08	0.961076639600321	0.000396114093766201	0.0062274342172836	0.00428530090424693	16.0	10.0	12.0	9.0	17.0	13.0	49.0	42.0	31.0	51.0	68.0	80.0	93.0	86.0	83.0	47.0	43.0	37.0	1.0	-0.0205088869395977	1.180818898625	0.540844419849602	-0.639376038836813
ucsf_hc.01_1.G217B.00269	ucsf_hc.01_1.G217B.00269		hypothetical protein		near LTR block	I7I48_01137					hypothetical protein		near LTR block	I7I48_01137					5.35849525524847e-12	0.512967382266073	1.26194181552094e-06	3.52412521571514e-11	7.6088434623297e-06	45.0	34.0	48.0	45.0	32.0	39.0	137.0	131.0	129.0	194.0	251.0	309.0	543.0	564.0	565.0	180.0	131.0	161.0	1.0	-0.160329850993018	1.19085419650544	1.29570235776994	-0.671079622954192
ucsf_hc.01_1.G217B.00270	ucsf_hc.01_1.G217B.00270	GAP1	general amino-acid permease GAP1	HISTO_AL.Contig317.Fgenesh_histo.57.final_new	near LTR block	I7I48_01136					general amino-acid permease GAP1	HISTO_AL.Contig317.Fgenesh_histo.57.final_new	near LTR block	I7I48_01136					2.42720404241307e-05	0.590817883685413	3.19593460637283e-12	3.47724224777339e-16	7.3178942325509e-09	350.0	306.0	300.0	325.0	322.0	392.0	1576.0	1867.0	1974.0	380.0	525.0	549.0	4659.0	3688.0	3625.0	1306.0	975.0	952.0	1.0	0.0964030193486836	2.05172543590385	3.17873287475649	1.15698717323421
ucsf_hc.01_1.G217B.00271	ucsf_hc.01_1.G217B.00271		hypothetical protein	HISTO_AL.Contig317-snap.133.final_new	near LTR block	I7I48_01135					hypothetical protein	HISTO_AL.Contig317-snap.133.final_new	near LTR block	I7I48_01135					0.838528004062204	0.0946899472111547	0.425961859487313	2.06609738721893e-13	0.00719972832327902	1872.0	1400.0	1707.0	1287.0	1381.0	1709.0	2154.0	2504.0	2539.0	1259.0	1457.0	1678.0	6486.0	4988.0	4596.0	2200.0	1552.0	1740.0	1.0	-0.210763109850043	0.0863940591523695	1.99948997656789	0.322899578671009
ucsf_hc.01_1.G217B.00272	ucsf_hc.01_1.G217B.00272	LSM5	small nuclear ribonucleoprotein LSm5	HISTO_AL.Contig317.eannot.1552.final_new	near LTR block	I7I48_01134					small nuclear ribonucleoprotein LSm5	HISTO_AL.Contig317.eannot.1552.final_new	near LTR block	I7I48_01134					0.229130759152993	0.0307377511368429	3.42685905990346e-05	0.0185759606660712	1.70673943271046e-09	5065.0	4720.0	4547.0	4287.0	3925.0	5025.0	5039.0	5135.0	5695.0	3524.0	4418.0	5200.0	4467.0	4553.0	4160.0	3315.0	2569.0	2422.0	1.0	-0.142539614543744	-0.301817392205106	0.150276602461512	-0.657241137795202
ucsf_hc.01_1.G217B.00273	ucsf_hc.01_1.G217B.00273		3'-5' exonuclease/helicase	HISTO_AL.Contig317.eannot.1520.final_new	near LTR block	I7I48_01133					3'-5' exonuclease/helicase	HISTO_AL.Contig317.eannot.1520.final_new	near LTR block	I7I48_01133					0.208422968554392	4.55295610470265e-05	4.83642263416788e-09	3.86798516174463e-06	2.56316641863314e-10	7120.0	5615.0	7184.0	4725.0	5066.0	6202.0	5730.0	5903.0	5939.0	4460.0	5686.0	6155.0	3506.0	3787.0	3802.0	4051.0	2659.0	2745.0	1.0	-0.341312245082033	-0.622577462096879	-0.413239987512328	-0.793334262549226
ucsf_hc.01_1.G217B.00274	ucsf_hc.01_1.G217B.00274	PEX10	peroxin 10	HISTO_AL.Contig317-snap.135.final_new	near LTR block	I7I48_01132					peroxin 10	HISTO_AL.Contig317-snap.135.final_new	near LTR block	I7I48_01132					0.0824497520584537	5.89972174900667e-08	0.000421549912433803	3.87086157080863e-06	7.20538087729106e-05	2189.0	1693.0	1933.0	1226.0	1280.0	1621.0	2238.0	2327.0	2253.0	1490.0	1833.0	2081.0	1292.0	1324.0	1185.0	1798.0	1312.0	1364.0	1.0	-0.520796626321627	-0.21480447310719	-0.363464279139674	-0.269959999634663
ucsf_hc.01_1.G217B.00275	ucsf_hc.01_1.G217B.00275	ERD1	ER retention protein	HISTO_AL.Contig317.fgenesh_plus.51.final_new	near LTR block	I7I48_01131					ER retention protein	HISTO_AL.Contig317.fgenesh_plus.51.final_new	near LTR block	I7I48_01131					4.68836640809027e-06	0.0039966297492597	0.919793541042336	3.32206558563152e-06	0.000463501045417135	6810.0	5716.0	6382.0	5640.0	5512.0	6597.0	7978.0	8905.0	8840.0	4932.0	6595.0	7671.0	4983.0	5095.0	4731.0	7046.0	5084.0	5209.0	1.0	-0.116262318978012	-0.00363427048086251	-0.223793842503818	-0.139240693931264
ucsf_hc.01_1.G217B.00276	ucsf_hc.01_1.G217B.00276		hypothetical protein	HISTO_AL.Contig317.Fgenesh_Aspergillus.42.final_new	near LTR block	I7I48_01130					hypothetical protein	HISTO_AL.Contig317.Fgenesh_Aspergillus.42.final_new	near LTR block	I7I48_01130					2.82839518373224e-05	6.93463788842619e-05	0.000143736304379659	0.00185503773666895	8.39850152276946e-07	11350.0	9290.0	11157.0	8249.0	8560.0	9522.0	12369.0	12112.0	11783.0	6129.0	7604.0	8600.0	6209.0	6096.0	5311.0	6683.0	5055.0	5196.0	1.0	-0.293383231873431	-0.254575661807494	-0.202108813100121	-0.395907762509624
ucsf_hc.01_1.G217B.00277	ucsf_hc.01_1.G217B.00277		vacuolar ATP synthase subunit S1	HISTO_AL.Contig317.Fgenesh_Neurospora.32.final_new	near LTR block	I7I48_01129					vacuolar ATP synthase subunit S1	HISTO_AL.Contig317.Fgenesh_Neurospora.32.final_new	near LTR block	I7I48_01129					0.00829530583042333	0.848353322012763	0.0944529114625783	6.9705983130666e-05	6.52056934598163e-08	3518.0	2813.0	2991.0	2667.0	3005.0	3706.0	3406.0	3939.0	4112.0	2873.0	3132.0	3663.0	2354.0	2199.0	1822.0	2052.0	1796.0	1735.0	1.0	-0.0209939168717188	-0.14999037189848	-0.465386177131121	-0.789166546840884
ucsf_hc.01_1.G217B.00278	ucsf_hc.01_1.G217B.00278		sphingolipid C9-methyltransferase	HISTO_AL.Contig317.eannot.1556.final_new	near LTR block	I7I48_01128					sphingolipid C9-methyltransferase	HISTO_AL.Contig317.eannot.1556.final_new	near LTR block	I7I48_01128					9.19801354663594e-12	0.000913214664985546	2.17395891013911e-05	0.0340387660271106	6.55658955041044e-05	12994.0	9627.0	11589.0	9672.0	9169.0	10613.0	11086.0	13147.0	13320.0	14649.0	20147.0	21599.0	17611.0	20428.0	17798.0	19432.0	13269.0	13733.0	1.0	-0.231857258672709	-0.309381541986005	0.130794655070307	-0.281679818623067
ucsf_hc.01_1.G217B.00279	ucsf_hc.01_1.G217B.00279		hypothetical protein	HISTO_AL.Contig317.Fgenesh_histo.75.final_new	near LTR block	I7I48_01127					hypothetical protein	HISTO_AL.Contig317.Fgenesh_histo.75.final_new	near LTR block	I7I48_01127					0.0194733934445475	4.41022860796421e-05	2.48005412127141e-07	5.43536823858907e-09	1.88260761761965e-09	18311.0	16693.0	13890.0	11608.0	11215.0	13143.0	13426.0	14904.0	14137.0	10172.0	12911.0	13343.0	5724.0	6750.0	5740.0	8164.0	5726.0	5814.0	1.0	-0.461546564560669	-0.645462852108937	-0.865368459686269	-0.894649645272128
ucsf_hc.01_1.G217B.00280	ucsf_hc.01_1.G217B.00280		tropomyosin	HISTO_AL.Contig317.eannot.1523.final_new	near LTR block	I7I48_01126					tropomyosin	HISTO_AL.Contig317.eannot.1523.final_new	near LTR block	I7I48_01126					0.0391810652715865	0.0451640259927326	7.47697509666864e-07	2.78117106464392e-05	1.94097037498666e-09	15803.0	13160.0	13293.0	12759.0	11752.0	14741.0	24076.0	27038.0	25938.0	11485.0	13620.0	14800.0	14596.0	16716.0	14119.0	25194.0	17573.0	19085.0	1.0	-0.13183439915868	0.420324025622911	0.31910293742162	0.623261278037162
ucsf_hc.01_1.G217B.00281	ucsf_hc.01_1.G217B.00281		hypothetical protein	HISTO_AL.Contig317.eannot.1559.final_new	near LTR block	I7I48_01125					hypothetical protein	HISTO_AL.Contig317.eannot.1559.final_new	near LTR block	I7I48_01125					0.00317197375382505	0.0544851829931681	0.00489519487047037	0.180181725856627	0.482520514876866	2285.0	1917.0	1852.0	1724.0	1735.0	2066.0	3125.0	3392.0	3000.0	1136.0	1472.0	1842.0	1403.0	1592.0	1331.0	1705.0	1205.0	1349.0	1.0	-0.153992253951215	0.207291575585287	0.108295818925802	-0.0547417254276921
ucsf_hc.01_1.G217B.00282	ucsf_hc.01_1.G217B.00282		hypothetical protein		near LTR block	I7I48_01124					hypothetical protein		near LTR block	I7I48_01124					0.0833059718521007	0.628000135227873	0.0858315482198517	0.979744045715077	0.080996419414333	26.0	51.0	38.0	44.0	24.0	33.0	31.0	35.0	36.0	22.0	19.0	21.0	18.0	18.0	19.0	21.0	11.0	7.0	1.0	-0.175684354943407	-0.542653525101048	-0.0108255052394406	-0.720109834318025
ucsf_hc.01_1.G217B.00283	ucsf_hc.01_1.G217B.00283		hypothetical protein		near LTR block	I7I48_01123					hypothetical protein		near LTR block	I7I48_01123					1.50250560464653e-10	1.9752625825059e-05	0.00672600897859941	0.0220915201553461	7.12955509155797e-10	40.0	28.0	36.0	76.0	73.0	96.0	31.0	24.0	32.0	154.0	171.0	191.0	201.0	176.0	199.0	58.0	41.0	31.0	1.0	1.20315037646803	-0.708689465062127	0.300719407479055	-1.99050601722197
ucsf_hc.01_1.G217B.00284	ucsf_hc.01_1.G217B.00284		hypothetical protein	HISTO_AL.Contig317.Fgenesh_histo.79.final_new	near LTR block	I7I48_01122					hypothetical protein	HISTO_AL.Contig317.Fgenesh_histo.79.final_new	near LTR block	I7I48_01122					4.55084803442576e-08	1.31960992931331e-05	3.09933066535306e-12	7.2405673161652e-08	3.21695681654115e-14	2101.0	1760.0	2036.0	1324.0	1203.0	1571.0	5804.0	7047.0	6481.0	731.0	930.0	1157.0	1779.0	1398.0	1424.0	4129.0	3055.0	3562.0	1.0	-0.55186387744435	1.26307012480765	0.847733957163111	1.93976818073026
ucsf_hc.01_1.G217B.00285	ucsf_hc.01_1.G217B.00285		hypothetical protein	HISTO_AL.Contig317.Fgenesh_Aspergillus.60.final_new	near LTR block	I7I48_01121					hypothetical protein	HISTO_AL.Contig317.Fgenesh_Aspergillus.60.final_new	near LTR block	I7I48_01121					7.63850450541903e-05	0.881968627603222	3.12380810386344e-14	0.495253976464487	2.48612354578955e-12	44.0	23.0	37.0	29.0	33.0	39.0	494.0	571.0	521.0	11.0	11.0	13.0	14.0	11.0	12.0	188.0	141.0	133.0	1.0	-0.0397142852660004	3.49410095847287	0.215941311441521	3.66971397553364
ucsf_hc.01_1.G217B.00286	ucsf_hc.01_1.G217B.00286		phenylacetyl-CoA ligase	HISTO_AL.Contig317.eannot.1525.final_new	near LTR block	I7I48_01118					phenylacetyl-CoA ligase	HISTO_AL.Contig317.eannot.1525.final_new	near LTR block	I7I48_01118					1.30317495065553e-07	4.55772102711429e-08	2.21798455935533e-06	0.00164483407762295	4.44196821965482e-07	15841.0	12861.0	14385.0	10922.0	9755.0	10894.0	14438.0	16331.0	16176.0	7402.0	9633.0	11176.0	9366.0	10261.0	9194.0	14710.0	10574.0	10797.0	1.0	-0.469466224255589	-0.323100749332339	0.178261017037102	0.359706133416529
ucsf_hc.01_1.G217B.00287	ucsf_hc.01_1.G217B.00287	YPS3	yeast-phase specific protein yps-3	HISTO_AL.Contig317.eannot.1560.final_new	near LTR block	I7I48_01120	Ryp1_ChIP	Ryp2_ChIP		Ryp4_ChIP	yeast-phase specific protein yps-3	HISTO_AL.Contig317.eannot.1560.final_new	near LTR block	I7I48_01120	Ryp1_ChIP	Ryp2_ChIP		Ryp4_ChIP	0.251949342398838	0.0252305847254488	4.99843522732005e-15	0.413665046737129	1.86867048878471e-21	1441630.0	1256720.0	1328670.0	1096080.0	1139500.0	1321260.0	470388.0	495291.0	458587.0	881146.0	1112210.0	1288410.0	1082400.0	1064770.0	968957.0	33196.0	30222.0	29466.0	1.0	-0.205947609234681	-1.94780433786301	0.0694040416603361	-5.12455107459736
ucsf_hc.01_1.G217B.00289	ucsf_hc.01_1.G217B.00289		hypothetical protein		transposon	I7I48_01117					hypothetical protein		transposon	I7I48_01117					0.000124545585778668	6.06940891807474e-05	6.67317930578821e-12	0.005260995938152	1.01353952481354e-10	279.0	239.0	202.0	146.0	132.0	157.0	37.0	38.0	34.0	99.0	120.0	171.0	75.0	95.0	70.0	10.0	3.0	4.0	1.0	-0.73953201253482	-3.14527122906844	-0.550041242730047	-4.50364317442638
ucsf_hc.01_1.G217B.00290	ucsf_hc.01_1.G217B.00290		hypothetical protein		transposon	I7I48_01116					hypothetical protein		transposon	I7I48_01116					0.0091073140428131	0.377374060064962	9.19220177803652e-05	0.306291263219743	0.0091941670323047	109.0	179.0	60.0	135.0	54.0	66.0	12.0	18.0	22.0	199.0	191.0	179.0	81.0	175.0	156.0	112.0	84.0	71.0	1.0	-0.434544716374171	-3.02358289790717	-0.373696336191965	-1.0694372069539
ucsf_hc.01_1.G217B.00292	ucsf_hc.01_1.G217B.00292		repeat set, removed	HISTO_AL.Contig317.Fgenesh_Aspergillus.105.final_new	in LTR block	I7I48_01114					repeat set, removed	HISTO_AL.Contig317.Fgenesh_Aspergillus.105.final_new	in LTR block	I7I48_01114					0.00153497897971125	1.70701293444881e-06	3.34893657571002e-09	0.132930100095971	5.2437864217178e-10	153.0	112.0	131.0	54.0	64.0	52.0	50.0	49.0	51.0	66.0	73.0	90.0	61.0	49.0	59.0	10.0	4.0	3.0	1.0	-1.24917954346372	-1.83613944926529	-0.297000512256025	-3.7488485798095
ucsf_hc.01_1.G217B.00293	ucsf_hc.01_1.G217B.00293		hypothetical protein		transposon	I7I48_01111					hypothetical protein		transposon	I7I48_01111					0.00191663955683108	0.591420577905174	0.270726601757528	0.00202395097906233	0.000569894886582829	88.0	90.0	116.0	93.0	38.0	117.0	135.0	204.0	263.0	37.0	25.0	0.0	86.0	102.0	52.0	114.0	86.0	139.0	1.0	-0.371539529129778	0.555573461142814	3.69423349436781	4.05957248248964
ucsf_hc.01_1.G217B.00294	ucsf_hc.01_1.G217B.00294		hypothetical protein		in LTR block	I7I48_01110					hypothetical protein		in LTR block	I7I48_01110					0.00811946421225007	0.0299530390564817	0.0260109795266271	0.757153222878059	0.227635119615974	66.0	65.0	67.0	34.0	35.0	54.0	49.0	79.0	49.0	28.0	39.0	26.0	39.0	19.0	36.0	21.0	16.0	32.0	1.0	-0.719892424032371	-0.637785632414684	0.119433669519735	-0.451915569674582
ucsf_hc.01_1.G217B.00295	ucsf_hc.01_1.G217B.00295		hypothetical protein		in LTR block	I7I48_01109					hypothetical protein		in LTR block	I7I48_01109					0.0747107177211197	0.0232646541158592	0.000102908218578392	0.0117935547057926	0.349604733106789	16.0	17.0	31.0	9.0	16.0	7.0	8.0	8.0	4.0	7.0	15.0	10.0	24.0	22.0	16.0	9.0	5.0	9.0	1.0	-1.02898204787804	-2.05329066357068	1.09765785630598	-0.432102701054208
ucsf_hc.01_1.G217B.00296	ucsf_hc.01_1.G217B.00296		hypothetical protein		in LTR block	I7I48_01108					hypothetical protein		in LTR block	I7I48_01108					0.000564115163475281	0.118690916279444	0.24467046211946	0.00352219016910965	0.0497328959762686	48.0	41.0	50.0	28.0	30.0	50.0	62.0	47.0	51.0	20.0	16.0	20.0	35.0	39.0	24.0	32.0	22.0	30.0	1.0	-0.412797578396037	-0.25967724201307	0.93005342127159	0.583487121881621
ucsf_hc.01_1.G217B.00298	ucsf_hc.01_1.G217B.00298		DNA replication licensing factor mcm7	HISTO_AL.Contig320.eannot.1080.final_new	near LTR block	I7I48_01106					DNA replication licensing factor mcm7	HISTO_AL.Contig320.eannot.1080.final_new	near LTR block	I7I48_01106					6.72674722906341e-08	0.00617779538724434	1.30126383947542e-07	9.47204183680658e-09	0.418424257617302	10124.0	8610.0	12097.0	11887.0	10948.0	13604.0	19236.0	21845.0	20934.0	10470.0	13731.0	16999.0	7593.0	7868.0	7354.0	16532.0	11226.0	11649.0	1.0	0.224908794517141	0.570179098824869	-0.696128383708112	-0.0574664551667645
ucsf_hc.01_1.G217B.00299	ucsf_hc.01_1.G217B.00299	PAS1	peroxin 1	HISTO_AL.Contig320.Fgenesh_Aspergillus.34.final_new	near LTR block	I7I48_01105					peroxin 1	HISTO_AL.Contig320.Fgenesh_Aspergillus.34.final_new	near LTR block	I7I48_01105					0.0438959968738903	0.299494448854601	2.87702953786849e-09	0.0134771232144316	3.25300073856288e-06	6232.0	5034.0	6475.0	6042.0	5818.0	6920.0	10589.0	12473.0	12187.0	4464.0	5598.0	6621.0	4245.0	4895.0	4495.0	8530.0	6131.0	6306.0	1.0	0.0618612202435145	0.545018679595436	-0.14616415032996	0.333231308088708
ucsf_hc.01_1.G217B.00300	ucsf_hc.01_1.G217B.00300		hypothetical protein	HISTO_AL.Contig320.Fgenesh_histo.4.final_new	near LTR block	I7I48_01104					hypothetical protein	HISTO_AL.Contig320.Fgenesh_histo.4.final_new	near LTR block	I7I48_01104					2.55712441131664e-07	0.0601561587901613	0.000394224075753281	0.000804367867620893	0.058939399162672	153.0	102.0	112.0	107.0	82.0	109.0	207.0	270.0	248.0	154.0	231.0	275.0	135.0	147.0	137.0	218.0	172.0	167.0	1.0	-0.319992923328996	0.538784837202042	-0.499369168008355	-0.231647663105175
ucsf_hc.01_1.G217B.00301	ucsf_hc.01_1.G217B.00301		hypothetical protein		near LTR block	I7I48_01103					hypothetical protein		near LTR block	I7I48_01103					7.14648093568551e-09	0.928448590953358	1.004397609177e-05	0.0249442394809018	0.157892870396589	178.0	104.0	127.0	131.0	123.0	162.0	316.0	326.0	301.0	256.0	314.0	344.0	212.0	221.0	247.0	312.0	263.0	240.0	1.0	0.0172314996509899	0.773512741709317	-0.285431075283518	-0.162573847253368
ucsf_hc.01_1.G217B.00302	ucsf_hc.01_1.G217B.00302	DAP3	mitochondrial ribosomal protein DAP3	HISTO_AL.Contig320.eannot.1084.final_new	near LTR block	I7I48_01102					mitochondrial ribosomal protein DAP3	HISTO_AL.Contig320.eannot.1084.final_new	near LTR block	I7I48_01102					4.67887088958029e-05	1.5519173956239e-05	0.00386426089904117	0.16785596172695	0.000111467728990522	7957.0	6305.0	7861.0	9234.0	8685.0	9974.0	8160.0	9336.0	9341.0	6412.0	8170.0	8569.0	7199.0	7675.0	7266.0	8144.0	5719.0	5735.0	1.0	0.315388178319518	-0.166246368502116	0.0759541885546913	-0.246644325276386
ucsf_hc.01_1.G217B.00303	ucsf_hc.01_1.G217B.00303	RRS1	ribosome biogenesis protein (Rrs1)	HISTO_AL.Contig320.eannot.1089.final_new	near LTR block	I7I48_01101					ribosome biogenesis protein (Rrs1)	HISTO_AL.Contig320.eannot.1089.final_new	near LTR block	I7I48_01101					0.743250606441187	0.0102531093153987	0.000160802427063907	0.00757132732720225	0.0146141331550225	7223.0	6305.0	6543.0	7550.0	7214.0	8280.0	6798.0	7934.0	8034.0	4530.0	6023.0	7286.0	5537.0	6750.0	5906.0	6319.0	4587.0	4960.0	1.0	0.175310411966271	-0.268982102077013	0.177541419492712	-0.156722806889364
ucsf_hc.01_1.G217B.00304	ucsf_hc.01_1.G217B.00304	BEM2	rho GTPase activator	HISTO_AL.Contig320.fgenesh_plus.5.final_new	near LTR block	I7I48_01100	Ryp1_ChIP		Ryp3_ChIP		rho GTPase activator	HISTO_AL.Contig320.fgenesh_plus.5.final_new	near LTR block	I7I48_01100	Ryp1_ChIP		Ryp3_ChIP		0.000246009492408183	0.157422259593067	2.4890612208734e-07	0.00161630443636888	0.000444904653094562	9354.0	7166.0	9631.0	8682.0	9282.0	10384.0	8045.0	8436.0	8786.0	5403.0	5994.0	7077.0	4916.0	4951.0	4348.0	6274.0	4533.0	4571.0	1.0	0.100109691566226	-0.488441403614896	-0.239793062194635	-0.268333048134807
ucsf_hc.01_1.G217B.00305	ucsf_hc.01_1.G217B.00305	BET2	rab geranylgeranyltransferase	HISTO_AL.Contig320.Fgenesh_histo.15.final_new	near LTR block	I7I48_01099	Ryp1_ChIP		Ryp3_ChIP		rab geranylgeranyltransferase	HISTO_AL.Contig320.Fgenesh_histo.15.final_new	near LTR block	I7I48_01099	Ryp1_ChIP		Ryp3_ChIP		0.000160215876437616	0.029555901619866	0.769098473624191	5.15899009052178e-07	2.82482672048694e-06	3852.0	3452.0	3874.0	3511.0	2926.0	3392.0	4181.0	5437.0	5447.0	3232.0	4331.0	5320.0	2288.0	2578.0	2461.0	3283.0	2771.0	2626.0	1.0	-0.213090337293133	-0.0255511685688763	-0.661023966490163	-0.553545265029996
ucsf_hc.01_1.G217B.00306	ucsf_hc.01_1.G217B.00306		hypothetical protein	HISTO_AL.Contig320.Fgenesh_Aspergillus.50.final_new	near LTR block	I7I48_01098					hypothetical protein	HISTO_AL.Contig320.Fgenesh_Aspergillus.50.final_new	near LTR block	I7I48_01098					0.0723072531784925	3.26974488554244e-07	0.00354949585569627	2.65358080538236e-09	0.000573757431806895	3985.0	2725.0	4137.0	2139.0	2241.0	2613.0	5589.0	5815.0	5748.0	2263.0	2872.0	3313.0	1317.0	1427.0	1277.0	4307.0	2993.0	3121.0	1.0	-0.642287984190714	0.231200994331355	-0.925262861967037	0.303722407252513
ucsf_hc.01_1.G217B.00307	ucsf_hc.01_1.G217B.00307		hypothetical protein		near LTR block	I7I48_01097					hypothetical protein		near LTR block	I7I48_01097					1.04694844441541e-10	0.00200774918400243	0.000187089071879968	1.06775956321556e-13	4.0296699492732e-16	42.0	71.0	53.0	119.0	74.0	131.0	121.0	173.0	180.0	307.0	389.0	505.0	1686.0	1789.0	1737.0	3970.0	2615.0	2938.0	1.0	0.959575663509972	1.09759986836086	2.26724405974403	2.98957326353532
ucsf_hc.01_1.G217B.00308	ucsf_hc.01_1.G217B.00308		DNA mismatch repair protein msh3	HISTO_AL.Contig320.fgenesh_plus.11.final_new	near LTR block	I7I48_01096					DNA mismatch repair protein msh3	HISTO_AL.Contig320.fgenesh_plus.11.final_new	near LTR block	I7I48_01096					5.38530431875242e-06	6.42784687447118e-07	2.39716284889527e-09	0.00179826581536313	0.692830564749173	4150.0	3526.0	4332.0	5953.0	5183.0	6244.0	7662.0	9696.0	8902.0	3483.0	4809.0	5723.0	3494.0	3836.0	3345.0	5639.0	4041.0	3990.0	1.0	0.509941898401277	0.678116104670308	-0.239349966472335	-0.0263827284672757
ucsf_hc.01_1.G217B.00309	ucsf_hc.01_1.G217B.00309	RPS28	40S ribosomal protein S28	HISTO_AL.Contig320.eannot.1088.final_new	near LTR block	I7I48_01095					40S ribosomal protein S28	HISTO_AL.Contig320.eannot.1088.final_new	near LTR block	I7I48_01095					1.31858634589946e-10	0.726107954153203	2.2186363780669e-11	0.0111892869563218	3.60659342651064e-12	53912.0	49501.0	52350.0	51457.0	46999.0	58297.0	41121.0	45051.0	46093.0	57226.0	72501.0	84453.0	66990.0	75609.0	70257.0	51523.0	37247.0	37453.0	1.0	-0.0202375715179066	-0.687036706931647	0.13610330668733	-0.760576408677158
ucsf_hc.01_1.G217B.00310	ucsf_hc.01_1.G217B.00310	HIS1	ATP phosphoribosyltransferase	HISTO_AL.Contig320.fgenesh_plus.12.final_new	near LTR block	I7I48_01094					ATP phosphoribosyltransferase	HISTO_AL.Contig320.fgenesh_plus.12.final_new	near LTR block	I7I48_01094					0.0088495069923325	0.048446768729209	0.000169312076710879	0.0108904412902012	2.11560600181223e-07	8503.0	7154.0	8604.0	7440.0	7029.0	8173.0	12031.0	13694.0	13555.0	6014.0	8322.0	9316.0	5873.0	7070.0	6234.0	12819.0	8961.0	9754.0	1.0	-0.12186261375603	0.247830959048011	-0.154854971416258	0.422319014232494
ucsf_hc.01_1.G217B.00311	ucsf_hc.01_1.G217B.00311		hypothetical protein	HISTO_AL.Contig320.Fgenesh_histo.17.final_new	near LTR block	I7I48_01093					hypothetical protein	HISTO_AL.Contig320.Fgenesh_histo.17.final_new	near LTR block	I7I48_01093					1.0713532433716e-09	6.29545605868295e-07	6.12249249226046e-19	6.69958602130473e-13	7.69114720219258e-21	6533.0	5665.0	6314.0	4242.0	4164.0	5167.0	65185.0	65172.0	66748.0	2404.0	3233.0	4136.0	6952.0	6338.0	6014.0	53114.0	39557.0	43533.0	1.0	-0.475291957191629	2.96569602399823	1.13751304632506	3.82107503553237
ucsf_hc.01_1.G217B.00312	ucsf_hc.01_1.G217B.00312		hypothetical protein	HISTO_AL.Contig320-snap.10.final_new	near LTR block	I7I48_01092					hypothetical protein	HISTO_AL.Contig320-snap.10.final_new	near LTR block	I7I48_01092					3.4125064017676e-12	2.9533041413819e-07	3.34929388710991e-16	7.29944562391142e-23	3.2348618835289e-15	740.0	593.0	656.0	966.0	942.0	1115.0	3150.0	3189.0	3426.0	1100.0	1267.0	1524.0	31310.0	30902.0	27650.0	4031.0	2847.0	2894.0	1.0	0.579918549793267	1.8485992245799	4.67275766389263	1.32881379059029
ucsf_hc.01_1.G217B.00313	ucsf_hc.01_1.G217B.00313	ULP1	Ulp1 protease	HISTO_AL.Contig320.Fgenesh_Neurospora.13.final_new	near LTR block	I7I48_01091					Ulp1 protease	HISTO_AL.Contig320.Fgenesh_Neurospora.13.final_new	near LTR block	I7I48_01091					0.832448983919354	2.53592826459958e-06	3.96144252783536e-12	2.03811275867634e-07	5.76253874590093e-13	7248.0	5923.0	7039.0	5318.0	5074.0	6179.0	5614.0	5687.0	5568.0	4486.0	5861.0	7196.0	4108.0	4236.0	3930.0	3940.0	2856.0	3051.0	1.0	-0.310228812317569	-0.705594156776383	-0.362164458946284	-0.821638798399088
ucsf_hc.01_1.G217B.00314	ucsf_hc.01_1.G217B.00314		rho guanyl nucleotide exchange factor	HISTO_AL.Contig320.Fgenesh_Aspergillus.59.final_new	near LTR block	I7I48_01090					rho guanyl nucleotide exchange factor	HISTO_AL.Contig320.Fgenesh_Aspergillus.59.final_new	near LTR block	I7I48_01090					0.0111058627677227	0.000285052027834433	2.20261085407178e-05	0.000697451616653317	4.87002188906399e-10	12460.0	10047.0	11065.0	13215.0	15376.0	16933.0	10028.0	10916.0	11761.0	7642.0	8013.0	8686.0	6371.0	5889.0	5056.0	4412.0	3597.0	3489.0	1.0	0.413455217009093	-0.484949995331395	-0.363882407536607	-1.08702597417853
ucsf_hc.01_1.G217B.00315	ucsf_hc.01_1.G217B.00315		hypothetical protein	HISTO_AL.Contig320.eannot.1093.final_new	near LTR block	I7I48_01089					hypothetical protein	HISTO_AL.Contig320.eannot.1093.final_new	near LTR block	I7I48_01089					6.35596155993016e-06	0.260355195518994	5.80392055206238e-06	0.57475860902342	0.00011090862424197	1341.0	972.0	1242.0	1010.0	1438.0	1792.0	675.0	723.0	878.0	459.0	375.0	475.0	448.0	351.0	277.0	150.0	199.0	182.0	1.0	0.206258775770736	-1.09133230297745	-0.144274639399913	-1.31837024255858
ucsf_hc.01_1.G217B.00316	ucsf_hc.01_1.G217B.00316		hypothetical protein		near LTR block	I7I48_01088					hypothetical protein		near LTR block	I7I48_01088					0.398274555005938	0.869364203441872	0.94663574317204	0.0165127728061578	0.00823707032790108	7.0	13.0	17.0	9.0	11.0	13.0	18.0	16.0	13.0	12.0	5.0	7.0	16.0	13.0	18.0	15.0	22.0	19.0	1.0	-0.0909549616026419	-0.0298335059944903	1.1774164828813	1.253560461618
ucsf_hc.01_1.G217B.00317	ucsf_hc.01_1.G217B.00317		hypothetical protein		near LTR block	I7I48_01087					hypothetical protein		near LTR block	I7I48_01087					4.40846207601709e-07	0.436824152869707	0.42378396031893	0.945519224118037	0.245938439608433	236.0	151.0	199.0	195.0	182.0	275.0	255.0	265.0	216.0	38.0	75.0	66.0	63.0	49.0	50.0	59.0	48.0	37.0	1.0	0.12888455780621	-0.115616523079865	0.0191800109971658	-0.290841755993076
ucsf_hc.01_1.G217B.00318	ucsf_hc.01_1.G217B.00318		telomerase reverse transcriptase	HISTO_AL.Contig320.Fgenesh_histo.30.final_new	near LTR block	I7I48_01086					telomerase reverse transcriptase	HISTO_AL.Contig320.Fgenesh_histo.30.final_new	near LTR block	I7I48_01086					0.220866543904727	0.376727552620567	2.11712476937391e-10	3.37040002314058e-06	4.77440756940405e-13	9827.0	8300.0	10082.0	9138.0	9109.0	11311.0	8652.0	9333.0	9085.0	6236.0	7966.0	9517.0	5924.0	6163.0	5671.0	5570.0	4177.0	4230.0	1.0	0.0409297252059897	-0.504775511638536	-0.268560015296446	-0.754422326236889
ucsf_hc.01_1.G217B.00319	ucsf_hc.01_1.G217B.00319		TBC1 domain family member 14	HISTO_AL.Contig320.Fgenesh_Aspergillus.71.final_new	near LTR block	I7I48_01084					TBC1 domain family member 14	HISTO_AL.Contig320.Fgenesh_Aspergillus.71.final_new	near LTR block	I7I48_01084					1.62263700449291e-05	0.0424127765762123	0.114426201050177	0.00401850544092302	0.493137766993552	13357.0	10299.0	11809.0	12376.0	12314.0	13845.0	14704.0	15941.0	15190.0	10051.0	12580.0	14024.0	10371.0	10235.0	9474.0	15024.0	10234.0	10792.0	1.0	0.101838302900979	-0.0722985432649601	-0.144200426392691	-0.0308935717041869
ucsf_hc.01_1.G217B.00321	ucsf_hc.01_1.G217B.00321		hypothetical protein		transposon	I7I48_01083					hypothetical protein		transposon	I7I48_01083					0.00141595652195969	0.000206133371106728	0.343946529222226	0.957057851818202	0.0115038650506482	33.0	41.0	45.0	115.0	105.0	90.0	47.0	66.0	89.0	51.0	69.0	103.0	57.0	60.0	83.0	69.0	31.0	31.0	1.0	1.34530284510056	0.290909969283072	-0.0166741227040792	-0.792529976210373
ucsf_hc.01_1.G217B.00322	ucsf_hc.01_1.G217B.00322		hypothetical protein	HISTO_AL.Contig320.Fgenesh_Neurospora.54.final_new	transposon	I7I48_01082					hypothetical protein	HISTO_AL.Contig320.Fgenesh_Neurospora.54.final_new	transposon	I7I48_01082					0.00999795511459572	0.0142255744577027	2.7686914078449e-08	0.00564375921709489	8.35308613082441e-06	38.0	26.0	24.0	44.0	44.0	59.0	141.0	167.0	170.0	16.0	9.0	16.0	2.0	7.0	6.0	55.0	40.0	43.0	1.0	0.722152092179284	1.9935303595813	-1.31347015005988	1.77332568338743
ucsf_hc.01_1.G217B.00325	ucsf_hc.01_1.G217B.00325		hypothetical protein	HISTO_AL.Contig320.Fgenesh_Aspergillus.41.final_new	in LTR block	I7I48_02736					hypothetical protein	HISTO_AL.Contig320.Fgenesh_Aspergillus.41.final_new	in LTR block	I7I48_02736					0.00318124460663289	0.219045732104859	1.00206331985263e-06	0.0571596575645758	0.0004508004907389	26.0	26.0	22.0	19.0	10.0	22.0	120.0	157.0	204.0	6.0	13.0	3.0	2.0	1.0	3.0	25.0	29.0	29.0	1.0	-0.597931581768207	2.21029514784252	-1.33937635616179	2.07475342389543
ucsf_hc.01_1.G217B.00328	ucsf_hc.01_1.G217B.00328		hypothetical protein		transposon	I7I48_02733					hypothetical protein		transposon	I7I48_02733					2.77346532936815e-08	0.000592428117334964	0.0064637173233139	0.000505376509053585	0.000258513507083592	208.0	188.0	188.0	108.0	117.0	138.0	158.0	221.0	210.0	20.0	36.0	65.0	13.0	12.0	11.0	17.0	17.0	7.0	1.0	-0.70922900319844	-0.442537535502302	-1.47493438602749	-1.51735506002287
ucsf_hc.01_1.G217B.00330	ucsf_hc.01_1.G217B.00330		hypothetical protein		in LTR block	I7I48_02731					hypothetical protein		in LTR block	I7I48_02731					0.300279560242014	0.119557692149562	0.724013132996981	0.000196323238473369	8.0341728395824e-05	21.0	3.0	14.0	23.0	10.0	36.0	16.0	17.0	16.0	11.0	11.0	21.0	53.0	72.0	46.0	111.0	39.0	59.0	1.0	0.971959579795636	0.211318509312186	2.11872569863293	2.21039876942579
ucsf_hc.01_1.G217B.00331	ucsf_hc.01_1.G217B.00331		hypothetical protein		in LTR block	I7I48_02730					hypothetical protein		in LTR block	I7I48_02730					0.121217796250097	0.5555326066625	0.0450073685255312	0.439354887080127	0.95354180523843	29.0	31.0	30.0	29.0	27.0	53.0	85.0	47.0	59.0	15.0	15.0	23.0	22.0	21.0	16.0	26.0	11.0	18.0	1.0	0.207701878135944	0.576619792490395	0.298407922462326	0.0221514674590717
ucsf_hc.01_1.G217B.00332	ucsf_hc.01_1.G217B.00332	ATP11	F1 ATPase assembly protein	HISTO_AL.Contig320.eannot.1101.final_new	in LTR block	I7I48_02729					F1 ATPase assembly protein	HISTO_AL.Contig320.eannot.1101.final_new	in LTR block	I7I48_02729					8.8656160393794e-07	1.36630708616082e-05	1.34244814251652e-11	8.07980092721765e-10	3.62072682534903e-13	5511.0	4538.0	5407.0	4195.0	3902.0	4932.0	4115.0	4622.0	4624.0	4327.0	5771.0	6706.0	3419.0	3719.0	3395.0	3835.0	2612.0	2952.0	1.0	-0.271859034232675	-0.656577898964551	-0.524161241282831	-0.83276634484228
ucsf_hc.01_1.G217B.00333	ucsf_hc.01_1.G217B.00333		BEM46 family protein	HISTO_AL.Contig320.fgenesh_plus.17.final_new	in LTR block	I7I48_02728					BEM46 family protein	HISTO_AL.Contig320.fgenesh_plus.17.final_new	in LTR block	I7I48_02728					0.000267274821568152	1.68849670512075e-07	7.55869346824404e-06	0.610032717075599	6.81888163293607e-06	8435.0	6573.0	7898.0	5116.0	5431.0	6549.0	8228.0	8354.0	8689.0	4710.0	5802.0	6417.0	5336.0	5079.0	4645.0	8556.0	6039.0	6388.0	1.0	-0.446384099529202	-0.301035911803644	-0.0287330893191209	0.307474058916786
ucsf_hc.01_1.G217B.00334	ucsf_hc.01_1.G217B.00334	PRE3	proteasome component	HISTO_AL.Contig320.Fgenesh_histo.1.final_new	in LTR block	I7I48_02727					proteasome component	HISTO_AL.Contig320.Fgenesh_histo.1.final_new	in LTR block	I7I48_02727					8.71898928850572e-11	2.12919365711936e-07	0.0120789078035471	0.758436336911491	3.34687278189097e-06	9388.0	7946.0	8928.0	6746.0	6578.0	7827.0	11798.0	13613.0	13162.0	8801.0	11464.0	13173.0	9792.0	10905.0	9790.0	16153.0	11216.0	12227.0	1.0	-0.337226081548827	0.105646803387572	0.0132278698182606	0.246935704278289
ucsf_hc.01_1.G217B.00335	ucsf_hc.01_1.G217B.00335		hypothetical protein	HISTO_AL.Contig320.Fgenesh_histo.16.final_new	in LTR block	I7I48_02726					hypothetical protein	HISTO_AL.Contig320.Fgenesh_histo.16.final_new	in LTR block	I7I48_02726					0.000162419396963452	0.0673214340265913	1.66685350109766e-05	0.317740838851557	2.49475419282748e-07	39.0	43.0	48.0	28.0	23.0	40.0	16.0	18.0	23.0	11.0	18.0	12.0	8.0	9.0	10.0	2.0	1.0	0.0	1.0	-0.543616682479188	-1.61792599956115	-0.407699094074396	-3.47299207333207
ucsf_hc.01_1.G217B.00337	ucsf_hc.01_1.G217B.00337	PHO85	pho85 cyclin	HISTO_AL.Contig320.eannot.1105.final_new	in LTR block	I7I48_02724					pho85 cyclin	HISTO_AL.Contig320.eannot.1105.final_new	in LTR block	I7I48_02724					0.0187097569584566	1.84192582964202e-06	5.91261667400978e-13	0.0132249002859766	5.09942668809562e-14	11311.0	8365.0	10113.0	6662.0	7015.0	8563.0	6250.0	5991.0	6385.0	6358.0	7666.0	9105.0	6681.0	6401.0	5583.0	3512.0	2752.0	2729.0	1.0	-0.443260321399586	-1.11741844222956	-0.168537269751777	-1.35818549891254
ucsf_hc.01_1.G217B.00338	ucsf_hc.01_1.G217B.00338		no significant blast hit	HISTO_AL.Contig320.Fgenesh_histo.23.final_new	in LTR block	I7I48_02723					no significant blast hit	HISTO_AL.Contig320.Fgenesh_histo.23.final_new	in LTR block	I7I48_02723					0.170667285748243	0.0223085508402275	0.000146830917951699	0.40740367823819	1.94102494759023e-05	52.0	33.0	53.0	30.0	28.0	39.0	31.0	35.0	33.0	36.0	54.0	53.0	34.0	44.0	37.0	29.0	16.0	18.0	1.0	-0.513912565459226	-0.9024626476098	-0.166065616062081	-1.17172467156848
ucsf_hc.01_1.G217B.00339	ucsf_hc.01_1.G217B.00339		hypothetical protein		in LTR block	I7I48_02722					hypothetical protein		in LTR block	I7I48_02722					0.0656258458752929	0.927778708145672	0.485522126559939	0.367785863472729	0.113390412967608	11.0	12.0	26.0	15.0	28.0	8.0	14.0	13.0	20.0	10.0	4.0	3.0	11.0	6.0	6.0	6.0	0.0	2.0	1.0	-0.067977985023933	-0.420082642871205	0.727649092932298	-1.36681546984828
ucsf_hc.01_1.G217B.00340	ucsf_hc.01_1.G217B.00340		hypothetical protein		in LTR block	I7I48_10080					hypothetical protein		in LTR block	I7I48_10080					1.44813867796496e-05	0.377511306034501	3.31527343992831e-09	0.000931986283150079	0.0269979560531318	65.0	58.0	64.0	60.0	50.0	54.0	6.0	5.0	10.0	13.0	17.0	22.0	6.0	2.0	9.0	10.0	8.0	10.0	1.0	-0.219041052302776	-3.56751389090331	-1.59490884519787	-0.852157929796908
ucsf_hc.01_1.G217B.00341	ucsf_hc.01_1.G217B.00341		hypothetical protein		transposon	I7I48_10078					hypothetical protein		transposon	I7I48_10078					0.00151821133958526	2.04216270533196e-05	6.04094435391467e-05	2.67533071444435e-09	5.19817639168861e-05	109.0	91.0	86.0	387.0	225.0	404.0	11.0	19.0	48.0	170.0	217.0	180.0	807.0	944.0	929.0	673.0	299.0	364.0	1.0	1.76847993516223	-2.53808376443968	2.39302229676584	1.20715099370015
ucsf_hc.01_1.G217B.00344	ucsf_hc.01_1.G217B.00344		hypothetical protein		in LTR block	I7I48_11235					hypothetical protein		in LTR block	I7I48_11235					0.361056406845763	0.0329350519640631	1.81447991515421e-08	0.099381357516174	2.41422207987041e-09	54.0	51.0	54.0	43.0	21.0	36.0	4.0	2.0	2.0	22.0	43.0	51.0	26.0	21.0	20.0	3.0	0.0	0.0	1.0	-0.738287264890004	-4.58156836757424	-0.605142869928204	-5.30048362300945
ucsf_hc.01_1.G217B.00345	ucsf_hc.01_1.G217B.00345		histone H3	HISTO_AQ.Contig96.Fgenesh_histo.1.final_new	in LTR block	I7I48_11234					histone H3	HISTO_AQ.Contig96.Fgenesh_histo.1.final_new	in LTR block	I7I48_11234					0.00682303346386927	0.000133289775060291	0.971205870465511	1.67651915279385e-05	1.07060571940226e-05	18.0	23.0	20.0	46.0	54.0	63.0	21.0	31.0	31.0	27.0	39.0	33.0	75.0	80.0	74.0	17.0	3.0	6.0	1.0	1.38222865278197	-0.0114033228214128	1.35250505528671	-2.09712516473911
ucsf_hc.01_1.G217B.00346	ucsf_hc.01_1.G217B.00346		hypothetical protein		in LTR block	I7I48_11233					hypothetical protein		in LTR block	I7I48_11233					0.0346209028369535	0.438685664297968	1.73937708301075e-06	0.136700623803059	1.307989888509e-08	51.0	52.0	54.0	33.0	38.0	67.0	8.0	11.0	22.0	35.0	25.0	26.0	20.0	16.0	14.0	1.0	0.0	1.0	1.0	-0.251459200277949	-2.45583970510625	-0.587409662534778	-4.74571475611225
ucsf_hc.01_1.G217B.00347	ucsf_hc.01_1.G217B.00347		hypothetical protein		in LTR block	I7I48_11232					hypothetical protein		in LTR block	I7I48_11232					0.00401867539240739	0.00175642181833176	3.51950025290941e-07	0.0026489898141542	4.49011241512912e-08	73.0	86.0	75.0	36.0	36.0	52.0	30.0	20.0	26.0	36.0	31.0	49.0	20.0	13.0	14.0	1.0	4.0	2.0	1.0	-0.929131476534647	-2.06210118293489	-1.1392318715846	-3.89637594321419
ucsf_hc.01_1.G217B.00349	ucsf_hc.01_1.G217B.00349		hypothetical protein		in LTR block	I7I48_11230					hypothetical protein		in LTR block	I7I48_11230					0.17091285766259	0.3337904943912	0.0116324577226572	0.625155472637903	0.795760503938697	25.0	16.0	23.0	17.0	6.0	31.0	8.0	16.0	13.0	6.0	17.0	13.0	7.0	6.0	14.0	11.0	14.0	7.0	1.0	-0.484263044949248	-1.24428626088381	-0.278241278986152	-0.136618902320148
ucsf_hc.01_1.G217B.00351	ucsf_hc.01_1.G217B.00351		hypothetical protein		in LTR block	I7I48_11228					hypothetical protein		in LTR block	I7I48_11228					0.409195790111127	0.755861252893354	0.00485088049938467	0.813903024935754	0.000140995117736598	12.0	36.0	24.0	8.0	22.0	34.0	4.0	3.0	18.0	10.0	14.0	14.0	7.0	9.0	16.0	3.0	0.0	0.0	1.0	-0.215953483820937	-2.1596209353713	-0.178986170376111	-3.76214679943036
ucsf_hc.01_1.G217B.00355	ucsf_hc.01_1.G217B.00355		hypothetical protein		in LTR block	I7I48_11223					hypothetical protein		in LTR block	I7I48_11223					5.52055887701672e-08	0.00681679637344542	9.50476889934924e-07	0.985893454097978	0.027667175738023	375.0	306.0	308.0	205.0	271.0	275.0	242.0	219.0	231.0	78.0	106.0	114.0	110.0	91.0	72.0	65.0	64.0	84.0	1.0	-0.428543894259843	-0.961918457317843	0.00412979723076712	-0.507362818649483
ucsf_hc.01_1.G217B.00356	ucsf_hc.01_1.G217B.00356		hypothetical protein	HISTO_AS.Contig189.eannot.1025.final_new	in LTR block	I7I48_11222					hypothetical protein	HISTO_AS.Contig189.eannot.1025.final_new	in LTR block	I7I48_11222					1.94642137194823e-10	0.000797376004898516	1.48226848446185e-12	1.49596365638879e-07	1.46345752566253e-08	2397.0	2592.0	2805.0	2191.0	1604.0	1891.0	568.0	667.0	736.0	403.0	566.0	834.0	141.0	120.0	137.0	143.0	89.0	93.0	1.0	-0.486480284356032	-2.43033211624268	-2.0105227469283	-2.44446702887815
ucsf_hc.01_1.G217B.00358	ucsf_hc.01_1.G217B.00358		hypothetical protein	HISTO_AS.Contig189.Fgenesh_histo.1.final_new	in LTR block	I7I48_11220					hypothetical protein	HISTO_AS.Contig189.Fgenesh_histo.1.final_new	in LTR block	I7I48_11220					2.49803091451853e-05	0.00275240071285574	3.24770834716743e-09	0.373187818025401	5.04231028898725e-07	199.0	136.0	134.0	94.0	110.0	120.0	61.0	61.0	54.0	49.0	70.0	92.0	74.0	69.0	72.0	21.0	23.0	13.0	1.0	-0.544484449552963	-1.84193446847193	0.182420007903086	-1.88110479082589
ucsf_hc.01_1.G217B.00360	ucsf_hc.01_1.G217B.00360		mitochondrial 37S ribosomal protein YmS-T	HISTO_AS.Contig189.eannot.1034.final_new	in LTR block	I7I48_11218					mitochondrial 37S ribosomal protein YmS-T	HISTO_AS.Contig189.eannot.1034.final_new	in LTR block	I7I48_11218					0.000133197198145827	1.12544381630015e-05	2.44841276626683e-11	0.0592772225301389	5.6283219693358e-07	15640.0	12958.0	13604.0	9963.0	9945.0	13371.0	10694.0	10193.0	10726.0	12207.0	14710.0	17951.0	14941.0	15490.0	13734.0	13842.0	9174.0	10225.0	1.0	-0.376715091792789	-0.862394080435679	0.121834443567893	-0.436042313022003
ucsf_hc.01_1.G217B.00361	ucsf_hc.01_1.G217B.00361		cytochrome P450 monooxygenase	HISTO_AS.Contig189.Fgenesh_histo.3.final_new	in LTR block	I7I48_11217					cytochrome P450 monooxygenase	HISTO_AS.Contig189.Fgenesh_histo.3.final_new	in LTR block	I7I48_11217					0.00520232790707031	0.757471100657547	6.743057294827e-09	0.0001340665809987	1.54702806997435e-05	219.0	183.0	191.0	173.0	169.0	245.0	493.0	573.0	629.0	110.0	139.0	134.0	199.0	195.0	155.0	255.0	182.0	209.0	1.0	-0.0469899778946521	1.06292583214596	0.661658097500316	0.75804661299593
ucsf_hc.01_1.G217B.00362	ucsf_hc.01_1.G217B.00362		hypothetical protein		in LTR block	I7I48_11216					hypothetical protein		in LTR block	I7I48_11216					0.599999968758154	0.303040439266132	0.960267015837857	0.70612868942674	0.225029488666527	26.0	35.0	20.0	12.0	23.0	15.0	57.0	66.0	13.0	9.0	18.0	30.0	25.0	7.0	13.0	38.0	29.0	23.0	1.0	-0.713347157529861	0.0277397060384128	-0.276463604399569	0.730309159385074
ucsf_hc.01_1.G217B.00363	ucsf_hc.01_1.G217B.00363		hypothetical protein	HISTO_AS.Contig189.Fgenesh_histo.4.final_new	in LTR block	I7I48_11215					hypothetical protein	HISTO_AS.Contig189.Fgenesh_histo.4.final_new	in LTR block	I7I48_11215					6.50812499328331e-08	0.0622537135987771	0.729453921097318	0.143531093931082	0.618285016373661	1370.0	1010.0	1255.0	1236.0	1211.0	1675.0	1521.0	1766.0	1572.0	516.0	604.0	774.0	588.0	702.0	599.0	734.0	525.0	567.0	1.0	0.153610190305293	-0.0258212962240956	0.141619947156478	-0.0468860553144386
ucsf_hc.01_1.G217B.00364	ucsf_hc.01_1.G217B.00364		hypothetical protein	HISTO_AS.Contig189.Fgenesh_histo.5.final_new	in LTR block	I7I48_11214					hypothetical protein	HISTO_AS.Contig189.Fgenesh_histo.5.final_new	in LTR block	I7I48_11214					7.66822409413606e-07	0.240445153214996	0.000406648132553045	0.000217947699945879	2.03231579546125e-07	978.0	636.0	805.0	789.0	832.0	1004.0	1257.0	1431.0	1352.0	352.0	444.0	544.0	548.0	540.0	529.0	913.0	606.0	639.0	1.0	0.102085011519063	0.303070940789888	0.418827422589436	0.68864535141833
ucsf_hc.01_1.G217B.00365	ucsf_hc.01_1.G217B.00365		hypothetical protein	HISTO_AS.Contig189-snap.3.final_new	in LTR block	I7I48_11213					hypothetical protein	HISTO_AS.Contig189-snap.3.final_new	in LTR block	I7I48_11213					0.000552701877171138	0.0403726405498253	0.00632166286411351	0.00241793386229733	1.12051460121293e-06	1703.0	1127.0	1597.0	1572.0	1533.0	1966.0	1661.0	1715.0	1716.0	821.0	1020.0	1158.0	1190.0	1129.0	1032.0	1930.0	1220.0	1342.0	1.0	0.180788668208026	-0.232512006236962	0.303860669261424	0.578088211420154
ucsf_hc.01_1.G217B.00366	ucsf_hc.01_1.G217B.00366		hypothetical protein		in LTR block	I7I48_11212					hypothetical protein		in LTR block	I7I48_11212					0.0181178575661422	0.868234297518329	0.245711424108029	0.0276729696241017	0.0949717030544481	27.0	16.0	24.0	18.0	23.0	30.0	28.0	25.0	20.0	7.0	15.0	11.0	18.0	14.0	19.0	11.0	4.0	6.0	1.0	0.0573806676632129	-0.324803663805232	0.775104615962764	-0.639709224029025
ucsf_hc.01_1.G217B.00372	ucsf_hc.01_1.G217B.00372		hypothetical protein		transposon	I7I48_03146					hypothetical protein		transposon	I7I48_03146					2.25482515450578e-08	0.00176060121794624	3.2674846427037e-10	2.49734070819173e-06	3.7740665211955e-10	874.0	676.0	799.0	639.0	533.0	739.0	504.0	473.0	535.0	921.0	1127.0	1382.0	637.0	774.0	742.0	708.0	508.0	515.0	1.0	-0.325491629305803	-1.0825178203261	-0.528940568748472	-0.981719341962805
ucsf_hc.01_1.G217B.00373	ucsf_hc.01_1.G217B.00373		hypothetical protein		transposon	I7I48_03145					hypothetical protein		transposon	I7I48_03145					0.000500095253829918	0.0116010986437162	0.241456765515441	0.439771742852629	0.394144743826647	108.0	92.0	100.0	60.0	61.0	72.0	142.0	94.0	118.0	27.0	43.0	58.0	46.0	43.0	45.0	72.0	56.0	28.0	1.0	-0.657284574634415	-0.236954842035069	0.23390586105546	0.241600992117479
ucsf_hc.01_1.G217B.00375	ucsf_hc.01_1.G217B.00375		hypothetical protein		in LTR block	I7I48_00061					hypothetical protein		in LTR block	I7I48_00061					0.00126722162589531	0.233595788518351	2.79368634520111e-10	0.00307057961122514	9.15641016459467e-10	24.0	14.0	28.0	14.0	14.0	18.0	0.0	0.0	0.0	38.0	41.0	49.0	14.0	30.0	13.0	1.0	2.0	0.0	1.0	-0.493744368784664	-5.89698213721055	-1.09431974127784	-5.10937301566185
ucsf_hc.01_1.G217B.00378	ucsf_hc.01_1.G217B.00378		adenine phosphoribosyltransferase	HISTO_AZ.Contig47.Fgenesh_histo.31.final_new	in LTR block	I7I48_00064					adenine phosphoribosyltransferase	HISTO_AZ.Contig47.Fgenesh_histo.31.final_new	in LTR block	I7I48_00064					1.61283906144419e-05	2.58608075371903e-07	3.93876197461694e-06	0.0193193541338879	1.22508935527994e-10	1507.0	1334.0	1454.0	889.0	845.0	1127.0	1338.0	1487.0	1530.0	1332.0	1675.0	1883.0	1247.0	1416.0	1262.0	1040.0	665.0	867.0	1.0	-0.614794924296525	-0.428028196701126	-0.173360961493024	-0.930920197063877
ucsf_hc.01_1.G217B.00379	ucsf_hc.01_1.G217B.00379		NOL1/NOP2/sun domain-containing protein	HISTO_AZ.Contig47.eannot.1657.final_new	in LTR block	I7I48_00065					NOL1/NOP2/sun domain-containing protein	HISTO_AZ.Contig47.eannot.1657.final_new	in LTR block	I7I48_00065					3.28310705841897e-07	0.427970359140782	2.57850600385653e-06	0.0938449952854698	2.49855926810477e-13	5439.0	4517.0	5025.0	4869.0	4395.0	5462.0	4852.0	5650.0	5456.0	4534.0	6306.0	6761.0	4530.0	5444.0	4904.0	3394.0	2424.0	2454.0	1.0	-0.0503550395813912	-0.357086594369458	-0.0972777671520593	-1.08466546807699
ucsf_hc.01_1.G217B.00381	ucsf_hc.01_1.G217B.00381		ADP-ribosylation factor	HISTO_AZ.Contig47.Fgenesh_histo.36.final_new	near LTR block	I7I48_00067					ADP-ribosylation factor	HISTO_AZ.Contig47.Fgenesh_histo.36.final_new	near LTR block	I7I48_00067					0.00878852690170237	1.77711453928866e-06	1.48971140579085e-11	4.11868623230863e-07	8.36930937487146e-13	9071.0	7358.0	8034.0	5984.0	5422.0	6766.0	5516.0	6708.0	5420.0	6393.0	8448.0	9252.0	4937.0	5666.0	5038.0	4466.0	3141.0	3408.0	1.0	-0.453558298233968	-0.922669185441136	-0.479706365264363	-1.12690846755018
ucsf_hc.01_1.G217B.00382	ucsf_hc.01_1.G217B.00382	GPI3	phosphatidylinositol N-acetylglucosaminyltransferase GPI3	HISTO_AZ.Contig47.eannot.1660.final_new	near LTR block	I7I48_00068					phosphatidylinositol N-acetylglucosaminyltransferase GPI3	HISTO_AZ.Contig47.eannot.1660.final_new	near LTR block	I7I48_00068					0.00110146457716114	0.0017792990925561	0.230576453061678	0.000762257780469181	0.0782814075571661	6070.0	4536.0	5639.0	4609.0	4480.0	5262.0	7371.0	8286.0	7395.0	3124.0	4152.0	5028.0	3229.0	3191.0	3089.0	5447.0	3766.0	3890.0	1.0	-0.197436348548123	0.0623756685756121	-0.219153880033562	0.0970629474734555
ucsf_hc.01_1.G217B.00383	ucsf_hc.01_1.G217B.00383	DBP6	ATP-dependent RNA helicase DBP6	HISTO_AZ.Contig47-snap.6.final_new	near LTR block	I7I48_00069					ATP-dependent RNA helicase DBP6	HISTO_AZ.Contig47-snap.6.final_new	near LTR block	I7I48_00069					0.247095823588913	8.01745356830407e-05	0.0766172311696407	0.467480222420193	0.82412123511537	5282.0	4144.0	5378.0	5714.0	5547.0	6720.0	5998.0	6527.0	6359.0	3721.0	4598.0	5050.0	4028.0	4437.0	3995.0	5593.0	3914.0	4003.0	1.0	0.260074000524232	-0.0906799896437711	0.039713634613272	0.0117178346695335
ucsf_hc.01_1.G217B.00384	ucsf_hc.01_1.G217B.00384		hypothetical protein	HISTO_AZ.Contig47.Fgenesh_histo.42.final_new	near LTR block	I7I48_00070					hypothetical protein	HISTO_AZ.Contig47.Fgenesh_histo.42.final_new	near LTR block	I7I48_00070					0.612708373716457	0.0874430279030466	0.217644103306982	0.0126100602829756	7.94445310203836e-16	4375.0	3143.0	4237.0	3249.0	3419.0	4125.0	5726.0	5490.0	5734.0	2608.0	3340.0	3959.0	2590.0	2618.0	2504.0	16455.0	10013.0	11313.0	1.0	-0.141559945526315	0.0900316839508211	-0.213056216955839	1.9186158609389
ucsf_hc.01_1.G217B.00385	ucsf_hc.01_1.G217B.00385		no significant blast hit	HISTO_AZ.Contig47.Fgenesh_histo.44.final_new	near LTR block	I7I48_00071					no significant blast hit	HISTO_AZ.Contig47.Fgenesh_histo.44.final_new	near LTR block	I7I48_00071					0.961040192629677	4.11930304605966e-06	1.71207186792619e-07	0.0890540629676361	6.83663168812938e-10	3140.0	2589.0	2983.0	1955.0	2031.0	2533.0	2865.0	2786.0	2717.0	2025.0	2455.0	3143.0	2220.0	2057.0	2046.0	1648.0	1310.0	1383.0	1.0	-0.445836599574284	-0.505156288072323	-0.120517145208768	-0.801851194307613
ucsf_hc.01_1.G217B.00386	ucsf_hc.01_1.G217B.00386		hypothetical protein	HISTO_AZ.Contig47.Fgenesh_histo.46.final_new	near LTR block	I7I48_00072					hypothetical protein	HISTO_AZ.Contig47.Fgenesh_histo.46.final_new	near LTR block	I7I48_00072					0.000169664330067727	1.32646312653184e-09	7.83339526635951e-07	0.0370841882938809	0.0109809242412777	6517.0	5379.0	5596.0	3465.0	3491.0	4517.0	6109.0	6286.0	6176.0	4599.0	6014.0	7405.0	5143.0	5048.0	4773.0	8089.0	5708.0	5901.0	1.0	-0.63696690416763	-0.358726158851587	-0.114556520796348	0.137392700735366
ucsf_hc.01_1.G217B.00387	ucsf_hc.01_1.G217B.00387		hypothetical protein	HISTO_AZ.Contig47.Fgenesh_histo.138.final_new	near LTR block	I7I48_00073					hypothetical protein	HISTO_AZ.Contig47.Fgenesh_histo.138.final_new	near LTR block	I7I48_00073					0.829028385746857	0.168973395287349	1.5466101134994e-09	0.0339612175544643	0.378762572090941	309.0	261.0	245.0	301.0	270.0	353.0	742.0	717.0	748.0	211.0	236.0	273.0	185.0	175.0	181.0	256.0	199.0	215.0	1.0	0.15862859173612	0.99240181929023	-0.26625277297361	-0.0994854851233995
ucsf_hc.01_1.G217B.00388	ucsf_hc.01_1.G217B.00388		long chain fatty acid oxidase	HISTO_AZ.Contig47.eannot.1591.final_new	near LTR block	I7I48_00074					long chain fatty acid oxidase	HISTO_AZ.Contig47.eannot.1591.final_new	near LTR block	I7I48_00074					3.05808808540518e-06	0.0182899376480549	4.29610557271666e-10	4.3237555205893e-10	2.05478268706544e-11	12637.0	8696.0	11317.0	9548.0	9307.0	10935.0	8993.0	10117.0	9457.0	5836.0	7588.0	8670.0	4215.0	4338.0	3979.0	5145.0	3771.0	3863.0	1.0	-0.14284484781985	-0.62696078620009	-0.671172537392351	-0.78469083390647
ucsf_hc.01_1.G217B.00389	ucsf_hc.01_1.G217B.00389		hypothetical protein		near LTR block	I7I48_00075					hypothetical protein		near LTR block	I7I48_00075					0.393474885702424	0.323977937574355	4.95830891444807e-07	0.984531591734465	7.98484944276995e-07	14.0	7.0	13.0	15.0	11.0	20.0	73.0	89.0	62.0	10.0	5.0	8.0	9.0	6.0	5.0	60.0	36.0	32.0	1.0	0.410390194656093	2.2448057026996	-0.00956876553092068	2.45459390590745
ucsf_hc.01_1.G217B.00390	ucsf_hc.01_1.G217B.00390		hypothetical protein	HISTO_AZ.Contig47-snap.10.final_new	near LTR block	I7I48_00076					hypothetical protein	HISTO_AZ.Contig47-snap.10.final_new	near LTR block	I7I48_00076					0.64247492386812	0.0252237226175528	4.08648512646635e-12	0.00146799133044524	1.75685944281401e-10	1462.0	1072.0	1389.0	1460.0	1336.0	1624.0	3019.0	3400.0	3399.0	879.0	1133.0	1322.0	1162.0	1256.0	1121.0	2238.0	1559.0	1755.0	1.0	0.152049191104123	0.880768840099595	0.23276045290253	0.739335339481491
ucsf_hc.01_1.G217B.00391	ucsf_hc.01_1.G217B.00391	SUR2	sphingosine hydroxylase	HISTO_AZ.Contig47.Fgenesh_histo.141.final_new	near LTR block	I7I48_00077					sphingosine hydroxylase	HISTO_AZ.Contig47.Fgenesh_histo.141.final_new	near LTR block	I7I48_00077					0.0124363819321094	0.00765278084164191	0.647587898423724	0.331804654699559	0.00852463806813284	3166.0	3043.0	3118.0	2431.0	2780.0	2731.0	4104.0	3994.0	4298.0	2778.0	3196.0	3484.0	3254.0	2976.0	2872.0	4457.0	3232.0	3395.0	1.0	-0.258895538863102	-0.0377857289434553	0.0839660638777877	0.227767158300299
ucsf_hc.01_1.G217B.00392	ucsf_hc.01_1.G217B.00392		hypothetical protein		near LTR block	I7I48_00078					hypothetical protein		near LTR block	I7I48_00078					0.885241673089556	0.993748106887332	0.0248945919604098	0.55585923387052	3.0487072921964e-05	15.0	14.0	20.0	15.0	26.0	12.0	44.0	37.0	45.0	8.0	14.0	19.0	21.0	9.0	17.0	66.0	34.0	73.0	1.0	0.00420557333448768	0.896453519766479	0.285741975982773	2.02005020211749
ucsf_hc.01_1.G217B.00393	ucsf_hc.01_1.G217B.00393		hypothetical protein		near LTR block	I7I48_00079					hypothetical protein		near LTR block	I7I48_00079					0.386706075991777	0.666934628031923	0.0393435467008969	6.22043312605757e-05	0.0114308176502256	19.0	19.0	15.0	16.0	19.0	26.0	37.0	49.0	30.0	12.0	15.0	10.0	43.0	28.0	36.0	28.0	16.0	27.0	1.0	0.167741510715889	0.644463026464646	1.64769931008308	0.922552075403628
ucsf_hc.01_1.G217B.00394	ucsf_hc.01_1.G217B.00394		hypothetical protein		near LTR block	I7I48_00080					hypothetical protein		near LTR block	I7I48_00080					0.153405616441278	0.177210193309338	0.0042255365374024	0.387592224626196	2.10410955769207e-05	64.0	53.0	31.0	29.0	30.0	49.0	108.0	116.0	103.0	32.0	60.0	75.0	33.0	46.0	46.0	148.0	104.0	132.0	1.0	-0.436443336633085	0.748698783833645	-0.251012965809003	1.22671007845047
ucsf_hc.01_1.G217B.00395	ucsf_hc.01_1.G217B.00395		TCTP family protein	HISTO_AZ.Contig47.eannot.1592.final_new	near LTR block	I7I48_00081					TCTP family protein	HISTO_AZ.Contig47.eannot.1592.final_new	near LTR block	I7I48_00081					0.0498714167543836	0.10445170120959	5.38677551125781e-05	2.53894392077269e-12	2.36210668919989e-07	43891.0	39334.0	45634.0	37196.0	39022.0	46170.0	49370.0	47844.0	46971.0	32565.0	41338.0	47948.0	69111.0	76382.0	68522.0	67582.0	46226.0	50801.0	1.0	-0.102290581098844	-0.285092727905376	0.957388927023993	0.433689503304715
ucsf_hc.01_1.G217B.00396	ucsf_hc.01_1.G217B.00396		C6 transcription factor	HISTO_AZ.Contig47.Fgenesh_Aspergillus.2.final_new	near LTR block	I7I48_00082					C6 transcription factor	HISTO_AZ.Contig47.Fgenesh_Aspergillus.2.final_new	near LTR block	I7I48_00082					1.59373359056979e-06	8.9430741225902e-08	0.338097934544043	2.50630715906954e-09	0.173317135933691	11079.0	8579.0	10424.0	7221.0	7468.0	8341.0	13300.0	14711.0	14122.0	5350.0	7138.0	8718.0	4468.0	4723.0	4306.0	8246.0	5820.0	6093.0	1.0	-0.404295625490775	0.043299915018733	-0.496987390392714	-0.062149217176561
ucsf_hc.01_1.G217B.00397	ucsf_hc.01_1.G217B.00397	SEC65	signal recognition particle SEC65 subunit	HISTO_AZ.Contig47.eannot.1700.final_new	near LTR block	I7I48_00083					signal recognition particle SEC65 subunit	HISTO_AZ.Contig47.eannot.1700.final_new	near LTR block	I7I48_00083					0.00582839935221872	0.313074426341253	5.32367195605952e-08	3.9434337303413e-09	1.35609715552752e-06	5607.0	4664.0	5532.0	4694.0	4874.0	5972.0	8884.0	9662.0	9387.0	3951.0	5232.0	5976.0	6432.0	6467.0	5989.0	7471.0	5238.0	5887.0	1.0	-0.0511319783802282	0.375913772633206	0.465370567462799	0.300276402866744
ucsf_hc.01_1.G217B.00398	ucsf_hc.01_1.G217B.00398		mitochondrial cation transporter	HISTO_AZ.Contig47.eannot.1593.final_new	near LTR block	I7I48_00084					mitochondrial cation transporter	HISTO_AZ.Contig47.eannot.1593.final_new	near LTR block	I7I48_00084					0.0193549872414824	0.000128475266457791	5.56880671860371e-10	7.71599865414982e-05	2.24763266048588e-12	8514.0	6801.0	8179.0	6661.0	6108.0	6778.0	14873.0	18070.0	17728.0	5958.0	7730.0	8899.0	5280.0	6080.0	5380.0	17096.0	12302.0	13199.0	1.0	-0.285364715521156	0.659945068705606	-0.286815113595539	0.92125009723347
ucsf_hc.01_1.G217B.00400	ucsf_hc.01_1.G217B.00400		hypothetical protein	HISTO_AZ.Contig47.Fgenesh_histo.152.final_new	near LTR block	I7I48_00086					hypothetical protein	HISTO_AZ.Contig47.Fgenesh_histo.152.final_new	near LTR block	I7I48_00086					0.232356474716697	0.00286873091254436	9.33874733170938e-07	7.40976478285404e-05	0.142805061654782	1925.0	1787.0	1707.0	1559.0	1362.0	1758.0	3115.0	3427.0	3402.0	1225.0	1710.0	2090.0	1164.0	1231.0	1139.0	2199.0	1512.0	1633.0	1.0	-0.237984502499007	0.42950614430268	-0.352928687268078	0.0990492217567098
ucsf_hc.01_1.G217B.00401	ucsf_hc.01_1.G217B.00401		protein kinase	HISTO_AZ.Contig47-snap.16.final_new	near LTR block	I7I48_00087					protein kinase	HISTO_AZ.Contig47-snap.16.final_new	near LTR block	I7I48_00087					0.0623390054477908	0.00815933504010757	1.54701065131774e-08	0.00131305399591223	0.0050029692793896	12299.0	9550.0	10833.0	9442.0	9643.0	11481.0	11183.0	11756.0	11661.0	8053.0	10009.0	11866.0	10095.0	10362.0	9434.0	11256.0	7890.0	8395.0	1.0	-0.118650744037757	-0.360118093013861	0.143849917485064	-0.118249272856541
ucsf_hc.01_1.G217B.00402	ucsf_hc.01_1.G217B.00402		hypothetical protein		near LTR block	I7I48_00088					hypothetical protein		near LTR block	I7I48_00088					0.105416346057391	0.549439368247873	0.010224281662353	0.695909132037909	0.000158667280637567	42.0	40.0	36.0	42.0	25.0	40.0	73.0	83.0	97.0	14.0	34.0	27.0	25.0	19.0	16.0	60.0	68.0	47.0	1.0	-0.188011879502481	0.6420699087758	-0.137371187071246	1.2396163334625
ucsf_hc.01_1.G217B.00403	ucsf_hc.01_1.G217B.00403		hypothetical protein	HISTO_AZ.Contig47.Fgenesh_Aspergillus.27.final_new	near LTR block	I7I48_00089					hypothetical protein	HISTO_AZ.Contig47.Fgenesh_Aspergillus.27.final_new	near LTR block	I7I48_00089					0.0261215092728633	0.533251319711067	8.42554058136593e-06	0.229388195591882	1.14486341801686e-06	132.0	81.0	85.0	109.0	89.0	130.0	257.0	252.0	248.0	53.0	52.0	79.0	52.0	41.0	42.0	183.0	151.0	115.0	1.0	0.128341298605187	0.914431083548797	-0.293729992864674	1.2852446203418
ucsf_hc.01_1.G217B.00404	ucsf_hc.01_1.G217B.00404		hypothetical protein	HISTO_AZ.Contig47.Fgenesh_histo.180.final_new	near LTR block	I7I48_00090					hypothetical protein	HISTO_AZ.Contig47.Fgenesh_histo.180.final_new	near LTR block	I7I48_00090					0.00231882900210463	0.126341493061598	1.30095867997028e-11	0.650513129906837	9.82520759786405e-10	11846.0	9291.0	11050.0	9878.0	9652.0	11494.0	9216.0	9706.0	9045.0	6639.0	8684.0	9857.0	7269.0	8089.0	7073.0	7348.0	5219.0	5318.0	1.0	-0.0742617612376035	-0.645911816548375	-0.0213952035261249	-0.491115145544699
ucsf_hc.01_1.G217B.00405	ucsf_hc.01_1.G217B.00405	YSH1	endoribonuclease ysh1, cleavage and polyadenylation specifity factor	HISTO_AZ.Contig47.eannot.1675.final_new	near LTR block	I7I48_00091					endoribonuclease ysh1, cleavage and polyadenylation specifity factor	HISTO_AZ.Contig47.eannot.1675.final_new	near LTR block	I7I48_00091					2.39125518394064e-05	0.00408270126442608	2.20347054551927e-12	0.00160054601314842	2.14115829688654e-15	14914.0	11468.0	13761.0	14517.0	14145.0	16672.0	10166.0	11535.0	10478.0	11101.0	14157.0	16331.0	10853.0	12270.0	10422.0	7445.0	5528.0	5487.0	1.0	0.156293955981905	-0.762184544390415	-0.167020855196512	-1.16770820827215
ucsf_hc.01_1.G217B.00406	ucsf_hc.01_1.G217B.00406		PHD finger domain-containing protein	HISTO_AZ.Contig47.eannot.1705.final_new	near LTR block	I7I48_00092					PHD finger domain-containing protein	HISTO_AZ.Contig47.eannot.1705.final_new	near LTR block	I7I48_00092					1.11982633491232e-07	1.03984313842161e-06	1.36494904892823e-13	6.34709945218248e-14	5.46111625719805e-17	16029.0	12712.0	15228.0	18522.0	19359.0	21955.0	9624.0	9312.0	8860.0	14886.0	17482.0	20452.0	7103.0	7326.0	6638.0	6112.0	4333.0	4561.0	1.0	0.423831151888971	-1.10533252926723	-1.18695543931043	-1.81938566326163
ucsf_hc.01_1.G217B.00407	ucsf_hc.01_1.G217B.00407		hypothetical protein		near LTR block	I7I48_00093					hypothetical protein		near LTR block	I7I48_00093					0.0025520197940427	0.0200379574581021	0.0229594933987779	0.558903396560014	0.198495173866959	64.0	60.0	67.0	75.0	81.0	110.0	91.0	111.0	143.0	26.0	35.0	41.0	29.0	27.0	27.0	32.0	24.0	26.0	1.0	0.443673883531467	0.384454390854155	-0.145057311461286	-0.302929313695755
ucsf_hc.01_1.G217B.00408	ucsf_hc.01_1.G217B.00408		hypothetical protein	HISTO_AZ.Contig47.Fgenesh_histo.183.final_new	near LTR block	I7I48_00094					hypothetical protein	HISTO_AZ.Contig47.Fgenesh_histo.183.final_new	near LTR block	I7I48_00094					0.0918082802948582	0.0215666293775445	2.16842533712854e-05	0.00285550165717052	0.000495048116831239	41.0	57.0	40.0	27.0	30.0	28.0	20.0	19.0	25.0	20.0	29.0	36.0	16.0	7.0	13.0	12.0	8.0	12.0	1.0	-0.685352360215189	-1.51325427072956	-1.13184939152657	-1.36842297564889
ucsf_hc.01_1.G217B.00409	ucsf_hc.01_1.G217B.00409		DUF2293 superfamily domain-containing protein	HISTO_AZ.Contig47.eannot.1676.final_new	near LTR block	I7I48_00095					DUF2293 superfamily domain-containing protein	HISTO_AZ.Contig47.eannot.1676.final_new	near LTR block	I7I48_00095					1.90383555498055e-12	1.31943675672856e-05	4.30041424967703e-06	0.00519861608104724	1.06388215017068e-08	1001.0	830.0	801.0	1317.0	1228.0	1347.0	718.0	830.0	827.0	1725.0	2251.0	2540.0	2094.0	2579.0	2229.0	1476.0	1150.0	1263.0	1.0	0.543021583287177	-0.592268439005488	0.225153474370726	-0.738409740703243
ucsf_hc.01_1.G217B.00410	ucsf_hc.01_1.G217B.00410		BTB/POZ domain-containing protein	HISTO_AZ.Contig47.Fgenesh_Aspergillus.61.final_new	near LTR block	I7I48_00096					BTB/POZ domain-containing protein	HISTO_AZ.Contig47.Fgenesh_Aspergillus.61.final_new	near LTR block	I7I48_00096					1.10877338543325e-08	0.00128310271361225	5.31205699208896e-07	0.0354425439940077	0.0270836730478006	266.0	214.0	226.0	188.0	159.0	195.0	470.0	497.0	527.0	331.0	382.0	434.0	405.0	388.0	385.0	394.0	306.0	300.0	1.0	-0.406206838063548	0.634117922627799	0.183479419161653	-0.193928399369865
ucsf_hc.01_1.G217B.00411	ucsf_hc.01_1.G217B.00411		retinal pigment epithelial membrane family protein	HISTO_AZ.Contig47-snap.22.final_new	near LTR block	I7I48_00097					retinal pigment epithelial membrane family protein	HISTO_AZ.Contig47-snap.22.final_new	near LTR block	I7I48_00097					1.2474580736778e-06	0.37899674135947	0.616209831677336	9.59221297772714e-14	1.71807639571646e-12	1993.0	1530.0	1940.0	1866.0	1808.0	2142.0	2280.0	2760.0	2582.0	895.0	1151.0	1228.0	3023.0	2917.0	2430.0	2946.0	2285.0	2313.0	1.0	0.0694612102691377	0.0348193734133693	1.49423827064492	1.20945345475959
ucsf_hc.01_1.G217B.00412	ucsf_hc.01_1.G217B.00412		GNAT family acetyltransferase	HISTO_AZ.Contig47.Fgenesh_Aspergillus.63.final_new	near LTR block	I7I48_00098					GNAT family acetyltransferase	HISTO_AZ.Contig47.Fgenesh_Aspergillus.63.final_new	near LTR block	I7I48_00098					0.0512303171432721	0.534139332865976	2.30653079822977e-05	6.19617047537913e-12	3.92636234563776e-10	3130.0	2941.0	3116.0	2988.0	2737.0	3315.0	2837.0	3527.0	3380.0	2222.0	2945.0	3721.0	5269.0	5843.0	5288.0	1812.0	1430.0	1562.0	1.0	-0.0493238017982955	-0.366945074348617	1.03771002694024	-0.872356665105658
ucsf_hc.01_1.G217B.00414	ucsf_hc.01_1.G217B.00414		hypothetical protein		near LTR block	I7I48_00100					hypothetical protein		near LTR block	I7I48_00100					0.000114242318950582	6.48100855149982e-08	0.0322600440421923	2.14456304580879e-10	0.47073513881982	167.0	153.0	146.0	288.0	314.0	417.0	159.0	189.0	170.0	59.0	92.0	90.0	274.0	262.0	248.0	99.0	69.0	95.0	1.0	1.09626341037615	-0.293849840779231	1.84776208361026	0.125373945557453
ucsf_hc.01_1.G217B.00415	ucsf_hc.01_1.G217B.00415		endoglucanase	HISTO_AZ.Contig47.genewise.149.final_new	near LTR block	I7I48_00101					endoglucanase	HISTO_AZ.Contig47.genewise.149.final_new	near LTR block	I7I48_00101					8.27458363973489e-09	0.00973573442385826	0.843554898371721	2.13418798227427e-12	0.0185399948518838	898.0	692.0	836.0	662.0	602.0	769.0	1045.0	1157.0	1061.0	248.0	348.0	384.0	1190.0	1062.0	848.0	511.0	333.0	359.0	1.0	-0.278885848595859	-0.0179845020176823	1.7973908966671	0.297594101418636
ucsf_hc.01_1.G217B.00416	ucsf_hc.01_1.G217B.00416	PUS7	pseudouridine synthase	HISTO_AZ.Contig47-snap.25.final_new	near LTR block	I7I48_00102	Ryp1_ChIP	Ryp2_ChIP	Ryp3_ChIP		pseudouridine synthase	HISTO_AZ.Contig47-snap.25.final_new	near LTR block	I7I48_00102	Ryp1_ChIP	Ryp2_ChIP	Ryp3_ChIP		6.10137494267421e-06	0.0139725800414717	0.0376684446590468	0.0690193375335768	0.590508465789742	5707.0	4732.0	5229.0	5603.0	5482.0	6342.0	5981.0	6968.0	7014.0	4389.0	5824.0	6453.0	5118.0	5776.0	5137.0	6789.0	4882.0	4702.0	1.0	0.130189407785395	-0.099530198071033	0.0890623127765648	-0.0252330611968485
ucsf_hc.01_1.G217B.00417	ucsf_hc.01_1.G217B.00417		hypothetical protein	HISTO_AZ.Contig47.eannot.1710.final_new	near LTR block	I7I48_00103	Ryp1_ChIP	Ryp2_ChIP	Ryp3_ChIP		hypothetical protein	HISTO_AZ.Contig47.eannot.1710.final_new	near LTR block	I7I48_00103	Ryp1_ChIP	Ryp2_ChIP	Ryp3_ChIP		2.28238676130542e-09	5.79372729354762e-06	3.14337097187402e-10	6.66878510880275e-16	5.47444090183558e-18	256917.0	212874.0	190472.0	140993.0	117264.0	138652.0	106820.0	125108.0	113767.0	60687.0	82059.0	98477.0	8058.0	9749.0	9674.0	5361.0	4962.0	4674.0	1.0	-0.751882031838916	-1.37559394744072	-2.98174759317571	-3.98479069249882
ucsf_hc.01_1.G217B.00418	ucsf_hc.01_1.G217B.00418		hypothetical protein	HISTO_AZ.Contig47.Fgenesh_histo.208.final_new	near LTR block	I7I48_00104					hypothetical protein	HISTO_AZ.Contig47.Fgenesh_histo.208.final_new	near LTR block	I7I48_00104					0.0321227051858255	8.7680209305242e-09	1.4474370066259e-15	7.01375522660934e-12	1.10446483515718e-10	221.0	156.0	194.0	362.0	362.0	448.0	1176.0	1328.0	1256.0	101.0	149.0	164.0	393.0	394.0	367.0	458.0	289.0	298.0	1.0	1.01430571135115	2.27343200647491	1.62592136494789	1.33345662761716
ucsf_hc.01_1.G217B.00419	ucsf_hc.01_1.G217B.00419		GMP synthase	HISTO_AZ.Contig47.eannot.1677.final_new	near LTR block	I7I48_00105					GMP synthase	HISTO_AZ.Contig47.eannot.1677.final_new	near LTR block	I7I48_00105					3.89223077417222e-07	0.00111662668448974	0.00209128682511079	0.00170582889210719	0.000124724591989376	17176.0	14839.0	16508.0	19326.0	17727.0	21057.0	16718.0	20567.0	20452.0	15301.0	20629.0	21994.0	18671.0	21969.0	20193.0	19836.0	13761.0	14396.0	1.0	0.235152114280468	-0.203153319455671	0.213464991121519	-0.272678420116902
ucsf_hc.01_1.G217B.00420	ucsf_hc.01_1.G217B.00420		GMP synthase	HISTO_AZ.Contig47.eannot.1678.final_new	near LTR block	I7I48_00106					GMP synthase	HISTO_AZ.Contig47.eannot.1678.final_new	near LTR block	I7I48_00106					0.00120800017782869	0.013805131581451	3.18379461286328e-10	2.02914034743105e-06	2.19455503543583e-08	5356.0	4171.0	5018.0	4258.0	4315.0	4966.0	4344.0	4817.0	4540.0	2953.0	3832.0	4473.0	4352.0	4249.0	3951.0	3261.0	2547.0	2531.0	1.0	-0.124509182267256	-0.530342032550683	0.304467702765168	-0.424606765249936
ucsf_hc.01_1.G217B.00421	ucsf_hc.01_1.G217B.00421		hypothetical protein	HISTO_AZ.Contig47.Fgenesh_histo.211.final_new	near LTR block	I7I48_00107					hypothetical protein	HISTO_AZ.Contig47.Fgenesh_histo.211.final_new	near LTR block	I7I48_00107					0.170234375614693	0.562569555718764	0.404891356681516	0.441601411254344	0.431484543700853	760.0	230.0	607.0	645.0	547.0	627.0	767.0	830.0	214.0	667.0	764.0	549.0	703.0	657.0	847.0	709.0	406.0	436.0	1.0	0.290466505754167	-0.375560196710018	0.321000958885747	-0.332986645796971
ucsf_hc.01_1.G217B.00426	ucsf_hc.01_1.G217B.00426	GIG30	fatty acid elongase	HISTO_AZ.Contig47.fgenesh_plus.101.final_new	near LTR block	I7I48_00112	Ryp1_ChIP	Ryp2_ChIP	Ryp3_ChIP		fatty acid elongase	HISTO_AZ.Contig47.fgenesh_plus.101.final_new	near LTR block	I7I48_00112	Ryp1_ChIP	Ryp2_ChIP	Ryp3_ChIP		3.2717992489224e-11	1.11176190247244e-07	0.426102592409549	5.74019990743353e-15	1.01431602818892e-06	17524.0	13098.0	16698.0	21598.0	21587.0	24640.0	19595.0	22128.0	20464.0	19176.0	25351.0	28792.0	62928.0	59033.0	55507.0	36997.0	27626.0	30879.0	1.0	0.504261592048766	-0.0457580762894487	1.42243729149577	0.393067283889312
ucsf_hc.01_1.G217B.00427	ucsf_hc.01_1.G217B.00427		hypothetical protein	HISTO_AZ.Contig47-snap.31.final_new	near LTR block	I7I48_00113					hypothetical protein	HISTO_AZ.Contig47-snap.31.final_new	near LTR block	I7I48_00113					6.02348655710022e-06	0.825142141245578	0.000130894185190667	0.00019445110523318	0.46345976715425	426.0	346.0	359.0	418.0	328.0	428.0	654.0	693.0	675.0	163.0	218.0	244.0	285.0	272.0	245.0	232.0	159.0	197.0	1.0	0.0250797019939926	0.39233727933652	0.50459152522964	-0.0867203339284914
ucsf_hc.01_1.G217B.00428	ucsf_hc.01_1.G217B.00428		ATP synthase subunit g	HISTO_AZ.Contig47.eannot.1680.final_new	near LTR block	I7I48_00114					ATP synthase subunit g	HISTO_AZ.Contig47.eannot.1680.final_new	near LTR block	I7I48_00114					0.0771807202545304	0.512320989131328	1.09251892734155e-09	0.00983966559076947	6.67870132509137e-08	16451.0	14402.0	15933.0	14591.0	14503.0	17410.0	14742.0	14332.0	15177.0	11883.0	14602.0	16766.0	13855.0	15210.0	13987.0	13769.0	9326.0	9938.0	1.0	-0.0360344145434972	-0.528259251868556	0.134733570161061	-0.395243056687721
ucsf_hc.01_1.G217B.00429	ucsf_hc.01_1.G217B.00429	ROK1	ATP-dependent RNA helicase ROK1	HISTO_AZ.Contig47-snap.32.final_new	near LTR block	I7I48_00115					ATP-dependent RNA helicase ROK1	HISTO_AZ.Contig47-snap.32.final_new	near LTR block	I7I48_00115					0.000281790258288923	5.78835320154585e-08	1.04746732856008e-12	1.02950853394429e-07	2.30013426409662e-10	6269.0	5211.0	6388.0	7617.0	7648.0	9186.0	4321.0	4698.0	4779.0	4917.0	6221.0	6713.0	6919.0	7466.0	6739.0	5025.0	3499.0	3473.0	1.0	0.428571242646782	-0.818211603512564	0.384117010393882	-0.578546566834638
ucsf_hc.01_1.G217B.00430	ucsf_hc.01_1.G217B.00430		methyltransferase	HISTO_AZ.Contig47.Fgenesh_histo.19.final_new	near LTR block	I7I48_00116					methyltransferase	HISTO_AZ.Contig47.Fgenesh_histo.19.final_new	near LTR block	I7I48_00116					8.77717787521082e-09	0.0109502882663053	2.3548927616704e-11	1.08026772005208e-08	6.20747973645965e-15	2135.0	1707.0	1818.0	2159.0	2017.0	2493.0	1191.0	1279.0	1057.0	2107.0	2835.0	3182.0	1336.0	1633.0	1498.0	831.0	552.0	610.0	1.0	0.213032000391777	-1.13199886632493	-0.718888396125143	-2.02391657328882
ucsf_hc.01_1.G217B.00431	ucsf_hc.01_1.G217B.00431		glucose-inducible SAM-dependent methyltransferase Rrg1		near LTR block	I7I48_00117					glucose-inducible SAM-dependent methyltransferase Rrg1		near LTR block	I7I48_00117					4.33363840649263e-06	0.838537906646104	0.000805622084839098	0.572666862341123	0.552728696365005	177.0	167.0	175.0	185.0	154.0	200.0	163.0	180.0	185.0	69.0	92.0	93.0	93.0	82.0	70.0	104.0	78.0	87.0	1.0	0.0274026523454036	-0.421470527125502	0.0889766896055466	0.0869817620010277
ucsf_hc.01_1.G217B.00432	ucsf_hc.01_1.G217B.00432	VPS28	vacuolar sorting-associated protein	HISTO_AZ.Contig47.eannot.1556.final_new	near LTR block	I7I48_00118					vacuolar sorting-associated protein	HISTO_AZ.Contig47.eannot.1556.final_new	near LTR block	I7I48_00118					4.50732833784223e-06	0.0219870822091096	1.7161618882302e-08	0.495938064634455	0.622050404854503	2476.0	2142.0	2208.0	1934.0	1830.0	2500.0	2098.0	2203.0	2065.0	1229.0	1482.0	1808.0	1372.0	1338.0	1239.0	1941.0	1303.0	1377.0	1.0	-0.154624854107022	-0.547797675137333	-0.0481992221325163	0.0326107924734682
ucsf_hc.01_1.G217B.00435	ucsf_hc.01_1.G217B.00435		hypothetical protein		near LTR block	I7I48_00121					hypothetical protein		near LTR block	I7I48_00121					0.0899530921681373	0.894576657016551	0.174483093001932	0.0108896226609311	3.19451988721075e-05	132.0	116.0	110.0	113.0	116.0	128.0	112.0	156.0	157.0	106.0	127.0	143.0	71.0	110.0	69.0	83.0	52.0	63.0	1.0	-0.0259369027965141	-0.207513302497428	-0.467020873791324	-0.921397976708665
ucsf_hc.01_1.G217B.00436	ucsf_hc.01_1.G217B.00436		hypothetical protein		near LTR block	I7I48_00122					hypothetical protein		near LTR block	I7I48_00122					0.0958530615588966	0.280106932829544	0.000909050454007367	0.726327769668063	2.98446637663803e-10	13337.0	10111.0	11835.0	12461.0	11363.0	13566.0	12359.0	15312.0	14060.0	7372.0	10303.0	11077.0	8341.0	9094.0	8137.0	7557.0	5274.0	5444.0	1.0	0.065153636647346	-0.204029072777816	-0.0205136677506186	-0.65002332761954
ucsf_hc.01_1.G217B.00437	ucsf_hc.01_1.G217B.00437		hypothetical protein		near LTR block	I7I48_00123					hypothetical protein		near LTR block	I7I48_00123					2.29777936037638e-10	1.7704481274169e-05	0.839439313035424	0.000673772951763795	4.61979125136573e-06	2399.0	1635.0	2003.0	1205.0	1235.0	1766.0	2872.0	2698.0	2716.0	571.0	624.0	830.0	884.0	833.0	808.0	1281.0	955.0	1011.0	1.0	-0.548702801237498	0.0179251407479004	0.466753147315913	0.688817788654517
ucsf_hc.01_1.G217B.00438	ucsf_hc.01_1.G217B.00438		ATP-binding cassette protein	HISTO_AZ.Contig47.Fgenesh_histo.23.final_new	near LTR block	I7I48_00124					ATP-binding cassette protein	HISTO_AZ.Contig47.Fgenesh_histo.23.final_new	near LTR block	I7I48_00124					0.00056827525275532	0.0367619152664422	1.4636525121202e-09	3.38950469243258e-10	5.44420795419958e-10	69.0	40.0	60.0	85.0	61.0	87.0	239.0	285.0	250.0	70.0	84.0	93.0	244.0	265.0	248.0	346.0	217.0	214.0	1.0	0.443006468198382	1.75551292722194	1.75582434970923	1.64216599071402
ucsf_hc.01_1.G217B.00439	ucsf_hc.01_1.G217B.00439		hypothetical protein			I7I48_00125					hypothetical protein			I7I48_00125					0.000941938026086147	0.0184661887398558	0.401349221806998	0.427564685866511	0.372208329807411	50.0	35.0	43.0	22.0	23.0	35.0	47.0	56.0	49.0	20.0	10.0	24.0	18.0	23.0	15.0	13.0	14.0	14.0	1.0	-0.704541135594013	-0.198474329627307	0.269762882074192	-0.302739124556878
ucsf_hc.01_1.G217B.00440	ucsf_hc.01_1.G217B.00440		hypothetical protein	HISTO_AZ.Contig47.Fgenesh_histo.24.final_new		I7I48_00126					hypothetical protein	HISTO_AZ.Contig47.Fgenesh_histo.24.final_new		I7I48_00126					4.81860807058243e-05	0.486459544257472	2.84304550139398e-06	2.75405824526135e-10	0.000280100945647927	1400.0	1062.0	1345.0	1239.0	1196.0	1561.0	2089.0	2223.0	2257.0	1048.0	1380.0	1643.0	2003.0	2023.0	1810.0	1966.0	1397.0	1414.0	1.0	0.0456694578578132	0.343683047610416	0.667917021701748	0.235798702862259
ucsf_hc.01_1.G217B.00441	ucsf_hc.01_1.G217B.00441		hypothetical protein			I7I48_00127					hypothetical protein			I7I48_00127					0.0401954202124501	0.219610524047014	0.000189331370475525	0.0036301985269058	7.85660719093815e-06	45.0	50.0	47.0	50.0	53.0	69.0	111.0	113.0	100.0	19.0	30.0	42.0	43.0	42.0	46.0	83.0	59.0	59.0	1.0	0.251753481687015	0.738365207700146	0.689901318971295	1.16109508463762
ucsf_hc.01_1.G217B.00442	ucsf_hc.01_1.G217B.00442		WD domain-containing protein	HISTO_AZ.Contig47-snap.40.final_new		I7I48_00128					WD domain-containing protein	HISTO_AZ.Contig47-snap.40.final_new		I7I48_00128					0.000491941651216651	0.000164312332570312	0.699796451829261	0.2549535258289	1.15818573187888e-06	2488.0	2198.0	2325.0	1919.0	1736.0	2183.0	2896.0	3529.0	3306.0	1354.0	1720.0	2058.0	1602.0	1596.0	1688.0	2812.0	1929.0	2088.0	1.0	-0.290883167015531	0.0225309112797545	0.0758174918481078	0.41514508280449
ucsf_hc.01_1.G217B.00443	ucsf_hc.01_1.G217B.00443		hypothetical protein	HISTO_AZ.Contig47.eannot.1694.final_new		I7I48_00129					hypothetical protein	HISTO_AZ.Contig47.eannot.1694.final_new		I7I48_00129					0.00918158036579914	0.212848328797084	7.30934319933952e-08	0.000601305602970532	0.00424139830694225	56277.0	38347.0	55361.0	42646.0	42909.0	53783.0	37756.0	44274.0	42455.0	44101.0	51436.0	55416.0	52761.0	63363.0	58734.0	51395.0	37708.0	37720.0	1.0	-0.116707345703384	-0.699446031729895	0.341710093082378	-0.260787211933913
ucsf_hc.01_1.G217B.00444	ucsf_hc.01_1.G217B.00444		heme/steroid binding domain-containing protein	HISTO_AZ.Contig47.Fgenesh_histo.26.final_new		I7I48_00130					heme/steroid binding domain-containing protein	HISTO_AZ.Contig47.Fgenesh_histo.26.final_new		I7I48_00130					0.000384492341560089	6.64758912278419e-05	1.14975059053841e-10	2.72282984266381e-10	3.95705973098466e-16	13540.0	11156.0	11987.0	10151.0	9186.0	11286.0	9425.0	10918.0	10651.0	9456.0	12884.0	15371.0	7135.0	7649.0	6472.0	4885.0	3646.0	4110.0	1.0	-0.285077787180764	-0.691157951958447	-0.672931542198025	-1.55959366437879
ucsf_hc.01_1.G217B.00445	ucsf_hc.01_1.G217B.00445	GTR2	GTP-binding protein GTR2	HISTO_AZ.Contig47.eannot.1562.final_new		I7I48_00131					GTP-binding protein GTR2	HISTO_AZ.Contig47.eannot.1562.final_new		I7I48_00131					1.0844491300885e-06	0.495493783128327	7.0633201185737e-12	0.202891260296867	3.77525440837376e-11	19477.0	16143.0	18959.0	18864.0	17330.0	20625.0	15487.0	15268.0	15327.0	10134.0	13003.0	14967.0	11908.0	12446.0	11518.0	9982.0	7467.0	7500.0	1.0	0.0352606116099334	-0.688883261607848	0.0592419043829988	-0.605109613064424
ucsf_hc.01_1.G217B.00446	ucsf_hc.01_1.G217B.00446		acid phosphatase	HISTO_AZ.Contig47.Fgenesh_histo.28.final_new		I7I48_00132					acid phosphatase	HISTO_AZ.Contig47.Fgenesh_histo.28.final_new		I7I48_00132					5.16687248393701e-08	5.75658069382779e-08	0.000635139855577046	4.21852576483417e-10	3.82069077500677e-07	12088.0	9288.0	11276.0	7800.0	7790.0	9245.0	13015.0	13307.0	12950.0	9514.0	12803.0	15161.0	7699.0	8073.0	7441.0	11853.0	8692.0	9059.0	1.0	-0.414930840669674	-0.174685796464537	-0.536914282786629	-0.326645129474777
ucsf_hc.01_1.G217B.00447	ucsf_hc.01_1.G217B.00447		SAM dependent methyltransferase	HISTO_AZ.Contig47.Fgenesh_histo.48.final_new		I7I48_00133					SAM dependent methyltransferase	HISTO_AZ.Contig47.Fgenesh_histo.48.final_new		I7I48_00133					0.464084611155126	0.0201421068129644	3.7669004385026e-11	0.106260825607886	7.75732223376685e-13	453.0	438.0	517.0	431.0	335.0	412.0	1369.0	1570.0	1572.0	306.0	429.0	570.0	347.0	352.0	325.0	1603.0	1184.0	1148.0	1.0	-0.284537371094855	1.23478154036739	-0.190787084686622	1.60659761162091
ucsf_hc.01_1.G217B.00448	ucsf_hc.01_1.G217B.00448		hypothetical protein			I7I48_00134					hypothetical protein			I7I48_00134					0.00183804883737066	1.89162215487104e-05	1.06741945356166e-05	0.0134748761767629	0.946704119739888	359.0	367.0	337.0	209.0	218.0	206.0	318.0	291.0	284.0	190.0	206.0	276.0	162.0	148.0	147.0	301.0	173.0	204.0	1.0	-0.771799483819564	-0.697792097379381	-0.406453133639565	0.00953856594344882
ucsf_hc.01_1.G217B.00449	ucsf_hc.01_1.G217B.00449		aldo/keto reductase	HISTO_AZ.Contig47.Fgenesh_Neurospora.75.final_new		I7I48_00135					aldo/keto reductase	HISTO_AZ.Contig47.Fgenesh_Neurospora.75.final_new		I7I48_00135					4.53005287582071e-06	1.33876981842529e-10	1.63704201321686e-12	1.8068673491394e-10	5.61276639759591e-12	54.0	39.0	44.0	213.0	181.0	232.0	322.0	398.0	335.0	69.0	82.0	103.0	245.0	231.0	229.0	378.0	266.0	291.0	1.0	2.15713376389733	2.4851268259642	1.61417272931647	1.87849428414187
ucsf_hc.01_1.G217B.00450	ucsf_hc.01_1.G217B.00450		hypothetical protein			I7I48_00136					hypothetical protein			I7I48_00136					0.954723342916055	0.0331781424375	0.656136977013581	0.000696443366430367	0.0891020748718535	26.0	34.0	23.0	48.0	41.0	42.0	44.0	38.0	40.0	28.0	20.0	25.0	53.0	53.0	35.0	39.0	26.0	37.0	1.0	0.646739156488707	0.125317644162962	1.09153991819748	0.496622947276107
ucsf_hc.01_1.G217B.00451	ucsf_hc.01_1.G217B.00451	TRZ1	ribonuclease Z	HISTO_AZ.Contig47-snap.46.final_new		I7I48_00137					ribonuclease Z	HISTO_AZ.Contig47-snap.46.final_new		I7I48_00137					9.42247809885725e-06	0.00167826093090346	0.80032297701825	0.61192627167602	0.214173052808893	8657.0	6494.0	8567.0	9566.0	9204.0	9883.0	9611.0	11750.0	11297.0	7264.0	9753.0	10258.0	7544.0	8598.0	7935.0	10799.0	7507.0	7475.0	1.0	0.259466723884894	0.0180494963217344	-0.0371431189698379	-0.0855957101378939
ucsf_hc.01_1.G217B.00452	ucsf_hc.01_1.G217B.00452		bZIP family transcription factor	HISTO_AZ.Contig47.eannot.1570.final_new		I7I48_00138					bZIP family transcription factor	HISTO_AZ.Contig47.eannot.1570.final_new		I7I48_00138					0.848251595052045	0.00670774263107594	2.30161272674387e-07	1.60221703291508e-10	0.181125929606633	12136.0	10026.0	11659.0	11713.0	12248.0	14656.0	11180.0	11876.0	11782.0	8076.0	9698.0	11887.0	15664.0	14279.0	12917.0	12295.0	9362.0	9336.0	1.0	0.164990667500072	-0.402745843473348	0.67342372457195	0.0705366641517235
ucsf_hc.01_1.G217B.00453	ucsf_hc.01_1.G217B.00453		tRNA-dihydrouridine synthase	HISTO_AZ.Contig47.Fgenesh_histo.51.final_new		I7I48_00139					tRNA-dihydrouridine synthase	HISTO_AZ.Contig47.Fgenesh_histo.51.final_new		I7I48_00139					0.000317283135551469	0.79864735448101	4.68902857923987e-08	0.000599945984130773	1.27106513739858e-11	1039.0	894.0	920.0	1029.0	865.0	1058.0	775.0	826.0	892.0	775.0	1052.0	1270.0	1096.0	1165.0	1136.0	569.0	371.0	389.0	1.0	0.0224366879947135	-0.641867473587161	0.284184672282765	-1.21547910742659
ucsf_hc.01_1.G217B.00454	ucsf_hc.01_1.G217B.00454	DUS1	tRNA-dihydrouridine synthase	HISTO_AZ.Contig47.eannot.1696.final_new		I7I48_00140					tRNA-dihydrouridine synthase	HISTO_AZ.Contig47.eannot.1696.final_new		I7I48_00140					0.0728182982099752	0.000163473041611889	0.035566258841542	0.274250328173521	0.0885346887128258	6007.0	4822.0	5899.0	6363.0	6484.0	7758.0	7758.0	8926.0	8146.0	4042.0	5536.0	6139.0	4497.0	5381.0	5000.0	6673.0	5015.0	5059.0	1.0	0.277283609193892	0.124077576251736	0.0666521990127542	0.100288342063633
ucsf_hc.01_1.G217B.00455	ucsf_hc.01_1.G217B.00455		MIF domain-containing protein	HISTO_AZ.Contig47.Fgenesh_Neurospora.88.final_new		I7I48_00141					MIF domain-containing protein	HISTO_AZ.Contig47.Fgenesh_Neurospora.88.final_new		I7I48_00141					3.11056642722373e-10	0.0248971247160543	0.829026881431058	0.778185393369855	0.996379492893723	1591.0	985.0	1415.0	1386.0	1506.0	1766.0	1658.0	1975.0	1822.0	375.0	446.0	541.0	382.0	431.0	386.0	562.0	392.0	406.0	1.0	0.212490294021316	0.0185471047261823	-0.0382125338603196	0.000547033513740303
ucsf_hc.01_1.G217B.00456	ucsf_hc.01_1.G217B.00456		ADP-ribose 1''-phosphate phosphatase	HISTO_AZ.Contig47.Fgenesh_histo.54.final_new		I7I48_00142					ADP-ribose 1''-phosphate phosphatase	HISTO_AZ.Contig47.Fgenesh_histo.54.final_new		I7I48_00142					1.05620055693514e-07	0.791442609751277	0.00072146176593567	0.0360350457355308	2.45305068695549e-06	147.0	136.0	143.0	138.0	116.0	168.0	126.0	152.0	124.0	196.0	259.0	310.0	177.0	219.0	183.0	206.0	117.0	123.0	1.0	-0.0436597840077759	-0.534306405683838	-0.256731017684458	-0.784737486175561
ucsf_hc.01_1.G217B.00457	ucsf_hc.01_1.G217B.00457		CENP-X superfamily domain-containing protein	HISTO_AZ.Contig47.fgenesh_plus.115.final_new		I7I48_00143					CENP-X superfamily domain-containing protein	HISTO_AZ.Contig47.fgenesh_plus.115.final_new		I7I48_00143					8.95551957452391e-09	0.00131107142617464	5.36306173672508e-08	0.200355205318058	2.97054124145062e-08	7895.0	6242.0	7537.0	6136.0	6027.0	7427.0	7285.0	7757.0	7789.0	3722.0	4574.0	5520.0	4370.0	4645.0	4017.0	4032.0	3018.0	3294.0	1.0	-0.169409850191812	-0.368582095785573	0.0611520123773079	-0.410387931335164
ucsf_hc.01_1.G217B.00458	ucsf_hc.01_1.G217B.00458		putative extracellular serine-rich protein	HISTO_AZ.Contig47-snap.52.final_new		I7I48_00144					putative extracellular serine-rich protein	HISTO_AZ.Contig47-snap.52.final_new		I7I48_00144					0.0191269334524017	0.465091791654752	0.953798981333234	0.104476156016713	0.00031572785339649	228.0	171.0	161.0	157.0	154.0	210.0	249.0	252.0	253.0	138.0	250.0	240.0	165.0	179.0	130.0	169.0	119.0	109.0	1.0	-0.122360192166459	-0.00830024673812302	-0.249923324487368	-0.643362558983515
ucsf_hc.01_1.G217B.00459	ucsf_hc.01_1.G217B.00459	MTW1	Mis12 domain-containing protein	HISTO_AZ.Contig47.Fgenesh_histo.57.final_new		I7I48_00145					Mis12 domain-containing protein	HISTO_AZ.Contig47.Fgenesh_histo.57.final_new		I7I48_00145					0.0101504211932698	0.00055242345212481	0.0401121577008102	1.14146763227313e-07	0.000294530867302487	4162.0	3496.0	4182.0	3368.0	3161.0	3728.0	5642.0	6053.0	5709.0	2972.0	3764.0	4740.0	2404.0	2747.0	2364.0	3804.0	2882.0	3018.0	1.0	-0.230376863443385	0.109877705097542	-0.460788989073733	-0.2297552361595
ucsf_hc.01_1.G217B.00460	ucsf_hc.01_1.G217B.00460		hypothetical protein	HISTO_AZ.Contig47.eannot.1704.final_new		I7I48_00146					hypothetical protein	HISTO_AZ.Contig47.eannot.1704.final_new		I7I48_00146					0.000424569413537813	0.0879580014803517	1.53695374794014e-11	0.229480875013824	2.54004178100898e-12	723.0	638.0	600.0	556.0	583.0	641.0	1755.0	1960.0	1887.0	340.0	420.0	553.0	357.0	398.0	330.0	1345.0	920.0	1085.0	1.0	-0.161493688876204	1.0695740084682	-0.125548979518568	1.35705999459231
ucsf_hc.01_1.G217B.00461	ucsf_hc.01_1.G217B.00461		SWR1-complex protein	HISTO_AZ.Contig47.Fgenesh_histo.69.final_new		I7I48_00147					SWR1-complex protein	HISTO_AZ.Contig47.Fgenesh_histo.69.final_new		I7I48_00147					0.590479071153752	0.578721436295801	0.00109723718801953	0.00107765846368058	9.48961338397232e-08	5100.0	4532.0	5653.0	4685.0	4853.0	5597.0	5440.0	6091.0	6508.0	3548.0	4328.0	5105.0	3416.0	3435.0	3193.0	3852.0	2704.0	2709.0	1.0	-0.0366144112775499	-0.208027190401967	-0.225152321325916	-0.487190955360515
ucsf_hc.01_1.G217B.00462	ucsf_hc.01_1.G217B.00462		hypothetical protein	HISTO_AZ.Contig47.Fgenesh_histo.71.final_new		I7I48_00148					hypothetical protein	HISTO_AZ.Contig47.Fgenesh_histo.71.final_new		I7I48_00148					1.63038873374735e-05	0.00195316373115653	0.107326369978256	0.182570725506223	2.25752310682649e-07	4232.0	3555.0	4257.0	3347.0	3410.0	4075.0	5526.0	5897.0	5868.0	2264.0	3078.0	3293.0	2591.0	2859.0	2747.0	2631.0	1922.0	1973.0	1.0	-0.17777457899321	0.0760460351712942	0.0708577267931858	-0.399287525081927
ucsf_hc.01_1.G217B.00463	ucsf_hc.01_1.G217B.00463		C2H2 zinc finger domain-containing protein	HISTO_AZ.Contig47.Fgenesh_Aspergillus.136.final_new		I7I48_00149					C2H2 zinc finger domain-containing protein	HISTO_AZ.Contig47.Fgenesh_Aspergillus.136.final_new		I7I48_00149					0.000633424515193997	0.0481082145115139	3.0245788672015e-06	0.297192697604631	1.190715837614e-08	148.0	124.0	149.0	117.0	103.0	119.0	290.0	364.0	353.0	118.0	212.0	218.0	193.0	164.0	186.0	462.0	331.0	363.0	1.0	-0.337156465364003	0.806003254828195	0.144335376872955	1.09529759695154
ucsf_hc.01_1.G217B.00464	ucsf_hc.01_1.G217B.00464		Spt20 superfamily domain-containing protein	HISTO_AZ.Contig47.Fgenesh_histo.72.final_new		I7I48_00150					Spt20 superfamily domain-containing protein	HISTO_AZ.Contig47.Fgenesh_histo.72.final_new		I7I48_00150					0.214114358493624	0.968295428489205	3.74500883102747e-06	0.227917485609625	1.92885983331627e-08	9824.0	6827.0	9176.0	7824.0	8386.0	9810.0	8492.0	9010.0	8760.0	6724.0	8127.0	8659.0	7754.0	7863.0	7036.0	6189.0	4602.0	4668.0	1.0	-0.00333378397209128	-0.409600221414514	0.0831399132475905	-0.60814679929577
ucsf_hc.01_1.G217B.00466	ucsf_hc.01_1.G217B.00466		hypothetical protein	HISTO_AZ.Contig47.eannot.1575.final_new		I7I48_00152					hypothetical protein	HISTO_AZ.Contig47.eannot.1575.final_new		I7I48_00152					2.42748441026055e-05	0.000672278092960063	0.0605348891339801	7.69035741064446e-09	2.80888665490349e-08	9228.0	7856.0	8272.0	7416.0	7053.0	8285.0	11176.0	13218.0	12279.0	6726.0	8785.0	10625.0	5881.0	6023.0	5532.0	8027.0	5831.0	6066.0	1.0	-0.180390024843523	0.0826012766691671	-0.431622584027996	-0.380833274762061
ucsf_hc.01_1.G217B.00467	ucsf_hc.01_1.G217B.00467		eukaryotic translation initiation factor subunit eIF2B-gamma	HISTO_AZ.Contig47.eannot.1549.final_new		I7I48_00153					eukaryotic translation initiation factor subunit eIF2B-gamma	HISTO_AZ.Contig47.eannot.1549.final_new		I7I48_00153					0.258613328835738	0.136448634032962	0.956210499631324	0.811395899024667	0.957922374057552	7788.0	5749.0	7698.0	7162.0	7137.0	8509.0	9001.0	10089.0	9751.0	4924.0	6759.0	7558.0	5814.0	6259.0	5452.0	7849.0	5494.0	5788.0	1.0	0.0867399526373518	0.00299721762581751	0.0139731827081926	-0.00287831902324864
ucsf_hc.01_1.G217B.00468	ucsf_hc.01_1.G217B.00468		hypothetical protein	HISTO_AZ.Contig47.Fgenesh_histo.75.final_new		I7I48_00154	Ryp1_ChIP		Ryp3_ChIP		hypothetical protein	HISTO_AZ.Contig47.Fgenesh_histo.75.final_new		I7I48_00154	Ryp1_ChIP		Ryp3_ChIP		0.000843745547369285	0.00349941953313144	2.53394121634404e-09	6.11071894644904e-06	4.94686003315544e-05	242.0	203.0	272.0	167.0	163.0	199.0	748.0	699.0	671.0	125.0	131.0	171.0	67.0	48.0	58.0	278.0	195.0	219.0	1.0	-0.45722621303919	1.11595297574742	-1.16239573326719	0.700888334451081
ucsf_hc.01_1.G217B.00469	ucsf_hc.01_1.G217B.00469		hypothetical protein			I7I48_00155					hypothetical protein			I7I48_00155					0.00524918039317545	0.690552792871189	0.00569018452734572	0.164806031013034	0.0745378914517044	11.0	21.0	21.0	18.0	12.0	15.0	50.0	45.0	50.0	3.0	4.0	7.0	1.0	1.0	6.0	8.0	9.0	12.0	1.0	-0.195623341004297	1.05235488654717	-0.893755728161592	0.981012152450296
ucsf_hc.01_1.G217B.00470	ucsf_hc.01_1.G217B.00470		hypothetical protein			I7I48_00156					hypothetical protein			I7I48_00156					2.25011646538677e-11	5.48133708637233e-08	0.17602483969803	6.06188657611299e-08	0.000385629571252666	1986.0	1603.0	2005.0	1039.0	996.0	1423.0	2317.0	2549.0	2264.0	520.0	607.0	848.0	315.0	306.0	267.0	589.0	431.0	435.0	1.0	-0.72454029817478	-0.0957910209801325	-0.999913245292355	-0.429129520874484
ucsf_hc.01_1.G217B.00471	ucsf_hc.01_1.G217B.00471		hypothetical protein			I7I48_00157					hypothetical protein			I7I48_00157					1.8357321549334e-11	0.00780588234137749	7.33268045178856e-10	0.0153850637131523	0.800286931334165	407.0	329.0	378.0	285.0	295.0	322.0	195.0	199.0	213.0	31.0	48.0	70.0	24.0	42.0	20.0	54.0	51.0	36.0	1.0	-0.328536901821567	-1.32122336285819	-0.669758733603	-0.0593131524288254
ucsf_hc.01_1.G217B.00472	ucsf_hc.01_1.G217B.00472		hypothetical protein			I7I48_00158					hypothetical protein			I7I48_00158					5.51291087068924e-09	0.000490277071654189	6.12609075812599e-07	0.523445972267704	0.104352845960212	201.0	188.0	237.0	117.0	119.0	174.0	155.0	124.0	135.0	30.0	36.0	60.0	36.0	51.0	40.0	63.0	51.0	49.0	1.0	-0.638113537229849	-1.04652124096613	0.171446782433804	0.398021643302466
ucsf_hc.01_1.G217B.00473	ucsf_hc.01_1.G217B.00473		hypothetical protein	HISTO_AZ.Contig47.eannot.1550.final_new		I7I48_00159	Ryp1_ChIP				hypothetical protein	HISTO_AZ.Contig47.eannot.1550.final_new		I7I48_00159	Ryp1_ChIP				0.0766847342717406	0.00320538192922678	9.06378589321659e-08	1.49829847158398e-05	1.14667104171466e-05	17622.0	14358.0	17705.0	17670.0	21579.0	25675.0	12216.0	12397.0	13656.0	11481.0	12036.0	14111.0	8827.0	7762.0	6650.0	9700.0	7827.0	7910.0	1.0	0.351567349239874	-0.821343368707718	-0.570737205959544	-0.566180083545631
ucsf_hc.01_1.G217B.00474	ucsf_hc.01_1.G217B.00474		hypothetical protein	HISTO_AZ.Contig47.Fgenesh_histo.77.final_new		I7I48_00160					hypothetical protein	HISTO_AZ.Contig47.Fgenesh_histo.77.final_new		I7I48_00160					2.37739349634856e-08	0.00273404477330421	0.106509025039333	0.00277013827613755	0.729376608605688	107.0	99.0	96.0	134.0	143.0	204.0	79.0	123.0	135.0	244.0	263.0	273.0	305.0	343.0	303.0	304.0	236.0	212.0	1.0	0.634917748367162	-0.313757742096529	0.434196685346594	-0.0472079858460344
ucsf_hc.01_1.G217B.00475	ucsf_hc.01_1.G217B.00475		MFS membrane sugar transporter	HISTO_AZ.Contig47.eannot.1551.final_new		I7I48_00161	Ryp1_ChIP		Ryp3_ChIP		MFS membrane sugar transporter	HISTO_AZ.Contig47.eannot.1551.final_new		I7I48_00161	Ryp1_ChIP		Ryp3_ChIP		4.13169679162023e-05	1.99302375155274e-05	6.07728081235258e-11	1.01280725887572e-15	4.68192182780694e-17	18841.0	15430.0	16740.0	13634.0	12091.0	12831.0	10305.0	12989.0	12514.0	9180.0	11955.0	12902.0	2198.0	2361.0	2216.0	2076.0	1727.0	1657.0	1.0	-0.424372996307331	-0.962772791857128	-2.18603550093004	-2.63647468491151
ucsf_hc.01_1.G217B.00476	ucsf_hc.01_1.G217B.00476		hypothetical protein	HISTO_AZ.Contig47.eannot.1577.final_new		I7I48_00162					hypothetical protein	HISTO_AZ.Contig47.eannot.1577.final_new		I7I48_00162					0.353291224369581	1.36968825783299e-13	4.45807586174512e-07	6.66250377225775e-08	2.92324987510375e-12	936.0	682.0	954.0	2710.0	2880.0	3427.0	1618.0	1800.0	1839.0	513.0	678.0	920.0	1093.0	1064.0	1056.0	2086.0	1505.0	1682.0	1.0	1.79023182487011	0.591266809343048	0.762992995502869	1.33578075389715
ucsf_hc.01_1.G217B.00477	ucsf_hc.01_1.G217B.00477		hypothetical protein	HISTO_AZ.Contig47.Fgenesh_histo.90.final_new		I7I48_00163					hypothetical protein	HISTO_AZ.Contig47.Fgenesh_histo.90.final_new		I7I48_00163					2.07263220149879e-05	0.00756464419381509	0.738971194451319	0.0022350562553619	0.000677504861679	192.0	137.0	171.0	121.0	116.0	137.0	220.0	265.0	218.0	59.0	75.0	100.0	43.0	58.0	30.0	51.0	46.0	37.0	1.0	-0.438034116537083	0.043264393861145	-0.718995646450862	-0.793343583381279
ucsf_hc.01_1.G217B.00478	ucsf_hc.01_1.G217B.00478		hypothetical protein	HISTO_AZ.Contig47.Fgenesh_histo.91.final_new		I7I48_00165					hypothetical protein	HISTO_AZ.Contig47.Fgenesh_histo.91.final_new		I7I48_00165					3.97363873162181e-07	1.47497019744931e-05	3.23905244976743e-11	1.11445714106199e-07	1.32817030729965e-09	545.0	427.0	436.0	334.0	273.0	358.0	218.0	275.0	236.0	191.0	228.0	298.0	92.0	97.0	103.0	101.0	64.0	72.0	1.0	-0.569276902592735	-1.39518178520742	-1.14523470085001	-1.58789544616075
ucsf_hc.01_1.G217B.00479	ucsf_hc.01_1.G217B.00479		hypothetical protein			I7I48_00166					hypothetical protein			I7I48_00166					0.0146102055325868	0.814828770716674	6.15235130109505e-11	0.715754117107446	1.13804396045538e-07	217.0	126.0	198.0	178.0	183.0	198.0	743.0	750.0	786.0	100.0	126.0	118.0	88.0	120.0	121.0	318.0	237.0	254.0	1.0	0.0425204031612036	1.64524005712124	0.0710466704084263	1.23944424211809
ucsf_hc.01_1.G217B.00480	ucsf_hc.01_1.G217B.00480		hypothetical protein	HISTO_AZ.Contig47-snap.63.final_new		I7I48_00167					hypothetical protein	HISTO_AZ.Contig47-snap.63.final_new		I7I48_00167					4.71437578251044e-07	3.7328496310856e-06	3.67727492661912e-10	0.0018538327984091	0.00128051447740126	2218.0	2128.0	1991.0	1508.0	1299.0	1532.0	1279.0	1591.0	1449.0	863.0	1270.0	1365.0	733.0	904.0	834.0	1083.0	814.0	820.0	1.0	-0.571491407774389	-1.0019178899326	-0.35468866814176	-0.354761156876128
ucsf_hc.01_1.G217B.00482	ucsf_hc.01_1.G217B.00482		oligopeptide transporter	HISTO_AZ.Contig47.Fgenesh_Aspergillus.174.final_new		I7I48_00169					oligopeptide transporter	HISTO_AZ.Contig47.Fgenesh_Aspergillus.174.final_new		I7I48_00169					3.43118278649052e-06	0.436764443526267	0.000318707222066683	0.0406541251557477	4.14343794310795e-15	4589.0	3588.0	3791.0	4157.0	3727.0	4831.0	6235.0	6705.0	7026.0	3557.0	4774.0	6097.0	4770.0	4889.0	4700.0	19631.0	11817.0	13343.0	1.0	0.0633026199564295	0.294410038784151	0.152092616584011	1.63055330842849
ucsf_hc.01_1.G217B.00483	ucsf_hc.01_1.G217B.00483		alpha-glucosidase	HISTO_AZ.Contig47.Fgenesh_histo.98.final_new		I7I48_00170					alpha-glucosidase	HISTO_AZ.Contig47.Fgenesh_histo.98.final_new		I7I48_00170					1.76458017945642e-05	0.0282287872527887	1.25669897626184e-12	6.88012814520517e-07	6.69490350550138e-12	1970.0	1639.0	1826.0	1637.0	1552.0	1913.0	3756.0	4418.0	4201.0	1029.0	1310.0	1567.0	888.0	911.0	881.0	2645.0	1908.0	1896.0	1.0	-0.116484947220153	0.738528236087769	-0.395368184937767	0.727140494242747
ucsf_hc.01_1.G217B.00485	ucsf_hc.01_1.G217B.00485		octanoyltransferase	HISTO_AZ.Contig47.Fgenesh_Aspergillus.176.final_new		I7I48_00172					octanoyltransferase	HISTO_AZ.Contig47.Fgenesh_Aspergillus.176.final_new		I7I48_00172					1.21718331254615e-08	0.939562039903686	2.02102095256622e-05	0.360325435692545	5.44664019682859e-12	2697.0	2286.0	2673.0	2451.0	2422.0	2946.0	4044.0	4403.0	4200.0	2432.0	3294.0	3827.0	2781.0	2903.0	2633.0	1991.0	1679.0	1634.0	1.0	0.00509994067386721	0.277543509907296	-0.0496509017778095	-0.837293788571932
ucsf_hc.01_1.G217B.00486	ucsf_hc.01_1.G217B.00486		hypothetical protein			I7I48_00173					hypothetical protein			I7I48_00173					1.05072895595798e-05	0.4115497547591	0.718389788463141	0.624761431988494	0.0246091644929375	61.0	57.0	65.0	52.0	39.0	75.0	70.0	80.0	88.0	16.0	14.0	24.0	24.0	15.0	16.0	29.0	29.0	28.0	1.0	-0.193072640354516	-0.0716730238666702	0.162270967801447	0.676235201518244
ucsf_hc.01_1.G217B.00487	ucsf_hc.01_1.G217B.00487		hypothetical protein			I7I48_00174					hypothetical protein			I7I48_00174					7.33973243251282e-06	0.102776154485832	0.164267936900919	0.195253216728372	0.0102808652478224	126.0	123.0	119.0	89.0	92.0	123.0	195.0	180.0	205.0	35.0	38.0	64.0	43.0	23.0	33.0	77.0	64.0	64.0	1.0	-0.301067779402008	0.206983833685657	-0.343231109956921	0.602214003008661
ucsf_hc.01_1.G217B.00488	ucsf_hc.01_1.G217B.00488		hypothetical protein	HISTO_AZ.Contig47.Fgenesh_Neurospora.157.final_new		I7I48_00175					hypothetical protein	HISTO_AZ.Contig47.Fgenesh_Neurospora.157.final_new		I7I48_00175					2.42405628316333e-06	0.922826659846801	0.000109589886158663	0.357210518011117	0.0724407692776661	75.0	80.0	74.0	83.0	76.0	71.0	54.0	48.0	58.0	16.0	22.0	22.0	24.0	19.0	24.0	19.0	15.0	7.0	1.0	-0.0232301382044468	-0.959251331206523	0.291576340528875	-0.605927243372443
ucsf_hc.01_1.G217B.00489	ucsf_hc.01_1.G217B.00489		hypothetical protein	HISTO_AZ.Contig47.Fgenesh_histo.118.final_new		I7I48_00176					hypothetical protein	HISTO_AZ.Contig47.Fgenesh_histo.118.final_new		I7I48_00176					0.000745202271585528	0.066246122537543	0.599927076173313	0.122127233258341	0.0144458681699855	95.0	76.0	90.0	93.0	102.0	139.0	111.0	114.0	111.0	36.0	45.0	53.0	39.0	64.0	53.0	90.0	49.0	55.0	1.0	0.321091318313651	-0.0840860727898375	0.336512296192803	0.516907647394312
ucsf_hc.01_1.G217B.00490	ucsf_hc.01_1.G217B.00490		hypothetical protein			I7I48_00177					hypothetical protein			I7I48_00177					0.143995305421975	0.466610438549949	0.185913363623738	4.83867708800176e-05	0.000103631792283966	102.0	113.0	118.0	118.0	120.0	137.0	109.0	150.0	123.0	81.0	107.0	170.0	223.0	172.0	196.0	62.0	65.0	46.0	1.0	0.154717730695645	-0.248770035371619	0.881569673528095	-1.03119934643788
ucsf_hc.01_1.G217B.00491	ucsf_hc.01_1.G217B.00491		amidohydrolase	HISTO_AZ.Contig47.eannot.1582.final_new		I7I48_00178					amidohydrolase	HISTO_AZ.Contig47.eannot.1582.final_new		I7I48_00178					6.44187187362482e-06	0.0643787174362869	2.53046991214723e-10	1.45162514459797e-06	1.70416280871335e-12	2988.0	2185.0	2570.0	2974.0	2774.0	2925.0	1675.0	1980.0	1992.0	2280.0	3214.0	3598.0	3572.0	4004.0	3710.0	1484.0	1132.0	1107.0	1.0	0.144597698500205	-0.89915799423561	0.462032747720697	-1.27835471283072
ucsf_hc.01_1.G217B.00492	ucsf_hc.01_1.G217B.00492	CHA4	C6 transcription factor	HISTO_AZ.Contig47.Fgenesh_Aspergillus.179.final_new		I7I48_00179					C6 transcription factor	HISTO_AZ.Contig47.Fgenesh_Aspergillus.179.final_new		I7I48_00179					4.35932081594856e-05	2.12173313131817e-07	1.59884030874911e-11	2.32392076982451e-13	9.33545740775823e-16	14535.0	12589.0	13249.0	9248.0	9726.0	10434.0	10330.0	10210.0	10552.0	8036.0	9206.0	11333.0	3797.0	4232.0	3655.0	3779.0	2708.0	2961.0	1.0	-0.480753691947451	-0.824352089970357	-1.14875848493761	-1.5955128686845
ucsf_hc.01_1.G217B.00493	ucsf_hc.01_1.G217B.00493		hypothetical protein	HISTO_AZ.Contig47.Fgenesh_histo.121.final_new		I7I48_00180					hypothetical protein	HISTO_AZ.Contig47.Fgenesh_histo.121.final_new		I7I48_00180					1.46627306360274e-10	0.430403034549119	0.00667989710990217	0.000670350856989814	1.0627359128613e-07	709.0	564.0	631.0	644.0	526.0	681.0	653.0	775.0	809.0	184.0	241.0	270.0	151.0	149.0	151.0	138.0	106.0	95.0	1.0	-0.0682687141982377	-0.216344397097656	-0.476243970499087	-1.03050960569131
ucsf_hc.01_1.G217B.00494	ucsf_hc.01_1.G217B.00494		threonyl-tRNA synthetase	HISTO_AZ.Contig47.Fgenesh_histo.122.final_new		I7I48_00181					threonyl-tRNA synthetase	HISTO_AZ.Contig47.Fgenesh_histo.122.final_new		I7I48_00181					0.000347637084811961	0.0495803031338338	0.000813978701578185	0.0140884407659947	1.05757492369871e-09	7510.0	6020.0	7030.0	7389.0	7078.0	8142.0	7149.0	8622.0	8631.0	5489.0	7555.0	7901.0	5420.0	6083.0	5652.0	5640.0	4087.0	4111.0	1.0	0.115942117917416	-0.202032223800265	-0.142675967741256	-0.594959613188887
ucsf_hc.01_1.G217B.00495	ucsf_hc.01_1.G217B.00495		hypothetical protein	HISTO_AZ.Contig47-snap.71.final_new		I7I48_00182					hypothetical protein	HISTO_AZ.Contig47-snap.71.final_new		I7I48_00182					0.346063655041898	0.826666603638404	0.0806789473732733	0.242777973955216	0.270459064855803	1816.0	1461.0	1787.0	1506.0	1627.0	1952.0	1927.0	2099.0	2290.0	1251.0	1417.0	1508.0	1241.0	1161.0	1134.0	1863.0	1305.0	1270.0	1.0	-0.0198078319588113	-0.128315255154628	-0.0970989871238386	0.0851634791794513
ucsf_hc.01_1.G217B.00496	ucsf_hc.01_1.G217B.00496		C6 transcription factor	HISTO_AZ.Contig47.Fgenesh_histo.124.final_new		I7I48_00183					C6 transcription factor	HISTO_AZ.Contig47.Fgenesh_histo.124.final_new		I7I48_00183					1.28078568819449e-08	0.448669528913701	0.000236041242273663	0.0109212708833198	0.0691294030137165	1701.0	1404.0	1562.0	1369.0	1482.0	1715.0	2404.0	2544.0	2743.0	1761.0	2179.0	2328.0	1579.0	1872.0	1584.0	2373.0	1636.0	1782.0	1.0	-0.0575279114812517	0.273079307939759	-0.1759439936351	-0.115352846191265
ucsf_hc.01_1.G217B.00497	ucsf_hc.01_1.G217B.00497		enoyl-CoA hydratase/isomerase	HISTO_AZ.Contig47.eannot.1555.final_new		I7I48_00184					enoyl-CoA hydratase/isomerase	HISTO_AZ.Contig47.eannot.1555.final_new		I7I48_00184					7.57091185086296e-07	5.0191068891218e-11	2.36543764630853e-17	7.49265184619292e-09	2.156316898444e-17	5567.0	4563.0	5129.0	2997.0	3043.0	3376.0	19686.0	22056.0	21373.0	4208.0	5959.0	6662.0	6903.0	7379.0	6419.0	18872.0	13712.0	14730.0	1.0	-0.719371825805395	1.60144921347597	0.449999839670949	1.50368167674061
ucsf_hc.01_1.G217B.00498	ucsf_hc.01_1.G217B.00498	GLR1	glutathione reductase	HISTO_AZ.Contig47.eannot.1598.final_new		I7I48_00185					glutathione reductase	HISTO_AZ.Contig47.eannot.1598.final_new		I7I48_00185					2.79529721419179e-05	0.333643465938751	0.00212592364786705	2.50572481064059e-09	9.82018108503592e-08	13007.0	10297.0	12014.0	12199.0	11276.0	13683.0	12724.0	15629.0	14733.0	9361.0	12884.0	14605.0	15564.0	16914.0	14706.0	19378.0	14025.0	14333.0	1.0	0.0513290085999571	-0.161692099405353	0.507373420801202	0.383084301502914
ucsf_hc.01_1.G217B.00499	ucsf_hc.01_1.G217B.00499	PBS2	dual specificity mitogen-activated protein kinase dSOR1	HISTO_AZ.Contig47.eannot.1600.final_new		I7I48_00186					dual specificity mitogen-activated protein kinase dSOR1	HISTO_AZ.Contig47.eannot.1600.final_new		I7I48_00186					5.96606800370295e-11	1.96732941926967e-07	0.1079331345059	0.00131558233352487	0.0209315357743342	13241.0	10573.0	12018.0	14206.0	14731.0	16496.0	15768.0	17897.0	17281.0	12042.0	15368.0	17715.0	14778.0	15718.0	14450.0	19690.0	14021.0	14325.0	1.0	0.321686408773238	0.0619722706966028	0.139967664349371	0.09140042905792
ucsf_hc.01_1.G217B.00500	ucsf_hc.01_1.G217B.00500		no significant blast hit	HISTO_AZ.Contig47.Fgenesh_histo.159.final_new		I7I48_00187					no significant blast hit	HISTO_AZ.Contig47.Fgenesh_histo.159.final_new		I7I48_00187					0.00508994147936014	0.00141065273236623	8.80993516876713e-10	0.564560499672207	0.0214272098612458	1927.0	1521.0	2039.0	2084.0	2138.0	2432.0	1417.0	1456.0	1412.0	1527.0	1925.0	2062.0	1668.0	1898.0	1582.0	2041.0	1374.0	1499.0	1.0	0.259262746936741	-0.798154609539593	0.0423136792260275	-0.167832823898618
ucsf_hc.01_1.G217B.00502	ucsf_hc.01_1.G217B.00502	MFS1	siderochrome-iron transporter MirB	HISTO_AZ.Contig47.Fgenesh_histo.160.final_new		I7I48_00189					siderochrome-iron transporter MirB	HISTO_AZ.Contig47.Fgenesh_histo.160.final_new		I7I48_00189					5.20657087946089e-08	0.00814325366929821	0.000511709172709099	1.74184327325025e-09	7.86320281083641e-18	8320.0	6605.0	8095.0	8770.0	8560.0	10613.0	11868.0	13606.0	14165.0	3022.0	3841.0	4838.0	5951.0	6848.0	7894.0	42305.0	30181.0	32496.0	1.0	0.255858935044132	0.337193872635516	0.964987473404102	3.17541960499883
ucsf_hc.01_1.G217B.00504	ucsf_hc.01_1.G217B.00504		protein kinase domain-containing protein	HISTO_AZ.Contig47.Fgenesh_histo.162.final_new		I7I48_00191					protein kinase domain-containing protein	HISTO_AZ.Contig47.Fgenesh_histo.162.final_new		I7I48_00191					6.56139672374348e-06	0.00424443535547293	1.57402646481412e-07	0.000440637222144843	1.49359263328287e-11	220.0	179.0	210.0	156.0	144.0	187.0	410.0	466.0	464.0	82.0	99.0	147.0	65.0	70.0	59.0	372.0	286.0	291.0	1.0	-0.347382691164921	0.689014503316866	-0.596095029609059	1.54502688339184
ucsf_hc.01_1.G217B.00505	ucsf_hc.01_1.G217B.00505		hypothetical protein	HISTO_AZ.Contig47.eannot.1606.final_new		I7I48_00192					hypothetical protein	HISTO_AZ.Contig47.eannot.1606.final_new		I7I48_00192					0.000244023696398845	0.0506440135781031	0.00762795669591523	9.62271734575338e-05	5.78585947379299e-13	658.0	517.0	535.0	555.0	438.0	473.0	601.0	642.0	620.0	551.0	758.0	776.0	359.0	473.0	452.0	47.0	33.0	37.0	1.0	-0.253542772492598	-0.320122067710709	-0.561752664169206	-4.13401771468842
ucsf_hc.01_1.G217B.00506	ucsf_hc.01_1.G217B.00506		histone acetyltransferase GCN5	HISTO_AZ.Contig47-snap.78.final_new		I7I48_00193					histone acetyltransferase GCN5	HISTO_AZ.Contig47-snap.78.final_new		I7I48_00193					0.000318398890182601	0.105961501961759	1.37450685774852e-10	0.396914130224687	1.51788115233715e-08	484.0	333.0	467.0	479.0	447.0	540.0	1075.0	1315.0	1332.0	427.0	501.0	559.0	482.0	497.0	447.0	1048.0	803.0	732.0	1.0	0.174756813846968	1.09265696195221	0.0845509467972509	0.797150321539208
ucsf_hc.01_1.G217B.00507	ucsf_hc.01_1.G217B.00507		auxin efflux carrier superfamily	HISTO_AZ.Contig47.eannot.1566.final_new		I7I48_00194					auxin efflux carrier superfamily	HISTO_AZ.Contig47.eannot.1566.final_new		I7I48_00194					5.55020712108016e-10	0.164445671914888	0.182995503195277	7.67999726178804e-11	5.50671838173399e-14	3520.0	2688.0	3098.0	2478.0	2833.0	3129.0	4915.0	4432.0	4593.0	5907.0	6266.0	6606.0	2074.0	2477.0	1893.0	1399.0	1140.0	1163.0	1.0	-0.164823580521205	0.137641035735816	-1.41469830843669	-2.34741421072893
ucsf_hc.01_1.G217B.00508	ucsf_hc.01_1.G217B.00508		hypothetical protein			I7I48_00195					hypothetical protein			I7I48_00195					0.667679165994836	0.452506162822611	5.19226420051823e-09	1.73062872640771e-05	1.42565531388892e-05	2073.0	1928.0	1935.0	2007.0	1740.0	2073.0	1679.0	1680.0	1814.0	1355.0	1858.0	2074.0	1231.0	1286.0	1122.0	1627.0	1164.0	1254.0	1.0	-0.0546478472676686	-0.646258574979515	-0.390926749070714	-0.380003465670528
ucsf_hc.01_1.G217B.00509	ucsf_hc.01_1.G217B.00509		choline kinase	HISTO_AZ.Contig47.Fgenesh_Aspergillus.138.final_new		I7I48_00196					choline kinase	HISTO_AZ.Contig47.Fgenesh_Aspergillus.138.final_new		I7I48_00196					0.276684585752399	0.0113927248077478	1.00661740599276e-10	0.000431803274211432	4.27837997981267e-14	2890.0	2269.0	2645.0	2688.0	2731.0	3320.0	4999.0	5395.0	5600.0	1911.0	2369.0	2770.0	2441.0	2478.0	2434.0	5694.0	3825.0	4248.0	1.0	0.138941716552014	0.589803157874623	0.206493095088212	0.964583690789907
ucsf_hc.01_1.G217B.00510	ucsf_hc.01_1.G217B.00510		ubiquitin carboxyl-terminal hydrolase	HISTO_AZ.Contig47.eannot.1608.final_new		I7I48_00197					ubiquitin carboxyl-terminal hydrolase	HISTO_AZ.Contig47.eannot.1608.final_new		I7I48_00197					0.232702615916496	0.467881838008415	5.15457873782558e-05	0.729495062568654	0.422765692678131	6115.0	5374.0	5970.0	5833.0	5259.0	5824.0	5328.0	6684.0	5815.0	3914.0	5768.0	6864.0	4267.0	5257.0	4990.0	6762.0	4962.0	5362.0	1.0	-0.0699578115391786	-0.422756387362125	-0.0321438096619895	0.0681919666953474
ucsf_hc.01_1.G217B.00511	ucsf_hc.01_1.G217B.00511		hypothetical protein			I7I48_00198					hypothetical protein			I7I48_00198					0.00272417851762606	0.642394360657761	0.0340518613213393	0.896982464105185	0.0909001757437748	251.0	215.0	218.0	250.0	219.0	260.0	227.0	266.0	283.0	117.0	120.0	200.0	117.0	139.0	141.0	136.0	116.0	106.0	1.0	0.0665259748279692	-0.266822581955007	0.0220277329211911	-0.264472316082864
ucsf_hc.01_1.G217B.00512	ucsf_hc.01_1.G217B.00512		hypothetical protein	HISTO_AZ.Contig47.Fgenesh_histo.97.final_new		I7I48_00199					hypothetical protein	HISTO_AZ.Contig47.Fgenesh_histo.97.final_new		I7I48_00199					0.179772911942617	0.13541162635567	0.556172141809947	0.00606247179214276	0.0855842790586766	69.0	36.0	58.0	49.0	36.0	38.0	71.0	68.0	60.0	23.0	50.0	38.0	53.0	55.0	60.0	53.0	41.0	55.0	1.0	-0.415176065128896	-0.137636228044571	0.774349865123291	0.453440687984369
ucsf_hc.01_1.G217B.00513	ucsf_hc.01_1.G217B.00513		C6 transcription factor	HISTO_AZ.Contig47.eannot.1610.final_new		I7I48_00200	Ryp1_ChIP		Ryp3_ChIP		C6 transcription factor	HISTO_AZ.Contig47.eannot.1610.final_new		I7I48_00200	Ryp1_ChIP		Ryp3_ChIP		3.69463980189218e-11	0.000125691477616388	6.36582922762878e-10	9.39088775992266e-18	0.0649062588941039	225.0	173.0	205.0	262.0	372.0	360.0	723.0	713.0	770.0	528.0	672.0	686.0	4546.0	4612.0	4350.0	620.0	522.0	507.0	1.0	0.681288460754376	1.42255645335645	2.9854129174621	-0.189245674005166
ucsf_hc.01_1.G217B.00514	ucsf_hc.01_1.G217B.00514		hypothetical protein			I7I48_00201					hypothetical protein			I7I48_00201					5.53482796019488e-08	0.00452627906494831	1.19228091442689e-06	6.70541770151533e-14	0.254246974914658	55.0	39.0	39.0	68.0	77.0	100.0	162.0	146.0	248.0	139.0	163.0	185.0	1031.0	1013.0	1059.0	165.0	124.0	134.0	1.0	0.852641032304986	1.57866334778836	2.81307709824504	-0.198872706670608
ucsf_hc.01_1.G217B.00515	ucsf_hc.01_1.G217B.00515		hypothetical protein			I7I48_00202					hypothetical protein			I7I48_00202					0.0129982098358927	4.54682161452692e-05	0.0558850889069007	0.0559432948853202	3.47876224543546e-07	57.0	52.0	59.0	105.0	101.0	127.0	97.0	90.0	107.0	66.0	60.0	84.0	51.0	47.0	45.0	29.0	22.0	12.0	1.0	0.956116485724803	0.35165447883826	-0.39492718536814	-1.75549631624099
ucsf_hc.01_1.G217B.00516	ucsf_hc.01_1.G217B.00516		hypothetical protein			I7I48_00203					hypothetical protein			I7I48_00203					0.00454731777490138	0.00172591713878514	2.40593334647505e-05	0.000358625991975022	5.43245672293871e-05	23.0	23.0	25.0	46.0	54.0	50.0	71.0	91.0	94.0	47.0	29.0	44.0	13.0	15.0	12.0	21.0	7.0	11.0	1.0	1.03463813409341	1.3784194182752	-1.35975219446307	-1.61884156760622
ucsf_hc.01_1.G217B.00517	ucsf_hc.01_1.G217B.00517		hypothetical protein			I7I48_00204					hypothetical protein			I7I48_00204					0.21743800097179	0.00119324653843338	0.0105970315928354	0.0208867003099874	6.97793779830413e-07	70.0	66.0	68.0	103.0	87.0	136.0	59.0	80.0	61.0	45.0	51.0	54.0	66.0	69.0	54.0	14.0	12.0	16.0	1.0	0.638381015459175	-0.484395521043358	0.473236011582397	-1.80765190428904
ucsf_hc.01_1.G217B.00518	ucsf_hc.01_1.G217B.00518		hypothetical protein			I7I48_00205					hypothetical protein			I7I48_00205					0.0623445375482939	0.531494274050532	0.61507788233446	0.793792374135146	0.00327810740677338	14.0	14.0	6.0	15.0	10.0	17.0	10.0	31.0	16.0	14.0	11.0	32.0	20.0	16.0	16.0	4.0	6.0	6.0	1.0	0.344345741509982	0.238059543124236	0.122121641339284	-1.66941259138431
ucsf_hc.01_1.G217B.00519	ucsf_hc.01_1.G217B.00519		hypothetical protein	HISTO_AZ.Contig47.Fgenesh_histo.101.final_new		I7I48_00206					hypothetical protein	HISTO_AZ.Contig47.Fgenesh_histo.101.final_new		I7I48_00206					0.346326015090805	0.721839887200696	0.00422307011160267	0.000721409770898585	9.79276343070421e-06	26.0	21.0	13.0	18.0	15.0	18.0	4.0	9.0	12.0	14.0	12.0	10.0	2.0	4.0	0.0	2.0	0.0	0.0	1.0	-0.203052107071817	-1.71713251531527	-2.6301358413248	-3.81411520506312
ucsf_hc.01_1.G217B.00520	ucsf_hc.01_1.G217B.00520		hypothetical protein			I7I48_00207					hypothetical protein			I7I48_00207					0.0105157197169497	0.0159711618006953	0.0144026563028095	0.0190779578745045	0.465820485447634	100.0	74.0	91.0	43.0	52.0	85.0	153.0	159.0	192.0	57.0	34.0	61.0	71.0	65.0	67.0	67.0	50.0	49.0	1.0	-0.614840103036584	0.474128183101049	0.612661743874713	0.183844695173757
ucsf_hc.01_1.G217B.00522	ucsf_hc.01_1.G217B.00522		hypothetical protein			I7I48_00209					hypothetical protein			I7I48_00209					1.34313605299592e-10	6.16030949683778e-06	4.58035787340563e-11	8.65737048882341e-14	0.00599547554471377	9.0	12.0	9.0	35.0	31.0	53.0	161.0	181.0	160.0	89.0	119.0	120.0	570.0	585.0	511.0	112.0	66.0	59.0	1.0	1.91152531136846	3.57177471587399	2.48642355401247	-0.480883961435504
ucsf_hc.01_1.G217B.00523	ucsf_hc.01_1.G217B.00523		importin beta-2 subunit	HISTO_AZ.Contig47.Fgenesh_Aspergillus.144.final_new		I7I48_00210	Ryp1_ChIP				importin beta-2 subunit	HISTO_AZ.Contig47.Fgenesh_Aspergillus.144.final_new		I7I48_00210	Ryp1_ChIP				0.0600303223760849	0.157651757784243	0.00767871382128854	0.0753130432846514	0.00353130004092872	11307.0	9009.0	10705.0	9900.0	10988.0	12613.0	14571.0	15884.0	16693.0	7010.0	8587.0	9275.0	8271.0	8369.0	7639.0	12084.0	8072.0	8208.0	1.0	0.0862385317172079	0.158435789838808	0.10360261381116	0.17596872778896
ucsf_hc.01_1.G217B.00524	ucsf_hc.01_1.G217B.00524		hypothetical protein	HISTO_AZ.Contig47.Fgenesh_Neurospora.106.final_new		I7I48_00211					hypothetical protein	HISTO_AZ.Contig47.Fgenesh_Neurospora.106.final_new		I7I48_00211					0.020744993296996	0.00178540221478795	0.00325750031263507	0.00217832193828877	0.00103925883506522	28.0	37.0	35.0	79.0	60.0	78.0	60.0	109.0	94.0	6.0	21.0	20.0	45.0	26.0	33.0	53.0	29.0	36.0	1.0	1.09411063514318	0.922953006850175	1.34898697848686	1.41021104969465
ucsf_hc.01_1.G217B.00525	ucsf_hc.01_1.G217B.00525		SacI domain-containing protein	HISTO_AZ.Contig47.eannot.1612.final_new		I7I48_00212	Ryp1_ChIP				SacI domain-containing protein	HISTO_AZ.Contig47.eannot.1612.final_new		I7I48_00212	Ryp1_ChIP				3.44709622321391e-05	1.91563107443945e-08	6.7665537697994e-09	2.39863258475331e-06	3.2772292860521e-10	2056.0	1631.0	2004.0	2682.0	2789.0	3609.0	3455.0	4165.0	4269.0	1742.0	2102.0	2484.0	2568.0	2609.0	2500.0	4391.0	3134.0	3025.0	1.0	0.64547081808683	0.614018875057802	0.424086273830686	0.736253228686091
ucsf_hc.01_1.G217B.00526	ucsf_hc.01_1.G217B.00526		hypothetical protein			I7I48_00213					hypothetical protein			I7I48_00213					0.00443232241303868	0.000146389754015174	0.388543659114274	0.0360970457165543	0.0831849380910916	66.0	70.0	80.0	134.0	109.0	134.0	104.0	99.0	122.0	71.0	86.0	115.0	105.0	107.0	100.0	123.0	112.0	93.0	1.0	0.778890203153912	0.142391568625179	0.347545340085291	0.271424782375895
ucsf_hc.01_1.G217B.00527	ucsf_hc.01_1.G217B.00527		DUF803 domain-containing protein	HISTO_AZ.Contig47.fgenesh_plus.49.final_new		I7I48_00214					DUF803 domain-containing protein	HISTO_AZ.Contig47.fgenesh_plus.49.final_new		I7I48_00214					3.51232302452444e-05	8.49054737939682e-06	1.31920171584245e-12	2.95065245797062e-05	1.6821711134692e-13	7071.0	5822.0	6996.0	7753.0	8009.0	9094.0	4792.0	5122.0	5390.0	5673.0	7171.0	7724.0	5404.0	5256.0	4921.0	4402.0	3211.0	3099.0	1.0	0.299288418402892	-0.82399442280605	-0.259667339174966	-0.944269741507266
ucsf_hc.01_1.G217B.00528	ucsf_hc.01_1.G217B.00528	COP1	coatomer subunit delta	HISTO_AZ.Contig47.fgenesh_plus.53.final_new		I7I48_00215					coatomer subunit delta	HISTO_AZ.Contig47.fgenesh_plus.53.final_new		I7I48_00215					0.000172545006589014	0.243496274572505	5.77114652564108e-13	3.71896854520893e-07	6.45824743697163e-12	14142.0	11988.0	12610.0	12480.0	11577.0	13940.0	9925.0	10821.0	11120.0	10423.0	12977.0	14960.0	9353.0	9939.0	8774.0	10399.0	7290.0	7398.0	1.0	-0.0528275273941885	-0.729831400583291	-0.308300557573097	-0.615532278485975
ucsf_hc.01_1.G217B.00529	ucsf_hc.01_1.G217B.00529		DUF2420 domain-containing protein	HISTO_AZ.Contig47.Fgenesh_Aspergillus.149.final_new		I7I48_00216	Ryp1_ChIP				DUF2420 domain-containing protein	HISTO_AZ.Contig47.Fgenesh_Aspergillus.149.final_new		I7I48_00216	Ryp1_ChIP				0.780988748729764	2.11256247786339e-05	1.02259808356044e-07	7.74061734176234e-05	7.68271029318782e-12	14551.0	11866.0	12905.0	14862.0	14299.0	18501.0	13509.0	14223.0	14403.0	8989.0	11263.0	13747.0	12329.0	12074.0	11054.0	9011.0	6290.0	6502.0	1.0	0.248699523531421	-0.345511124811452	0.209291083461137	-0.637185826974584
ucsf_hc.01_1.G217B.00530	ucsf_hc.01_1.G217B.00530		hypothetical protein	HISTO_AZ.Contig47.Fgenesh_Neurospora.131.final_new		I7I48_00217					hypothetical protein	HISTO_AZ.Contig47.Fgenesh_Neurospora.131.final_new		I7I48_00217					0.598922129430145	0.134831797529015	1.73622702856846e-11	0.0134065114625944	4.6464049543821e-13	2388.0	1991.0	2303.0	2443.0	2209.0	2596.0	1665.0	1693.0	1701.0	1441.0	1940.0	2329.0	1545.0	1607.0	1441.0	924.0	747.0	792.0	1.0	0.0929944321070035	-0.84776761370351	-0.162948171624816	-1.20200694698731
ucsf_hc.01_1.G217B.00531	ucsf_hc.01_1.G217B.00531		hypothetical protein			I7I48_00218					hypothetical protein			I7I48_00218					9.57877069559201e-06	0.144571391631043	0.00716839342992999	0.469168716786573	0.000662169802339378	69.0	54.0	77.0	96.0	75.0	80.0	63.0	70.0	52.0	15.0	21.0	26.0	22.0	22.0	21.0	14.0	6.0	5.0	1.0	0.295600559528263	-0.562286581928823	0.220019596018687	-1.33671338439505
ucsf_hc.01_1.G217B.00532	ucsf_hc.01_1.G217B.00532		orotidine-5'-phosphate decarboxylase	HISTO_AZ.Contig47-snap.90.final_new		I7I48_00219					orotidine-5'-phosphate decarboxylase	HISTO_AZ.Contig47-snap.90.final_new		I7I48_00219					9.61456602929174e-09	3.24973313663727e-07	9.35524803030066e-07	0.6479934382701	0.000353613026824927	13929.0	11775.0	12177.0	8514.0	8611.0	10244.0	12846.0	13125.0	12654.0	5674.0	7275.0	8769.0	7144.0	6826.0	6047.0	7239.0	4939.0	5941.0	1.0	-0.494517782808992	-0.41797621856054	0.0298311187124636	-0.255615398152931
ucsf_hc.01_1.G217B.00533	ucsf_hc.01_1.G217B.00533	SCS7	inositolphosphorylceramide-B C-26 hydroxylase	HISTO_AZ.Contig47.Fgenesh_histo.132.final_new		I7I48_00220					inositolphosphorylceramide-B C-26 hydroxylase	HISTO_AZ.Contig47.Fgenesh_histo.132.final_new		I7I48_00220					0.165279595756628	0.000341241789185897	0.00471871656554872	0.00141747300293322	5.54219798588914e-05	9363.0	7492.0	7943.0	5981.0	6469.0	7312.0	14197.0	12875.0	12708.0	6478.0	7585.0	9186.0	9316.0	8629.0	7726.0	11853.0	8607.0	9748.0	1.0	-0.350296219221934	0.236986660388657	0.283019826398018	0.382002310595078
ucsf_hc.01_1.G217B.00534	ucsf_hc.01_1.G217B.00534		hypothetical protein	HISTO_AZ.Contig47.Fgenesh_histo.133.final_new		I7I48_00221					hypothetical protein	HISTO_AZ.Contig47.Fgenesh_histo.133.final_new		I7I48_00221					0.0800264999112076	0.073758192147387	0.00829302393387063	0.211874560680387	0.00253995391624553	133.0	115.0	162.0	158.0	167.0	207.0	120.0	160.0	106.0	102.0	157.0	194.0	203.0	144.0	138.0	117.0	68.0	98.0	1.0	0.357563787072707	-0.543559023459403	0.234963867047999	-0.673789835821492
ucsf_hc.01_1.G217B.00535	ucsf_hc.01_1.G217B.00535	PAD1	RNA splicing factor Pad-1	HISTO_AZ.Contig47.Fgenesh_histo.134.final_new		I7I48_00222					RNA splicing factor Pad-1	HISTO_AZ.Contig47.Fgenesh_histo.134.final_new		I7I48_00222					0.00400323454433186	0.00252742249387253	3.02490367564974e-11	0.000495344543220296	4.17118062956603e-12	11354.0	9564.0	10620.0	9608.0	8290.0	10410.0	7846.0	9265.0	9221.0	7830.0	10522.0	12617.0	7871.0	8643.0	7549.0	7261.0	5173.0	5194.0	1.0	-0.182773088260143	-0.710533283830085	-0.210484156764812	-0.8028846624449
ucsf_hc.01_1.G217B.00536	ucsf_hc.01_1.G217B.00536		hypothetical protein	HISTO_AZ.Contig47.Fgenesh_Neurospora.136.final_new		I7I48_00223					hypothetical protein	HISTO_AZ.Contig47.Fgenesh_Neurospora.136.final_new		I7I48_00223					1.29406288425981e-15	8.62642892752055e-09	1.9505076170625e-06	5.23383901639195e-07	2.71542793294979e-08	4323.0	3377.0	3686.0	2503.0	2358.0	2872.0	3911.0	4226.0	4085.0	627.0	813.0	1119.0	526.0	495.0	462.0	603.0	449.0	453.0	1.0	-0.580373660287569	-0.341654835573708	-0.629679387586266	-0.749315773752739
ucsf_hc.01_1.G217B.00537	ucsf_hc.01_1.G217B.00537		phosphatase 2c	HISTO_AZ.Contig47.Fgenesh_Neurospora.164.final_new		I7I48_00224					phosphatase 2c	HISTO_AZ.Contig47.Fgenesh_Neurospora.164.final_new		I7I48_00224					0.721204588187393	0.714772544534178	4.22542762214927e-08	0.00107258026727052	4.97159155953884e-07	5205.0	3744.0	4767.0	4616.0	4598.0	4901.0	3837.0	4571.0	4497.0	3042.0	4028.0	4639.0	4031.0	4454.0	3960.0	3284.0	2513.0	2626.0	1.0	0.0263952513380286	-0.52983195156785	0.235475030069836	-0.466133785672882
ucsf_hc.01_1.G217B.00538	ucsf_hc.01_1.G217B.00538	LEU2	3-isopropylmalate dehydrogenase	HISTO_AZ.Contig47.fgenesh_plus.24.final_new		I7I48_00225					3-isopropylmalate dehydrogenase	HISTO_AZ.Contig47.fgenesh_plus.24.final_new		I7I48_00225					2.03043619602387e-11	0.0275837769499189	0.000967483961365013	7.67466359556955e-10	0.000205826620505884	7413.0	6311.0	6866.0	5863.0	5509.0	6653.0	10282.0	12489.0	12505.0	11515.0	15535.0	17885.0	22170.0	30834.0	29107.0	23507.0	17438.0	17130.0	1.0	-0.217338582781467	0.324218442079196	1.00793123391622	0.379687942451516
ucsf_hc.01_1.G217B.00539	ucsf_hc.01_1.G217B.00539		anaphase-promoting complex subunit 10	HISTO_AZ.Contig47.Fgenesh_histo.137.final_new		I7I48_00226					anaphase-promoting complex subunit 10	HISTO_AZ.Contig47.Fgenesh_histo.137.final_new		I7I48_00226					0.128863336336463	0.744167077401335	0.00162529497547971	0.0626773377816196	0.0022795366959191	3784.0	3140.0	3421.0	3632.0	3392.0	3682.0	3460.0	4303.0	4255.0	2144.0	2947.0	3276.0	2127.0	2496.0	2229.0	2896.0	2158.0	1999.0	1.0	0.0262841183607661	-0.235024317158495	-0.141510045162976	-0.242313670910625
ucsf_hc.01_1.G217B.00540	ucsf_hc.01_1.G217B.00540	PIS1	CDP-diacylglycerol-inositol 3-phosphatidyltransferase PIS	HISTO_AZ.Contig47.eannot.1624.final_new		I7I48_00227					CDP-diacylglycerol-inositol 3-phosphatidyltransferase PIS	HISTO_AZ.Contig47.eannot.1624.final_new		I7I48_00227					0.0742470750307998	0.0241801517453202	9.60145670949603e-07	3.55446558089448e-07	3.20890043060614e-05	2027.0	1699.0	1821.0	1485.0	1622.0	1707.0	1565.0	1519.0	1843.0	1639.0	1827.0	1940.0	1083.0	985.0	860.0	1521.0	1194.0	1141.0	1.0	-0.229285359214397	-0.622168683373171	-0.74636611752063	-0.486039303265724
ucsf_hc.01_1.G217B.00541	ucsf_hc.01_1.G217B.00541		hypothetical protein	HISTO_AZ.Contig47.Fgenesh_histo.167.final_new		I7I48_00228					hypothetical protein	HISTO_AZ.Contig47.Fgenesh_histo.167.final_new		I7I48_00228					0.000459982914971664	0.348411287708999	0.098575426435229	0.22600491740092	0.00997787310207001	104.0	70.0	65.0	93.0	95.0	91.0	87.0	78.0	88.0	22.0	41.0	36.0	20.0	22.0	25.0	24.0	22.0	9.0	1.0	0.213361868050015	-0.347737618826987	-0.394052848747348	-0.897235366461237
ucsf_hc.01_1.G217B.00542	ucsf_hc.01_1.G217B.00542		hypothetical protein			I7I48_00229					hypothetical protein			I7I48_00229					2.13149184316785e-07	0.0601823147306191	0.00136159311565373	0.0244387597656995	0.0760586088172727	788.0	568.0	625.0	703.0	683.0	851.0	694.0	757.0	783.0	317.0	351.0	401.0	396.0	373.0	360.0	475.0	351.0	370.0	1.0	0.15544493807129	-0.267909191990587	0.224074876519397	0.166005745244257
ucsf_hc.01_1.G217B.00543	ucsf_hc.01_1.G217B.00543		hypothetical protein			I7I48_00230					hypothetical protein			I7I48_00230					4.54604296052221e-07	0.49909617863053	2.17747279927522e-05	0.361715512965219	0.370505287517991	223.0	225.0	240.0	187.0	198.0	272.0	159.0	211.0	214.0	67.0	94.0	105.0	77.0	79.0	57.0	117.0	78.0	102.0	1.0	-0.0961818180422938	-0.686947674244741	-0.180317610039012	0.157857482645486
ucsf_hc.01_1.G217B.00544	ucsf_hc.01_1.G217B.00544		sodium transport ATPase	HISTO_AZ.Contig47.eannot.1627.final_new		I7I48_00231					sodium transport ATPase	HISTO_AZ.Contig47.eannot.1627.final_new		I7I48_00231					0.0189701955231494	5.35203865275677e-05	1.55246485674861e-07	0.0845397497577637	6.21322463230793e-16	93267.0	72535.0	75975.0	107482.0	94458.0	114178.0	66293.0	80864.0	80408.0	62220.0	81825.0	92356.0	60024.0	71984.0	64612.0	27414.0	20772.0	20506.0	1.0	0.36739840303982	-0.534525741368331	-0.121986603429136	-1.77551744809978
ucsf_hc.01_1.G217B.00545	ucsf_hc.01_1.G217B.00545		hypothetical protein	HISTO_AZ.Contig47-snap.98.final_new		I7I48_00232					hypothetical protein	HISTO_AZ.Contig47-snap.98.final_new		I7I48_00232					0.821373443725405	0.0736928214694172	0.101554399495913	0.085243074971088	0.647625493508869	59.0	25.0	48.0	112.0	91.0	51.0	35.0	27.0	34.0	26.0	36.0	39.0	43.0	47.0	88.0	88.0	17.0	34.0	1.0	0.863542225580459	-0.853129085881444	0.869717691247582	0.237488183806219
ucsf_hc.01_1.G217B.00546	ucsf_hc.01_1.G217B.00546		hypothetical protein	HISTO_AZ.Contig47.Fgenesh_histo.174.final_new		I7I48_00233					hypothetical protein	HISTO_AZ.Contig47.Fgenesh_histo.174.final_new		I7I48_00233					0.000190201358556782	0.181710491486187	9.61243628381448e-17	0.00077994408939607	1.80755624189631e-16	2184.0	1908.0	2088.0	1924.0	1859.0	2213.0	802.0	910.0	883.0	1212.0	1615.0	1800.0	1220.0	1237.0	1173.0	491.0	353.0	411.0	1.0	-0.06883838242012	-1.6993153971263	-0.202813758285191	-1.87755114517914
ucsf_hc.01_1.G217B.00547	ucsf_hc.01_1.G217B.00547		hypothetical protein			I7I48_00234					hypothetical protein			I7I48_00234					9.67489053083807e-12	2.8988830976097e-05	0.552858146026168	0.0535908780015267	0.464330771168935	697.0	478.0	583.0	815.0	795.0	923.0	711.0	872.0	720.0	73.0	95.0	122.0	123.0	101.0	116.0	119.0	85.0	115.0	1.0	0.509200339189718	-0.0551101643088767	0.371510514266501	0.135337807138467
ucsf_hc.01_1.G217B.00548	ucsf_hc.01_1.G217B.00548		hypothetical protein	HISTO_AZ.Contig47.Fgenesh_Aspergillus.208.final_new		I7I48_00235					hypothetical protein	HISTO_AZ.Contig47.Fgenesh_Aspergillus.208.final_new		I7I48_00235					6.80929937432578e-06	0.36225054758281	8.44643701308184e-09	0.0198566553351134	4.78601255465064e-07	1975.0	1879.0	1662.0	1642.0	1740.0	1875.0	1343.0	1283.0	1457.0	779.0	1174.0	1261.0	1219.0	1105.0	1125.0	708.0	509.0	598.0	1.0	-0.0901632804875945	-0.879110430370709	0.252953296638484	-0.814556311285317
ucsf_hc.01_1.G217B.00549	ucsf_hc.01_1.G217B.00549		hypothetical protein	HISTO_AZ.Contig47.eannot.1629.final_new		I7I48_00236					hypothetical protein	HISTO_AZ.Contig47.eannot.1629.final_new		I7I48_00236					0.000258242512538824	0.337453349550863	4.6146554647825e-10	1.68707468739099e-06	9.63070679889225e-10	694.0	574.0	609.0	664.0	577.0	786.0	1368.0	1555.0	1561.0	534.0	693.0	844.0	891.0	875.0	862.0	394.0	328.0	351.0	1.0	0.0829222969944348	0.808814954101032	0.492434244306369	-0.941412098818109
ucsf_hc.01_1.G217B.00550	ucsf_hc.01_1.G217B.00550		phosphatidylserine decarboxylase proenzyme	HISTO_AZ.Contig47.Fgenesh_Aspergillus.210.final_new		I7I48_00237					phosphatidylserine decarboxylase proenzyme	HISTO_AZ.Contig47.Fgenesh_Aspergillus.210.final_new		I7I48_00237					4.3536008089589e-09	1.2565532484561e-06	7.51722502728079e-07	3.84293388382568e-08	8.95025637651052e-07	4136.0	3296.0	4060.0	5193.0	4989.0	5595.0	6311.0	7467.0	7050.0	4149.0	5548.0	5709.0	6267.0	7182.0	6414.0	8386.0	5772.0	6122.0	1.0	0.436950249892653	0.411412919356819	0.508658738478316	0.39431257490372
ucsf_hc.01_1.G217B.00551	ucsf_hc.01_1.G217B.00551		ubiquitin family protein	HISTO_AZ.Contig47.Fgenesh_histo.191.final_new		I7I48_00238					ubiquitin family protein	HISTO_AZ.Contig47.Fgenesh_histo.191.final_new		I7I48_00238					0.153974906045998	0.0380638987427386	4.44046453210203e-07	9.0280362550191e-08	1.49711163875644e-11	7646.0	6269.0	7430.0	6377.0	6381.0	7476.0	11550.0	12115.0	12445.0	4771.0	6104.0	6869.0	7356.0	6955.0	6380.0	11261.0	7845.0	8174.0	1.0	-0.100214752796382	0.31330397993088	0.364764168584911	0.619327035590721
ucsf_hc.01_1.G217B.00552	ucsf_hc.01_1.G217B.00552		terpene synthase metal binding domain protei	HISTO_AZ.Contig47.Fgenesh_histo.193.final_new		I7I48_00239					terpene synthase metal binding domain protei	HISTO_AZ.Contig47.Fgenesh_histo.193.final_new		I7I48_00239					8.60012884880667e-10	0.594340797167195	5.06280997113435e-09	4.8428539961305e-08	8.66283067859203e-16	748.0	663.0	731.0	678.0	636.0	799.0	1517.0	1571.0	1529.0	228.0	295.0	391.0	516.0	466.0	459.0	1613.0	1173.0	1298.0	1.0	-0.0456119386307687	0.660473259905094	0.807271999187132	2.16930202804295
ucsf_hc.01_1.G217B.00553	ucsf_hc.01_1.G217B.00553		phosphotransferase enzyme family protein	HISTO_AZ.Contig47.Fgenesh_Aspergillus.216.final_new		I7I48_00240					phosphotransferase enzyme family protein	HISTO_AZ.Contig47.Fgenesh_Aspergillus.216.final_new		I7I48_00240					0.12198944335943	0.808731752963025	0.541847845097818	0.718237304333911	0.0453388668526029	19.0	18.0	13.0	19.0	11.0	18.0	25.0	26.0	26.0	9.0	11.0	9.0	8.0	10.0	11.0	14.0	14.0	21.0	1.0	-0.092458860446087	0.181246597433943	0.142411407175193	0.69779272375758
ucsf_hc.01_1.G217B.00554	ucsf_hc.01_1.G217B.00554		hypothetical protein	HISTO_AZ.Contig47.Fgenesh_histo.195.final_new		I7I48_00241					hypothetical protein	HISTO_AZ.Contig47.Fgenesh_histo.195.final_new		I7I48_00241					4.43373244522807e-05	0.0895362051118355	4.01593097952219e-07	2.66876663888199e-17	5.33997800395869e-13	186.0	170.0	190.0	231.0	181.0	250.0	439.0	429.0	495.0	205.0	227.0	329.0	2098.0	2379.0	2078.0	1064.0	733.0	807.0	1.0	0.246851136595195	0.868829022573428	3.25737379307319	1.78365477258466
ucsf_hc.01_1.G217B.00555	ucsf_hc.01_1.G217B.00555		hypothetical protein	HISTO_AZ.Contig47.fgenesh_plus.63.final_new		I7I48_00242					hypothetical protein	HISTO_AZ.Contig47.fgenesh_plus.63.final_new		I7I48_00242					0.00224445976780103	1.79387700874571e-06	3.70541341014707e-12	0.0287425806973078	2.60088300601344e-12	1463.0	1273.0	1447.0	940.0	914.0	1229.0	3388.0	3666.0	3597.0	771.0	1019.0	1343.0	1046.0	1061.0	1033.0	2500.0	1822.0	1884.0	1.0	-0.469563276058567	0.901293698459692	0.159032877508623	0.999457483476064
ucsf_hc.01_1.G217B.00556	ucsf_hc.01_1.G217B.00556	RPS22	40S ribosomal protein S22	HISTO_AZ.Contig47.eannot.1632.final_new		I7I48_00243					40S ribosomal protein S22	HISTO_AZ.Contig47.eannot.1632.final_new		I7I48_00243					0.00010502160144669	0.000706803796170162	0.0524887203484419	0.229469568352761	0.249503350475569	31710.0	24543.0	25109.0	21217.0	20015.0	24218.0	34360.0	32802.0	31594.0	26401.0	30759.0	34443.0	26657.0	33053.0	30021.0	39426.0	28237.0	30451.0	1.0	-0.332649465212757	-0.160725679449703	0.100833632771808	0.0929170835202573
ucsf_hc.01_1.G217B.00557	ucsf_hc.01_1.G217B.00557		ankyrin repeat protein	HISTO_AZ.Contig47.Fgenesh_Aspergillus.10.final_new		I7I48_00244					ankyrin repeat protein	HISTO_AZ.Contig47.Fgenesh_Aspergillus.10.final_new		I7I48_00244					0.713418012383952	0.000191833599978853	0.000689233979040272	3.27375208016362e-06	5.80202785116044e-07	389.0	278.0	261.0	169.0	182.0	234.0	575.0	561.0	583.0	197.0	265.0	310.0	424.0	459.0	354.0	581.0	373.0	479.0	1.0	-0.67872545148335	0.455901739693496	0.822575897781056	0.890907838716329
ucsf_hc.01_1.G217B.00558	ucsf_hc.01_1.G217B.00558		importin subunit beta-1	HISTO_AZ.Contig47.Fgenesh_histo.205.final_new		I7I48_00245					importin subunit beta-1	HISTO_AZ.Contig47.Fgenesh_histo.205.final_new		I7I48_00245					0.000368216582767632	0.772609170231368	0.988944197403815	0.000653452352559365	0.222426218926206	2177.0	1997.0	2177.0	1770.0	2388.0	2170.0	3080.0	2755.0	2833.0	2218.0	2610.0	2945.0	1775.0	1792.0	1500.0	2525.0	2358.0	2155.0	1.0	-0.0410377873740604	-0.00167045945684219	-0.477527699702339	-0.139896711064718
ucsf_hc.01_1.G217B.00559	ucsf_hc.01_1.G217B.00559	KAP95	importin subunit beta-1			I7I48_00246					importin subunit beta-1			I7I48_00246					2.46669592301692e-08	0.0206813982230953	0.220802680356537	7.05129994702648e-08	7.21371174569351e-06	11881.0	9534.0	10401.0	11494.0	11881.0	12666.0	12254.0	13719.0	15245.0	11451.0	14478.0	15073.0	8495.0	8995.0	8398.0	13083.0	9699.0	9268.0	1.0	0.160739684029054	-0.0761391649181471	-0.525618534785662	-0.361658076233255
ucsf_hc.01_1.G217B.00560	ucsf_hc.01_1.G217B.00560	APC4	anaphase-promoting complex component Cut20/Apc4	HISTO_AZ.Contig47.Fgenesh_histo.206.final_new		I7I48_00247					anaphase-promoting complex component Cut20/Apc4	HISTO_AZ.Contig47.Fgenesh_histo.206.final_new		I7I48_00247					0.480928784850695	0.0694840213468101	0.0267062168185787	1.01726145202995e-06	1.25777853581065e-08	3485.0	2874.0	3320.0	3041.0	2828.0	3211.0	3604.0	4318.0	4159.0	2187.0	3133.0	3384.0	1864.0	2116.0	1848.0	2283.0	1725.0	1824.0	1.0	-0.115414225212137	-0.128962260825757	-0.429514982668129	-0.56722434870157
ucsf_hc.01_1.G217B.00561	ucsf_hc.01_1.G217B.00561		hypothetical protein	HISTO_AZ.Contig47-snap.110.final_new		I7I48_00248					hypothetical protein	HISTO_AZ.Contig47-snap.110.final_new		I7I48_00248					2.9856284285239e-08	0.633549788227596	1.61280567236702e-10	9.11535637368713e-14	3.85221315302574e-10	771.0	509.0	755.0	663.0	686.0	778.0	1844.0	1950.0	1852.0	798.0	1056.0	1251.0	2796.0	2757.0	2440.0	2208.0	1731.0	1769.0	1.0	0.0521275278132625	1.03781364727485	1.51122554738224	0.887524511561488
ucsf_hc.01_1.G217B.00562	ucsf_hc.01_1.G217B.00562		hypothetical protein			I7I48_00249					hypothetical protein			I7I48_00249					2.06353910453845e-05	0.0217121949494483	1.04720619896933e-10	0.0072226826716796	6.16369098441223e-11	279.0	255.0	264.0	231.0	186.0	245.0	778.0	862.0	880.0	284.0	321.0	445.0	397.0	374.0	386.0	975.0	632.0	740.0	1.0	-0.297912664601391	1.2103166664958	0.290773287907145	1.16473156143641
ucsf_hc.01_1.G217B.00563	ucsf_hc.01_1.G217B.00563		von Willebrand factor	HISTO_AZ.Contig47-snap.111.final_new		I7I48_00250					von Willebrand factor	HISTO_AZ.Contig47-snap.111.final_new		I7I48_00250					5.80524173006314e-05	0.151203848605452	7.89289091595166e-12	7.53624294156687e-05	2.01392760946201e-13	305.0	206.0	299.0	333.0	270.0	350.0	1077.0	1328.0	1290.0	109.0	121.0	163.0	228.0	213.0	194.0	1203.0	712.0	724.0	1.0	0.215576418674884	1.74801276574181	0.838409597039445	2.73495081905493
ucsf_hc.01_1.G217B.00564	ucsf_hc.01_1.G217B.00564		hypothetical protein			I7I48_00251					hypothetical protein			I7I48_00251					0.79463187666592	0.74715919192037	0.777610598847677	0.732202930100626	0.0751548124378271	31.0	27.0	34.0	28.0	28.0	47.0	34.0	40.0	45.0	36.0	21.0	31.0	30.0	28.0	15.0	19.0	21.0	16.0	1.0	0.113226396370499	-0.0832585722892509	-0.116732765200374	-0.592050809223842
ucsf_hc.01_1.G217B.00565	ucsf_hc.01_1.G217B.00565		hypothetical protein			I7I48_00252					hypothetical protein			I7I48_00252					0.686166085260493	0.0704019874110755	0.00023698462193293	0.413942887798488	0.000641937643092484	13.0	6.0	8.0	13.0	14.0	18.0	34.0	30.0	36.0	4.0	11.0	12.0	11.0	6.0	14.0	27.0	19.0	21.0	1.0	0.725188469749716	1.429079614463	0.329379324144255	1.34830616849071
ucsf_hc.01_1.G217B.00566	ucsf_hc.01_1.G217B.00566	PTH11	Pth11-like integral membrane protein	HISTO_AZ.Contig47-snap.112.final_new		I7I48_00253					Pth11-like integral membrane protein	HISTO_AZ.Contig47-snap.112.final_new		I7I48_00253					0.477824787304691	0.338132582569383	2.71847328187407e-09	7.4191850083823e-06	2.76507924271679e-09	84.0	63.0	78.0	76.0	79.0	100.0	226.0	241.0	279.0	44.0	64.0	73.0	106.0	97.0	99.0	197.0	136.0	147.0	1.0	0.154659359399956	1.27459678880141	0.882934896092224	1.40697157692369
ucsf_hc.01_1.G217B.00567	ucsf_hc.01_1.G217B.00567		hypothetical protein			I7I48_00254					hypothetical protein			I7I48_00254					0.228127920099015	0.0174289467056568	6.20804657432385e-05	0.259526962954905	0.643863875372272	138.0	99.0	139.0	73.0	79.0	135.0	261.0	289.0	259.0	105.0	121.0	146.0	138.0	122.0	121.0	163.0	113.0	114.0	1.0	-0.438303239904382	0.661098859794543	0.178421880074227	0.0705520003534852
ucsf_hc.01_1.G217B.00568	ucsf_hc.01_1.G217B.00568		GNAT family acetyltransferase	HISTO_AZ.Contig47.Fgenesh_histo.13.final_new		I7I48_00255					GNAT family acetyltransferase	HISTO_AZ.Contig47.Fgenesh_histo.13.final_new		I7I48_00255					4.55358484600323e-05	3.15223426393296e-07	2.75796565789976e-06	9.22086243651631e-08	2.26891525148044e-07	95.0	94.0	84.0	227.0	187.0	223.0	240.0	255.0	210.0	109.0	155.0	152.0	278.0	259.0	247.0	322.0	234.0	251.0	1.0	1.1947350598873	0.916826695340994	1.05995772884633	0.960478163795579
ucsf_hc.01_1.G217B.00569	ucsf_hc.01_1.G217B.00569		BTB/POZ domain-containing protein	HISTO_AZ.Contig47.Fgenesh_histo.14.final_new		I7I48_00256	Ryp1_ChIP		Ryp3_ChIP		BTB/POZ domain-containing protein	HISTO_AZ.Contig47.Fgenesh_histo.14.final_new		I7I48_00256	Ryp1_ChIP		Ryp3_ChIP		5.21667056383905e-06	5.49884505230628e-06	6.22680399890501e-08	1.61334868174426e-10	1.29685574476046e-09	75.0	57.0	99.0	145.0	183.0	218.0	323.0	298.0	259.0	128.0	158.0	169.0	480.0	494.0	422.0	531.0	364.0	391.0	1.0	1.22656437570419	1.49292970535019	1.75909099352284	1.4981417458221
ucsf_hc.01_1.G217B.00570	ucsf_hc.01_1.G217B.00570		no significant blast hit	HISTO_AZ.Contig47.Fgenesh_histo.15.final_new		I7I48_00257	Ryp1_ChIP		Ryp3_ChIP		no significant blast hit	HISTO_AZ.Contig47.Fgenesh_histo.15.final_new		I7I48_00257	Ryp1_ChIP		Ryp3_ChIP		0.00681195976169288	1.40149906108589e-06	0.0434858907879938	1.02149678670434e-09	7.87609388006435e-09	192.0	183.0	196.0	328.0	295.0	386.0	319.0	311.0	285.0	182.0	208.0	243.0	410.0	452.0	419.0	548.0	346.0	363.0	1.0	0.794273754222796	0.229761852913591	1.16084517102514	0.98498518205375
ucsf_hc.01_1.G217B.00571	ucsf_hc.01_1.G217B.00571	CDC45	DNA replication initiation factor Cdc45	HISTO_AZ.Contig47.eannot.1595.final_new		I7I48_00258	Ryp1_ChIP		Ryp3_ChIP		DNA replication initiation factor Cdc45	HISTO_AZ.Contig47.eannot.1595.final_new		I7I48_00258	Ryp1_ChIP		Ryp3_ChIP		5.66564148821443e-08	1.43331761590527e-08	4.12961447879866e-07	0.0486886263917571	0.307298910620963	5047.0	4090.0	5214.0	7145.0	6704.0	7899.0	7828.0	9383.0	8843.0	4338.0	6147.0	7341.0	4883.0	5097.0	4730.0	6975.0	4962.0	5027.0	1.0	0.579538285447908	0.414143468019056	-0.118738730394945	-0.057765824384453
ucsf_hc.01_1.G217B.00572	ucsf_hc.01_1.G217B.00572	GPI8	GPI-anchor transamidase	HISTO_AZ.Contig47-snap.116.final_new		I7I48_00259					GPI-anchor transamidase	HISTO_AZ.Contig47-snap.116.final_new		I7I48_00259					4.56770171489119e-09	0.0206000602653149	1.75097299927656e-08	0.00625114973755644	1.74732419050361e-09	5973.0	4881.0	5104.0	5403.0	5633.0	6633.0	9296.0	9960.0	9882.0	5362.0	6746.0	7352.0	6424.0	6959.0	6065.0	10964.0	7952.0	8302.0	1.0	0.122652941471475	0.423646976329772	0.139444623518988	0.484062238756498
ucsf_hc.01_1.G217B.00573	ucsf_hc.01_1.G217B.00573		F-box domain-containing protein	HISTO_AZ.Contig47.Fgenesh_Aspergillus.40.final_new		I7I48_00260					F-box domain-containing protein	HISTO_AZ.Contig47.Fgenesh_Aspergillus.40.final_new		I7I48_00260					1.17113114770503e-10	0.0182897078970036	9.79613068476521e-16	1.67548938779388e-05	2.11177052757191e-15	3612.0	3026.0	3138.0	3250.0	3580.0	4126.0	10633.0	11483.0	11678.0	3722.0	4770.0	5175.0	3326.0	3528.0	3299.0	12844.0	9146.0	9242.0	1.0	0.138116403957098	1.34308845490094	-0.28534517008056	1.19053226314343
ucsf_hc.01_1.G217B.00574	ucsf_hc.01_1.G217B.00574		hypothetical protein			I7I48_00261					hypothetical protein			I7I48_00261					1.67539754711581e-08	0.814715597619771	2.62569388287984e-11	0.00235307589646533	1.31531257437221e-10	138.0	149.0	117.0	132.0	130.0	157.0	510.0	607.0	639.0	236.0	282.0	310.0	174.0	208.0	181.0	807.0	543.0	575.0	1.0	0.0414755926953151	1.67973131599283	-0.412327341054006	1.21599343490828
ucsf_hc.01_1.G217B.00576	ucsf_hc.01_1.G217B.00576		DUF1014 domain-containing protein	HISTO_AZ.Contig47.fgenesh_plus.36.final_new		I7I48_00263					DUF1014 domain-containing protein	HISTO_AZ.Contig47.fgenesh_plus.36.final_new		I7I48_00263					1.67539754711581e-08	0.719998173677191	1.38920016851519e-13	1.85749297302554e-08	1.55410480933627e-15	4696.0	3976.0	4404.0	4165.0	4168.0	4791.0	9949.0	11201.0	10880.0	3846.0	5206.0	6312.0	6126.0	6217.0	5896.0	12614.0	9654.0	9809.0	1.0	-0.0189252999600811	0.844527253756678	0.40242646874656	1.07897399384268
ucsf_hc.01_1.G217B.00577	ucsf_hc.01_1.G217B.00577		alpha-(1,4)-amylase	HISTO_AZ.Contig47.Fgenesh_Aspergillus.47.final_new		I7I48_00264					alpha-(1,4)-amylase	HISTO_AZ.Contig47.Fgenesh_Aspergillus.47.final_new		I7I48_00264					0.696054912010002	3.52965163167016e-07	2.78295657844146e-11	1.12792884932261e-10	0.960989168139353	6212.0	5723.0	6027.0	4254.0	3544.0	4377.0	14710.0	16778.0	16879.0	3895.0	5383.0	6895.0	2258.0	2442.0	2470.0	6250.0	4785.0	4838.0	1.0	-0.59013021410691	0.978121099131004	-1.01217295002413	-0.00358894421923761
ucsf_hc.01_1.G217B.00578	ucsf_hc.01_1.G217B.00578		mitochondrial phosphate carrier protein	HISTO_AZ.Contig47.fgenesh_plus.77.final_new		I7I48_00265					mitochondrial phosphate carrier protein	HISTO_AZ.Contig47.fgenesh_plus.77.final_new		I7I48_00265					0.151415631621675	0.635095387440612	0.00826853108880495	0.111008011929246	0.212249401236056	17523.0	16504.0	18885.0	18495.0	17666.0	19250.0	18298.0	20751.0	23014.0	14842.0	16822.0	17878.0	15692.0	17756.0	16149.0	21795.0	15715.0	15997.0	1.0	0.0438065170149695	-0.224315511393991	0.131212915027394	0.0985631063050754
ucsf_hc.01_1.G217B.00579	ucsf_hc.01_1.G217B.00579		hypothetical protein			I7I48_00266					hypothetical protein			I7I48_00266					0.680194909904055	0.124101824592552	2.8019868634392e-08	0.0234237925085546	0.0017170509452927	21.0	15.0	15.0	21.0	23.0	27.0	76.0	90.0	117.0	8.0	15.0	18.0	19.0	21.0	19.0	35.0	22.0	22.0	1.0	0.449311059470334	1.98471229789561	0.687286236620595	0.948718641648923
ucsf_hc.01_1.G217B.00580	ucsf_hc.01_1.G217B.00580		hypothetical protein	HISTO_AZ.Contig47-snap.121.final_new		I7I48_00267					hypothetical protein	HISTO_AZ.Contig47-snap.121.final_new		I7I48_00267					0.00130409918275732	0.00737058914335955	0.000857792918748284	3.43769227621933e-05	4.03811990306222e-09	9114.0	7555.0	6789.0	8362.0	8934.0	11061.0	8131.0	8752.0	8830.0	7122.0	8701.0	9056.0	5354.0	6151.0	5248.0	5918.0	4004.0	4147.0	1.0	0.250215349886944	-0.307256803811971	-0.436034531460693	-0.833466718965037
ucsf_hc.01_1.G217B.00581	ucsf_hc.01_1.G217B.00581		flavoprotein oxygenase	HISTO_AZ.Contig47.eannot.1650.final_new		I7I48_00268					flavoprotein oxygenase	HISTO_AZ.Contig47.eannot.1650.final_new		I7I48_00268					0.357578398857925	0.065517533526836	4.86942313435604e-07	0.0591807173956373	0.00340892271482255	9354.0	7555.0	7926.0	7281.0	7027.0	8706.0	7105.0	8839.0	8442.0	5742.0	7125.0	7725.0	5111.0	6362.0	5624.0	7278.0	5177.0	5351.0	1.0	-0.134182088233639	-0.475894798604937	-0.132837867583378	-0.213116811411911
ucsf_hc.01_1.G217B.00582	ucsf_hc.01_1.G217B.00582		hypothetical protein			I7I48_00269					hypothetical protein			I7I48_00269					0.931868674243802	0.559302774978057	0.194978068463629	0.355064783657569	0.335054440767466	11.0	4.0	13.0	12.0	10.0	12.0	14.0	19.0	25.0	10.0	8.0	6.0	1.0	7.0	10.0	5.0	4.0	6.0	1.0	0.361000716621223	0.655792136369566	-0.594659007509265	-0.58290814855608
ucsf_hc.01_1.G217B.00583	ucsf_hc.01_1.G217B.00583		hypothetical protein			I7I48_00270					hypothetical protein			I7I48_00270					0.0210382950429582	0.324029562659629	0.186390699502691	0.78713147970691	0.0413935216309781	76.0	98.0	56.0	94.0	62.0	121.0	62.0	81.0	103.0	33.0	38.0	48.0	43.0	35.0	37.0	32.0	19.0	21.0	1.0	0.26095413129567	-0.321686632387743	0.0924173098091796	-0.718311723338853
ucsf_hc.01_1.G217B.00584	ucsf_hc.01_1.G217B.00584	PAP1	poly(A) polymerase Pap	HISTO_AZ.Contig47.eannot.1597.final_new		I7I48_00271					poly(A) polymerase Pap	HISTO_AZ.Contig47.eannot.1597.final_new		I7I48_00271					6.6385180165957e-06	1.25750056810969e-07	1.63833840273864e-13	4.16888839925666e-05	1.85368164467556e-09	22987.0	19233.0	21556.0	15901.0	15280.0	19117.0	16383.0	16592.0	16339.0	11916.0	15871.0	18933.0	12153.0	12286.0	11675.0	13796.0	10178.0	10215.0	1.0	-0.369928712686321	-0.816823208575425	-0.217018193545386	-0.438128968253488
ucsf_hc.01_1.G217B.00585	ucsf_hc.01_1.G217B.00585		fatty-acid amide hydrolase	HISTO_AZ.Contig47.eannot.1652.final_new		I7I48_00272					fatty-acid amide hydrolase	HISTO_AZ.Contig47.eannot.1652.final_new		I7I48_00272					0.0711147333936961	0.00323377664646062	2.99827275063062e-11	0.502791499522497	4.64974332007861e-13	1511.0	1126.0	1281.0	1053.0	980.0	1330.0	2933.0	3368.0	3456.0	963.0	1281.0	1490.0	1124.0	1286.0	1083.0	3232.0	2342.0	2603.0	1.0	-0.245570653819486	0.871135733349916	0.0500780859930723	1.13766087759553
ucsf_hc.01_1.G217B.00586	ucsf_hc.01_1.G217B.00586	NDH1	external NADH-ubiquinone oxidoreductase	HISTO_AZ.Contig47.eannot.1654.final_new		I7I48_00273					external NADH-ubiquinone oxidoreductase	HISTO_AZ.Contig47.eannot.1654.final_new		I7I48_00273					0.0653978491240187	0.0263429308572254	1.48493552804605e-13	7.51326379303318e-05	2.22638915018193e-09	988.0	861.0	912.0	1059.0	958.0	1293.0	3314.0	4232.0	4025.0	502.0	724.0	889.0	1010.0	847.0	837.0	1773.0	1211.0	1202.0	1.0	0.232860474540075	1.61436297838714	0.499267141198258	0.992964070993565
ucsf_hc.01_1.G217B.00587	ucsf_hc.01_1.G217B.00587	NIT62	nitrositive-stress induced transcript	HISTO_AZ.Contig47.Fgenesh_histo.41.final_new		I7I48_00274					nitrositive-stress induced transcript	HISTO_AZ.Contig47.Fgenesh_histo.41.final_new		I7I48_00274					0.000388505225845306	0.359576014850499	0.0069917862526718	1.01165990356863e-06	4.22018179966407e-07	4905.0	4470.0	4290.0	4934.0	4529.0	5198.0	4477.0	5873.0	5754.0	2443.0	3262.0	3759.0	1704.0	2065.0	1844.0	2500.0	1730.0	1895.0	1.0	0.0779251799544367	-0.218353544931462	-0.608123651511671	-0.62262711673853
ucsf_hc.01_1.G217B.00588	ucsf_hc.01_1.G217B.00588		hypothetical protein			I7I48_00275					hypothetical protein			I7I48_00275					0.970501287410682	0.00207391491698481	1.01919965922368e-10	1.41094104700129e-07	1.20929894517875e-12	3279.0	2675.0	2752.0	2393.0	2181.0	2672.0	1880.0	2201.0	1712.0	2027.0	2506.0	3064.0	1292.0	1473.0	1477.0	1072.0	699.0	764.0	1.0	-0.288099721603388	-1.03973745649205	-0.695671490114732	-1.58189190723028
ucsf_hc.01_1.G217B.00589	ucsf_hc.01_1.G217B.00589		alpha-crystallin domain-containing protein	HISTO_AZ.Contig47.Fgenesh_Neurospora.32.final_new		I7I48_00276					alpha-crystallin domain-containing protein	HISTO_AZ.Contig47.Fgenesh_Neurospora.32.final_new		I7I48_00276					1.5877400797917e-08	2.38560923754117e-13	9.1040408970346e-19	2.28985080933386e-17	8.97307943366582e-19	404.0	299.0	354.0	1186.0	1081.0	1389.0	4702.0	5276.0	5015.0	480.0	539.0	630.0	2570.0	2678.0	2285.0	4394.0	3085.0	3316.0	1.0	1.7653189070498	3.38017342204407	2.33443635901041	2.71164374172676
ucsf_hc.01_1.G217B.00590	ucsf_hc.01_1.G217B.00590		exo-beta-1,3-glucanase Exg0	HISTO_AZ.Contig47.fgenesh_plus.39.final_new		I7I48_00277					exo-beta-1,3-glucanase Exg0	HISTO_AZ.Contig47.fgenesh_plus.39.final_new		I7I48_00277					0.0344546074803713	6.24275527103177e-05	0.17096890525908	3.35892772906583e-10	4.55628218488062e-07	42885.0	35578.0	36951.0	45352.0	47377.0	54769.0	47123.0	49505.0	51483.0	31415.0	38794.0	39487.0	19204.0	21724.0	18872.0	34494.0	22995.0	24127.0	1.0	0.329724520625865	-0.0861290514160764	-0.743219203646161	-0.443920588623742
ucsf_hc.01_1.G217B.00591	ucsf_hc.01_1.G217B.00591		aminotransferase	HISTO_AZ.Contig47.eannot.1656.final_new		I7I48_00278					aminotransferase	HISTO_AZ.Contig47.eannot.1656.final_new		I7I48_00278					0.269137976166373	0.0187295191323705	6.69607817907856e-15	1.76468951228485e-05	1.42728063542195e-14	1491.0	1197.0	1399.0	1167.0	1163.0	1403.0	3906.0	4554.0	4607.0	950.0	1266.0	1519.0	1426.0	1474.0	1320.0	3281.0	2510.0	2652.0	1.0	-0.154940404752664	1.22844666446646	0.325760097560513	1.18701816142277
ucsf_hc.01_1.G217B.00592	ucsf_hc.01_1.G217B.00592		hypothetical protein	HISTO_AZ.Contig47.eannot.1664.final_new		I7I48_00279					hypothetical protein	HISTO_AZ.Contig47.eannot.1664.final_new		I7I48_00279					5.31309574539073e-09	0.139981094541292	1.50620596762695e-12	4.82729455484414e-10	1.4896414008133e-13	9588.0	7423.0	10571.0	7878.0	7692.0	9873.0	4890.0	4579.0	4391.0	3188.0	4338.0	5438.0	1732.0	1700.0	1732.0	1160.0	944.0	971.0	1.0	-0.134457001891931	-1.43015809892585	-1.1703711962214	-2.05799076579146
ucsf_hc.01_1.G217B.00593	ucsf_hc.01_1.G217B.00593		hypothetical protein			I7I48_00280					hypothetical protein			I7I48_00280					0.161831764428397	0.960158393401232	0.00122189219533293	0.959484374670163	0.000182182892774611	15.0	16.0	17.0	12.0	15.0	22.0	6.0	12.0	10.0	12.0	8.0	10.0	11.0	8.0	8.0	2.0	2.0	3.0	1.0	-0.0194017889427629	-1.23177532257356	0.0211871200988485	-1.85466879219746
ucsf_hc.01_1.G217B.00594	ucsf_hc.01_1.G217B.00594		hypothetical protein			I7I48_00281					hypothetical protein			I7I48_00281					0.0117559974695559	0.0316741678708415	4.4456389269584e-06	0.395164838759897	9.23155865538798e-05	58.0	52.0	40.0	72.0	58.0	79.0	21.0	25.0	28.0	22.0	29.0	32.0	29.0	40.0	21.0	13.0	9.0	8.0	1.0	0.462033928497834	-1.44025155110679	0.221625846596687	-1.42719238873801
ucsf_hc.01_1.G217B.00595	ucsf_hc.01_1.G217B.00595		hypothetical protein			I7I48_00282					hypothetical protein			I7I48_00282					0.28049371108156	0.761956839627535	0.963957548340951	0.0405537648672053	0.0370867268908498	31.0	36.0	50.0	40.0	42.0	43.0	50.0	50.0	58.0	35.0	45.0	44.0	19.0	34.0	19.0	94.0	36.0	60.0	1.0	0.101628754101495	0.0126166317450195	-0.672324240099819	0.558417946026771
ucsf_hc.01_1.G217B.00596	ucsf_hc.01_1.G217B.00596		hypothetical protein	HISTO_AZ.Contig47.eannot.1601.final_new		I7I48_00283					hypothetical protein	HISTO_AZ.Contig47.eannot.1601.final_new		I7I48_00283					0.153918373361048	3.94437966373281e-08	0.000657511224381413	1.5816703822242e-07	0.0700353534155871	2422.0	2148.0	2486.0	4055.0	4430.0	4373.0	2389.0	2315.0	2803.0	2016.0	2254.0	2474.0	3566.0	3565.0	3008.0	2382.0	1849.0	1738.0	1.0	0.841855817289712	-0.361865245878524	0.726857362508932	-0.17629872117014
ucsf_hc.01_1.G217B.00598	ucsf_hc.01_1.G217B.00598		hypothetical protein			I7I48_00285					hypothetical protein			I7I48_00285					0.621744752526208	0.00283957736880621	0.02156360859649	0.249413931175027	0.00211387184172808	14.0	9.0	20.0	8.0	2.0	4.0	30.0	36.0	36.0	9.0	7.0	16.0	8.0	7.0	4.0	30.0	17.0	31.0	1.0	-1.6641471043184	0.825154676925589	-0.549366778960381	1.27433493155838
ucsf_hc.01_1.G217B.00600	ucsf_hc.01_1.G217B.00600		hypothetical protein	HISTO_AZ.Contig47.Fgenesh_histo.61.final_new		I7I48_00287					hypothetical protein	HISTO_AZ.Contig47.Fgenesh_histo.61.final_new		I7I48_00287					0.00115310917022416	0.663052101900108	0.0353351669493002	0.697868555677457	0.104586090598549	108.0	84.0	83.0	89.0	85.0	126.0	157.0	174.0	156.0	22.0	54.0	61.0	39.0	42.0	47.0	32.0	26.0	39.0	1.0	0.096817306818538	0.378257517880334	0.108193908858733	-0.446950583751408
ucsf_hc.01_1.G217B.00601	ucsf_hc.01_1.G217B.00601		GPI anchored protein	HISTO_AZ.Contig47.Fgenesh_Aspergillus.78.final_new		I7I48_00288					GPI anchored protein	HISTO_AZ.Contig47.Fgenesh_Aspergillus.78.final_new		I7I48_00288					0.00123435158172982	0.217255014091874	2.71244781510124e-05	1.46526979295161e-06	3.86410574946322e-08	1611.0	1399.0	1453.0	1562.0	1398.0	1848.0	2406.0	2556.0	2487.0	893.0	1076.0	1352.0	1386.0	1357.0	1282.0	2008.0	1349.0	1414.0	1.0	0.0795493799519145	0.29223148299598	0.425255563657957	0.524108396859232
ucsf_hc.01_1.G217B.00602	ucsf_hc.01_1.G217B.00602		DUF455 domain-containing protein	HISTO_AZ.Contig47.Fgenesh_Aspergillus.79.final_new		I7I48_00289					DUF455 domain-containing protein	HISTO_AZ.Contig47.Fgenesh_Aspergillus.79.final_new		I7I48_00289					0.566640607096812	0.865137247954521	6.74452505270747e-10	8.50095639798007e-08	2.70579019886419e-15	917.0	732.0	958.0	837.0	810.0	1031.0	1927.0	2080.0	2110.0	561.0	846.0	945.0	1128.0	1144.0	1019.0	3187.0	2087.0	2350.0	1.0	0.0161046853385463	0.7870300931394	0.637599494824282	1.7024409802456
ucsf_hc.01_1.G217B.00603	ucsf_hc.01_1.G217B.00603		cation diffusion facilitator	HISTO_AZ.Contig47.eannot.1665.final_new		I7I48_00290					cation diffusion facilitator	HISTO_AZ.Contig47.eannot.1665.final_new		I7I48_00290					0.0497873958589569	1.55117539450842e-08	1.05077192127054e-10	3.11209727215377e-09	2.299675425514e-11	9986.0	7382.0	8855.0	5630.0	5525.0	6906.0	7505.0	7254.0	7159.0	6692.0	8467.0	9348.0	4936.0	5021.0	4840.0	5686.0	4196.0	4404.0	1.0	-0.558583167763627	-0.698653208988593	-0.585153241292036	-0.776785661200573
ucsf_hc.01_1.G217B.00604	ucsf_hc.01_1.G217B.00604		hypothetical protein	HISTO_AZ.Contig47.Fgenesh_Aspergillus.91.final_new		I7I48_00291					hypothetical protein	HISTO_AZ.Contig47.Fgenesh_Aspergillus.91.final_new		I7I48_00291					1.09467932332794e-10	0.000422041620448996	2.50905241217611e-08	3.5099417397244e-13	0.541362820616711	2058.0	1713.0	1892.0	1578.0	1497.0	1823.0	1778.0	1879.0	1924.0	2033.0	2653.0	3254.0	4597.0	4358.0	4103.0	3044.0	2319.0	2356.0	1.0	-0.234266346889658	-0.467646611579428	0.868035226573982	-0.0296984109301714
ucsf_hc.01_1.G217B.00605	ucsf_hc.01_1.G217B.00605		hypothetical protein	HISTO_AZ.Contig47.Fgenesh_histo.66.final_new		I7I48_00292					hypothetical protein	HISTO_AZ.Contig47.Fgenesh_histo.66.final_new		I7I48_00292					3.40942807191148e-08	0.0667092523713671	0.0304065380614923	6.07168463809885e-06	0.0180388367131059	1285.0	942.0	1034.0	1182.0	1144.0	1435.0	1301.0	1310.0	1237.0	1186.0	1671.0	2121.0	995.0	1046.0	1020.0	1578.0	1250.0	1430.0	1.0	0.184955630689898	-0.203818294503366	-0.543064676850702	-0.207984773056861
ucsf_hc.01_1.G217B.00606	ucsf_hc.01_1.G217B.00606		GAT domain-containing protein	HISTO_AZ.Contig47.fgenesh_plus.43.final_new		I7I48_00293					GAT domain-containing protein	HISTO_AZ.Contig47.fgenesh_plus.43.final_new		I7I48_00293					0.00266829866270338	4.49866716095442e-07	1.67148987510246e-09	1.25656756938194e-07	1.03156803136629e-08	6648.0	4859.0	6584.0	3974.0	4163.0	4718.0	5200.0	5200.0	4959.0	3520.0	4516.0	5484.0	2836.0	2921.0	2547.0	3452.0	2543.0	2661.0	1.0	-0.50812824567132	-0.673829473005525	-0.554207187411774	-0.634312367095762
ucsf_hc.01_1.G217B.00607	ucsf_hc.01_1.G217B.00607		GAT domain-containing protein			I7I48_00294					GAT domain-containing protein			I7I48_00294					0.0228810345912105	0.0651599785628826	0.0647186248803754	0.00906608419522961	0.00360307169904189	529.0	591.0	589.0	547.0	438.0	448.0	553.0	650.0	759.0	451.0	613.0	802.0	410.0	470.0	390.0	533.0	387.0	444.0	1.0	-0.283979385118082	-0.24900325905333	-0.400887029803374	-0.438625937533506
ucsf_hc.01_1.G217B.00608	ucsf_hc.01_1.G217B.00608		metalloreductase	HISTO_AZ.Contig47.Fgenesh_histo.78.final_new		I7I48_00295					metalloreductase	HISTO_AZ.Contig47.Fgenesh_histo.78.final_new		I7I48_00295					0.00299524373616489	0.000186434181426753	2.37878228776887e-10	2.03033906716472e-11	6.88563573776934e-13	243.0	223.0	253.0	330.0	464.0	477.0	1097.0	1101.0	1200.0	308.0	309.0	318.0	1238.0	1174.0	953.0	1798.0	1459.0	1347.0	1.0	0.781960195919093	1.7916839197321	1.99342940191725	2.31065345195108
ucsf_hc.01_1.G217B.00609	ucsf_hc.01_1.G217B.00609		hypothetical protein			I7I48_00296					hypothetical protein			I7I48_00296					0.0408184797658719	0.00468567327666454	0.000293638330684755	0.00103726278027943	0.000275041372094959	6.0	3.0	15.0	18.0	19.0	21.0	31.0	32.0	35.0	11.0	13.0	12.0	38.0	19.0	36.0	46.0	29.0	33.0	1.0	1.44378670896444	1.76268828490244	1.4105084618922	1.54718411584358
ucsf_hc.01_1.G217B.00610	ucsf_hc.01_1.G217B.00610		2-deoxy-D-gluconate 3-dehydrogenase	HISTO_AZ.Contig47.genewise.114.final_new		I7I48_00297					2-deoxy-D-gluconate 3-dehydrogenase	HISTO_AZ.Contig47.genewise.114.final_new		I7I48_00297					0.426815499503585	0.00197998804604625	0.00403536397805984	2.56977696599813e-06	1.80901709225961e-11	4850.0	4331.0	4780.0	6203.0	5353.0	6153.0	4369.0	5816.0	5698.0	3301.0	4504.0	5017.0	5050.0	6199.0	5963.0	1942.0	1434.0	1432.0	1.0	0.317383105846221	-0.271434359056114	0.568485466850567	-1.40838796348902
ucsf_hc.01_1.G217B.00611	ucsf_hc.01_1.G217B.00611		hypothetical protein			I7I48_00298					hypothetical protein			I7I48_00298					0.0591757186810163	0.0299574923669854	0.49490160868046	0.678894752089186	1.64195736520246e-09	280.0	270.0	237.0	318.0	276.0	367.0	325.0	335.0	355.0	163.0	195.0	220.0	172.0	197.0	175.0	53.0	46.0	61.0	1.0	0.265869456324492	-0.0750624085299827	0.0572105385462862	-1.85716123470597
ucsf_hc.01_1.G217B.00612	ucsf_hc.01_1.G217B.00612		hypothetical protein			I7I48_00299					hypothetical protein			I7I48_00299					1.5864833544645e-05	0.0625642494203712	7.89883008720429e-10	2.46679660361917e-09	2.50566419374092e-13	435.0	303.0	413.0	409.0	385.0	537.0	929.0	988.0	1019.0	176.0	207.0	281.0	426.0	441.0	407.0	905.0	679.0	659.0	1.0	0.186454894375722	0.910161301804943	1.08993965494882	1.76264032753895
ucsf_hc.01_1.G217B.00613	ucsf_hc.01_1.G217B.00613		hypothetical protein			I7I48_00300					hypothetical protein			I7I48_00300					0.395222965834598	1.36466730946881e-05	0.0217131461258763	9.81979546659454e-11	6.18905086333708e-08	116.0	111.0	109.0	217.0	187.0	227.0	225.0	194.0	172.0	91.0	112.0	120.0	347.0	385.0	306.0	310.0	222.0	210.0	1.0	0.881702451795693	0.353566969472521	1.82293978499675	1.19775253463798
ucsf_hc.01_1.G217B.00614	ucsf_hc.01_1.G217B.00614		hypothetical protein			I7I48_00301					hypothetical protein			I7I48_00301					0.000624753601115736	0.0564965989891918	0.153256969857848	0.0677288036238553	0.000294002264475271	139.0	110.0	136.0	92.0	81.0	143.0	191.0	227.0	186.0	52.0	62.0	95.0	50.0	52.0	40.0	142.0	101.0	102.0	1.0	-0.329935173994623	0.197827195455449	-0.397280588418452	0.736895433437179
ucsf_hc.01_1.G217B.00615	ucsf_hc.01_1.G217B.00615		hypothetical protein			I7I48_00302					hypothetical protein			I7I48_00302					0.329902440676875	0.0125155534265832	0.39014538843025	2.1798231242301e-05	4.59640379296722e-10	29.0	27.0	27.0	18.0	11.0	20.0	34.0	30.0	34.0	23.0	15.0	23.0	49.0	46.0	46.0	137.0	120.0	105.0	1.0	-0.797486662348191	-0.214631643796536	1.37021870758445	2.57678728692254
ucsf_hc.01_1.G217B.00616	ucsf_hc.01_1.G217B.00616		C6 zinc finger domain-containing protein	HISTO_AZ.Contig47.Fgenesh_histo.82.final_new		I7I48_00303					C6 zinc finger domain-containing protein	HISTO_AZ.Contig47.Fgenesh_histo.82.final_new		I7I48_00303					0.770176368828684	0.00224608863218872	1.02097933844657e-10	0.00154059055669322	3.81984417472987e-07	1322.0	1053.0	1167.0	1386.0	1233.0	1606.0	2402.0	2922.0	2823.0	791.0	1045.0	1205.0	1082.0	1065.0	1101.0	1727.0	1232.0	1250.0	1.0	0.22838442666373	0.752936981026754	0.241990695409869	0.472848853112691
ucsf_hc.01_1.G217B.00617	ucsf_hc.01_1.G217B.00617		3-ketoacyl-acyl carrier protein reductase	HISTO_AZ.Contig47.Fgenesh_histo.83.final_new		I7I48_00304					3-ketoacyl-acyl carrier protein reductase	HISTO_AZ.Contig47.Fgenesh_histo.83.final_new		I7I48_00304					0.0175598482561563	0.000342484078797019	9.87260853715034e-13	0.0174153824956102	6.10544799150738e-07	1106.0	867.0	959.0	1184.0	1266.0	1417.0	2853.0	3633.0	3517.0	531.0	776.0	869.0	718.0	843.0	761.0	1287.0	1072.0	1000.0	1.0	0.375777349695492	1.31960175473658	0.243089915138891	0.636686521136878
ucsf_hc.01_1.G217B.00618	ucsf_hc.01_1.G217B.00618		xylitol dehydrogenase	HISTO_AZ.Contig47.Fgenesh_histo.84.final_new		I7I48_00305					xylitol dehydrogenase	HISTO_AZ.Contig47.Fgenesh_histo.84.final_new		I7I48_00305					5.42256099667354e-05	0.000441425766335433	1.94033784357513e-16	0.144010624863785	3.34431810949698e-19	1189.0	999.0	1101.0	831.0	842.0	1009.0	4822.0	5836.0	5551.0	551.0	770.0	873.0	672.0	749.0	735.0	6736.0	4691.0	5326.0	1.0	-0.319563866832212	1.85083544903397	0.1226989118142	2.93846150061744
ucsf_hc.01_1.G217B.00619	ucsf_hc.01_1.G217B.00619		hypothetical protein			I7I48_00306					hypothetical protein			I7I48_00306					2.2136459838062e-05	0.00996121617898909	3.86986969387331e-09	1.38357540865227e-09	9.98635531721529e-10	571.0	466.0	479.0	453.0	377.0	479.0	371.0	377.0	409.0	253.0	317.0	378.0	124.0	123.0	101.0	163.0	112.0	127.0	1.0	-0.237498431322626	-0.835182557086462	-1.29836739334503	-1.23152088506933
ucsf_hc.01_1.G217B.00620	ucsf_hc.01_1.G217B.00620		hydroxyacid dehydrogenase, mycelia-enriched transcript	HISTO_AZ.Contig47.fgenesh_plus.50.final_new		I7I48_00307					hydroxyacid dehydrogenase, mycelia-enriched transcript	HISTO_AZ.Contig47.fgenesh_plus.50.final_new		I7I48_00307					0.0525715757746765	0.89872686222961	4.53862694427657e-14	5.68979799953861e-06	4.32990310758174e-14	7.0	7.0	7.0	11.0	8.0	5.0	1180.0	1387.0	1463.0	14.0	13.0	9.0	44.0	40.0	53.0	933.0	672.0	640.0	1.0	0.0730532040561989	7.03624179773065	2.06897998769203	5.95793829828848
ucsf_hc.01_1.G217B.00621	ucsf_hc.01_1.G217B.00621	RPL17	60S ribosomal protein L17	HISTO_AZ.Contig47.eannot.1615.final_new		I7I48_00308					60S ribosomal protein L17	HISTO_AZ.Contig47.eannot.1615.final_new		I7I48_00308					0.079746429461256	0.101150923162898	7.62038669109857e-11	5.79869130504415e-06	1.03766512861151e-07	89067.0	63060.0	78061.0	67321.0	66406.0	82228.0	59475.0	62561.0	59196.0	60311.0	72677.0	80204.0	79778.0	89983.0	80672.0	62719.0	44569.0	46849.0	1.0	-0.108320278168174	-0.779912477659581	0.367607075904449	-0.474655802754022
ucsf_hc.01_1.G217B.00622	ucsf_hc.01_1.G217B.00622		hypothetical protein			I7I48_00309					hypothetical protein			I7I48_00309					0.00843781080621772	0.756598403609456	0.00684678920747911	0.0752288520912257	0.000394738005001855	42.0	39.0	41.0	32.0	39.0	42.0	26.0	17.0	32.0	12.0	16.0	14.0	7.0	2.0	11.0	4.0	4.0	0.0	1.0	-0.138694999947532	-1.18627450437666	-1.13971795550998	-2.72058211911656
ucsf_hc.01_1.G217B.00623	ucsf_hc.01_1.G217B.00623		hypothetical protein			I7I48_00310					hypothetical protein			I7I48_00310					1.0394919208405e-09	0.0693678535495405	3.93563768445358e-08	0.0831896210709233	0.175033365506632	246.0	166.0	197.0	136.0	167.0	196.0	69.0	101.0	119.0	13.0	18.0	21.0	34.0	24.0	18.0	10.0	12.0	14.0	1.0	-0.311658064094222	-1.53658705782616	0.641572647408211	-0.537489874500126
ucsf_hc.01_1.G217B.00624	ucsf_hc.01_1.G217B.00624		hypothetical protein			I7I48_00311					hypothetical protein			I7I48_00311					4.80908556267609e-10	0.625387552053058	9.12456264786617e-08	0.0612392933853739	0.155777404867244	301.0	219.0	268.0	299.0	277.0	269.0	131.0	177.0	165.0	29.0	29.0	43.0	17.0	16.0	27.0	39.0	19.0	18.0	1.0	0.0727331354448737	-1.18415417714013	-0.627882441069289	-0.436971813157578
ucsf_hc.01_1.G217B.00625	ucsf_hc.01_1.G217B.00625		glycoside hydrolase	HISTO_AZ.Contig47.Fgenesh_Neurospora.77.final_new		I7I48_00312					glycoside hydrolase	HISTO_AZ.Contig47.Fgenesh_Neurospora.77.final_new		I7I48_00312					8.36617584046054e-09	0.00171611097213812	2.08670868116515e-07	2.08936028194668e-17	1.01375562245363e-09	366.0	318.0	314.0	202.0	181.0	209.0	969.0	1116.0	1088.0	784.0	922.0	968.0	9692.0	12658.0	12630.0	2704.0	1801.0	2058.0	1.0	-0.776356611795539	1.22130083032098	3.84324374697492	1.29360625392457
ucsf_hc.01_1.G217B.00626	ucsf_hc.01_1.G217B.00626		hypothetical protein			I7I48_00313					hypothetical protein			I7I48_00313					6.65147232051831e-07	0.78746746003385	3.96341870897739e-05	0.23032869716785	0.130318535852853	115.0	70.0	133.0	75.0	99.0	129.0	63.0	51.0	38.0	8.0	7.0	11.0	7.0	2.0	5.0	8.0	6.0	1.0	1.0	-0.0817305169502731	-1.50916698371134	-0.815562713690468	-1.00545470141827
ucsf_hc.01_1.G217B.00627	ucsf_hc.01_1.G217B.00627		UBX domain-containing protein	HISTO_AZ.Contig47.eannot.1669.final_new		I7I48_00314					UBX domain-containing protein	HISTO_AZ.Contig47.eannot.1669.final_new		I7I48_00314					0.00037293223432059	0.841573725168364	0.00857266645604084	0.00269669573477765	0.0929241760610782	9525.0	8238.0	9854.0	9114.0	8799.0	10355.0	10714.0	12021.0	12000.0	7099.0	9512.0	10601.0	8988.0	9312.0	8769.0	10650.0	7446.0	7769.0	1.0	0.0101338279790806	-0.116752326378005	0.140506708535314	-0.0708053083950793
ucsf_hc.01_1.G217B.00628	ucsf_hc.01_1.G217B.00628		aldehyde reductase II	HISTO_AZ.Contig47-snap.146.final_new		I7I48_00315					aldehyde reductase II	HISTO_AZ.Contig47-snap.146.final_new		I7I48_00315					7.51300811109628e-07	0.410901002436131	2.34505933148999e-08	0.000140454140953104	1.98050458100569e-07	51.0	21.0	50.0	37.0	27.0	34.0	199.0	235.0	206.0	86.0	119.0	132.0	168.0	166.0	196.0	351.0	211.0	233.0	1.0	-0.269060264130288	2.00582151759678	0.791514423151075	1.23139363320017
ucsf_hc.01_1.G217B.00629	ucsf_hc.01_1.G217B.00629	PAN3	PAB-dependent poly(A)-specific ribonuclease subunit pan3	HISTO_AZ.Contig47.Fgenesh_histo.111.final_new		I7I48_00316					PAB-dependent poly(A)-specific ribonuclease subunit pan3	HISTO_AZ.Contig47.Fgenesh_histo.111.final_new		I7I48_00316					0.00436023500821312	0.188658228710795	0.00113312942970463	5.33028665610439e-08	6.17564783543875e-09	18436.0	14318.0	19289.0	15636.0	16203.0	17791.0	19779.0	20761.0	20478.0	13564.0	17915.0	19486.0	10905.0	11424.0	10567.0	14483.0	10126.0	10351.0	1.0	-0.0822236965186969	-0.208152941333103	-0.487040628776611	-0.545965699470375
ucsf_hc.01_1.G217B.00630	ucsf_hc.01_1.G217B.00630	LSM7	U6 snRNA-associated Sm-like protein LSm7	HISTO_AZ.Contig47.eannot.1670.final_new		I7I48_00317					U6 snRNA-associated Sm-like protein LSm7	HISTO_AZ.Contig47.eannot.1670.final_new		I7I48_00317					6.86870961948471e-05	8.29266415688417e-07	5.3957158181789e-12	5.2882731473641e-08	7.36176741005879e-12	8666.0	7409.0	7937.0	5902.0	5600.0	6001.0	4861.0	5802.0	5976.0	6799.0	8906.0	10298.0	5030.0	5917.0	5123.0	5336.0	3763.0	4237.0	1.0	-0.479139842112598	-0.98096550824597	-0.548546790660297	-0.957113462016698
ucsf_hc.01_1.G217B.00631	ucsf_hc.01_1.G217B.00631		AAA family ATPase	HISTO_AZ.Contig47.Fgenesh_Neurospora.82.final_new		I7I48_00318					AAA family ATPase	HISTO_AZ.Contig47.Fgenesh_Neurospora.82.final_new		I7I48_00318					3.42216152318046e-07	0.0426231145301675	0.698262182700882	2.12938475959542e-08	0.00195706479463347	4327.0	3286.0	3783.0	4095.0	3696.0	4676.0	4849.0	5426.0	5427.0	3297.0	4312.0	5174.0	5278.0	5156.0	5038.0	4679.0	3317.0	3382.0	1.0	0.106814366360792	0.0185286144116592	0.42616681939744	-0.161798064190618
ucsf_hc.01_1.G217B.00632	ucsf_hc.01_1.G217B.00632		hypothetical protein			I7I48_00319					hypothetical protein			I7I48_00319					0.00332918423892784	0.00087819675799326	0.0039940782725058	0.000853710196843166	0.718137574273495	20.0	24.0	22.0	7.0	8.0	12.0	17.0	17.0	14.0	8.0	9.0	10.0	4.0	3.0	1.0	12.0	7.0	6.0	1.0	-1.27935599632753	-0.890790855093743	-1.58246744590273	-0.130878859252111
ucsf_hc.01_1.G217B.00633	ucsf_hc.01_1.G217B.00633		hypothetical protein			I7I48_00320					hypothetical protein			I7I48_00320					0.0573825235771243	0.23245175841362	5.70579059123579e-07	0.049408543027649	8.35308613082441e-06	126.0	104.0	135.0	74.0	110.0	125.0	43.0	43.0	49.0	87.0	90.0	63.0	54.0	52.0	36.0	28.0	19.0	13.0	1.0	-0.284267669329571	-1.87038886757431	-0.569348449111747	-1.95183840868376
ucsf_hc.01_1.G217B.00634	ucsf_hc.01_1.G217B.00634		C6 finger domain-containing protein	HISTO_AZ.Contig47.Fgenesh_Aspergillus.128.final_new		I7I48_00321					C6 finger domain-containing protein	HISTO_AZ.Contig47.Fgenesh_Aspergillus.128.final_new		I7I48_00321					0.227763134065628	0.264280679303697	0.000213515690977612	9.9874508454252e-06	0.000697623712340469	5471.0	4649.0	5325.0	4967.0	5686.0	6121.0	5475.0	5579.0	5719.0	4367.0	4863.0	5045.0	6048.0	6089.0	5482.0	4557.0	3556.0	3515.0	1.0	0.0928150817790447	-0.327542679367528	0.440371151157119	-0.297600520790785
ucsf_hc.01_1.G217B.00635	ucsf_hc.01_1.G217B.00635		6-chlorohydroxyquinol-1,2-dioxygenase	HISTO_AZ.Contig47.eannot.1623.final_new		I7I48_00322					6-chlorohydroxyquinol-1,2-dioxygenase	HISTO_AZ.Contig47.eannot.1623.final_new		I7I48_00322					6.11794410941199e-09	0.000337511012076184	0.846178501793235	1.47608367082073e-09	0.0618459316540494	2035.0	1469.0	1664.0	2465.0	2206.0	2302.0	2075.0	2518.0	2530.0	2099.0	3000.0	3462.0	4560.0	5294.0	4447.0	2896.0	2303.0	2369.0	1.0	0.411980651102685	0.0185023427103443	0.89105374785926	-0.162429242380666
ucsf_hc.01_1.G217B.00636	ucsf_hc.01_1.G217B.00636		hypothetical protein			I7I48_00323					hypothetical protein			I7I48_00323					0.00315645634561765	0.886608120162666	0.733000833383642	4.96721925715063e-05	0.481060403838437	88.0	45.0	99.0	67.0	77.0	90.0	116.0	108.0	98.0	26.0	34.0	49.0	8.0	6.0	11.0	36.0	28.0	29.0	1.0	0.0379879840370587	0.0710013664866706	-1.94483751114587	-0.205991241657474
ucsf_hc.01_1.G217B.00637	ucsf_hc.01_1.G217B.00637		hypothetical protein	HISTO_AZ.Contig47.fgenesh_plus.94.final_new		I7I48_00324					hypothetical protein	HISTO_AZ.Contig47.fgenesh_plus.94.final_new		I7I48_00324					0.00322036621518329	0.0715384686152825	0.248718076183792	0.000247380657885815	0.0477033386189485	8406.0	6236.0	8023.0	7781.0	7822.0	9123.0	9715.0	11613.0	10846.0	5774.0	7906.0	8609.0	5448.0	6020.0	5525.0	8613.0	6052.0	5963.0	1.0	0.108617815361439	0.0630644177064532	-0.243890850940044	-0.111124447848134
ucsf_hc.01_1.G217B.00638	ucsf_hc.01_1.G217B.00638	COY1	golgi membrane protein	HISTO_AZ.Contig47.Fgenesh_Aspergillus.156.final_new		I7I48_00325					golgi membrane protein	HISTO_AZ.Contig47.Fgenesh_Aspergillus.156.final_new		I7I48_00325					0.929018210237754	0.00108417239177515	5.78651501460241e-07	1.22993655581744e-07	9.18107038537786e-07	7666.0	6230.0	6647.0	6250.0	5596.0	6315.0	6766.0	7511.0	7561.0	4831.0	6051.0	7043.0	4046.0	4264.0	3754.0	5792.0	4027.0	4204.0	1.0	-0.199635011209243	-0.357894977681988	-0.426671141939563	-0.354019553762802
ucsf_hc.01_1.G217B.00639	ucsf_hc.01_1.G217B.00639		malate dehydrogenase	HISTO_AZ.Contig47.eannot.1673.final_new		I7I48_00326					malate dehydrogenase	HISTO_AZ.Contig47.eannot.1673.final_new		I7I48_00326					5.09427233964292e-07	0.450601355755077	4.03821215059695e-16	1.66076827767288e-10	2.15613663054087e-16	371.0	325.0	398.0	381.0	396.0	407.0	2868.0	2771.0	2696.0	435.0	528.0	638.0	1061.0	1057.0	941.0	3068.0	2172.0	2346.0	1.0	0.090109865557916	2.48229022649221	1.079231859484	2.24716350695293
ucsf_hc.01_1.G217B.00640	ucsf_hc.01_1.G217B.00640		hypothetical protein			I7I48_00327					hypothetical protein			I7I48_00327					7.62199793381472e-05	0.0174583133660462	2.87702953786849e-09	8.95967955170612e-06	4.55758097341929e-09	88.0	64.0	100.0	53.0	57.0	68.0	343.0	321.0	304.0	21.0	35.0	49.0	86.0	75.0	69.0	173.0	124.0	121.0	1.0	-0.510736898030556	1.49805514879051	1.2952655980588	2.01388242975742
ucsf_hc.01_1.G217B.00641	ucsf_hc.01_1.G217B.00641		hypothetical protein			I7I48_00328					hypothetical protein			I7I48_00328					0.000846835923997266	0.0508092846677323	6.76979850825181e-08	0.00497738025619292	1.767313500808e-07	74.0	58.0	85.0	48.0	46.0	60.0	295.0	275.0	262.0	20.0	28.0	46.0	44.0	58.0	50.0	111.0	117.0	124.0	1.0	-0.507504732225272	1.49047953241561	0.860977734894204	1.91081654314331
ucsf_hc.01_1.G217B.00642	ucsf_hc.01_1.G217B.00642		hypothetical protein			I7I48_00329					hypothetical protein			I7I48_00329					0.360484711992444	0.653671357625758	0.00168213382094664	0.246785678249651	0.368400282796177	15.0	15.0	18.0	9.0	23.0	14.0	45.0	45.0	46.0	15.0	18.0	19.0	9.0	14.0	12.0	36.0	14.0	17.0	1.0	-0.182129664019565	1.03236000761078	-0.427393703844216	0.290235295655216
ucsf_hc.01_1.G217B.00643	ucsf_hc.01_1.G217B.00643		hypothetical protein			I7I48_00330					hypothetical protein			I7I48_00330					4.08100142801054e-14	0.968911450688254	2.11062093440404e-13	0.358643059988318	0.132616013133856	590.0	474.0	538.0	528.0	529.0	576.0	228.0	215.0	222.0	33.0	43.0	52.0	40.0	55.0	38.0	70.0	42.0	45.0	1.0	0.00368070214691141	-1.71461185211358	0.188258641492463	0.288450022360143
ucsf_hc.01_1.G217B.00644	ucsf_hc.01_1.G217B.00644		alpha-1,2 mannosyltransferase	HISTO_AZ.Contig47.Fgenesh_Aspergillus.160.final_new		I7I48_00331					alpha-1,2 mannosyltransferase	HISTO_AZ.Contig47.Fgenesh_Aspergillus.160.final_new		I7I48_00331					3.70511301198983e-07	0.0070053839603382	6.76907030940099e-13	1.34047806229296e-10	1.55800774565884e-15	494.0	446.0	526.0	372.0	396.0	425.0	1820.0	1828.0	1966.0	591.0	712.0	794.0	1446.0	1280.0	1182.0	3321.0	2242.0	2327.0	1.0	-0.320869437521147	1.49025819870702	1.03846257329722	1.90856908994643
ucsf_hc.01_1.G217B.00645	ucsf_hc.01_1.G217B.00645		hypothetical protein	HISTO_AZ.Contig47.Fgenesh_Neurospora.110.final_new		I7I48_00332					hypothetical protein	HISTO_AZ.Contig47.Fgenesh_Neurospora.110.final_new		I7I48_00332					3.48570407998683e-10	0.0412322963034129	5.46029937744862e-11	0.000879407306120348	1.39079172520935e-12	2026.0	1524.0	1878.0	2004.0	1822.0	2166.0	1320.0	1562.0	1527.0	745.0	942.0	1109.0	713.0	743.0	646.0	469.0	335.0	331.0	1.0	0.121514180724348	-0.744677338619616	-0.265387303318587	-1.29660251766535
ucsf_hc.01_1.G217B.00646	ucsf_hc.01_1.G217B.00646		hypothetical protein			I7I48_00333					hypothetical protein			I7I48_00333					4.85678288195835e-07	0.529944541115686	0.305602143173254	0.150141489859774	0.78442339403366	1723.0	1554.0	1694.0	1620.0	1654.0	2010.0	1917.0	2411.0	2080.0	1739.0	2231.0	2701.0	1631.0	2087.0	1834.0	2615.0	1896.0	2229.0	1.0	0.061291066769579	-0.085584233975923	-0.121897912566244	0.0220980100950445
ucsf_hc.01_1.G217B.00647	ucsf_hc.01_1.G217B.00647	NOP1	fibrillarin	HISTO_AZ.Contig47.eannot.1628.final_new		I7I48_00334					fibrillarin	HISTO_AZ.Contig47.eannot.1628.final_new		I7I48_00334					9.8570741798852e-07	0.847648077022485	0.250271598602403	0.0850385899507602	0.448785733296648	10373.0	9145.0	9988.0	10315.0	9158.0	10204.0	11249.0	13693.0	13320.0	9256.0	12453.0	14329.0	9052.0	10830.0	10008.0	14856.0	11159.0	11046.0	1.0	-0.0158458426816024	-0.0782512101791912	-0.121707955450749	0.0511457001872344
ucsf_hc.01_1.G217B.00648	ucsf_hc.01_1.G217B.00648		nucleoside-diphosphate-sugar epimerase	HISTO_AZ.Contig47.Fgenesh_histo.153.final_new		I7I48_00335					nucleoside-diphosphate-sugar epimerase	HISTO_AZ.Contig47.Fgenesh_histo.153.final_new		I7I48_00335					0.0157024929375304	0.304948217586382	0.000226879113363647	7.0368846722885e-08	0.0458600641781515	1955.0	1526.0	1835.0	1634.0	1630.0	1787.0	1598.0	2143.0	1933.0	1400.0	1971.0	2001.0	846.0	1078.0	916.0	1852.0	1380.0	1515.0	1.0	-0.0954663529423625	-0.357730975861536	-0.777375796907148	-0.171624210731755
ucsf_hc.01_1.G217B.00649	ucsf_hc.01_1.G217B.00649		mitochondrial processing peptidase subunit	HISTO_AZ.Contig47.eannot.1635.final_new	near LTR block	I7I48_00336					mitochondrial processing peptidase subunit	HISTO_AZ.Contig47.eannot.1635.final_new	near LTR block	I7I48_00336					1.30886238991946e-08	0.992662133945509	8.73204385677818e-11	3.43650527101505e-05	8.82654607373108e-12	30439.0	24293.0	27967.0	26767.0	26353.0	30843.0	23682.0	26724.0	25916.0	26531.0	32904.0	36598.0	23703.0	26801.0	23916.0	25764.0	17867.0	18442.0	1.0	0.000480743399783989	-0.561168428563102	-0.229352922070362	-0.636827331215247
ucsf_hc.01_1.G217B.00650	ucsf_hc.01_1.G217B.00650	RED1	reductase RED1	HISTO_AZ.Contig47-snap.160.final_new	near LTR block	I7I48_00337					reductase RED1	HISTO_AZ.Contig47-snap.160.final_new	near LTR block	I7I48_00337					8.59108287883945e-06	0.439588042763042	8.86108358148445e-14	0.616201215538264	6.55043443107654e-09	166.0	132.0	164.0	153.0	163.0	206.0	1317.0	1559.0	1334.0	45.0	34.0	85.0	60.0	47.0	49.0	299.0	198.0	183.0	1.0	0.149084955984452	2.73566239699046	0.143535933957023	2.11511811595358
ucsf_hc.01_1.G217B.00651	ucsf_hc.01_1.G217B.00651		hypothetical protein		near LTR block	I7I48_00338					hypothetical protein		near LTR block	I7I48_00338					5.27648036836761e-09	0.000562363318411199	0.627684719042829	7.48230985568111e-07	0.0712744323756115	844.0	747.0	769.0	580.0	586.0	723.0	1062.0	1115.0	965.0	872.0	1191.0	1457.0	732.0	754.0	693.0	1271.0	921.0	1004.0	1.0	-0.34694225399236	-0.0371986523835712	-0.538992750552891	-0.128729621144878
ucsf_hc.01_1.G217B.00652	ucsf_hc.01_1.G217B.00652		succinate dehydrogenase cytochrome b small subunit	HISTO_AZ.Contig47.eannot.1637.final_new	near LTR block	I7I48_00339					succinate dehydrogenase cytochrome b small subunit	HISTO_AZ.Contig47.eannot.1637.final_new	near LTR block	I7I48_00339					0.686889659463133	1.02973518008764e-05	0.426264324070028	0.000581969785145571	1.52180663593294e-07	13346.0	9952.0	12357.0	8302.0	8973.0	10551.0	15789.0	15322.0	15594.0	8476.0	10712.0	12237.0	11988.0	11606.0	10189.0	17293.0	12511.0	13805.0	1.0	-0.378046488828635	-0.049226108649596	0.245897352474095	0.477153594965118
ucsf_hc.01_1.G217B.00653	ucsf_hc.01_1.G217B.00653		hypothetical protein		near LTR block	I7I48_00340					hypothetical protein		near LTR block	I7I48_00340					0.00496256427513355	0.0243997932773467	5.43774362051935e-08	0.00203003832849903	0.486775349896206	31.0	21.0	32.0	48.0	44.0	39.0	122.0	136.0	133.0	32.0	43.0	48.0	14.0	24.0	22.0	67.0	37.0	35.0	1.0	0.606108762461414	1.76484715786153	-0.906105091566953	0.153891140425723
ucsf_hc.01_1.G217B.00654	ucsf_hc.01_1.G217B.00654		hypothetical protein		near LTR block	I7I48_00341					hypothetical protein		near LTR block	I7I48_00341					0.0192526297540228	2.38635432038524e-05	0.907393032442019	0.00067906206985276	0.401407967751484	262.0	216.0	210.0	362.0	345.0	475.0	277.0	351.0	321.0	88.0	174.0	203.0	188.0	243.0	208.0	217.0	137.0	147.0	1.0	0.75357135594798	0.01666939031985	0.630467951563004	0.139135317187729
ucsf_hc.01_1.G217B.00655	ucsf_hc.01_1.G217B.00655		hypothetical protein	HISTO_AZ.Contig47-snap.163.final_new	near LTR block	I7I48_00342					hypothetical protein	HISTO_AZ.Contig47-snap.163.final_new	near LTR block	I7I48_00342					0.000776991789543189	0.00217168524361982	0.189404598232504	1.69223794478851e-08	3.52858578773247e-05	3518.0	2812.0	3229.0	2839.0	2688.0	3162.0	4142.0	4751.0	4650.0	1936.0	2523.0	2907.0	3072.0	3106.0	2750.0	2435.0	1848.0	1915.0	1.0	-0.160492059142897	0.0559782636086918	0.423785493384202	-0.241920526549082
ucsf_hc.01_1.G217B.00656	ucsf_hc.01_1.G217B.00656		hypothetical protein	HISTO_AZ.Contig47.Fgenesh_histo.192.final_new	near LTR block	I7I48_00343					hypothetical protein	HISTO_AZ.Contig47.Fgenesh_histo.192.final_new	near LTR block	I7I48_00343					0.000728781834783626	0.00020694883469353	4.44416383741984e-08	5.26531081454257e-05	0.00198462498550733	789.0	548.0	662.0	462.0	470.0	550.0	1442.0	1416.0	1542.0	612.0	699.0	903.0	999.0	877.0	825.0	1065.0	817.0	810.0	1.0	-0.44979889177316	0.696484194435522	0.431136416558258	0.28877673101418
ucsf_hc.01_1.G217B.00657	ucsf_hc.01_1.G217B.00657		hypothetical protein		near LTR block	I7I48_00344					hypothetical protein		near LTR block	I7I48_00344					6.59002168162772e-12	8.99243510940391e-08	4.08881519860056e-11	0.0644746446401542	2.08730986490252e-11	4005.0	3277.0	3617.0	1921.0	1818.0	2571.0	2235.0	2000.0	2049.0	5881.0	7943.0	10646.0	7075.0	6426.0	6119.0	4557.0	3079.0	3240.0	1.0	-0.820933858918505	-1.24346935500477	-0.1525863497843	-1.14887291896628
ucsf_hc.01_1.G217B.00658	ucsf_hc.01_1.G217B.00658		hypothetical protein		near LTR block	I7I48_00345					hypothetical protein		near LTR block	I7I48_00345					1.57519318780307e-05	0.000326521724688183	0.194641160158653	0.0218570249330076	5.55885783510605e-06	80.0	89.0	112.0	38.0	51.0	63.0	145.0	151.0	142.0	26.0	40.0	35.0	45.0	46.0	47.0	97.0	69.0	89.0	1.0	-0.903430819313302	0.209631185692052	0.598708297446995	1.32974277617814
ucsf_hc.01_1.G217B.00659	ucsf_hc.01_1.G217B.00659		hypothetical protein	HISTO_AZ.Contig47-snap.165.final_new	near LTR block	I7I48_00346					hypothetical protein	HISTO_AZ.Contig47-snap.165.final_new	near LTR block	I7I48_00346					0.00584731033943095	0.0642212773859925	0.0451700241958429	0.278499693492104	0.0255031454348162	314.0	260.0	314.0	320.0	305.0	408.0	416.0	503.0	457.0	150.0	224.0	250.0	174.0	161.0	180.0	285.0	222.0	228.0	1.0	0.190971691096497	0.18327340668682	-0.128171402475961	0.245675543307702
ucsf_hc.01_1.G217B.00660	ucsf_hc.01_1.G217B.00660		DUF3328 superfamily domain-containing protein, mycelia-enriched transcript	HISTO_AZ.Contig47.Fgenesh_Aspergillus.207.final_new	near LTR block	I7I48_00347					DUF3328 superfamily domain-containing protein, mycelia-enriched transcript	HISTO_AZ.Contig47.Fgenesh_Aspergillus.207.final_new	near LTR block	I7I48_00347					0.00081194199813117	0.0111744675124341	8.84283967371448e-05	0.113150132162948	1.41190343950507e-10	642.0	530.0	513.0	486.0	408.0	530.0	929.0	1074.0	1002.0	280.0	379.0	472.0	381.0	391.0	373.0	963.0	693.0	818.0	1.0	-0.266553010850688	0.390176670078074	0.169454733472817	1.13655077971953
ucsf_hc.01_1.G217B.00661	ucsf_hc.01_1.G217B.00661		mannosyl-oligosaccharide alpha-1,2-mannosidase precursor	HISTO_AZ.Contig47.eannot.1688.final_new	near LTR block	I7I48_00348					mannosyl-oligosaccharide alpha-1,2-mannosidase precursor	HISTO_AZ.Contig47.eannot.1688.final_new	near LTR block	I7I48_00348					9.92089938643472e-09	5.94023712137209e-05	4.9244057164998e-08	5.66497544881862e-05	2.40110847366494e-10	683.0	572.0	587.0	819.0	776.0	945.0	1155.0	1427.0	1410.0	181.0	266.0	340.0	372.0	344.0	333.0	698.0	568.0	583.0	1.0	0.439356475233912	0.666063600364392	0.570683996355563	1.2478765647881
ucsf_hc.01_1.G217B.00662	ucsf_hc.01_1.G217B.00662		hypothetical protein		near LTR block	I7I48_00349					hypothetical protein		near LTR block	I7I48_00349					6.34230737296949e-08	0.43110049013438	0.000918537405720396	0.739370876306558	0.79406117483912	72.0	74.0	74.0	68.0	81.0	102.0	56.0	63.0	63.0	13.0	13.0	10.0	14.0	11.0	10.0	11.0	8.0	15.0	1.0	0.159050861627119	-0.714741629196241	0.123425849416039	-0.0916236607695424
ucsf_hc.01_1.G217B.00663	ucsf_hc.01_1.G217B.00663	GST1	glutathione transferase	HISTO_AZ.Contig47.eannot.1689.final_new	near LTR block	I7I48_00350					glutathione transferase	HISTO_AZ.Contig47.eannot.1689.final_new	near LTR block	I7I48_00350					4.5265879209231e-14	0.0824701459775346	8.02224830760635e-18	1.68322041721896e-14	2.61199442316435e-15	1938.0	1714.0	1799.0	1688.0	1566.0	1877.0	9217.0	10174.0	10020.0	2897.0	3665.0	4658.0	7205.0	7462.0	6741.0	10090.0	7032.0	7918.0	1.0	-0.112552849336512	1.98389968471482	1.08408068603747	1.16746112460594
ucsf_hc.01_1.G217B.00664	ucsf_hc.01_1.G217B.00664		histidinol dehydrogenase	HISTO_AZ.Contig47.eannot.1643.final_new	near LTR block	I7I48_00351					histidinol dehydrogenase	HISTO_AZ.Contig47.eannot.1643.final_new	near LTR block	I7I48_00351					2.50648112292633e-07	0.129719423943161	0.0106383784964308	0.754426830857869	1.10395273065351e-09	11323.0	9104.0	11531.0	11735.0	11056.0	12542.0	11552.0	13310.0	12834.0	11354.0	14621.0	15974.0	10657.0	13948.0	12945.0	9718.0	6918.0	6999.0	1.0	0.126945989418492	-0.206151361879207	-0.0257992821554165	-0.830198855357519
ucsf_hc.01_1.G217B.00665	ucsf_hc.01_1.G217B.00665		amyloid beta-peptide binding protein, 3-hydroxyacyl-CoA dehydrogenase type-II	HISTO_AZ.Contig47.eannot.1645.final_new	near LTR block	I7I48_00352					amyloid beta-peptide binding protein, 3-hydroxyacyl-CoA dehydrogenase type-II	HISTO_AZ.Contig47.eannot.1645.final_new	near LTR block	I7I48_00352					0.080421785745323	0.176046414416691	6.76600747253904e-18	8.44408279076243e-12	1.09371980572764e-18	719.0	580.0	763.0	738.0	713.0	844.0	6451.0	7535.0	6814.0	555.0	650.0	806.0	1525.0	1513.0	1346.0	6434.0	4816.0	5419.0	1.0	0.133819117014945	2.88909739535989	1.2696649984035	3.05877054236157
ucsf_hc.01_1.G217B.00666	ucsf_hc.01_1.G217B.00666	UTP11	U3 small nucleolar RNA-associated protein	HISTO_AZ.Contig47.eannot.1690.final_new	near LTR block	I7I48_00353					U3 small nucleolar RNA-associated protein	HISTO_AZ.Contig47.eannot.1690.final_new	near LTR block	I7I48_00353					0.949473120002199	0.668622157587915	2.08682020438777e-05	0.477171287738258	1.9896234969817e-08	3390.0	3004.0	3069.0	3153.0	3159.0	3524.0	3124.0	3638.0	3438.0	2148.0	2715.0	3379.0	2160.0	2659.0	2377.0	2112.0	1536.0	1681.0	1.0	0.0317512774001392	-0.340467118555964	-0.0497195248431046	-0.620214212054485
ucsf_hc.01_1.G217B.00667	ucsf_hc.01_1.G217B.00667	CMC1	Cmc1 superfamily domain-containing protein	HISTO_AZ.Contig47.eannot.1646.final_new	near LTR block	I7I48_00354					Cmc1 superfamily domain-containing protein	HISTO_AZ.Contig47.eannot.1646.final_new	near LTR block	I7I48_00354					0.0705403281315486	0.00273355513633335	0.818671444477594	0.402855215729954	0.148002312275956	2386.0	2294.0	2522.0	2088.0	1923.0	2287.0	3042.0	3504.0	3374.0	1449.0	1960.0	2398.0	1854.0	1807.0	1770.0	2539.0	1806.0	1809.0	1.0	-0.218138833443325	0.0139752156889426	0.0564006012005303	0.0922761866297703
ucsf_hc.01_1.G217B.00668	ucsf_hc.01_1.G217B.00668	TAF9	transcription initiation factor TFIID subunit 9	HISTO_AZ.Contig47.Fgenesh_Aspergillus.5.final_new	near LTR block	I7I48_00355					transcription initiation factor TFIID subunit 9	HISTO_AZ.Contig47.Fgenesh_Aspergillus.5.final_new	near LTR block	I7I48_00355					0.00907306310153957	0.253289694355472	1.94741667424083e-07	0.897167238959776	7.89415536175714e-07	5036.0	4386.0	5111.0	5002.0	5020.0	5490.0	4460.0	5335.0	4869.0	2914.0	3902.0	4507.0	3188.0	3738.0	3360.0	3391.0	2535.0	2492.0	1.0	0.071260930280924	-0.436442380616819	0.00858009231574464	-0.420252751086184
ucsf_hc.01_1.G217B.00669	ucsf_hc.01_1.G217B.00669	SMP2	nuclear elongation and deformation protein	HISTO_AZ.Contig47.eannot.1692.final_new	near LTR block	I7I48_00356					nuclear elongation and deformation protein	HISTO_AZ.Contig47.eannot.1692.final_new	near LTR block	I7I48_00356					6.9718405960942e-05	0.0774473427434949	0.938480691896976	0.00222328386226342	0.00342214110004012	7739.0	6115.0	7022.0	7516.0	6925.0	8422.0	8248.0	10236.0	10127.0	5714.0	7809.0	8526.0	7127.0	8090.0	7536.0	7922.0	5560.0	5947.0	1.0	0.108657501765724	0.00451655714290577	0.192238413554179	-0.178222160603755
ucsf_hc.01_1.G217B.00670	ucsf_hc.01_1.G217B.00670		hypothetical protein		near LTR block	I7I48_00357					hypothetical protein		near LTR block	I7I48_00357					0.000386295184140507	0.0255956331561049	8.83959018025953e-05	0.180330203426524	0.00813045323206376	156.0	143.0	125.0	116.0	92.0	108.0	105.0	82.0	140.0	50.0	69.0	86.0	46.0	48.0	52.0	43.0	40.0	42.0	1.0	-0.447546841945904	-0.848530049997314	-0.337162074527051	-0.702620621136935
ucsf_hc.01_1.G217B.00671	ucsf_hc.01_1.G217B.00671		hypothetical protein		in LTR block	I7I48_00358					hypothetical protein		in LTR block	I7I48_00358					5.59801007295177e-06	0.80971441579558	1.12877807675413e-05	0.224061951138778	0.914214853554431	263.0	172.0	399.0	180.0	278.0	330.0	78.0	131.0	139.0	21.0	53.0	57.0	78.0	64.0	37.0	47.0	34.0	39.0	1.0	-0.071029771948429	-1.66961955335119	0.600622098791598	-0.0559990603351176
ucsf_hc.01_1.G217B.00674	ucsf_hc.01_1.G217B.00674		hypothetical protein		in LTR block	I7I48_00361					hypothetical protein		in LTR block	I7I48_00361					1.23068427471335e-05	0.0955432667180358	2.54619974988771e-06	0.524564215867118	9.38597647154184e-08	9.0	18.0	17.0	29.0	15.0	27.0	2.0	1.0	2.0	50.0	45.0	50.0	32.0	45.0	38.0	4.0	2.0	5.0	1.0	0.681376293795984	-3.21247422804753	-0.183936800387209	-3.59938027911519
ucsf_hc.01_1.G217B.00675	ucsf_hc.01_1.G217B.00675		hypothetical protein		transposon	I7I48_00362					hypothetical protein		transposon	I7I48_00362					0.00188632350352529	0.652720290934573	0.098925675533406	0.112048502297384	0.0896822920534433	63.0	62.0	75.0	46.0	70.0	69.0	39.0	82.0	83.0	15.0	24.0	35.0	19.0	13.0	8.0	27.0	12.0	7.0	1.0	-0.151373667536047	-0.476558269189106	-0.756809643872806	-0.775783179458789
ucsf_hc.01_1.G217B.00679	ucsf_hc.01_1.G217B.00679		hypothetical protein		near LTR block	I7I48_12179					hypothetical protein		near LTR block	I7I48_12179					0.673142386676628	0.000135155232381196	0.031650564934996	0.000219476158396249	5.14038278873582e-05	260.0	210.0	231.0	138.0	143.0	178.0	343.0	379.0	410.0	184.0	170.0	237.0	252.0	248.0	271.0	333.0	278.0	267.0	1.0	-0.635249124420598	0.242476902838884	0.535252246865056	0.583000849880247
ucsf_hc.01_1.G217B.00681	ucsf_hc.01_1.G217B.00681		hypothetical protein	HISTO_BI.Contig285-snap.3.final_new	near LTR block	I7I48_12177					hypothetical protein	HISTO_BI.Contig285-snap.3.final_new	near LTR block	I7I48_12177					0.000119216290915092	6.11708355180019e-06	0.0359709390844443	5.9167845845246e-07	6.99186608278561e-05	934.0	743.0	865.0	603.0	604.0	696.0	1002.0	1060.0	1089.0	671.0	937.0	1138.0	1192.0	1151.0	1031.0	878.0	630.0	678.0	1.0	-0.4408866525473	-0.13605811562064	0.448688048745014	-0.318146620729796
ucsf_hc.01_1.G217B.00682	ucsf_hc.01_1.G217B.00682		hypothetical protein	HISTO_BI.Contig285.Fgenesh_Neurospora.20.final_new	near LTR block	I7I48_12178					hypothetical protein	HISTO_BI.Contig285.Fgenesh_Neurospora.20.final_new	near LTR block	I7I48_12178					3.62965246447761e-09	0.00213033622224192	0.0163294894535299	2.75652724224629e-05	0.00101230776831031	301.0	192.0	287.0	162.0	184.0	213.0	397.0	471.0	425.0	407.0	493.0	664.0	702.0	664.0	636.0	749.0	626.0	601.0	1.0	-0.493686580551038	0.293449182075286	0.507367622255276	0.348045329384965
ucsf_hc.01_1.G217B.00683	ucsf_hc.01_1.G217B.00683		hypothetical protein		near LTR block	I7I48_12176					hypothetical protein		near LTR block	I7I48_12176					0.000178720308796169	0.588160197549939	0.780172590687662	0.954961931946219	0.0102293667780559	52.0	36.0	51.0	32.0	33.0	65.0	57.0	81.0	62.0	15.0	12.0	15.0	12.0	11.0	14.0	38.0	31.0	16.0	1.0	-0.165807578885119	0.0698710254730955	-0.0254753830326413	0.951170749650422
ucsf_hc.01_1.G217B.00684	ucsf_hc.01_1.G217B.00684		hypothetical protein	HISTO_BI.Contig285.Fgenesh_histo.16.final_new	near LTR block	I7I48_12175					hypothetical protein	HISTO_BI.Contig285.Fgenesh_histo.16.final_new	near LTR block	I7I48_12175					6.28813235913888e-08	0.127339727991022	4.4005193039936e-13	4.14765416175181e-09	2.29217801338563e-17	11406.0	9066.0	10970.0	11986.0	10628.0	11561.0	28099.0	33447.0	31438.0	4913.0	6681.0	7295.0	9078.0	8983.0	8361.0	32067.0	22287.0	23846.0	1.0	0.101585417463482	1.11766315331545	0.63158737707507	2.05190376363616
ucsf_hc.01_1.G217B.00685	ucsf_hc.01_1.G217B.00685		hypothetical protein	HISTO_BI.Contig285.Fgenesh_histo.18.final_new	near LTR block	I7I48_12173					hypothetical protein	HISTO_BI.Contig285.Fgenesh_histo.18.final_new	near LTR block	I7I48_12173					1.5250593917315e-05	0.0305267595981037	4.02041386261342e-05	4.46488551233358e-11	0.78146860943033	6290.0	4811.0	5823.0	5870.0	5553.0	7231.0	6272.0	6708.0	6447.0	4872.0	5869.0	7007.0	8428.0	8728.0	8091.0	7446.0	4948.0	5248.0	1.0	0.115508089960456	-0.243453092589036	0.653129502735648	-0.013472536698738
ucsf_hc.01_1.G217B.00686	ucsf_hc.01_1.G217B.00686		hypothetical protein	HISTO_BI.Contig285.Fgenesh_Neurospora.26.final_new	near LTR block	I7I48_12174					hypothetical protein	HISTO_BI.Contig285.Fgenesh_Neurospora.26.final_new	near LTR block	I7I48_12174					7.1231223014015e-10	0.989428853372775	0.336461808424928	0.81391991212243	4.06387624331647e-05	19.0	15.0	20.0	13.0	14.0	31.0	17.0	22.0	21.0	0.0	0.0	0.0	0.0	0.0	0.0	6.0	2.0	1.0	1.0	-0.00506025480307493	-0.298941107134663	0.128701197936016	2.537140272595
ucsf_hc.01_1.G217B.00687	ucsf_hc.01_1.G217B.00687		hypothetical protein	HISTO_BI.Contig285-snap.7.final_new	near LTR block	I7I48_12172					hypothetical protein	HISTO_BI.Contig285-snap.7.final_new	near LTR block	I7I48_12172					0.594752899473719	0.00618283240811945	6.62935224518413e-09	0.000671118507207952	0.000254814723677486	994.0	839.0	815.0	771.0	685.0	858.0	691.0	772.0	796.0	571.0	760.0	915.0	563.0	555.0	529.0	719.0	536.0	540.0	1.0	-0.217656924941634	-0.673901619595711	-0.297506816247564	-0.315428341514567
ucsf_hc.01_1.G217B.00688	ucsf_hc.01_1.G217B.00688		hypothetical protein		near LTR block	I7I48_12171					hypothetical protein		near LTR block	I7I48_12171					0.00414117179534009	0.0085843393453369	1.23195331329332e-11	0.102780219589557	2.10134077555483e-06	8663.0	7471.0	8568.0	7195.0	6956.0	9014.0	6997.0	7657.0	7573.0	5101.0	6642.0	7979.0	6297.0	6504.0	5856.0	6576.0	4690.0	5005.0	1.0	-0.122849017977491	-0.599899442445945	0.0704043292352736	-0.269012832627536
ucsf_hc.01_1.G217B.00689	ucsf_hc.01_1.G217B.00689		hypothetical protein	HISTO_BI.Contig285.eannot.1099.final_new	near LTR block	I7I48_12170					hypothetical protein	HISTO_BI.Contig285.eannot.1099.final_new	near LTR block	I7I48_12170					1.31342020354424e-11	0.708692022604111	5.8580108844403e-12	0.0725569203101617	2.15110606685782e-13	6286.0	5041.0	5542.0	5823.0	5297.0	6284.0	3865.0	4621.0	4702.0	6766.0	8846.0	9716.0	7820.0	8700.0	7942.0	5336.0	3781.0	3931.0	1.0	0.0225835723735939	-0.803879421291246	0.0935218275391136	-0.956064233071219
ucsf_hc.01_1.G217B.00690	ucsf_hc.01_1.G217B.00690		hypothetical protein	HISTO_BI.Contig285.eannot.1116.final_new	near LTR block	I7I48_12169					hypothetical protein	HISTO_BI.Contig285.eannot.1116.final_new	near LTR block	I7I48_12169					0.742532451818918	0.0983771924806042	0.0769670935597778	0.849327374104619	0.142426435857656	41.0	27.0	36.0	18.0	26.0	36.0	65.0	58.0	60.0	25.0	32.0	38.0	28.0	31.0	24.0	35.0	18.0	22.0	1.0	-0.426542226315906	0.364290748071724	-0.0488639866141972	-0.352117644957153
ucsf_hc.01_1.G217B.00691	ucsf_hc.01_1.G217B.00691		hypothetical protein		near LTR block	I7I48_12168					hypothetical protein		near LTR block	I7I48_12168					3.07158088555617e-05	0.817805046748251	0.187043522325598	0.0623755618446247	0.0395753289945783	33.0	28.0	31.0	32.0	30.0	38.0	42.0	19.0	37.0	7.0	3.0	3.0	11.0	11.0	4.0	9.0	10.0	9.0	1.0	0.0925814455557088	-0.444172354717087	1.09356715531873	1.15649689522444
ucsf_hc.01_1.G217B.00692	ucsf_hc.01_1.G217B.00692		hypothetical protein		near LTR block	I7I48_12166					hypothetical protein		near LTR block	I7I48_12166					0.172891337995094	0.0287878350917993	0.0875949631891668	0.0754687492400015	0.0871428968529141	83.0	49.0	63.0	99.0	87.0	92.0	80.0	56.0	70.0	30.0	56.0	49.0	60.0	49.0	56.0	47.0	23.0	28.0	1.0	0.495161490308094	-0.372621266601308	0.446481377582703	-0.459304368004628
ucsf_hc.01_1.G217B.00693	ucsf_hc.01_1.G217B.00693		hypothetical protein		near LTR block	I7I48_12167					hypothetical protein		near LTR block	I7I48_12167					0.00315147142696656	0.725070747035472	0.00257783092755412	0.00848687959911579	0.593147406948338	54.0	50.0	40.0	48.0	35.0	55.0	40.0	41.0	38.0	17.0	21.0	35.0	11.0	13.0	11.0	21.0	20.0	24.0	1.0	-0.0867320467448585	-0.70783607947604	-0.85641206544583	-0.143052702618093
ucsf_hc.01_1.G217B.00694	ucsf_hc.01_1.G217B.00694		protein kinase domain-containing protein	HISTO_BI.Contig285.Fgenesh_histo.27.final_new	near LTR block	I7I48_12165					protein kinase domain-containing protein	HISTO_BI.Contig285.Fgenesh_histo.27.final_new	near LTR block	I7I48_12165					0.815683169737983	0.259743421670734	0.534071851370558	0.867965309838646	0.00739297667505635	423.0	437.0	409.0	368.0	339.0	442.0	675.0	571.0	584.0	258.0	379.0	503.0	390.0	326.0	325.0	563.0	419.0	474.0	1.0	-0.165773958126716	0.0773880687382582	0.0255026356914319	0.371884678981686
ucsf_hc.01_1.G217B.00697	ucsf_hc.01_1.G217B.00697		hypothetical protein		near LTR block	I7I48_12162					hypothetical protein		near LTR block	I7I48_12162					1.62833111882877e-05	0.678891023971991	0.436773878766262	0.000316906202627021	8.69173567665843e-08	44.0	42.0	40.0	46.0	40.0	52.0	53.0	64.0	77.0	11.0	12.0	12.0	24.0	30.0	25.0	59.0	67.0	45.0	1.0	0.105060421199803	0.160752672518586	1.28347428576149	2.22088773905537
ucsf_hc.01_1.G217B.00698	ucsf_hc.01_1.G217B.00698		hypothetical protein	HISTO_BI.Contig285.Fgenesh_Aspergillus.43.final_new	near LTR block	I7I48_12161					hypothetical protein	HISTO_BI.Contig285.Fgenesh_Aspergillus.43.final_new	near LTR block	I7I48_12161					2.50848686593561e-10	8.6319829414333e-08	0.0156553862154541	3.01491236962057e-13	4.24281198837141e-10	9870.0	8566.0	10271.0	12085.0	11951.0	14369.0	11833.0	12180.0	12178.0	9875.0	12312.0	14700.0	20272.0	20865.0	18392.0	10382.0	7671.0	7800.0	1.0	0.394813441798453	-0.111327461531026	0.835944261014321	-0.506904773023295
ucsf_hc.01_1.G217B.00699	ucsf_hc.01_1.G217B.00699	SDS3	deacetylase complex subunit Sds3	HISTO_BI.Contig285.eannot.1117.final_new	near LTR block	I7I48_12160					deacetylase complex subunit Sds3	HISTO_BI.Contig285.eannot.1117.final_new	near LTR block	I7I48_12160					0.0285244749305078	0.311254182842163	0.000143875895355271	0.000387283479966584	0.721588333945567	9468.0	7426.0	8572.0	8523.0	8684.0	9811.0	13519.0	13827.0	14167.0	6793.0	8406.0	8974.0	6270.0	6618.0	5655.0	10153.0	7259.0	6617.0	1.0	0.0651170853420453	0.261894982966571	-0.245492200271142	-0.0208425495565638
ucsf_hc.01_1.G217B.00700	ucsf_hc.01_1.G217B.00700		methyltransferase	HISTO_BI.Contig285-snap.13.final_new	near LTR block	I7I48_12159					methyltransferase	HISTO_BI.Contig285-snap.13.final_new	near LTR block	I7I48_12159					0.79317963239394	0.0666979938087617	0.735198972633757	0.0990864062477168	0.000438806998379492	675.0	487.0	516.0	483.0	428.0	568.0	694.0	760.0	772.0	378.0	499.0	609.0	560.0	546.0	415.0	794.0	538.0	613.0	1.0	-0.202100565554442	-0.0323516806555366	0.174084435560409	0.393206375354811
ucsf_hc.01_1.G217B.00701	ucsf_hc.01_1.G217B.00701		extracellular serine-threonine rich protein	HISTO_BI.Contig285.Fgenesh_histo.25.final_new	near LTR block	I7I48_12158					extracellular serine-threonine rich protein	HISTO_BI.Contig285.Fgenesh_histo.25.final_new	near LTR block	I7I48_12158					2.02848274246389e-13	0.673638971749309	3.14914541153037e-11	8.08439336383665e-13	2.77723975034187e-05	727.0	486.0	722.0	541.0	628.0	724.0	1953.0	1924.0	1999.0	1456.0	1886.0	2269.0	591.0	589.0	560.0	1698.0	1261.0	1323.0	1.0	-0.0480111084083283	1.16749478881745	-1.53914311474596	-0.381947984716858
ucsf_hc.01_1.G217B.00702	ucsf_hc.01_1.G217B.00702		hypothetical protein	HISTO_BI.Contig285.Fgenesh_Aspergillus.5.final_new	near LTR block	I7I48_12157	Ryp1_ChIP				hypothetical protein	HISTO_BI.Contig285.Fgenesh_Aspergillus.5.final_new	near LTR block	I7I48_12157	Ryp1_ChIP				0.0136546394913165	0.354185261109392	1.19202447209024e-11	1.02532450029943e-16	2.00474081015871e-11	1230.0	1088.0	1109.0	1017.0	1062.0	1203.0	2982.0	3307.0	3703.0	736.0	857.0	943.0	3979.0	4676.0	3836.0	2260.0	1664.0	1716.0	1.0	-0.0870339488423606	1.09303165668039	2.44007701685997	1.15543994409162
ucsf_hc.01_1.G217B.00703	ucsf_hc.01_1.G217B.00703		hypothetical protein		near LTR block	I7I48_12156					hypothetical protein		near LTR block	I7I48_12156					0.500336604215396	0.0107003120040554	1.18279513724148e-08	8.86576939203409e-08	0.0820153200085125	272.0	174.0	200.0	153.0	143.0	202.0	563.0	623.0	596.0	150.0	201.0	244.0	357.0	398.0	317.0	207.0	126.0	172.0	1.0	-0.391405442435285	1.02793360743385	0.993942297370419	-0.238751905372038
ucsf_hc.01_1.G217B.00704	ucsf_hc.01_1.G217B.00704		hypothetical protein		near LTR block	I7I48_12155					hypothetical protein		near LTR block	I7I48_12155					0.468208603165095	0.380088393575816	0.263013396366176	0.375370858679501	0.519690949459944	12.0	12.0	11.0	15.0	15.0	14.0	16.0	21.0	24.0	12.0	13.0	11.0	8.0	10.0	8.0	20.0	13.0	9.0	1.0	0.291300097892494	0.318369740472565	-0.29429535354732	0.191631575538453
ucsf_hc.01_1.G217B.00706	ucsf_hc.01_1.G217B.00706		hypothetical protein	HISTO_BI.Contig285.fgenesh_plus.15.final_new		I7I48_12153	Ryp1_ChIP	Ryp2_ChIP	Ryp3_ChIP		hypothetical protein	HISTO_BI.Contig285.fgenesh_plus.15.final_new		I7I48_12153	Ryp1_ChIP	Ryp2_ChIP	Ryp3_ChIP		0.00227078226177709	6.87526342139829e-05	0.172175629630065	0.000611262316062662	0.330544970244155	9897.0	7392.0	9580.0	11987.0	15972.0	17995.0	13091.0	13335.0	15340.0	11267.0	10534.0	10448.0	15797.0	15401.0	12659.0	11266.0	9241.0	8929.0	1.0	0.740986986449236	0.194423463457096	0.56651088417687	-0.136883396458849
ucsf_hc.01_1.G217B.00707	ucsf_hc.01_1.G217B.00707		hypothetical protein			I7I48_12152					hypothetical protein			I7I48_12152					0.000313478642941209	0.000787701397487736	0.843047243620116	0.80903155446314	0.30007626191088	53.0	41.0	49.0	70.0	83.0	89.0	71.0	66.0	64.0	60.0	72.0	82.0	56.0	65.0	67.0	79.0	45.0	67.0	1.0	0.725582886376151	0.0376131124302749	-0.0449034017650776	-0.175634210496743
ucsf_hc.01_1.G217B.00708	ucsf_hc.01_1.G217B.00708		hypothetical protein	HISTO_BI.Contig285.Fgenesh_histo.36.final_new		I7I48_12151	Ryp1_ChIP	Ryp2_ChIP	Ryp3_ChIP		hypothetical protein	HISTO_BI.Contig285.Fgenesh_histo.36.final_new		I7I48_12151	Ryp1_ChIP	Ryp2_ChIP	Ryp3_ChIP		0.138452482381333	1.08806910444762e-06	1.82846887555325e-17	1.29666599999079e-09	4.64478680797134e-18	744.0	591.0	640.0	963.0	934.0	1126.0	4543.0	5519.0	5062.0	497.0	607.0	782.0	1153.0	1075.0	926.0	4765.0	3397.0	3469.0	1.0	0.590376814406358	2.48786740734491	0.887056491815819	2.62955296557606
ucsf_hc.01_1.G217B.00709	ucsf_hc.01_1.G217B.00709		hypothetical protein			I7I48_12150					hypothetical protein			I7I48_12150					0.0310999743938016	0.958421153093105	0.0004697949498405	0.747842643777112	7.4890791758948e-10	39.0	41.0	47.0	34.0	45.0	52.0	93.0	99.0	99.0	17.0	21.0	40.0	21.0	19.0	24.0	153.0	108.0	112.0	1.0	0.0137874766970342	0.74733063753819	-0.091174845084228	2.29063636900447
ucsf_hc.01_1.G217B.00710	ucsf_hc.01_1.G217B.00710		hypothetical protein	HISTO_BI.Contig285.eannot.1102.final_new		I7I48_12149	Ryp1_ChIP	Ryp2_ChIP	Ryp3_ChIP		hypothetical protein	HISTO_BI.Contig285.eannot.1102.final_new		I7I48_12149	Ryp1_ChIP	Ryp2_ChIP	Ryp3_ChIP		2.71977533908307e-09	0.00844741424529568	2.11458647913547e-15	2.04104417105526e-10	7.29436866775417e-17	7596.0	6329.0	7874.0	7999.0	8857.0	9679.0	47520.0	45811.0	51464.0	10848.0	12747.0	12372.0	23558.0	25058.0	21349.0	106209.0	66856.0	73528.0	1.0	0.261286269825125	2.2866173220023	1.08825066800791	2.75071316023501
ucsf_hc.01_1.G217B.00711	ucsf_hc.01_1.G217B.00711		signal peptidase I, signal sequence processing protein SEC11	HISTO_BI.Contig285.eannot.1104.final_new		I7I48_12148					signal peptidase I, signal sequence processing protein SEC11	HISTO_BI.Contig285.eannot.1104.final_new		I7I48_12148					0.0102086008904261	2.21577312506414e-08	2.93926734720653e-14	1.32787742318588e-08	1.30229013767672e-15	13373.0	10323.0	12640.0	9061.0	8631.0	10517.0	8486.0	9679.0	9371.0	9182.0	11419.0	13373.0	8019.0	8258.0	7483.0	6863.0	4877.0	5087.0	1.0	-0.385714834366881	-0.843204309640392	-0.371408302023253	-1.01227522787222
ucsf_hc.01_1.G217B.00713	ucsf_hc.01_1.G217B.00713		ubiquitin-conjugating enzyme	HISTO_BI.Contig285.eannot.1103.final_new		I7I48_12146					ubiquitin-conjugating enzyme	HISTO_BI.Contig285.eannot.1103.final_new		I7I48_12146					0.273860531117199	6.26710428409089e-06	1.55680989024709e-06	0.000216513410478465	2.59897226644548e-08	4676.0	4182.0	4245.0	3589.0	3300.0	3814.0	6904.0	7553.0	7729.0	3050.0	4049.0	4800.0	4187.0	4338.0	3945.0	6388.0	4672.0	4804.0	1.0	-0.316765527190575	0.311346476566856	0.218003243801334	0.42378567244566
ucsf_hc.01_1.G217B.00714	ucsf_hc.01_1.G217B.00714		protein kinase	HISTO_BI.Contig285.Fgenesh_histo.5.final_new		I7I48_12144					protein kinase	HISTO_BI.Contig285.Fgenesh_histo.5.final_new		I7I48_12144					0.00533364997621863	9.7718769725517e-07	5.39159300760296e-06	0.0865507665487996	2.63374993001485e-08	546.0	522.0	562.0	318.0	242.0	332.0	504.0	440.0	468.0	443.0	568.0	776.0	516.0	470.0	420.0	335.0	259.0	256.0	1.0	-0.9002080093047	-0.657748011799201	-0.193148991637135	-1.05651857907352
ucsf_hc.01_1.G217B.00716	ucsf_hc.01_1.G217B.00716		hypothetical protein			I7I48_12143					hypothetical protein			I7I48_12143					0.0333635137152862	0.551223108999261	0.382155291713577	0.0264400161019336	0.0945917936963333	43.0	59.0	43.0	37.0	41.0	49.0	64.0	50.0	53.0	22.0	16.0	44.0	45.0	33.0	39.0	43.0	37.0	31.0	1.0	-0.186819314782094	-0.228168508752913	0.734419780294935	0.527428013803748
ucsf_hc.01_1.G217B.00717	ucsf_hc.01_1.G217B.00717	GYP3	GTPase activating protein gyp3	HISTO_BI.Contig285.eannot.1106.final_new	near LTR block	I7I48_12142					GTPase activating protein gyp3	HISTO_BI.Contig285.eannot.1106.final_new	near LTR block	I7I48_12142					0.00291506446547056	1.16632754462679e-06	2.01027606128944e-08	0.641433578489031	1.10654289824651e-07	11704.0	9334.0	11467.0	8285.0	8030.0	9404.0	10887.0	10515.0	11222.0	6809.0	8635.0	9761.0	7688.0	7832.0	6931.0	7726.0	5760.0	5697.0	1.0	-0.358171625229701	-0.437714301944234	-0.0241082204301506	-0.391484143630272
ucsf_hc.01_1.G217B.00718	ucsf_hc.01_1.G217B.00718		no significant blast hit	HISTO_BI.Contig285.eannot.1123.final_new	near LTR block	I7I48_12141	Ryp1_ChIP		Ryp3_ChIP	Ryp4_ChIP	no significant blast hit	HISTO_BI.Contig285.eannot.1123.final_new	near LTR block	I7I48_12141	Ryp1_ChIP		Ryp3_ChIP	Ryp4_ChIP	3.27055949921847e-12	0.00561361960626749	2.13074947096506e-09	0.000517034684097651	4.46148604532784e-10	5122.0	4364.0	5033.0	4540.0	3587.0	4375.0	3862.0	3645.0	3794.0	1174.0	1455.0	1887.0	1781.0	1784.0	1752.0	3675.0	2545.0	2971.0	1.0	-0.244778758616317	-0.809000615531902	0.387170357060443	1.03289385292323
ucsf_hc.01_1.G217B.00719	ucsf_hc.01_1.G217B.00719		hypothetical protein		near LTR block	I7I48_12140					hypothetical protein		near LTR block	I7I48_12140					5.3308205365734e-06	0.000206266847599197	1.87299340717864e-06	0.00270261424792734	0.00100170925083003	168.0	149.0	162.0	90.0	57.0	65.0	77.0	47.0	78.0	51.0	43.0	26.0	12.0	9.0	11.0	9.0	15.0	9.0	1.0	-1.22761758164161	-1.72970766496391	-1.61737532041047	-1.76728192663804
ucsf_hc.01_1.G217B.00720	ucsf_hc.01_1.G217B.00720		ferric-chelate reductase	HISTO_BI.Contig285.Fgenesh_Aspergillus.37.final_new	near LTR block	I7I48_12139	Ryp1_ChIP		Ryp3_ChIP	Ryp4_ChIP	ferric-chelate reductase	HISTO_BI.Contig285.Fgenesh_Aspergillus.37.final_new	near LTR block	I7I48_12139	Ryp1_ChIP		Ryp3_ChIP	Ryp4_ChIP	1.78015780392289e-06	0.108109467816303	3.62710316631361e-10	2.42312182518065e-09	0.0100766005113345	21154.0	18612.0	23261.0	20337.0	18155.0	16505.0	11191.0	9799.0	10468.0	9105.0	9610.0	11878.0	24610.0	24193.0	20447.0	14280.0	11524.0	12504.0	1.0	-0.218885673701173	-1.44866716371585	1.31248719872524	0.331107989138228
ucsf_hc.01_1.G217B.00721	ucsf_hc.01_1.G217B.00721		branchpoint-bridging protein		near LTR block	I7I48_12138					branchpoint-bridging protein		near LTR block	I7I48_12138					8.38093408040799e-08	8.17763183274812e-05	0.463919036937819	1.70578600108217e-09	0.00292954029011014	14787.0	13288.0	13173.0	11607.0	10802.0	13039.0	18394.0	19763.0	19543.0	12275.0	16112.0	19634.0	10032.0	10636.0	9421.0	17428.0	12604.0	12758.0	1.0	-0.245315152963921	0.0355521184901972	-0.520715886565315	-0.15506153422355
ucsf_hc.01_1.G217B.00722	ucsf_hc.01_1.G217B.00722		anion exchange family protein	HISTO_BI.Contig285.genewise.13.final_new	near LTR block	I7I48_12137					anion exchange family protein	HISTO_BI.Contig285.genewise.13.final_new	near LTR block	I7I48_12137					9.43766543977283e-08	0.0504694419844065	3.85200307002999e-10	5.82899031397607e-06	6.08840441460444e-12	2032.0	1689.0	1826.0	1805.0	1484.0	1794.0	3915.0	4295.0	4594.0	1829.0	2411.0	2985.0	1579.0	1692.0	1576.0	5319.0	4168.0	4194.0	1.0	-0.153452924662466	0.758482384659026	-0.423414195138982	0.935318500446594
ucsf_hc.01_1.G217B.00723	ucsf_hc.01_1.G217B.00723		hypothetical protein		near LTR block	I7I48_12136					hypothetical protein		near LTR block	I7I48_12136					0.000725761987320595	0.0943903770865009	0.699984737185061	4.43225364176945e-05	5.26123327854596e-06	81.0	45.0	68.0	52.0	49.0	53.0	92.0	92.0	89.0	62.0	92.0	108.0	37.0	44.0	42.0	47.0	38.0	37.0	1.0	-0.333741407759508	0.0640634369962139	-0.932834135023882	-1.08262357852491
ucsf_hc.01_1.G217B.00724	ucsf_hc.01_1.G217B.00724		ATP-dependent RNA helicase DBP8	HISTO_BI.Contig285.eannot.1110.final_new	near LTR block	I7I48_12135					ATP-dependent RNA helicase DBP8	HISTO_BI.Contig285.eannot.1110.final_new	near LTR block	I7I48_12135					0.612909791683348	0.670565582037503	3.68871357816331e-09	2.23613348388237e-06	1.47141875277753e-09	5664.0	4336.0	5488.0	5011.0	4978.0	5980.0	9133.0	10138.0	9889.0	3559.0	4689.0	5462.0	3113.0	3476.0	3267.0	7945.0	5530.0	5914.0	1.0	0.023596737470724	0.470442050144446	-0.327977373872865	0.504375496172263
ucsf_hc.01_1.G217B.00725	ucsf_hc.01_1.G217B.00725		hypothetical protein		near LTR block	I7I48_12134					hypothetical protein		near LTR block	I7I48_12134					0.706337118158124	0.000823741892424676	4.75734746910892e-07	8.87432216082502e-06	1.20315703924403e-08	13.0	10.0	6.0	25.0	21.0	28.0	60.0	54.0	65.0	4.0	6.0	13.0	35.0	27.0	22.0	73.0	55.0	49.0	1.0	1.33977587671053	2.17335922143969	2.02665008090766	2.96551359969659
ucsf_hc.01_1.G217B.00726	ucsf_hc.01_1.G217B.00726		hypothetical protein	HISTO_BI.Contig285.Fgenesh_histo.12.final_new	near LTR block	I7I48_12133					hypothetical protein	HISTO_BI.Contig285.Fgenesh_histo.12.final_new	near LTR block	I7I48_12133					1.50732177539284e-06	0.826211634929113	0.0127168945628078	0.283862123021057	0.0612868942861742	98.0	68.0	77.0	87.0	68.0	101.0	83.0	81.0	73.0	19.0	19.0	27.0	18.0	21.0	9.0	35.0	33.0	26.0	1.0	0.0482288288492077	-0.480628382691288	-0.346500653380911	0.525666971045692
ucsf_hc.01_1.G217B.00727	ucsf_hc.01_1.G217B.00727		hypothetical protein	HISTO_BI.Contig285.Fgenesh_histo.26.final_new	near LTR block	I7I48_12132					hypothetical protein	HISTO_BI.Contig285.Fgenesh_histo.26.final_new	near LTR block	I7I48_12132					0.0868965084075299	6.33553453273483e-05	0.000714749174036464	6.30383858947818e-12	4.82079469333149e-09	7492.0	6358.0	7320.0	5654.0	5325.0	6591.0	8376.0	8391.0	8120.0	4909.0	6600.0	8439.0	3104.0	3260.0	3039.0	5593.0	3741.0	4039.0	1.0	-0.294939489852996	-0.213012366749018	-0.924405782323659	-0.563923610282449
ucsf_hc.01_1.G217B.00728	ucsf_hc.01_1.G217B.00728	GUS1	glutamyl-tRNA synthetase	HISTO_BI.Contig285.eannot.1111.final_new	near LTR block	I7I48_12131					glutamyl-tRNA synthetase	HISTO_BI.Contig285.eannot.1111.final_new	near LTR block	I7I48_12131					6.86573491405372e-11	0.192610887886389	0.00241082793730621	0.00131826116581131	0.442202534547882	7535.0	6297.0	7172.0	7655.0	6896.0	8093.0	9480.0	11855.0	11604.0	8274.0	11289.0	12821.0	10754.0	12297.0	10819.0	13179.0	9117.0	9061.0	1.0	0.0849449108221663	0.196285469759618	0.214092227861796	-0.0446301260315121
ucsf_hc.01_1.G217B.00729	ucsf_hc.01_1.G217B.00729		hypothetical protein		near LTR block	I7I48_12130					hypothetical protein		near LTR block	I7I48_12130					7.72107407818895e-12	5.7160498968327e-06	1.88549541084396e-08	0.977319469475046	0.00072473354651005	714.0	523.0	568.0	364.0	334.0	503.0	460.0	462.0	450.0	106.0	127.0	139.0	122.0	119.0	95.0	231.0	153.0	166.0	1.0	-0.616708705986417	-0.837578336285939	-0.00518634881818181	0.563626846695983
ucsf_hc.01_1.G217B.00730	ucsf_hc.01_1.G217B.00730		glutaminase	HISTO_BI.Contig285.eannot.1112.final_new	near LTR block	I7I48_12129					glutaminase	HISTO_BI.Contig285.eannot.1112.final_new	near LTR block	I7I48_12129					0.998331968920648	0.00615698491943994	2.15881519721622e-07	0.929735733004734	2.60384422949528e-09	12291.0	9074.0	10533.0	8520.0	9094.0	10409.0	18288.0	21253.0	21832.0	7513.0	9756.0	10282.0	9152.0	8383.0	7409.0	17564.0	13183.0	12967.0	1.0	-0.205053971520121	0.500913022436309	-0.00648634654677505	0.666508065859001
ucsf_hc.01_1.G217B.00731	ucsf_hc.01_1.G217B.00731	STM1	elicitor protein	HISTO_BI.Contig285-snap.31.final_new	near LTR block	I7I48_12128					elicitor protein	HISTO_BI.Contig285-snap.31.final_new	near LTR block	I7I48_12128					2.52873732011389e-11	0.573440947584353	6.34093965516552e-06	0.124772272006618	0.433807192140329	34262.0	29269.0	31476.0	31818.0	30461.0	31477.0	53518.0	56713.0	57253.0	42168.0	54917.0	59998.0	42116.0	48902.0	41982.0	68124.0	47982.0	47008.0	1.0	-0.0399349866940817	0.370404698777731	-0.0998363176407011	0.0490010914317356
ucsf_hc.01_1.G217B.00732	ucsf_hc.01_1.G217B.00732	MEA1	MeaB protein	HISTO_BI.Contig285.Fgenesh_histo.35.final_new	near LTR block	I7I48_12127	Ryp1_ChIP				MeaB protein	HISTO_BI.Contig285.Fgenesh_histo.35.final_new	near LTR block	I7I48_12127	Ryp1_ChIP				2.89907092084325e-15	0.000218481983210987	5.10796444558073e-14	0.000995423926534501	3.59523520613267e-06	28251.0	19309.0	25487.0	19523.0	17432.0	21413.0	10974.0	12173.0	12255.0	4036.0	5146.0	6395.0	6286.0	5701.0	5051.0	4451.0	3401.0	3350.0	1.0	-0.334016771863373	-1.47779529026036	0.276396767779373	-0.464377086985463
ucsf_hc.01_1.G217B.00733	ucsf_hc.01_1.G217B.00733		hypothetical protein		near LTR block	I7I48_12126					hypothetical protein		near LTR block	I7I48_12126					0.00156402387088331	0.69458314893772	0.000465430415791822	0.0317035667402943	0.047385975548716	34.0	16.0	29.0	29.0	19.0	23.0	13.0	9.0	15.0	5.0	15.0	6.0	10.0	18.0	16.0	18.0	11.0	15.0	1.0	-0.152365561115988	-1.49752938333664	0.978941593330247	0.86745659287333
ucsf_hc.01_1.G217B.00734	ucsf_hc.01_1.G217B.00734		hypothetical protein		near LTR block	I7I48_12125					hypothetical protein		near LTR block	I7I48_12125					0.189097853347785	0.0488752672989249	0.577555057240611	0.00103072669331083	0.0149339599304363	23.0	23.0	37.0	35.0	45.0	51.0	42.0	29.0	29.0	10.0	16.0	26.0	37.0	38.0	36.0	26.0	39.0	31.0	1.0	0.650280873664418	-0.176106820942138	1.27044999250658	0.873132779846556
ucsf_hc.01_1.G217B.00736	ucsf_hc.01_1.G217B.00736		hypothetical protein		near LTR block	I7I48_12123					hypothetical protein		near LTR block	I7I48_12123					5.23998257147822e-10	0.0364078904160307	3.84179031555857e-10	0.0665911579817097	0.727320015821558	728.0	490.0	692.0	507.0	451.0	671.0	271.0	363.0	337.0	134.0	157.0	201.0	201.0	197.0	160.0	170.0	166.0	136.0	1.0	-0.25280871528483	-1.4176157536872	0.324834373952108	-0.0614378403478861
ucsf_hc.01_1.G217B.00737	ucsf_hc.01_1.G217B.00737	PEX19	peroxisomal membrane protein recepto, peroxin 19	HISTO_BI.Contig285.Fgenesh_histo.38.final_new	near LTR block	I7I48_12122	Ryp1_ChIP				peroxisomal membrane protein recepto, peroxin 19	HISTO_BI.Contig285.Fgenesh_histo.38.final_new	near LTR block	I7I48_12122	Ryp1_ChIP				5.42294656204893e-08	0.000142405595437749	1.8848950942796e-07	0.0491533330853505	0.00209090190391771	6963.0	4528.0	5419.0	4193.0	3936.0	4653.0	4275.0	5357.0	4980.0	2212.0	2963.0	3354.0	2623.0	3335.0	2865.0	4062.0	3153.0	3270.0	1.0	-0.411706076623066	-0.645774806876084	0.1910914264968	0.307369643340874
ucsf_hc.01_1.G217B.00738	ucsf_hc.01_1.G217B.00738		hypothetical protein	HISTO_BI.Contig285.Fgenesh_Aspergillus.10.final_new	near LTR block	I7I48_12121					hypothetical protein	HISTO_BI.Contig285.Fgenesh_Aspergillus.10.final_new	near LTR block	I7I48_12121					2.2166523736749e-05	0.000176594872592112	1.47050284145615e-08	0.835673337112815	0.000720149113790342	2078.0	1820.0	2090.0	2708.0	2284.0	2689.0	3799.0	4372.0	4346.0	1680.0	2295.0	2905.0	2051.0	2124.0	2064.0	3241.0	2402.0	2509.0	1.0	0.332564162696452	0.615220132480768	0.0158922330942399	0.260603381377774
ucsf_hc.01_1.G217B.00739	ucsf_hc.01_1.G217B.00739		hypothetical protein	HISTO_BI.Contig285.eannot.1124.final_new	near LTR block	I7I48_12120					hypothetical protein	HISTO_BI.Contig285.eannot.1124.final_new	near LTR block	I7I48_12120					0.880462623821201	0.832964857722232	0.746317556104376	0.700770679513783	0.0297892966691839	53.0	41.0	44.0	33.0	45.0	59.0	65.0	80.0	55.0	38.0	47.0	39.0	36.0	39.0	29.0	36.0	23.0	24.0	1.0	-0.0577855815545929	0.0696267598622811	-0.0988264343115991	-0.560475526721665
ucsf_hc.01_1.G217B.00740	ucsf_hc.01_1.G217B.00740		hypothetical protein	HISTO_BI.Contig285-snap.35.final_new	near LTR block	I7I48_12119					hypothetical protein	HISTO_BI.Contig285-snap.35.final_new	near LTR block	I7I48_12119					0.727389874525034	2.82643491864025e-05	3.10310153465906e-06	0.017485870934645	0.032842646428974	59.0	48.0	42.0	19.0	14.0	14.0	14.0	17.0	30.0	37.0	37.0	47.0	60.0	45.0	64.0	70.0	50.0	53.0	1.0	-1.66824779826281	-1.77119062183681	0.604693764833418	0.516932778654803
ucsf_hc.01_1.G217B.00741	ucsf_hc.01_1.G217B.00741		hypothetical protein	HISTO_BI.Contig285.eannot.1125.final_new	near LTR block	I7I48_12118					hypothetical protein	HISTO_BI.Contig285.eannot.1125.final_new	near LTR block	I7I48_12118					0.0311137694621528	0.748475243088031	0.000174627745918942	0.0540872866610792	0.0109626755384485	40.0	36.0	26.0	32.0	27.0	37.0	17.0	24.0	20.0	15.0	19.0	23.0	13.0	12.0	8.0	11.0	14.0	7.0	1.0	-0.0916736294119829	-1.1605317570008	-0.637723210600499	-0.850896270620393
ucsf_hc.01_1.G217B.00742	ucsf_hc.01_1.G217B.00742		hypothetical protein		in LTR block	I7I48_12117					hypothetical protein		in LTR block	I7I48_12117					0.000145678726128401	0.110465487552363	0.000374838660902948	0.00310482916340169	0.0619692920947752	70.0	95.0	85.0	51.0	55.0	78.0	48.0	70.0	42.0	21.0	23.0	34.0	63.0	53.0	38.0	11.0	22.0	15.0	1.0	-0.450017835447608	-1.09230421322863	1.09857131500118	-0.763026844069806
ucsf_hc.01_1.G217B.00744	ucsf_hc.01_1.G217B.00744		hypothetical protein		transposon	I7I48_10272					hypothetical protein		transposon	I7I48_10272					3.45411362491445e-06	0.502684113132715	2.59023435979341e-07	0.00124496555487424	0.000355639824924869	79.0	69.0	87.0	82.0	72.0	64.0	26.0	34.0	34.0	18.0	27.0	21.0	10.0	8.0	5.0	11.0	4.0	8.0	1.0	-0.14735629980448	-1.75782976682591	-1.34603400764756	-1.51001108164052
ucsf_hc.01_1.G217B.00746	ucsf_hc.01_1.G217B.00746		hypothetical protein		in LTR block	I7I48_10274					hypothetical protein		in LTR block	I7I48_10274					0.00112027204545246	0.636690560881404	2.21726838133203e-06	0.649096669370704	0.000115553701387709	96.0	83.0	94.0	56.0	92.0	116.0	41.0	41.0	36.0	29.0	36.0	59.0	54.0	43.0	28.0	12.0	13.0	12.0	1.0	-0.117978595390103	-1.65065183842329	0.140390220335549	-1.68257369767832
ucsf_hc.01_1.G217B.00748	ucsf_hc.01_1.G217B.00748		hypothetical protein		in LTR block	I7I48_10276					hypothetical protein		in LTR block	I7I48_10276					9.31845021298196e-07	5.94715277479998e-05	4.44796302418639e-10	0.000415968897132329	1.34880604638507e-08	203.0	201.0	179.0	87.0	97.0	125.0	46.0	44.0	38.0	40.0	52.0	97.0	24.0	19.0	26.0	5.0	4.0	1.0	1.0	-0.938248512989523	-2.62313779645409	-1.25394285638286	-4.17445012306745
ucsf_hc.01_1.G217B.00749	ucsf_hc.01_1.G217B.00749		hypothetical protein		in LTR block	I7I48_10277					hypothetical protein		in LTR block	I7I48_10277					0.113999572730878	0.00798603349653335	5.25437523872873e-08	3.78497303172947e-05	1.15120421682619e-07	86.0	94.0	87.0	61.0	44.0	57.0	13.0	26.0	19.0	31.0	57.0	97.0	12.0	17.0	15.0	8.0	2.0	4.0	1.0	-0.743753321116746	-2.65748879706361	-1.82474168812826	-3.63139552632923
ucsf_hc.01_1.G217B.00750	ucsf_hc.01_1.G217B.00750		hypothetical protein	HISTO_BM.Contig14-snap.1.final_new	in LTR block	I7I48_10278					hypothetical protein	HISTO_BM.Contig14-snap.1.final_new	in LTR block	I7I48_10278					6.80455961974813e-14	5.63751214978898e-12	6.9475136079706e-14	7.17542187502593e-05	1.34205292028576e-07	7674.0	6404.0	7635.0	2410.0	1827.0	2257.0	11.0	15.0	25.0	35.0	39.0	61.0	0.0	7.0	7.0	1.0	0.0	0.0	1.0	-1.77220531010683	-9.20846285935973	-3.74100761362426	-5.9446182070471
ucsf_hc.01_1.G217B.00751	ucsf_hc.01_1.G217B.00751		hypothetical protein		in LTR block	I7I48_10279					hypothetical protein		in LTR block	I7I48_10279					2.0976752896314e-06	4.03653810063461e-06	5.12012396477633e-10	4.74142803744363e-06	1.07763665744708e-07	155.0	120.0	158.0	34.0	25.0	27.0	0.0	2.0	3.0	11.0	22.0	31.0	4.0	0.0	0.0	0.0	0.0	0.0	1.0	-2.34931150145832	-6.91044215535465	-4.1841409516603	-5.36812031539862
ucsf_hc.01_1.G217B.00753	ucsf_hc.01_1.G217B.00753		hypothetical protein		in LTR block	I7I48_10281					hypothetical protein		in LTR block	I7I48_10281					0.868956420752761	0.751669359115843	0.116410639040804	0.00882802517883792	0.0312531148787249	33.0	21.0	10.0	8.0	21.0	25.0	6.0	10.0	28.0	15.0	23.0	17.0	7.0	0.0	7.0	7.0	5.0	3.0	1.0	-0.246026509573192	-1.0911538836143	-2.4648776279254	-1.79423703116693
ucsf_hc.01_1.G217B.00754	ucsf_hc.01_1.G217B.00754		hypothetical protein		in LTR block	I7I48_10282					hypothetical protein		in LTR block	I7I48_10282					0.00132857086615264	0.0545793343618351	0.000210068108875265	0.362587930175195	0.2858086603754	134.0	55.0	95.0	46.0	58.0	74.0	56.0	52.0	35.0	34.0	18.0	52.0	44.0	33.0	37.0	23.0	18.0	30.0	1.0	-0.648452812068993	-1.40299466159014	0.377496054198971	-0.460202678494488
ucsf_hc.01_1.G217B.00755	ucsf_hc.01_1.G217B.00755		exocyst complex component Sec5	HISTO_BP.Contig457.eannot.1716.final_new	near LTR block	I7I48_03887					exocyst complex component Sec5	HISTO_BP.Contig457.eannot.1716.final_new	near LTR block	I7I48_03887					0.0851930184665275	0.0243875762139476	0.301911359651994	0.474954647267422	0.0665378086056111	5047.0	3765.0	4589.0	4886.0	4568.0	5586.0	5048.0	6369.0	6115.0	3262.0	4358.0	4905.0	3693.0	3728.0	3536.0	4941.0	3390.0	3283.0	1.0	0.146229341165847	-0.0595943493435032	-0.0448743218494121	-0.110807567261105
ucsf_hc.01_1.G217B.00756	ucsf_hc.01_1.G217B.00756	IDH2	isocitrate dehydrogenase	HISTO_BP.Contig457.eannot.1652.final_new	near LTR block	I7I48_03888					isocitrate dehydrogenase	HISTO_BP.Contig457.eannot.1652.final_new	near LTR block	I7I48_03888					0.50326864408858	0.000915385339410638	0.859440789230529	0.0574603829508376	3.24407253899652e-08	14289.0	11256.0	12649.0	10833.0	10573.0	13335.0	16100.0	18290.0	17878.0	8816.0	11064.0	12617.0	9057.0	9761.0	9017.0	16994.0	11783.0	12663.0	1.0	-0.161999897677049	0.00745741278591794	-0.0801121759196066	0.348906650404627
ucsf_hc.01_1.G217B.00757	ucsf_hc.01_1.G217B.00757		CT20 family protein	HISTO_BP.Contig457.eannot.1719.final_new	near LTR block	I7I48_03889					CT20 family protein	HISTO_BP.Contig457.eannot.1719.final_new	near LTR block	I7I48_03889					0.122424043292313	0.000340788367977938	0.0612555692540971	6.40867205784369e-05	0.0438319594904379	2758.0	2467.0	2852.0	2270.0	1916.0	2333.0	3593.0	4319.0	4197.0	1638.0	2167.0	2698.0	1343.0	1665.0	1424.0	2895.0	2029.0	2275.0	1.0	-0.335798838804632	0.134554931237498	-0.404591575119825	0.156616925457291
ucsf_hc.01_1.G217B.00758	ucsf_hc.01_1.G217B.00758	GCP6	gamma-tubulin complex component GCP6	HISTO_BP.Contig457.eannot.1653.final_new	near LTR block	I7I48_03890					gamma-tubulin complex component GCP6	HISTO_BP.Contig457.eannot.1653.final_new	near LTR block	I7I48_03890					0.00257432982875664	0.0328092734146032	2.85673877974744e-05	2.17466672333156e-09	4.93324331131703e-09	6288.0	5233.0	6722.0	5410.0	5250.0	6407.0	6456.0	7300.0	6991.0	3619.0	4861.0	5638.0	2842.0	2931.0	2764.0	4108.0	2846.0	2870.0	1.0	-0.118113136045491	-0.258354766231117	-0.575204231537686	-0.519309531474293
ucsf_hc.01_1.G217B.00759	ucsf_hc.01_1.G217B.00759		hypothetical protein	HISTO_BP.Contig457.fgenesh_plus.84.final_new	near LTR block	I7I48_03891					hypothetical protein	HISTO_BP.Contig457.fgenesh_plus.84.final_new	near LTR block	I7I48_03891					0.874505663960144	0.035523896980383	1.5499664921908e-14	0.44385264243237	4.42341556243969e-07	2741.0	2575.0	2531.0	2408.0	2075.0	2688.0	1050.0	1121.0	1088.0	1764.0	2358.0	2788.0	1844.0	2106.0	2048.0	2021.0	1366.0	1413.0	1.0	-0.157853872276408	-1.71454039314012	-0.0561035939619643	-0.52181960711516
ucsf_hc.01_1.G217B.00760	ucsf_hc.01_1.G217B.00760		hypothetical protein	HISTO_BP.Contig457.Fgenesh_histo.51.final_new	near LTR block	I7I48_03892					hypothetical protein	HISTO_BP.Contig457.Fgenesh_histo.51.final_new	near LTR block	I7I48_03892					0.0188520941196672	0.0136457815413042	0.0496457929965636	0.00961150834382821	4.96193027347526e-07	5022.0	3593.0	4800.0	3695.0	3728.0	4284.0	6641.0	6540.0	6939.0	2975.0	3504.0	3639.0	2841.0	2541.0	2472.0	5994.0	4405.0	4394.0	1.0	-0.211580339887004	0.147145066182929	-0.227123032477895	0.545847638640766
ucsf_hc.01_1.G217B.00761	ucsf_hc.01_1.G217B.00761	SRV2	adenylyl cyclase-associated protein	HISTO_BP.Contig457.Fgenesh_histo.54.final_new	near LTR block	I7I48_03893					adenylyl cyclase-associated protein	HISTO_BP.Contig457.Fgenesh_histo.54.final_new	near LTR block	I7I48_03893					1.10719476450351e-06	0.451566172505129	5.83992257384866e-08	1.23263257935705e-05	1.81630357537491e-06	5587.0	4418.0	5465.0	5221.0	5107.0	5825.0	8405.0	9853.0	9719.0	4628.0	5976.0	6472.0	6007.0	6641.0	6152.0	8710.0	6210.0	6358.0	1.0	0.0422409433164095	0.408538096325707	0.281498800829324	0.31662694169458
ucsf_hc.01_1.G217B.00762	ucsf_hc.01_1.G217B.00762		MAK32 protein	HISTO_BP.Contig457.Fgenesh_histo.57.final_new	near LTR block	I7I48_03894					MAK32 protein	HISTO_BP.Contig457.Fgenesh_histo.57.final_new	near LTR block	I7I48_03894					0.000589899770454078	0.178931487593307	8.78447650393235e-07	2.76465956723086e-07	5.8159230896503e-11	1101.0	860.0	1017.0	1151.0	971.0	1177.0	1692.0	2046.0	2142.0	528.0	707.0	782.0	908.0	1083.0	955.0	1874.0	1223.0	1290.0	1.0	0.122255722517207	0.531516210024867	0.690432934722114	1.1191071393905
ucsf_hc.01_1.G217B.00763	ucsf_hc.01_1.G217B.00763		hypothetical protein	HISTO_BP.Contig457.eannot.1724.final_new	near LTR block	I7I48_03895	Ryp1_ChIP				hypothetical protein	HISTO_BP.Contig457.eannot.1724.final_new	near LTR block	I7I48_03895	Ryp1_ChIP				0.000172303200316697	0.112019261965528	8.95814329263781e-05	0.0726336371647216	0.00515968218026902	5887.0	5618.0	4040.0	4757.0	3733.0	5064.0	4343.0	4869.0	4881.0	5403.0	6386.0	7627.0	4576.0	5542.0	4990.0	6257.0	4379.0	4553.0	1.0	-0.211381048733835	-0.571053341629629	-0.222173608897933	-0.355775552165278
ucsf_hc.01_1.G217B.00764	ucsf_hc.01_1.G217B.00764	MRPL3	60S ribosomal protein L3	HISTO_BP.Contig457-snap.9.final_new	near LTR block	I7I48_03896					60S ribosomal protein L3	HISTO_BP.Contig457-snap.9.final_new	near LTR block	I7I48_03896					0.000255245600156178	0.0128980032311233	0.191547646581651	0.016450837502081	0.206263679483974	4726.0	3876.0	4704.0	4692.0	4799.0	5391.0	5554.0	6004.0	5766.0	3761.0	4590.0	5083.0	4281.0	4729.0	4306.0	5746.0	3992.0	4316.0	1.0	0.139595017175792	-0.0643338571677434	0.128364546294785	0.0626169193346202
ucsf_hc.01_1.G217B.00765	ucsf_hc.01_1.G217B.00765		PBSP domain-containing protein	HISTO_BP.Contig457-snap.10.final_new	near LTR block	I7I48_03897	Ryp1_ChIP				PBSP domain-containing protein	HISTO_BP.Contig457-snap.10.final_new	near LTR block	I7I48_03897	Ryp1_ChIP				8.81228815760132e-09	3.0747110962248e-08	9.10487575640387e-10	6.08020818883363e-10	9.19235614507612e-12	1236.0	1072.0	965.0	558.0	535.0	721.0	2503.0	2789.0	2535.0	416.0	495.0	565.0	1000.0	1001.0	892.0	1505.0	1080.0	1199.0	1.0	-0.874096585158813	0.815480801313313	1.11465764778059	1.36031964485836
ucsf_hc.01_1.G217B.00766	ucsf_hc.01_1.G217B.00766		HEAT repeat protein	HISTO_BP.Contig457.Fgenesh_Aspergillus.144.final_new		I7I48_03898	Ryp1_ChIP				HEAT repeat protein	HISTO_BP.Contig457.Fgenesh_Aspergillus.144.final_new		I7I48_03898	Ryp1_ChIP				0.138260127340054	0.000934551353503174	9.62880938680812e-12	2.08883836303663e-13	9.87416145723723e-16	20422.0	17824.0	18998.0	15910.0	16201.0	18451.0	14758.0	15540.0	15931.0	15055.0	18002.0	19209.0	8042.0	8416.0	7703.0	8741.0	6190.0	6155.0	1.0	-0.204218510386559	-0.756751816458012	-0.978849104188363	-1.32129050794508
ucsf_hc.01_1.G217B.00768	ucsf_hc.01_1.G217B.00768		chimerin	HISTO_BP.Contig457.genewise.45.final_new		I7I48_03900					chimerin	HISTO_BP.Contig457.genewise.45.final_new		I7I48_03900					0.00964799511812612	0.0378876183944262	2.14548705574356e-09	0.476339750546763	7.75732223376685e-13	11974.0	9967.0	13081.0	12597.0	12860.0	13642.0	9018.0	10416.0	10946.0	9297.0	11581.0	13363.0	10533.0	11259.0	10223.0	6546.0	4837.0	4741.0	1.0	0.143278904970725	-0.650589347833095	0.0463478991205122	-1.08554850651084
ucsf_hc.01_1.G217B.00769	ucsf_hc.01_1.G217B.00769	ASK1	DASH complex subunit ask1	HISTO_BP.Contig457.eannot.1726.final_new		I7I48_03901					DASH complex subunit ask1	HISTO_BP.Contig457.eannot.1726.final_new		I7I48_03901					8.87519304289592e-09	8.23567288410476e-06	4.86492585550162e-05	0.186609918867336	5.80985543025179e-10	4376.0	3483.0	4055.0	2958.0	2912.0	3731.0	6381.0	6849.0	6141.0	1865.0	2331.0	2864.0	2258.0	2301.0	2174.0	4333.0	3135.0	3428.0	1.0	-0.337770123729772	0.255357653302379	0.0804925381132042	0.633376777227877
ucsf_hc.01_1.G217B.00770	ucsf_hc.01_1.G217B.00770		hypothetical protein	HISTO_BP.Contig457-snap.14.final_new		I7I48_03902					hypothetical protein	HISTO_BP.Contig457-snap.14.final_new		I7I48_03902					1.56217965072892e-06	1.36626085516161e-05	3.8744224768485e-13	0.919833243092211	3.98912864182331e-14	2397.0	2109.0	2320.0	1783.0	1695.0	2101.0	5416.0	5838.0	5762.0	1996.0	2570.0	3010.0	2453.0	2226.0	2142.0	5949.0	4304.0	4578.0	1.0	-0.317355969000276	0.870315185268471	-0.00572030646623567	0.974952909154411
ucsf_hc.01_1.G217B.00771	ucsf_hc.01_1.G217B.00771	MNN4	mannosylphosphate transferase	HISTO_BP.Contig457.eannot.1660.final_new		I7I48_03903					mannosylphosphate transferase	HISTO_BP.Contig457.eannot.1660.final_new		I7I48_03903					0.24007457388558	0.246565499163494	1.39044323779986e-13	2.18054592213238e-07	2.85414543191106e-18	2213.0	1876.0	2044.0	1968.0	2141.0	2420.0	4988.0	5408.0	5299.0	1338.0	1740.0	2043.0	2077.0	2046.0	1996.0	7315.0	5069.0	5482.0	1.0	0.0642940133016552	0.908596954249593	0.404911423038932	1.80583147895145
ucsf_hc.01_1.G217B.00772	ucsf_hc.01_1.G217B.00772	NIT2	ubiquitin/metalloprotease fusion protein, nitrosative stress-induced transcript	HISTO_BP.Contig457.Fgenesh_Aspergillus.152.final_new		I7I48_03904					ubiquitin/metalloprotease fusion protein, nitrosative stress-induced transcript	HISTO_BP.Contig457.Fgenesh_Aspergillus.152.final_new		I7I48_03904					0.0288967599766149	0.501668078360626	0.166116385649263	7.04404034068631e-06	0.0266957183661483	4423.0	3085.0	3872.0	3319.0	3837.0	3930.0	5074.0	5968.0	5470.0	2313.0	3028.0	3416.0	3614.0	3787.0	3368.0	3896.0	2766.0	3162.0	1.0	-0.0549080636827251	0.0970318570427811	0.444341641687004	0.1702986962342
ucsf_hc.01_1.G217B.00773	ucsf_hc.01_1.G217B.00773		3-ketoacyl-CoA thiolase	HISTO_BP.Contig457.eannot.1727.final_new		I7I48_03905	Ryp1_ChIP	Ryp2_ChIP	Ryp3_ChIP		3-ketoacyl-CoA thiolase	HISTO_BP.Contig457.eannot.1727.final_new		I7I48_03905	Ryp1_ChIP	Ryp2_ChIP	Ryp3_ChIP		0.0211385275292403	6.71222841843911e-06	5.25392439056673e-16	1.15677961255512e-13	5.27150790131558e-17	165.0	166.0	141.0	325.0	309.0	345.0	2647.0	3459.0	3542.0	156.0	199.0	198.0	1048.0	1169.0	1133.0	3852.0	2774.0	2801.0	1.0	1.03306136458769	3.90132252209727	2.7418343983902	4.09204139469756
ucsf_hc.01_1.G217B.00774	ucsf_hc.01_1.G217B.00774		WD domain-containing protein	HISTO_BP.Contig457-snap.17.final_new		I7I48_03906					WD domain-containing protein	HISTO_BP.Contig457-snap.17.final_new		I7I48_03906					0.00156827689047346	1.3876865333866e-05	4.24181461325988e-14	0.554992544189192	2.40025228645145e-13	3019.0	2368.0	3016.0	3250.0	3459.0	4228.0	8160.0	9075.0	8902.0	1577.0	2151.0	2532.0	1989.0	1998.0	1813.0	5819.0	3887.0	3840.0	1.0	0.355531913181639	1.19340596309467	0.0406647654274384	1.11286034479216
ucsf_hc.01_1.G217B.00775	ucsf_hc.01_1.G217B.00775	SSY1	proline-specific permease	HISTO_BP.Contig457.Fgenesh_histo.177.final_new		I7I48_03907	Ryp1_ChIP	Ryp2_ChIP	Ryp3_ChIP		proline-specific permease	HISTO_BP.Contig457.Fgenesh_histo.177.final_new		I7I48_03907	Ryp1_ChIP	Ryp2_ChIP	Ryp3_ChIP		0.00898535390069264	0.000216618997823435	2.18879936151463e-16	1.15616767416087e-09	4.57379178636197e-19	473.0	404.0	480.0	639.0	572.0	678.0	3014.0	3594.0	3701.0	383.0	464.0	597.0	870.0	908.0	861.0	6802.0	4361.0	4589.0	1.0	0.452086447725863	2.47451639573092	1.01865228335933	3.44188614828294
ucsf_hc.01_1.G217B.00776	ucsf_hc.01_1.G217B.00776		hypothetical protein			I7I48_03908					hypothetical protein			I7I48_03908					3.02614544060414e-05	0.994525221489161	6.70293212767177e-07	8.82630261689331e-08	6.72365758473384e-10	190.0	158.0	187.0	183.0	164.0	197.0	381.0	419.0	471.0	194.0	227.0	317.0	463.0	404.0	359.0	638.0	471.0	500.0	1.0	-0.00106237363691375	0.796800860750225	0.878132572384437	1.13421435326746
ucsf_hc.01_1.G217B.00777	ucsf_hc.01_1.G217B.00777		hypothetical protein			I7I48_03909					hypothetical protein			I7I48_03909					0.00523508763167384	0.809713765950353	0.00408478458167236	0.163154035449848	0.00108262744004146	823.0	778.0	1029.0	573.0	1091.0	986.0	1679.0	1647.0	1808.0	440.0	540.0	493.0	387.0	346.0	314.0	858.0	819.0	796.0	1.0	-0.0539431743526437	0.526171188582587	-0.345234264035295	0.75357088524858
ucsf_hc.01_1.G217B.00778	ucsf_hc.01_1.G217B.00778		chitin synthase	HISTO_BP.Contig457.Fgenesh_histo.204.final_new		I7I48_03910					chitin synthase	HISTO_BP.Contig457.Fgenesh_histo.204.final_new		I7I48_03910					0.912117376164234	0.769019258090937	0.395196365888537	2.04759648984362e-05	0.241306493835354	13861.0	12766.0	13362.0	12365.0	14972.0	14413.0	17087.0	19154.0	21946.0	10647.0	11791.0	12373.0	7336.0	8131.0	6474.0	13119.0	9710.0	9606.0	1.0	0.0341853008951016	0.0841128264096245	-0.540614940326616	-0.113696635677647
ucsf_hc.01_1.G217B.00779	ucsf_hc.01_1.G217B.00779		RNA-binding La domain-containing protein	HISTO_BP.Contig457.Fgenesh_Aspergillus.187.final_new		I7I48_03911					RNA-binding La domain-containing protein	HISTO_BP.Contig457.Fgenesh_Aspergillus.187.final_new		I7I48_03911					1.5529703889455e-10	0.00980495480710537	3.00107360747274e-11	0.0190653724080606	7.80572761437074e-12	8151.0	6799.0	7658.0	8162.0	7696.0	9320.0	14280.0	16474.0	16510.0	7795.0	10210.0	11486.0	9021.0	10400.0	9381.0	19135.0	13392.0	13869.0	1.0	0.130555646922802	0.614788913164804	0.110411931575574	0.654104053388691
ucsf_hc.01_1.G217B.00780	ucsf_hc.01_1.G217B.00780		FAD dependent oxidoreductase	HISTO_BP.Contig457.eannot.1778.final_new		I7I48_03912					FAD dependent oxidoreductase	HISTO_BP.Contig457.eannot.1778.final_new		I7I48_03912					7.29341912895156e-06	0.00870634523027655	2.6228316332444e-17	0.00227503391845294	1.06075285606969e-15	1082.0	758.0	1007.0	1065.0	1075.0	1275.0	6461.0	7756.0	6952.0	877.0	1228.0	1374.0	1299.0	1307.0	1170.0	4621.0	3525.0	3816.0	1.0	0.244425581181679	2.45142683951508	0.267100188267315	1.79230992224644
ucsf_hc.01_1.G217B.00781	ucsf_hc.01_1.G217B.00781		hypothetical protein			I7I48_03913					hypothetical protein			I7I48_03913					0.000988727898115502	0.254099491080509	0.592338426604785	0.171871507511477	0.0128851687239033	151.0	144.0	138.0	141.0	150.0	202.0	201.0	185.0	179.0	68.0	80.0	110.0	94.0	92.0	85.0	138.0	95.0	104.0	1.0	0.157476532453239	-0.0660954850646245	0.221665892779451	0.391493983465244
ucsf_hc.01_1.G217B.00782	ucsf_hc.01_1.G217B.00782		hypothetical protein	HISTO_BP.Contig457.Fgenesh_histo.208.final_new		I7I48_03914					hypothetical protein	HISTO_BP.Contig457.Fgenesh_histo.208.final_new		I7I48_03914					0.323773472832074	0.833199844469208	0.283829743489675	0.378792080362165	0.0799282548331608	49.0	27.0	44.0	33.0	41.0	52.0	65.0	64.0	60.0	21.0	27.0	39.0	32.0	35.0	25.0	43.0	43.0	31.0	1.0	0.0577457212281094	0.22579870261469	0.230293652622684	0.426128192088408
ucsf_hc.01_1.G217B.00784	ucsf_hc.01_1.G217B.00784		hypothetical protein			I7I48_03916					hypothetical protein			I7I48_03916					0.000323449540043547	0.0261823309227678	0.0774223786757607	0.0555832655600081	0.165503175728252	81.0	59.0	64.0	33.0	48.0	59.0	100.0	110.0	149.0	25.0	24.0	31.0	38.0	41.0	30.0	58.0	26.0	26.0	1.0	-0.585005799048961	0.35231254585372	0.581300277248764	0.404042380675921
ucsf_hc.01_1.G217B.00785	ucsf_hc.01_1.G217B.00785		MFS multidrug transporter	HISTO_BP.Contig457.Fgenesh_histo.209.final_new		I7I48_03917					MFS multidrug transporter	HISTO_BP.Contig457.Fgenesh_histo.209.final_new		I7I48_03917					6.18542827274119e-05	0.0286840364604659	1.88549541084396e-08	0.00148661704947906	3.37637539845458e-09	484.0	393.0	481.0	360.0	383.0	424.0	897.0	1120.0	1164.0	186.0	295.0	337.0	327.0	349.0	299.0	682.0	514.0	483.0	1.0	-0.242262899628671	0.776237452154982	0.408838104965393	1.04955859847449
ucsf_hc.01_1.G217B.00786	ucsf_hc.01_1.G217B.00786		fungal specific transcription factor domain-containing protein	HISTO_BP.Contig457.eannot.1750.final_new		I7I48_03918					fungal specific transcription factor domain-containing protein	HISTO_BP.Contig457.eannot.1750.final_new		I7I48_03918					0.000156130808120588	2.84847126878375e-08	1.15197773455072e-15	1.14155372446224e-11	3.44639412000506e-10	2188.0	1677.0	2098.0	2925.0	3280.0	3853.0	9884.0	10306.0	10367.0	1753.0	2424.0	2478.0	4712.0	4274.0	3849.0	4882.0	3371.0	3731.0	1.0	0.728926766679048	1.91454886115686	1.09026315855246	0.85103271875157
ucsf_hc.01_1.G217B.00787	ucsf_hc.01_1.G217B.00787	ROX3	rox3 family protein	HISTO_BP.Contig457.Fgenesh_histo.211.final_new		I7I48_03919					rox3 family protein	HISTO_BP.Contig457.Fgenesh_histo.211.final_new		I7I48_03919					0.424764185703564	0.12312305841647	1.01723204252578e-12	2.20342403988256e-05	9.66862320950255e-15	9200.0	8199.0	8864.0	8284.0	7914.0	9353.0	6915.0	7878.0	7795.0	6099.0	8118.0	9246.0	6135.0	6341.0	5760.0	5067.0	3680.0	3714.0	1.0	-0.0656111128376704	-0.667695617094874	-0.215103502180933	-0.907071884192851
ucsf_hc.01_1.G217B.00788	ucsf_hc.01_1.G217B.00788		threonine synthase	HISTO_BP.Contig457.eannot.1780.final_new		I7I48_03920	Ryp1_ChIP				threonine synthase	HISTO_BP.Contig457.eannot.1780.final_new		I7I48_03920	Ryp1_ChIP				4.92379669929074e-13	4.18233501710466e-05	9.6691372535779e-11	2.46679660361917e-09	6.76171447453892e-13	5566.0	4377.0	5431.0	6096.0	5624.0	7034.0	9752.0	11261.0	11009.0	6708.0	8687.0	10047.0	10202.0	11472.0	10763.0	17882.0	13120.0	13391.0	1.0	0.263888769017925	0.613309817551153	0.49702818930952	0.809280472085063
ucsf_hc.01_1.G217B.00789	ucsf_hc.01_1.G217B.00789		HAD-superfamily hydrolase	HISTO_BP.Contig457-snap.26.final_new		I7I48_03921					HAD-superfamily hydrolase	HISTO_BP.Contig457-snap.26.final_new		I7I48_03921					0.00425488044357081	4.70905730113308e-09	5.08679053588563e-14	9.87078669848997e-19	1.12171762980812e-09	431.0	358.0	353.0	858.0	709.0	980.0	1768.0	2195.0	2187.0	179.0	269.0	308.0	4726.0	5130.0	4496.0	727.0	504.0	593.0	1.0	1.12898202713782	1.97918618704676	4.39614961079788	1.27806340293645
ucsf_hc.01_1.G217B.00790	ucsf_hc.01_1.G217B.00790		glutamyl-tRNA synthetase	HISTO_BP.Contig457.Fgenesh_Neurospora.181.final_new		I7I48_03922					glutamyl-tRNA synthetase	HISTO_BP.Contig457.Fgenesh_Neurospora.181.final_new		I7I48_03922					0.895803955059879	0.0488098344861458	0.809194526144508	0.00238349784483838	0.101652066619981	1754.0	1099.0	1686.0	1891.0	1936.0	2368.0	2250.0	2455.0	1700.0	1252.0	1536.0	1227.0	1815.0	1968.0	2099.0	2806.0	1255.0	1243.0	1.0	0.440574912232294	0.0502295372442596	0.704332054951292	0.346529198894789
ucsf_hc.01_1.G217B.00791	ucsf_hc.01_1.G217B.00791	CCC1	CCC1	HISTO_BP.Contig457.eannot.1783.final_new		I7I48_03923	Ryp1_ChIP				CCC1	HISTO_BP.Contig457.eannot.1783.final_new		I7I48_03923	Ryp1_ChIP				2.11485642484611e-13	0.930376195990431	0.000256697388732002	6.19009799928512e-12	6.02734458161291e-10	7403.0	5959.0	6250.0	6822.0	5534.0	7470.0	11876.0	13741.0	12345.0	24929.0	32289.0	36106.0	7037.0	6797.0	9671.0	15135.0	10169.0	11663.0	1.0	-0.0129946774524345	0.506488668620929	-1.86352791765275	-1.33789221178363
ucsf_hc.01_1.G217B.00792	ucsf_hc.01_1.G217B.00792		calcium transporter	HISTO_BP.Contig457.Fgenesh_Aspergillus.216.final_new		I7I48_03924					calcium transporter	HISTO_BP.Contig457.Fgenesh_Aspergillus.216.final_new		I7I48_03924					0.0103723501662686	0.00190630856223702	0.00928871251836674	1.42313721825182e-07	9.86941517167585e-07	187.0	167.0	128.0	196.0	234.0	318.0	155.0	151.0	154.0	171.0	172.0	237.0	455.0	388.0	353.0	451.0	341.0	365.0	1.0	0.610332321083686	-0.496897366570932	1.18760786592051	1.00473649319953
ucsf_hc.01_1.G217B.00793	ucsf_hc.01_1.G217B.00793		hypothetical protein			I7I48_03925					hypothetical protein			I7I48_03925					0.0580702026227509	0.736233190372683	0.152205012836263	0.000815856624656947	0.0207015589592853	40.0	39.0	28.0	50.0	25.0	47.0	73.0	71.0	54.0	46.0	37.0	62.0	14.0	15.0	17.0	40.0	32.0	14.0	1.0	0.131276745042194	0.436035127071458	-1.46124627670285	-0.807398114674115
ucsf_hc.01_1.G217B.00794	ucsf_hc.01_1.G217B.00794		hypothetical protein			I7I48_03926					hypothetical protein			I7I48_03926					0.986736684351631	0.727990676996154	9.80309864645415e-10	0.000200729972635207	3.22127893465601e-10	12.0	14.0	17.0	9.0	14.0	17.0	126.0	143.0	168.0	6.0	13.0	20.0	31.0	30.0	29.0	152.0	111.0	94.0	1.0	-0.140978737671476	2.86565913542577	1.40971246547223	3.23083810184408
ucsf_hc.01_1.G217B.00795	ucsf_hc.01_1.G217B.00795		hypothetical protein	HISTO_BP.Contig457.Fgenesh_histo.236.final_new		I7I48_03927					hypothetical protein	HISTO_BP.Contig457.Fgenesh_histo.236.final_new		I7I48_03927					5.41448413723926e-08	0.00731392844997335	4.21909259256294e-12	4.25697208317555e-05	2.02323885703818e-13	3436.0	2539.0	3399.0	2685.0	2642.0	3147.0	2254.0	2419.0	2373.0	2919.0	3787.0	4442.0	2860.0	2871.0	2610.0	2205.0	1602.0	1635.0	1.0	-0.163352684802597	-0.851394348458101	-0.270633823658904	-1.02872107361413
ucsf_hc.01_1.G217B.00796	ucsf_hc.01_1.G217B.00796	VPS9	vacuolar sorting-associated protein	HISTO_BP.Contig457.Fgenesh_Aspergillus.1.final_new		I7I48_03928					vacuolar sorting-associated protein	HISTO_BP.Contig457.Fgenesh_Aspergillus.1.final_new		I7I48_03928					1.45368398749748e-06	1.47731630527665e-05	0.0202632629642544	0.182525173804368	0.485075096868794	12160.0	9511.0	11474.0	8534.0	8907.0	10643.0	13529.0	14251.0	14060.0	6258.0	7768.0	9328.0	7713.0	7394.0	6907.0	9582.0	7037.0	7149.0	1.0	-0.26209663134283	-0.106226497909131	0.0610761941500551	0.0307370263461273
ucsf_hc.01_1.G217B.00797	ucsf_hc.01_1.G217B.00797		cytoplasm protein	HISTO_BP.Contig457.eannot.1754.final_new		I7I48_03929	Ryp1_ChIP				cytoplasm protein	HISTO_BP.Contig457.eannot.1754.final_new		I7I48_03929	Ryp1_ChIP				0.0532909017199508	0.145642328994731	4.16924199523709e-09	0.794109795383236	6.91151780837591e-06	3059.0	2833.0	3031.0	2811.0	2498.0	3258.0	2635.0	2805.0	2874.0	1952.0	2408.0	2829.0	2097.0	2163.0	2166.0	2370.0	1597.0	1697.0	1.0	-0.0874455600276338	-0.549901732099432	-0.0163901429904785	-0.344501280123654
ucsf_hc.01_1.G217B.00798	ucsf_hc.01_1.G217B.00798		hypothetical protein			I7I48_03930					hypothetical protein			I7I48_03930					1.83084846333054e-06	3.21311258683656e-05	1.45539619859256e-09	2.30289152097026e-09	0.00589533242352316	414.0	372.0	382.0	510.0	497.0	616.0	269.0	259.0	278.0	180.0	208.0	261.0	428.0	387.0	377.0	303.0	239.0	254.0	1.0	0.44886034582131	-0.982180854595772	1.02106390691105	0.29939451043779
ucsf_hc.01_1.G217B.00799	ucsf_hc.01_1.G217B.00799		RING-8 finger domain-containing protein	HISTO_BP.Contig457.Fgenesh_histo.1.final_new		I7I48_03931					RING-8 finger domain-containing protein	HISTO_BP.Contig457.Fgenesh_histo.1.final_new		I7I48_03931					0.751286364757057	0.384915239152449	0.00386377493494939	0.000302616901544847	4.29304932371704e-06	3346.0	2907.0	3189.0	3116.0	3348.0	3701.0	3485.0	3295.0	4007.0	2354.0	2835.0	2850.0	3363.0	3086.0	2959.0	2350.0	1618.0	1538.0	1.0	0.0810487068058796	-0.259825324308655	0.367036249272306	-0.553272984336543
ucsf_hc.01_1.G217B.00800	ucsf_hc.01_1.G217B.00800		hypothetical protein	HISTO_BP.Contig457.Fgenesh_Aspergillus.24.final_new		I7I48_03932					hypothetical protein	HISTO_BP.Contig457.Fgenesh_Aspergillus.24.final_new		I7I48_03932					1.34517904566633e-12	0.0292204922756162	1.75616746680169e-10	0.567398100325649	0.00779514655729125	7414.0	6210.0	6747.0	6388.0	5983.0	7033.0	11714.0	13447.0	13427.0	7565.0	9821.0	11373.0	8869.0	9101.0	8401.0	10903.0	7813.0	7914.0	1.0	-0.0939260818064795	0.472698363257742	0.0228306930371609	-0.107244943446964
ucsf_hc.01_1.G217B.00801	ucsf_hc.01_1.G217B.00801		hypothetical protein	HISTO_BP.Contig457.Fgenesh_histo.24.final_new		I7I48_03933					hypothetical protein	HISTO_BP.Contig457.Fgenesh_histo.24.final_new		I7I48_03933					1.3878052791793e-11	2.54158152675469e-07	0.003763508232816	4.11555033918121e-06	1.88612846302595e-05	3365.0	2762.0	2459.0	1536.0	1387.0	2042.0	3070.0	3275.0	3195.0	555.0	730.0	868.0	395.0	319.0	273.0	460.0	349.0	417.0	1.0	-0.815890044530488	-0.285732434262086	-0.989716275840253	-0.807471556672028
ucsf_hc.01_1.G217B.00802	ucsf_hc.01_1.G217B.00802		hypothetical protein	HISTO_BP.Contig457-snap.35.final_new		I7I48_03934					hypothetical protein	HISTO_BP.Contig457-snap.35.final_new		I7I48_03934					1.12641898407426e-05	0.844595409868053	1.57806982789741e-10	0.000115810144322257	0.00660747891968664	9898.0	8569.0	9253.0	8686.0	8543.0	10903.0	8529.0	9294.0	9249.0	5500.0	6994.0	8140.0	7300.0	7347.0	6572.0	7684.0	5550.0	5771.0	1.0	-0.0092407428561101	-0.482389907436276	0.185822902257244	-0.114443345949774
ucsf_hc.01_1.G217B.00803	ucsf_hc.01_1.G217B.00803		thioredoxin superfamily domain-containing protein	HISTO_BP.Contig457.eannot.1769.final_new		I7I48_03935					thioredoxin superfamily domain-containing protein	HISTO_BP.Contig457.eannot.1769.final_new		I7I48_03935					0.00227294467201007	0.155777791217857	1.74207412776293e-15	2.03830863916673e-16	3.10961167411475e-18	2674.0	2309.0	2737.0	2162.0	2222.0	2835.0	12290.0	14049.0	13415.0	1432.0	1959.0	2127.0	9377.0	7959.0	7627.0	15730.0	12372.0	13118.0	1.0	-0.125292495899494	1.91678731047404	2.31981694363314	2.9147417596259
ucsf_hc.01_1.G217B.00804	ucsf_hc.01_1.G217B.00804		cyclin-dependent protein kinase regulatory subunit	HISTO_BP.Contig457.eannot.1785.final_new		I7I48_03936					cyclin-dependent protein kinase regulatory subunit	HISTO_BP.Contig457.eannot.1785.final_new		I7I48_03936					7.32160825710805e-05	0.000344777831436554	0.010388712649939	4.88419178103604e-06	0.0159315718514573	10136.0	8764.0	9880.0	7615.0	8067.0	9609.0	11784.0	11956.0	12107.0	6009.0	6942.0	8224.0	5301.0	5354.0	4879.0	7838.0	5779.0	5835.0	1.0	-0.214736276246462	-0.130118269207525	-0.306010595946167	-0.122819345089079
ucsf_hc.01_1.G217B.00805	ucsf_hc.01_1.G217B.00805		bromodomain-containing protein	HISTO_BP.Contig457.Fgenesh_Neurospora.1.final_new		I7I48_03937					bromodomain-containing protein	HISTO_BP.Contig457.Fgenesh_Neurospora.1.final_new		I7I48_03937					0.10177784969494	1.79986402543744e-07	1.25919302035714e-11	6.57187460340675e-11	4.19934293130712e-11	7154.0	5825.0	6906.0	4715.0	4929.0	5814.0	5594.0	5983.0	5524.0	4425.0	5492.0	6479.0	3133.0	3337.0	2999.0	4142.0	3105.0	3274.0	1.0	-0.387809911065415	-0.66310680588222	-0.646620044017676	-0.634181102689297
ucsf_hc.01_1.G217B.00806	ucsf_hc.01_1.G217B.00806	SSB1	heat shock protein SSB1	HISTO_BP.Contig457.eannot.1770.final_new		I7I48_03938					heat shock protein SSB1	HISTO_BP.Contig457.eannot.1770.final_new		I7I48_03938					6.64886812877814e-08	0.874298547606356	0.132922772336297	4.89495860274757e-05	1.60079273249458e-05	26913.0	21635.0	24926.0	23356.0	23576.0	26964.0	29343.0	30951.0	33008.0	28276.0	32268.0	33710.0	21460.0	24945.0	21771.0	51288.0	36406.0	35437.0	1.0	-0.0129432444605229	-0.100843566553504	-0.339738371273457	0.367696782295145
ucsf_hc.01_1.G217B.00808	ucsf_hc.01_1.G217B.00808		methyltransferase	HISTO_BP.Contig457-snap.38.final_new		I7I48_03940					methyltransferase	HISTO_BP.Contig457-snap.38.final_new		I7I48_03940					0.417917175202076	0.050702660147193	2.31457303718579e-06	1.52674619417286e-05	1.31631202002531e-14	44.0	18.0	26.0	36.0	54.0	50.0	133.0	136.0	130.0	22.0	28.0	13.0	67.0	74.0	52.0	1682.0	1151.0	1219.0	1.0	0.685654298057381	1.78350582024308	1.82927889750309	6.07591385187727
ucsf_hc.01_1.G217B.00809	ucsf_hc.01_1.G217B.00809		hypothetical protein			I7I48_03941					hypothetical protein			I7I48_03941					0.0379758424564497	0.0221664180879944	1.92618091999492e-06	1.16707662990725e-05	0.00115111396558273	161.0	135.0	159.0	166.0	177.0	248.0	365.0	349.0	363.0	149.0	152.0	188.0	222.0	267.0	244.0	141.0	106.0	90.0	1.0	0.342005823714887	0.792651857014983	0.72856214816157	-0.533559251034348
ucsf_hc.01_1.G217B.00810	ucsf_hc.01_1.G217B.00810	RRF1	ribosome recycling factor	HISTO_BP.Contig457.Fgenesh_histo.31.final_new		I7I48_03942					ribosome recycling factor	HISTO_BP.Contig457.Fgenesh_histo.31.final_new		I7I48_03942					0.628890251023956	0.0868510506836618	0.225850597826615	1.94426017946454e-06	0.56291743743414	3990.0	3623.0	4035.0	3837.0	4057.0	4956.0	4985.0	5975.0	5765.0	2717.0	3476.0	4200.0	3858.0	4561.0	3996.0	4069.0	2883.0	3141.0	1.0	0.11247973222182	0.0712503826813684	0.402895575459431	-0.0356597273001693
ucsf_hc.01_1.G217B.00811	ucsf_hc.01_1.G217B.00811		hypothetical protein	HISTO_BP.Contig457.Fgenesh_histo.32.final_new		I7I48_03943					hypothetical protein	HISTO_BP.Contig457.Fgenesh_histo.32.final_new		I7I48_03943					0.00141215468836235	3.25793948682539e-05	1.84508837681646e-10	0.846918152382411	1.03482325010698e-07	5564.0	4335.0	5227.0	4234.0	3849.0	4942.0	4532.0	4863.0	4897.0	3839.0	5029.0	5792.0	4321.0	4665.0	4168.0	4593.0	3325.0	3546.0	1.0	-0.239846464887379	-0.52545123500917	-0.00910035368920514	-0.348444351341098
ucsf_hc.01_1.G217B.00812	ucsf_hc.01_1.G217B.00812	CDC26	APC_CDC26 superfamily domain-containing protein	HISTO_BP.Contig457.Fgenesh_histo.33.final_new		I7I48_03944					APC_CDC26 superfamily domain-containing protein	HISTO_BP.Contig457.Fgenesh_histo.33.final_new		I7I48_03944					2.89969677517569e-09	0.0026632209466413	0.231758847246096	0.00148717272013027	0.00031699655849344	2896.0	2637.0	2496.0	3172.0	2817.0	3697.0	3367.0	4177.0	4060.0	3025.0	3893.0	4720.0	2811.0	3201.0	2863.0	3915.0	2723.0	2924.0	1.0	0.243710182931768	0.0813057414729634	-0.242429503440055	-0.277554337927787
ucsf_hc.01_1.G217B.00813	ucsf_hc.01_1.G217B.00813		C6 finger domain-containing protein	HISTO_BP.Contig457.Fgenesh_Aspergillus.53.final_new		I7I48_03945					C6 finger domain-containing protein	HISTO_BP.Contig457.Fgenesh_Aspergillus.53.final_new		I7I48_03945					3.23146946478073e-06	8.55417392496376e-10	1.41629248843379e-14	2.54222394908372e-15	9.54817754235718e-16	619.0	524.0	644.0	1270.0	1448.0	1741.0	3849.0	3625.0	3886.0	657.0	842.0	1079.0	4195.0	3651.0	3566.0	5363.0	3779.0	3756.0	1.0	1.28994741203684	2.22154587286562	2.29400150783964	2.32778278463348
ucsf_hc.01_1.G217B.00814	ucsf_hc.01_1.G217B.00814		hypothetical protein			I7I48_03946					hypothetical protein			I7I48_03946					0.181439640254958	0.130658830072692	0.0189581039777824	5.7025911683022e-06	6.46510672444501e-12	60.0	61.0	63.0	74.0	71.0	87.0	124.0	114.0	102.0	45.0	45.0	42.0	94.0	88.0	90.0	325.0	215.0	260.0	1.0	0.310225679433174	0.42849720427523	1.19420658681336	2.60075083284725
ucsf_hc.01_1.G217B.00815	ucsf_hc.01_1.G217B.00815		no significant blast hit	HISTO_BP.Contig457.Fgenesh_histo.64.final_new		I7I48_03947					no significant blast hit	HISTO_BP.Contig457.Fgenesh_histo.64.final_new		I7I48_03947					1.04460190518315e-06	0.223666930894471	0.211651651323602	0.332889874231829	0.367442398004211	691.0	580.0	609.0	608.0	665.0	802.0	931.0	878.0	945.0	261.0	359.0	393.0	377.0	308.0	306.0	388.0	261.0	295.0	1.0	0.114978982120264	0.102712376749976	0.109285912304958	-0.0984008274717962
ucsf_hc.01_1.G217B.00816	ucsf_hc.01_1.G217B.00816		hypothetical protein	HISTO_BP.Contig457.eannot.1772.final_new		I7I48_03948					hypothetical protein	HISTO_BP.Contig457.eannot.1772.final_new		I7I48_03948					6.91574032478496e-06	0.600798649368126	0.00708330768720369	0.202221051191121	0.773482980344583	505.0	424.0	473.0	435.0	467.0	586.0	774.0	724.0	786.0	174.0	266.0	342.0	275.0	261.0	244.0	302.0	239.0	249.0	1.0	0.0571781003534171	0.254890269618628	0.156991780083229	0.0345030873425465
ucsf_hc.01_1.G217B.00817	ucsf_hc.01_1.G217B.00817	TRM112	DUF343 domain-containing protein	HISTO_BP.Contig457.fgenesh_plus.128.final_new		I7I48_03949					DUF343 domain-containing protein	HISTO_BP.Contig457.fgenesh_plus.128.final_new		I7I48_03949					0.000296989486743081	0.164273967472262	5.16928405782299e-06	0.185324839433579	8.48054323706935e-11	3530.0	3430.0	3293.0	3224.0	2817.0	3636.0	6275.0	6122.0	6269.0	3019.0	3534.0	4541.0	2993.0	3225.0	3126.0	8203.0	5777.0	6284.0	1.0	-0.111113346708124	0.417544440931948	-0.099235235177213	0.874760061274449
ucsf_hc.01_1.G217B.00818	ucsf_hc.01_1.G217B.00818		cytoplasmic protein required for cell viability, putative	HISTO_BP.Contig457.eannot.1777.final_new		I7I48_03950					cytoplasmic protein required for cell viability, putative	HISTO_BP.Contig457.eannot.1777.final_new		I7I48_03950					0.000755842429590493	2.98360983467774e-08	0.000456124818221052	1.8437682090086e-07	1.27968593139431e-11	2388.0	2084.0	2316.0	1500.0	1484.0	1798.0	3360.0	3735.0	3556.0	1801.0	2282.0	2745.0	1438.0	1603.0	1513.0	4435.0	3167.0	3569.0	1.0	-0.531214962894038	0.202156289411223	-0.437028523721481	0.716457418230029
ucsf_hc.01_1.G217B.00819	ucsf_hc.01_1.G217B.00819		U5 small nuclear ribonucleoprotein component	HISTO_BP.Contig457.Fgenesh_histo.67.final_new		I7I48_03951					U5 small nuclear ribonucleoprotein component	HISTO_BP.Contig457.Fgenesh_histo.67.final_new		I7I48_03951					2.32579142549765e-11	0.805673393319022	3.62710316631361e-10	1.68700912074002e-09	6.48925932712648e-14	11756.0	9367.0	11132.0	10305.0	10180.0	11985.0	9644.0	11216.0	10750.0	11339.0	14801.0	16489.0	9147.0	10005.0	9252.0	10059.0	7050.0	7227.0	1.0	-0.0119817391646375	-0.475174049624617	-0.440917396391849	-0.809395346719104
ucsf_hc.01_1.G217B.00820	ucsf_hc.01_1.G217B.00820	ERG10	acetyl-coa acetyltransferase	HISTO_BP.Contig457.Fgenesh_histo.68.final_new		I7I48_03952					acetyl-coa acetyltransferase	HISTO_BP.Contig457.Fgenesh_histo.68.final_new		I7I48_03952					3.12422756876354e-08	0.000215899301095633	0.003476738678876	5.58842179839107e-10	5.75927853398178e-15	8174.0	6195.0	7480.0	5723.0	5927.0	7414.0	10389.0	11456.0	11057.0	6659.0	9034.0	9836.0	11263.0	11945.0	10450.0	21922.0	15720.0	16367.0	1.0	-0.221075978763674	0.148503588427848	0.544683499074829	1.08543074726124
ucsf_hc.01_1.G217B.00821	ucsf_hc.01_1.G217B.00821		C6 transcription factor	HISTO_BP.Contig457.Fgenesh_histo.69.final_new		I7I48_03953					C6 transcription factor	HISTO_BP.Contig457.Fgenesh_histo.69.final_new		I7I48_03953					0.918933308093439	7.96284348392755e-05	3.89012733938905e-10	3.68654021185295e-15	2.75582517986492e-14	1601.0	1250.0	1427.0	1041.0	1131.0	1118.0	3318.0	3519.0	3331.0	981.0	1304.0	1414.0	3779.0	4067.0	3337.0	4093.0	2937.0	3255.0	1.0	-0.403154917692213	0.803767508665516	1.73889168641408	1.47959766485839
ucsf_hc.01_1.G217B.00822	ucsf_hc.01_1.G217B.00822		hypothetical protein			I7I48_03954					hypothetical protein			I7I48_03954					0.996776895858739	0.0023076693589034	0.00302111538448463	0.0231283159758811	0.000324032680690538	104.0	87.0	84.0	131.0	146.0	146.0	87.0	93.0	70.0	63.0	98.0	80.0	45.0	54.0	53.0	45.0	35.0	48.0	1.0	0.594273375352809	-0.592374020216906	-0.504030655065418	-0.89923134320819
ucsf_hc.01_1.G217B.00823	ucsf_hc.01_1.G217B.00823		plasma membrane zinc ion transporter	HISTO_BP.Contig457.Fgenesh_histo.71.final_new		I7I48_03955					plasma membrane zinc ion transporter	HISTO_BP.Contig457.Fgenesh_histo.71.final_new		I7I48_03955					3.08505059309765e-08	0.341128546616178	1.09520577677387e-06	7.21473354127511e-08	2.9108898816267e-06	5821.0	4647.0	5489.0	5068.0	5028.0	5510.0	8117.0	9872.0	9391.0	5084.0	6541.0	7309.0	4173.0	4589.0	4030.0	9584.0	6804.0	6969.0	1.0	-0.0526900964271686	0.330346870430333	-0.422181670303184	0.302943777470816
ucsf_hc.01_1.G217B.00824	ucsf_hc.01_1.G217B.00824		hypothetical protein	HISTO_BP.Contig457.Fgenesh_Neurospora.44.final_new		I7I48_03956					hypothetical protein	HISTO_BP.Contig457.Fgenesh_Neurospora.44.final_new		I7I48_03956					0.334231747350986	0.76788619694789	0.694670719386899	0.0344938893599974	0.4515100857015	124.0	121.0	134.0	121.0	127.0	125.0	174.0	195.0	167.0	85.0	101.0	112.0	75.0	67.0	67.0	114.0	69.0	93.0	1.0	-0.0482038006616806	0.0515563513862556	-0.364475476147011	-0.115105575415687
ucsf_hc.01_1.G217B.00825	ucsf_hc.01_1.G217B.00825	TOS1	TOS1-like protein	HISTO_BP.Contig457.eannot.1630.final_new		I7I48_03957					TOS1-like protein	HISTO_BP.Contig457.eannot.1630.final_new		I7I48_03957					0.927159750876689	0.23862614721316	0.000252793972119289	8.49573193228239e-06	1.06122762288788e-10	15850.0	13599.0	14938.0	15081.0	15127.0	16755.0	20616.0	24470.0	24370.0	10301.0	13287.0	14946.0	9595.0	10384.0	9059.0	23499.0	16520.0	17049.0	1.0	0.0585069578871522	0.194222557415943	-0.264815082905475	0.565721548004826
ucsf_hc.01_1.G217B.00826	ucsf_hc.01_1.G217B.00826		hypothetical protein			I7I48_03958					hypothetical protein			I7I48_03958					0.333074622437343	0.313092558746317	1.84247782666152e-07	0.00423266648405093	7.0304692907768e-07	310.0	244.0	218.0	248.0	277.0	335.0	150.0	170.0	180.0	190.0	212.0	209.0	137.0	141.0	118.0	104.0	84.0	86.0	1.0	0.138152042969023	-1.06212502082577	-0.474448073307022	-1.14437362033291
ucsf_hc.01_1.G217B.00827	ucsf_hc.01_1.G217B.00827		hypothetical protein	HISTO_BP.Contig457.Fgenesh_histo.93.final_new		I7I48_03959					hypothetical protein	HISTO_BP.Contig457.Fgenesh_histo.93.final_new		I7I48_03959					0.620913614975347	0.878920532415723	6.89780254119522e-05	1.54670439230042e-07	9.83125515746791e-11	225.0	166.0	206.0	173.0	192.0	233.0	188.0	192.0	157.0	148.0	169.0	179.0	62.0	59.0	54.0	31.0	19.0	28.0	1.0	-0.0229125208466461	-0.604060703019908	-1.34861757149463	-2.65414628121465
ucsf_hc.01_1.G217B.00828	ucsf_hc.01_1.G217B.00828		hypothetical protein			I7I48_03960					hypothetical protein			I7I48_03960					0.000147929343016398	0.0150366355212928	1.72845560595039e-08	4.43611884553172e-06	4.01982841713808e-06	554.0	595.0	479.0	414.0	411.0	504.0	337.0	369.0	343.0	249.0	330.0	379.0	155.0	148.0	140.0	176.0	151.0	184.0	1.0	-0.307053798948616	-1.06976836563267	-0.963383987480148	-0.909030217519298
ucsf_hc.01_1.G217B.00829	ucsf_hc.01_1.G217B.00829		hypothetical protein			I7I48_03961					hypothetical protein			I7I48_03961					0.476688036014013	0.0400610222104913	1.07162945140231e-09	0.264079827829315	5.1662181164137e-08	614.0	514.0	674.0	493.0	532.0	558.0	1310.0	1647.0	1524.0	421.0	578.0	642.0	572.0	525.0	500.0	1067.0	805.0	815.0	1.0	-0.208063464225305	0.867465227427276	0.107164401695312	0.717458276880686
ucsf_hc.01_1.G217B.00830	ucsf_hc.01_1.G217B.00830		hypothetical protein			I7I48_03962					hypothetical protein			I7I48_03962					0.0032031732846482	0.94453726297228	2.15299918993021e-12	0.530656927298807	6.76679215329364e-07	2205.0	1538.0	1961.0	1747.0	1806.0	2205.0	4641.0	5277.0	5009.0	1483.0	1974.0	2257.0	1735.0	1697.0	1577.0	3019.0	2200.0	2424.0	1.0	-0.00548866305813789	0.947805486249196	-0.042287651201538	0.426403329063761
ucsf_hc.01_1.G217B.00831	ucsf_hc.01_1.G217B.00831		hypothetical protein	HISTO_BP.Contig457-snap.49.final_new		I7I48_03963					hypothetical protein	HISTO_BP.Contig457-snap.49.final_new		I7I48_03963					0.00184848092644649	0.481013506531794	0.13596105480456	0.0184266749918033	0.528972513462104	707.0	696.0	664.0	660.0	604.0	731.0	934.0	1064.0	1085.0	590.0	760.0	899.0	504.0	608.0	618.0	934.0	591.0	639.0	1.0	-0.0742651634718419	0.130578720287859	-0.237401365140248	-0.0569276223829864
ucsf_hc.01_1.G217B.00832	ucsf_hc.01_1.G217B.00832		hypothetical protein	HISTO_BP.Contig457.Fgenesh_histo.96.final_new		I7I48_03964					hypothetical protein	HISTO_BP.Contig457.Fgenesh_histo.96.final_new		I7I48_03964					0.191768467700195	8.60569141179791e-05	1.7850232417645e-09	9.32360139261117e-05	9.07624377891567e-07	2827.0	2403.0	2556.0	2068.0	1864.0	2537.0	5152.0	5402.0	5183.0	1624.0	2126.0	2708.0	1604.0	1608.0	1507.0	3398.0	2466.0	2558.0	1.0	-0.2970580160851	0.568511632198573	-0.298413202477205	0.394872968526297
ucsf_hc.01_1.G217B.00833	ucsf_hc.01_1.G217B.00833		LMBR1 domain-containing protein	HISTO_BP.Contig457.fgenesh_plus.20.final_new		I7I48_03965					LMBR1 domain-containing protein	HISTO_BP.Contig457.fgenesh_plus.20.final_new		I7I48_03965					5.58420787606409e-09	0.230181492641266	2.97100486419375e-11	1.36030978371241e-10	0.0142750167353391	7470.0	6569.0	6697.0	6366.0	6339.0	7553.0	13292.0	15168.0	15095.0	6564.0	8874.0	9465.0	5054.0	5223.0	4724.0	10959.0	8012.0	7939.0	1.0	-0.0598121144911001	0.621029040089638	-0.585915880476128	0.114194782280816
ucsf_hc.01_1.G217B.00834	ucsf_hc.01_1.G217B.00834		cleavage factor two protein 1	HISTO_BP.Contig457-snap.52.final_new		I7I48_03966					cleavage factor two protein 1	HISTO_BP.Contig457-snap.52.final_new		I7I48_03966					5.13828424966623e-10	1.66978047334225e-06	1.53995258625725e-07	4.10003117819707e-08	5.80546336292132e-14	14504.0	11837.0	14018.0	15900.0	15869.0	19330.0	13476.0	14949.0	14872.0	13744.0	17861.0	19130.0	11212.0	12596.0	11400.0	11487.0	7940.0	8176.0	1.0	0.315483549617782	-0.344432343760414	-0.386465111116882	-0.883731073607809
ucsf_hc.01_1.G217B.00835	ucsf_hc.01_1.G217B.00835		hypothetical protein	HISTO_BP.Contig457.Fgenesh_histo.99.final_new		I7I48_03967					hypothetical protein	HISTO_BP.Contig457.Fgenesh_histo.99.final_new		I7I48_03967					0.000166667431609748	4.43540187589564e-05	1.38335300861573e-08	2.30033735605866e-06	1.13276556523545e-06	4144.0	3751.0	4264.0	3154.0	3048.0	3896.0	3931.0	3857.0	3952.0	2350.0	2962.0	3588.0	2015.0	2160.0	1951.0	2609.0	1993.0	2123.0	1.0	-0.296182335617186	-0.498028075733391	-0.390714294319964	-0.395474739601562
ucsf_hc.01_1.G217B.00836	ucsf_hc.01_1.G217B.00836		hypothetical protein			I7I48_03968					hypothetical protein			I7I48_03968					3.90977790312041e-06	0.00957702801527566	0.24157040208757	0.0253822687412453	0.00201969883828394	41.0	32.0	41.0	70.0	53.0	66.0	45.0	48.0	35.0	8.0	3.0	10.0	14.0	11.0	10.0	19.0	13.0	18.0	1.0	0.691616043589688	-0.29374349294981	0.975016301605493	1.33341073642248
ucsf_hc.01_1.G217B.00837	ucsf_hc.01_1.G217B.00837	YTA7	YTA7 protein	HISTO_BP.Contig457.eannot.1614.final_new		I7I48_03969					YTA7 protein	HISTO_BP.Contig457.eannot.1614.final_new		I7I48_03969					4.99111276326874e-07	6.35059594381387e-05	6.66421305688889e-05	0.000158510198167115	5.72924905273147e-10	5092.0	3940.0	4644.0	5677.0	6914.0	7551.0	3849.0	4474.0	4835.0	6467.0	6477.0	6941.0	4501.0	4617.0	4021.0	3484.0	2705.0	2546.0	1.0	0.531286548979023	-0.503928301303758	-0.464860656669651	-1.19399927602555
ucsf_hc.01_1.G217B.00838	ucsf_hc.01_1.G217B.00838	SEC66	translocation protein	HISTO_BP.Contig457.eannot.1615.final_new		I7I48_03970					translocation protein	HISTO_BP.Contig457.eannot.1615.final_new		I7I48_03970					0.00096939775247707	0.0636033537461863	6.4663935010629e-14	0.000254712801813639	1.33771772772406e-10	14558.0	12049.0	13076.0	15113.0	13097.0	15251.0	7810.0	8764.0	8968.0	7986.0	10578.0	11463.0	7644.0	7939.0	7545.0	7919.0	5536.0	5562.0	1.0	0.108213788249794	-1.08359199424576	-0.231566047843623	-0.661120369732361
ucsf_hc.01_1.G217B.00839	ucsf_hc.01_1.G217B.00839		pentatricopeptide repeat protein	HISTO_BP.Contig457-snap.56.final_new		I7I48_03971					pentatricopeptide repeat protein	HISTO_BP.Contig457-snap.56.final_new		I7I48_03971					0.242396492203054	0.000277433468867242	0.654676097263301	0.154728948604725	0.605228869475216	6034.0	4585.0	5622.0	5938.0	5935.0	7000.0	6880.0	7505.0	7387.0	3983.0	5101.0	5508.0	4253.0	4390.0	3987.0	6093.0	4266.0	4480.0	1.0	0.196499283672731	-0.019512160553238	-0.0655387762022883	0.0227307493341451
ucsf_hc.01_1.G217B.00840	ucsf_hc.01_1.G217B.00840		origin recognition complex subunit	HISTO_BP.Contig457.eannot.1616.final_new		I7I48_03972					origin recognition complex subunit	HISTO_BP.Contig457.eannot.1616.final_new		I7I48_03972					3.08145346783991e-06	0.0666658808567926	0.0139649022056836	2.28827919381233e-05	0.583475121607675	6134.0	5785.0	5872.0	5344.0	5101.0	6512.0	6816.0	7830.0	7643.0	3231.0	4300.0	4865.0	3000.0	3152.0	3005.0	5193.0	3708.0	3711.0	1.0	-0.0992955254124963	-0.125330266145562	-0.288899552445946	0.0281776140036545
ucsf_hc.01_1.G217B.00841	ucsf_hc.01_1.G217B.00841		hypothetical protein	HISTO_BP.Contig457.Fgenesh_histo.114.final_new		I7I48_03973					hypothetical protein	HISTO_BP.Contig457.Fgenesh_histo.114.final_new		I7I48_03973					3.85946217959897e-06	0.00311651957152821	2.25830247212996e-15	0.136365683049249	1.44026133534088e-16	2721.0	2372.0	2710.0	2245.0	2205.0	2633.0	6913.0	8059.0	8145.0	1437.0	1860.0	2179.0	1538.0	1625.0	1511.0	5644.0	4161.0	4385.0	1.0	-0.16479711636607	1.11693486248521	-0.0807048252790938	1.38063741607918
ucsf_hc.01_1.G217B.00842	ucsf_hc.01_1.G217B.00842	NOP14	nucleolar complex protein	HISTO_BP.Contig457.eannot.1617.final_new		I7I48_03974					nucleolar complex protein	HISTO_BP.Contig457.eannot.1617.final_new		I7I48_03974					0.0111978549049153	0.0577503415706564	0.0111010022773636	0.0391116154017731	0.000141811990118982	7156.0	5622.0	6971.0	6538.0	6770.0	8530.0	9822.0	10248.0	9732.0	5069.0	6544.0	7511.0	4965.0	5715.0	5178.0	9612.0	6714.0	6545.0	1.0	0.118766707968165	0.151077478508854	-0.125254604746127	0.25575832071036
ucsf_hc.01_1.G217B.00843	ucsf_hc.01_1.G217B.00843	CSE1	vacuolar triacylglycerol lipase	HISTO_BP.Contig457.Fgenesh_histo.116.final_new		I7I48_03975					vacuolar triacylglycerol lipase	HISTO_BP.Contig457.Fgenesh_histo.116.final_new		I7I48_03975					0.0127181340155183	8.43100462605519e-07	3.06831286029813e-11	7.79502296396435e-05	6.47714845080802e-13	7857.0	6401.0	7419.0	9046.0	8302.0	10801.0	5909.0	6491.0	6479.0	4341.0	5833.0	7236.0	6168.0	6211.0	5954.0	3902.0	2843.0	2748.0	1.0	0.349273434476864	-0.645326353968804	0.231496698943771	-0.862713662683471
ucsf_hc.01_1.G217B.00844	ucsf_hc.01_1.G217B.00844		hypothetical protein			I7I48_03976					hypothetical protein			I7I48_03976					0.697892179370392	1.57732829526545e-05	0.552319958978413	0.0124088104377512	0.485075096868794	39.0	51.0	34.0	90.0	82.0	126.0	65.0	62.0	56.0	31.0	33.0	50.0	54.0	49.0	57.0	34.0	34.0	32.0	1.0	1.2527779580767	0.136489605848917	0.635675370382678	-0.177372365400263
ucsf_hc.01_1.G217B.00845	ucsf_hc.01_1.G217B.00845		leucine carboxyl methyltransferase	HISTO_BP.Contig457.Fgenesh_Aspergillus.94.final_new		I7I48_03977					leucine carboxyl methyltransferase	HISTO_BP.Contig457.Fgenesh_Aspergillus.94.final_new		I7I48_03977					2.96414142635843e-05	0.670084051873265	7.34805329846489e-10	8.32167986439721e-07	6.08840441460444e-12	5084.0	4106.0	4828.0	4771.0	4453.0	5251.0	3891.0	4624.0	4646.0	3683.0	5137.0	5800.0	3435.0	3583.0	3330.0	3578.0	2465.0	2606.0	1.0	0.0237191339444509	-0.539357065127492	-0.346840751300416	-0.750740936361328
ucsf_hc.01_1.G217B.00846	ucsf_hc.01_1.G217B.00846	ATG18	vacuolar targeting protein Atg18	HISTO_BP.Contig457.fgenesh_plus.10.final_new		I7I48_03978					vacuolar targeting protein Atg18	HISTO_BP.Contig457.fgenesh_plus.10.final_new		I7I48_03978					0.000653779803953907	0.520009295614655	0.000655256040669071	0.0013882912756229	3.91187720723304e-10	7370.0	5966.0	7392.0	6708.0	6665.0	8193.0	9983.0	11054.0	10792.0	5548.0	7104.0	7717.0	6774.0	7233.0	6684.0	12074.0	8245.0	8976.0	1.0	0.0332366926042962	0.174363402849782	0.165113896849078	0.520551141807756
ucsf_hc.01_1.G217B.00847	ucsf_hc.01_1.G217B.00847		hypothetical protein			I7I48_03979					hypothetical protein			I7I48_03979					0.000271466999661549	0.0758473453941816	0.0615512599171261	0.00120230610168638	0.00329415441620867	36.0	32.0	36.0	21.0	25.0	32.0	28.0	37.0	43.0	13.0	12.0	16.0	7.0	5.0	3.0	8.0	6.0	5.0	1.0	-0.443605862915012	-0.408356586503596	-1.2767108338499	-1.04910936787239
ucsf_hc.01_1.G217B.00848	ucsf_hc.01_1.G217B.00848		C6 transcription factor	HISTO_BP.Contig457.Fgenesh_histo.119.final_new		I7I48_03980					C6 transcription factor	HISTO_BP.Contig457.Fgenesh_histo.119.final_new		I7I48_03980					0.000146519773166486	0.00255550904337154	0.000552110192384736	5.48277760924502e-06	3.41007328988659e-06	1710.0	1463.0	1597.0	1220.0	1273.0	1581.0	2508.0	2730.0	2564.0	754.0	1177.0	1368.0	1426.0	1360.0	1297.0	1833.0	1253.0	1420.0	1.0	-0.255377305973223	0.262416856505143	0.466183114571391	0.464654540197301
ucsf_hc.01_1.G217B.00849	ucsf_hc.01_1.G217B.00849		MFS transporter	HISTO_BP.Contig457.Fgenesh_histo.121.final_new		I7I48_03981					MFS transporter	HISTO_BP.Contig457.Fgenesh_histo.121.final_new		I7I48_03981					0.00201202447941662	0.00644758760221664	0.141955904726295	0.0685177256253211	0.00270001917606523	2341.0	1911.0	2306.0	2517.0	2311.0	2700.0	2877.0	3317.0	3261.0	1617.0	2318.0	2648.0	2077.0	2235.0	2073.0	2935.0	2261.0	2219.0	1.0	0.176026168869929	0.0810910310498461	0.108866530504736	0.184112332771319
ucsf_hc.01_1.G217B.00850	ucsf_hc.01_1.G217B.00850	TRM12	tRNA wybutosine-synthesizing protein	HISTO_BP.Contig457.Fgenesh_histo.123.final_new		I7I48_03982					tRNA wybutosine-synthesizing protein	HISTO_BP.Contig457.Fgenesh_histo.123.final_new		I7I48_03982					0.0123827829739907	0.212759600565177	3.26417205403168e-06	0.0808412933424967	1.43588513770065e-09	571.0	448.0	529.0	565.0	546.0	601.0	406.0	493.0	523.0	409.0	576.0	610.0	399.0	471.0	412.0	270.0	244.0	221.0	1.0	0.121735115332215	-0.57225499848133	-0.168891684133973	-1.11239645063353
ucsf_hc.01_1.G217B.00851	ucsf_hc.01_1.G217B.00851	SSP120	secretory pathway protein Ssp120	HISTO_BP.Contig457.eannot.1646.final_new		I7I48_03983					secretory pathway protein Ssp120	HISTO_BP.Contig457.eannot.1646.final_new		I7I48_03983					0.125492510410047	1.50700295523327e-10	0.0497850318426562	1.01765075174194e-14	2.93467726273031e-13	1481.0	1382.0	1412.0	2365.0	2397.0	3059.0	1656.0	1736.0	1951.0	1084.0	1376.0	1541.0	3313.0	3312.0	3016.0	3499.0	2489.0	2643.0	1.0	0.842434867013205	-0.127540481024274	1.41340505057973	1.11138322731657
ucsf_hc.01_1.G217B.00853	ucsf_hc.01_1.G217B.00853		hypothetical protein			I7I48_03985					hypothetical protein			I7I48_03985					0.174750778978825	0.190328544385645	0.453075159667286	0.633281027650363	0.591694357833213	101.0	82.0	107.0	76.0	58.0	100.0	196.0	122.0	136.0	46.0	78.0	75.0	51.0	49.0	63.0	73.0	77.0	69.0	1.0	-0.347494428742241	0.160033452255247	-0.140624409180505	0.140269099188221
ucsf_hc.01_1.G217B.00855	ucsf_hc.01_1.G217B.00855		hypothetical protein	HISTO_BP.Contig457-snap.67.final_new		I7I48_03987					hypothetical protein	HISTO_BP.Contig457-snap.67.final_new		I7I48_03987					7.14399353090766e-05	0.0467482349168672	0.479270989489864	5.95843845934557e-09	1.92245606578303e-07	830.0	742.0	759.0	796.0	838.0	1066.0	1083.0	1117.0	1107.0	368.0	491.0	623.0	929.0	815.0	782.0	942.0	768.0	691.0	1.0	0.183148228698367	0.0576677499189833	0.917698559267656	0.70511664588803
ucsf_hc.01_1.G217B.00856	ucsf_hc.01_1.G217B.00856		hypothetical protein	HISTO_BP.Contig457.Fgenesh_Aspergillus.122.final_new		I7I48_03988					hypothetical protein	HISTO_BP.Contig457.Fgenesh_Aspergillus.122.final_new		I7I48_03988					0.0252527279162041	0.810901164936506	3.27946852893035e-05	0.136613147257409	0.1246196365221	308.0	283.0	331.0	289.0	299.0	330.0	536.0	643.0	571.0	164.0	227.0	282.0	181.0	205.0	149.0	298.0	215.0	241.0	1.0	-0.02940378470467	0.476232928380215	-0.185743033528722	0.172968885394817
ucsf_hc.01_1.G217B.00857	ucsf_hc.01_1.G217B.00857		hypothetical protein	HISTO_BP.Contig457-snap.68.final_new		I7I48_03989					hypothetical protein	HISTO_BP.Contig457-snap.68.final_new		I7I48_03989					0.185173793434021	0.00619490862668369	0.00371298274479639	0.083093403022491	0.000239006402462691	5241.0	4187.0	5418.0	5311.0	5408.0	6491.0	5335.0	6012.0	6351.0	3860.0	4764.0	4987.0	4610.0	4591.0	4152.0	4770.0	3259.0	3311.0	1.0	0.191580670982319	-0.19127277691841	0.112152625910056	-0.270424463454262
ucsf_hc.01_1.G217B.00858	ucsf_hc.01_1.G217B.00858	PRP43	pre-mRNA splicing factor ATP-dependent RNA helicase PRP43	HISTO_BP.Contig457.eannot.1650.final_new		I7I48_03990					pre-mRNA splicing factor ATP-dependent RNA helicase PRP43	HISTO_BP.Contig457.eannot.1650.final_new		I7I48_03990					0.885099141146278	0.50218902391453	0.0114058540360213	4.48678914186822e-07	2.23105924117873e-05	11895.0	9586.0	11582.0	10494.0	10165.0	12135.0	13254.0	13939.0	14236.0	8069.0	9882.0	10786.0	6713.0	7313.0	6724.0	10033.0	7191.0	7262.0	1.0	-0.0337865009414475	-0.118489012747345	-0.331354139875119	-0.236409230381458
ucsf_hc.01_1.G217B.00859	ucsf_hc.01_1.G217B.00859		arginine N-methyltransferase Skb1	HISTO_BP.Contig457.genewise.17.final_new		I7I48_03991					arginine N-methyltransferase Skb1	HISTO_BP.Contig457.genewise.17.final_new		I7I48_03991					4.86623131768445e-05	0.920986193751492	0.565022226650049	7.25997111734838e-07	2.00618258608548e-07	11666.0	8952.0	11102.0	10149.0	10490.0	11634.0	13125.0	15002.0	13933.0	9123.0	11884.0	13178.0	6863.0	8357.0	7640.0	10401.0	7146.0	7245.0	1.0	0.00758159461095342	-0.0356883205685516	-0.439730077757472	-0.467506626975
ucsf_hc.01_1.G217B.00860	ucsf_hc.01_1.G217B.00860		hypothetical protein			I7I48_03992					hypothetical protein			I7I48_03992					0.00735873240701466	0.476054190017251	0.916064661232803	0.215765007000288	0.718137574273495	182.0	173.0	203.0	160.0	192.0	176.0	241.0	259.0	252.0	88.0	132.0	141.0	104.0	141.0	132.0	130.0	110.0	105.0	1.0	-0.108460619544261	-0.0140112759693301	0.201117245852277	-0.0579694879514626
ucsf_hc.01_1.G217B.00861	ucsf_hc.01_1.G217B.00861	GDE1	glycerophosphodiesterase	HISTO_BP.Contig457.fgenesh_plus.34.final_new		I7I48_03993					glycerophosphodiesterase	HISTO_BP.Contig457.fgenesh_plus.34.final_new		I7I48_03993					1.76814272637599e-08	0.204480343036192	7.2527763554033e-10	0.000442408576522161	6.41177682373777e-13	18420.0	15993.0	15090.0	17133.0	16417.0	19684.0	32992.0	37159.0	36605.0	8036.0	10023.0	11312.0	10935.0	11083.0	9423.0	24309.0	16904.0	17751.0	1.0	0.0812251879115191	0.661757454034339	0.237545330090157	1.0016683409673
ucsf_hc.01_1.G217B.00862	ucsf_hc.01_1.G217B.00862		hypothetical protein			I7I48_03994					hypothetical protein			I7I48_03994					0.722727909643754	0.230394169038004	0.00479815371497959	0.00209265371460489	2.57071814638892e-06	6.0	6.0	8.0	13.0	9.0	12.0	22.0	32.0	25.0	6.0	10.0	5.0	36.0	10.0	24.0	55.0	39.0	59.0	1.0	0.697605411061586	1.45677804459221	1.69320249118479	2.82972155265819
ucsf_hc.01_1.G217B.00863	ucsf_hc.01_1.G217B.00863		hypothetical protein			I7I48_03995					hypothetical protein			I7I48_03995					0.00101423547445844	0.312752568373851	0.00525413250610374	6.99075476116825e-08	4.05028050268189e-08	953.0	1141.0	938.0	1034.0	1292.0	1114.0	937.0	982.0	1110.0	1065.0	1274.0	1446.0	481.0	476.0	334.0	511.0	473.0	464.0	1.0	0.160586522603215	-0.437771455389257	-1.42127803194641	-1.38524124444387
ucsf_hc.01_1.G217B.00864	ucsf_hc.01_1.G217B.00864		actin cytoskeleton organization protein (Cro1)			I7I48_03996					actin cytoskeleton organization protein (Cro1)			I7I48_03996					1.59780404149377e-06	0.214987804298328	2.15344703795988e-05	5.59514938923291e-12	1.41452664411415e-13	7672.0	6270.0	6565.0	7254.0	7847.0	7537.0	6606.0	6342.0	7067.0	8166.0	9225.0	9535.0	2861.0	3153.0	2699.0	2900.0	2357.0	2281.0	1.0	0.122152822060531	-0.481105828692773	-1.49654384216488	-1.84294081294757
ucsf_hc.01_1.G217B.00865	ucsf_hc.01_1.G217B.00865	TFB4	RNA polymerase II transcription factor B subunit 4	HISTO_BP.Contig457.Fgenesh_Aspergillus.130.final_new		I7I48_03997	Ryp1_ChIP				RNA polymerase II transcription factor B subunit 4	HISTO_BP.Contig457.Fgenesh_Aspergillus.130.final_new		I7I48_03997	Ryp1_ChIP				0.680860094230557	6.11576093457866e-05	0.162441863888664	1.24209203095868e-07	7.73596223931906e-07	8278.0	6097.0	6450.0	4349.0	4922.0	5423.0	9191.0	8471.0	8059.0	5156.0	5933.0	6307.0	2887.0	3420.0	2520.0	4202.0	3146.0	3321.0	1.0	-0.520997460564229	-0.135218825399125	-0.850233502100373	-0.708166840190997
ucsf_hc.01_1.G217B.00866	ucsf_hc.01_1.G217B.00866		asparaginase	HISTO_BP.Contig457.genewise.52.final_new		I7I48_03998					asparaginase	HISTO_BP.Contig457.genewise.52.final_new		I7I48_03998					0.172929898534739	0.000558094578727656	6.96528190477228e-14	6.85168754285256e-06	1.13532444151207e-07	2623.0	2380.0	2444.0	2052.0	1972.0	2467.0	6074.0	7091.0	7014.0	1664.0	2106.0	2386.0	1538.0	1474.0	1374.0	3421.0	2402.0	2413.0	1.0	-0.225176973515542	0.98821337434981	-0.344455818243432	0.419743352156923
ucsf_hc.01_1.G217B.00867	ucsf_hc.01_1.G217B.00867	ARP3	actin	HISTO_BP.Contig457.eannot.1634.final_new		I7I48_03999					actin	HISTO_BP.Contig457.eannot.1634.final_new		I7I48_03999					1.19301550738444e-10	0.00524715182049844	0.780659989855466	0.0118012164312541	0.0258379347761747	12001.0	9983.0	11427.0	9962.0	9798.0	11726.0	14350.0	15517.0	15989.0	10443.0	13790.0	15806.0	11315.0	11848.0	10707.0	17376.0	12294.0	12517.0	1.0	-0.110276229526331	0.0097930574395777	-0.0929571274397389	0.0787266561408506
ucsf_hc.01_1.G217B.00868	ucsf_hc.01_1.G217B.00868	TRM2	tRNA(m5U54)methyltransferase	HISTO_BP.Contig457-snap.78.final_new		I7I48_04000					tRNA(m5U54)methyltransferase	HISTO_BP.Contig457-snap.78.final_new		I7I48_04000					0.185869069218068	0.0242766760745778	0.0735609482145282	0.23004750049726	0.203773068584213	2960.0	2487.0	2849.0	2883.0	2944.0	3489.0	3524.0	3551.0	3465.0	2100.0	2526.0	2996.0	2227.0	2564.0	2469.0	3244.0	2323.0	2439.0	1.0	0.142009125461635	-0.101297344240875	0.0725987337721099	0.0732202639938988
ucsf_hc.01_1.G217B.00869	ucsf_hc.01_1.G217B.00869	MRPS5	37S ribosomal protein S5	HISTO_BP.Contig457.eannot.1636.final_new		I7I48_04001					37S ribosomal protein S5	HISTO_BP.Contig457.eannot.1636.final_new		I7I48_04001					3.04928253124571e-07	0.00152344751619066	0.014784524990196	0.000489235074219851	0.780036251107015	4177.0	3724.0	4294.0	4648.0	4360.0	5626.0	5761.0	6448.0	6330.0	3960.0	5118.0	5727.0	4759.0	5770.0	5421.0	6112.0	4255.0	4604.0	1.0	0.234716963542031	0.156453555647825	0.248668435897219	0.0172432777294764
ucsf_hc.01_1.G217B.00870	ucsf_hc.01_1.G217B.00870	DAD3	DASH complex subunit DAD3	HISTO_BP.Contig457.Fgenesh_histo.187.final_new		I7I48_04002					DASH complex subunit DAD3	HISTO_BP.Contig457.Fgenesh_histo.187.final_new		I7I48_04002					0.000306962351314099	4.41857443797072e-07	1.16057343086549e-11	0.250379791988816	2.02323885703818e-13	2009.0	1792.0	1903.0	1391.0	1326.0	1524.0	1372.0	1509.0	1483.0	1512.0	1895.0	2470.0	1723.0	1753.0	1575.0	1096.0	755.0	782.0	1.0	-0.452411307127427	-0.833835787310191	-0.065922975865556	-1.14969594526158
ucsf_hc.01_1.G217B.00871	ucsf_hc.01_1.G217B.00871	NRC2	serine/threonine-protein kinase nrc-2	HISTO_BP.Contig457.Fgenesh_histo.189.final_new		I7I48_04003					serine/threonine-protein kinase nrc-2	HISTO_BP.Contig457.Fgenesh_histo.189.final_new		I7I48_04003					3.48989538933589e-07	0.0697430975260463	1.05423386558268e-11	9.4847723673764e-09	4.13565288427882e-13	20037.0	17420.0	19096.0	18015.0	17007.0	19191.0	15464.0	17552.0	17124.0	16242.0	21109.0	24460.0	13793.0	14591.0	13642.0	14972.0	10929.0	10830.0	1.0	-0.0843076290027422	-0.623372242681298	-0.408140566074653	-0.7460497026159
ucsf_hc.01_1.G217B.00872	ucsf_hc.01_1.G217B.00872		hypothetical protein			I7I48_04004					hypothetical protein			I7I48_04004					4.94143733640173e-07	0.0302004203311915	1.76730279982877e-05	0.690419057520916	0.0521481084454563	400.0	311.0	351.0	255.0	263.0	375.0	322.0	324.0	289.0	115.0	159.0	182.0	141.0	152.0	138.0	269.0	133.0	166.0	1.0	-0.282821222337824	-0.632214575515263	0.0672519392780917	0.297523795236203
ucsf_hc.01_1.G217B.00873	ucsf_hc.01_1.G217B.00873		hypothetical protein	HISTO_BP.Contig457.Fgenesh_histo.191.final_new		I7I48_04005					hypothetical protein	HISTO_BP.Contig457.Fgenesh_histo.191.final_new		I7I48_04005					3.27808828478577e-09	0.770648214441068	8.47407756134754e-14	0.416692950819954	1.47042337435722e-13	379.0	286.0	323.0	280.0	339.0	361.0	1508.0	1658.0	1689.0	516.0	660.0	647.0	562.0	555.0	448.0	2063.0	1509.0	1530.0	1.0	-0.0387679587190521	1.85061712238177	-0.0780576340098529	1.48831339445079
ucsf_hc.01_1.G217B.00874	ucsf_hc.01_1.G217B.00874		hypothetical protein			I7I48_04006					hypothetical protein			I7I48_04006					0.0994118928255308	0.555499692008354	0.315782850486964	0.692340028601179	0.937575609258072	22.0	14.0	36.0	27.0	13.0	19.0	26.0	17.0	29.0	9.0	11.0	14.0	21.0	6.0	5.0	14.0	9.0	10.0	1.0	-0.278175116729297	-0.399014869996722	-0.217561400382444	-0.0393617717744119
[truncated: 10,523 more rows]
