# Supplementary material for: The Rpd3 histone deacetylase is a critical regulator of temperature-mediated morphogenesis and virulence in the human fungal pathogen Histoplasma
Source: PLoS Biol. 2026 Mar 17;24(3):e3003341. doi: 10.1371/journal.pbio.3003341 (PMC13132440; doi:10.1371/journal.pbio.3003341)
Supplement: S8 Table — Excel-compatible tab-delimited text conforming to JavaTreeView extended CDT format. Each row represents a unique gene to peak association as given in the UNIQID column. The NAME column gives short names taken from S1 Data of [53] with additional names and corrections based on human curation. Description and HcG217B_pred (WUSTL G217B predicted gene accessions), HcG217B_rc (Edwards and colleagues G217B transcript accessions [18]), HcG217B_acc (UCSF1 gene accessions [53]), and HcG217B (Gilmore and colleagues transcript accessions [24]); and Ryp1_ChIP, Ryp2_ChIP, Ryp3_ChIP, and Ryp4_ChIP (indicating genes with promoters bound by Ryp TFs in [23]) are taken from S1 Data of [53]. Following a GWEIGHT column, included for JavaTreeView compatibility, is ChIP enrichment for each sample followed by mean enrichment over all samples (A) and differential enrichment (DMSO/Ent50), with all enrichment values on a log2 scale. (TXT) [file pbio.3003341.s015.txt]

GID	UNIQID	NAME	gene	peak_coord	Description	HcG217B_pred	HcG217B_rc	HcG217B_acc	HcG217B	Ryp1_ChIP	Ryp2_ChIP	Ryp3_ChIP	Ryp4_ChIP	GWEIGHT	50Ent.A	50Ent.B	50Ent.C	DMSO.A	DMSO.B	DMSO.C	A	DMSO/Ent50
I7I48_06972.peak00100	I7I48_06972.peak00100		I7I48_06972	JAEVHH010000002:4996362..4996562 (+)	hypothetical protein			I7I48_06972	ucsf_hc.01_1.G217B.06202					1.0	-0.174777394800951	0.05644417728755702	0.31529887956428304	0.9516875129717429	0.062071616526777174	0.7967104975861509	0.3345725481892601	0.5378346550112607
I7I48_06975.peak00100	I7I48_06975.peak00100		I7I48_06975	JAEVHH010000002:4996362..4996562 (+)	hypothetical protein			I7I48_06975	ucsf_hc.01_1.G217B.06199					1.0	-0.174777394800951	0.05644417728755702	0.31529887956428304	0.9516875129717429	0.062071616526777174	0.7967104975861509	0.3345725481892601	0.5378346550112607
I7I48_06444.peak00093	I7I48_06444.peak00093		I7I48_06444	JAEVHH010000002:2814939..2815310 (+)	BYS1 domain-containing protein	HISTO_ZT.Contig181-snap.144.final_new		I7I48_06444	ucsf_hc.01_1.G217B.10932	Ryp1_ChIP	Ryp2_ChIP	Ryp3_ChIP		1.0	-0.040386747554167934	0.14972396333114646	0.1890019473552007	1.0085760140568865	-0.09524417329841328	0.9816717633731079	0.36555712787729344	0.532221480333134
I7I48_03098.peak00295	I7I48_03098.peak00295	ILV5	I7I48_03098	JAEVHH010000007:1317835..1318017 (+)	ketol-acid reductoisomerase	HISTO_ZU.Contig65.eannot.1966.final_new		I7I48_03098	ucsf_hc.01_1.G217B.11386					1.0	-0.05466925258092159	0.1958032149116684	0.214120097764952	1.0789550266315495	-0.06459990229967022	0.9027146846088449	0.3787206448394039	0.5206052496150085
I7I48_03099.peak00295	I7I48_03099.peak00295		I7I48_03099	JAEVHH010000007:1317835..1318017 (+)	isochorismatase family	HISTO_ZU.Contig65.Fgenesh_Neurospora.115.final_new		I7I48_03099	ucsf_hc.01_1.G217B.11387					1.0	-0.05466925258092159	0.1958032149116684	0.214120097764952	1.0789550266315495	-0.06459990229967022	0.9027146846088449	0.3787206448394039	0.5206052496150085
I7I48_09944.peak00262	I7I48_09944.peak00262		I7I48_09944	JAEVHH010000006:210668..211028 (+)	hypothetical protein			I7I48_09944	ucsf_hc.01_1.G217B.08652					1.0	-0.04356302947321944	-0.021709119378366504	0.31495704920114154	0.8861956511186145	-0.15547578897171133	0.8932354342667642	0.3122733661272038	0.45809013202137056
I7I48_09947.peak00262	I7I48_09947.peak00262		I7I48_09947	JAEVHH010000006:210668..211028 (+)	hypothetical protein	HISTO_ZL.Contig1131.eannot.1941.final_new		I7I48_09947	ucsf_hc.01_1.G217B.08649	Ryp1_ChIP	Ryp2_ChIP	Ryp3_ChIP	Ryp4_ChIP	1.0	-0.04356302947321944	-0.021709119378366504	0.31495704920114154	0.8861956511186145	-0.15547578897171133	0.8932354342667642	0.3122733661272038	0.45809013202137056
I7I48_11757.peak00152	I7I48_11757.peak00152		I7I48_11757	JAEVHH010000003:4627715..4627897 (+)	ADAM protease ADM-B	HISTO_ZZ.Contig127c.Fgenesh_histo.135.final_new		I7I48_11757	ucsf_hc.01_1.G217B.12096	Ryp1_ChIP		Ryp3_ChIP		1.0	-0.2964259669390401	-0.04781951515188321	-0.0015663645857930675	0.5641858487691022	-0.16450912565605014	0.5687615360339334	0.10377106874504485	0.4380833686079006
I7I48_08516.peak00235	I7I48_08516.peak00235		I7I48_08516	JAEVHH010000005:728844..729041 (+)	golgi integral membrane protein	HISTO_DA.Contig93-snap.134.final_new		I7I48_08516	ucsf_hc.01_1.G217B.01649	Ryp1_ChIP	Ryp2_ChIP	Ryp3_ChIP		1.0	-0.2997817504174529	-0.037513356509442985	-0.038465917614252554	0.68755644476651	-0.2561977530377522	0.4838129862965205	0.0899017755806883	0.43031090085547563
I7I48_09957.peak00264	I7I48_09957.peak00264		I7I48_09957	JAEVHH010000006:230224..230470 (+)	serine-rich protein	HISTO_ZL.Contig1131.Fgenesh_Aspergillus.225.final_new		I7I48_09957	ucsf_hc.01_1.G217B.08639	Ryp1_ChIP	Ryp2_ChIP	Ryp3_ChIP		1.0	0.06536320709385302	-0.09401037665576628	0.12452521070834832	0.8293225415892095	-0.16654236031874076	0.7234739211259061	0.24702202392380168	0.43012535374997996
I7I48_09962.peak00264	I7I48_09962.peak00264		I7I48_09962	JAEVHH010000006:230224..230470 (+)	hypothetical protein			I7I48_09962	ucsf_hc.01_1.G217B.08635					1.0	0.06536320709385302	-0.09401037665576628	0.12452521070834832	0.8293225415892095	-0.16654236031874076	0.7234739211259061	0.24702202392380168	0.43012535374997996
I7I48_00161.peak00033	I7I48_00161.peak00033		I7I48_00161	JAEVHH010000001:991521..991824 (+)	MFS membrane sugar transporter	HISTO_AZ.Contig47.eannot.1551.final_new		I7I48_00161	ucsf_hc.01_1.G217B.00475	Ryp1_ChIP		Ryp3_ChIP		1.0	-0.1882154413184105	-0.16573371801765235	0.09880413838362267	0.5091513874390068	-0.17539561595498898	0.6971300616087286	0.1292901353567177	0.4286769513483955
I7I48_00934.peak00041	I7I48_00934.peak00041		I7I48_00934	JAEVHH010000001:2906842..2907051 (+)	hypothetical protein		near LTR block	I7I48_00934	ucsf_hc.01_1.G217B.04617					1.0	-0.3888932536978986	-0.09023480905756665	0.024026556764398244	0.4970545845452876	-0.23912925828092674	0.5592979598987914	0.06035363002868088	0.42410826405140645
I7I48_00935.peak00041	I7I48_00935.peak00041	CHS4	I7I48_00935	JAEVHH010000001:2906842..2907051 (+)	chitin synthase	HISTO_GI.Contig382.fgenesh_plus.46.final_new	near LTR block	I7I48_00935	ucsf_hc.01_1.G217B.04618	Ryp1_ChIP	Ryp2_ChIP	Ryp3_ChIP		1.0	-0.3888932536978986	-0.09023480905756665	0.024026556764398244	0.4970545845452876	-0.23912925828092674	0.5592979598987914	0.06035363002868088	0.42410826405140645
I7I48_02461.peak00055	I7I48_02461.peak00055		I7I48_02461	JAEVHH010000001:7149249..7149441 (+)	hypothetical protein		in LTR block	I7I48_02461	ucsf_hc.01_1.G217B.06798					1.0	-0.07798723862722023	-0.005552349118817634	0.25744278218265904	0.7697718246955261	-0.08187217940658664	0.7519998181457136	0.26896710964521237	0.42199875633267725
I7I48_02462.peak00055	I7I48_02462.peak00055		I7I48_02462	JAEVHH010000001:7149249..7149441 (+)	hypothetical protein		in LTR block	I7I48_02462	ucsf_hc.01_1.G217B.06799					1.0	-0.07798723862722023	-0.005552349118817634	0.25744278218265904	0.7697718246955261	-0.08187217940658664	0.7519998181457136	0.26896710964521237	0.42199875633267725
I7I48_02187.peak00051	I7I48_02187.peak00051		I7I48_02187	JAEVHH010000001:6282986..6283164 (+)	hypothetical protein			I7I48_02187	ucsf_hc.01_1.G217B.08254					1.0	0.07916859681350497	0.3303038440777454	0.4234537596714636	1.1284669408537815	0.024187089129080006	0.9450725368107795	0.48844212789272584	0.4216001220769757
I7I48_02188.peak00051	I7I48_02188.peak00051		I7I48_02188	JAEVHH010000001:6282986..6283164 (+)	hypothetical protein			I7I48_02188	ucsf_hc.01_1.G217B.08253					1.0	0.07916859681350497	0.3303038440777454	0.4234537596714636	1.1284669408537815	0.024187089129080006	0.9450725368107795	0.48844212789272584	0.4216001220769757
I7I48_03279.peak00204	I7I48_03279.peak00204		I7I48_03279	JAEVHH010000004:592839..593386 (+)	hypothetical protein	HISTO_DF.Contig537.Fgenesh_Aspergillus.126.final_new	near LTR block	I7I48_03279	ucsf_hc.01_1.G217B.02058	Ryp1_ChIP	Ryp2_ChIP	Ryp3_ChIP		1.0	-0.24860151739586933	-0.14587318915832026	-0.07286018702423536	0.4704135934397534	-0.12261115506608468	0.4242163127519917	0.05078064292453925	0.4131178815680284
I7I48_03280.peak00204	I7I48_03280.peak00204		I7I48_03280	JAEVHH010000004:592839..593386 (+)	neutral amino acid permease	HISTO_DF.Contig537.eannot.1406.final_new	near LTR block	I7I48_03280	ucsf_hc.01_1.G217B.02059	Ryp1_ChIP	Ryp2_ChIP	Ryp3_ChIP		1.0	-0.24860151739586933	-0.14587318915832026	-0.07286018702423536	0.4704135934397534	-0.12261115506608468	0.4242163127519917	0.05078064292453925	0.4131178815680284
I7I48_06075.peak00088	I7I48_06075.peak00088		I7I48_06075	JAEVHH010000002:1946488..1946692 (+)	hypothetical protein	HISTO_ZT.Contig1089.Fgenesh_histo.185.final_new		I7I48_06075	ucsf_hc.01_1.G217B.10355	Ryp1_ChIP	Ryp2_ChIP	Ryp3_ChIP		1.0	-0.1333007588247921	0.12771125581305132	0.29042848583688796	0.8711175560375476	-0.15426983322362053	0.8039212360457001	0.3009346569474624	0.41197665867816
I7I48_06076.peak00088	I7I48_06076.peak00088		I7I48_06076	JAEVHH010000002:1946488..1946692 (+)	hypothetical protein	HISTO_ZT.Contig1089.Fgenesh_histo.184.final_new		I7I48_06076	ucsf_hc.01_1.G217B.10354	Ryp1_ChIP	Ryp2_ChIP	Ryp3_ChIP		1.0	-0.1333007588247921	0.12771125581305132	0.29042848583688796	0.8711175560375476	-0.15426983322362053	0.8039212360457001	0.3009346569474624	0.41197665867816
I7I48_00396.peak00036	I7I48_00396.peak00036		I7I48_00396	JAEVHH010000001:1605850..1606062 (+)	hypothetical protein	HISTO_LF.Contig359.Fgenesh_Neurospora.142.final_new		I7I48_00396	ucsf_hc.01_1.G217B.07287	Ryp1_ChIP	Ryp2_ChIP	Ryp3_ChIP		1.0	-0.23505099313321542	-0.026449067841274543	0.1171245285709519	0.663283578918038	-0.24174637889608785	0.6646498909270576	0.1569685930909116	0.4101875411175152
I7I48_08090.peak00116	I7I48_08090.peak00116		I7I48_08090	JAEVHH010000002:7599713..7599995 (+)	hypothetical protein			I7I48_08090	ucsf_hc.01_1.G217B.02958					1.0	0.023030619729520696	0.06677546882802088	0.24535736361090432	0.908274953276644	-0.13165424538490794	0.783074451140096	0.31580976853337966	0.40817723562112873
I7I48_06122.peak00089	I7I48_06122.peak00089		I7I48_06122	JAEVHH010000002:2059894..2060058 (+)	alphaN-acetylglucosamine transferase	HISTO_ZT.Contig1089.eannot.1639.final_new		I7I48_06122	ucsf_hc.01_1.G217B.10308	Ryp1_ChIP	Ryp2_ChIP	Ryp3_ChIP	Ryp4_ChIP	1.0	-0.2245746597758853	-0.23787095730093166	-0.03118729393780706	0.418053064390297	-0.2008566268255758	0.5087245312865235	0.03871467630610344	0.4065179599552896
I7I48_06123.peak00089	I7I48_06123.peak00089		I7I48_06123	JAEVHH010000002:2059894..2060058 (+)	hypothetical protein			I7I48_06123	ucsf_hc.01_1.G217B.10307					1.0	-0.2245746597758853	-0.23787095730093166	-0.03118729393780706	0.418053064390297	-0.2008566268255758	0.5087245312865235	0.03871467630610344	0.4065179599552896
I7I48_05878.peak00087	I7I48_05878.peak00087		I7I48_05878	JAEVHH010000002:1485641..1485882 (+)	hypothetical protein	HISTO_ZT.Contig1128f.eannot.1115.final_new		I7I48_05878	ucsf_hc.01_1.G217B.10366	Ryp1_ChIP	Ryp2_ChIP	Ryp3_ChIP		1.0	-0.17543883043885722	-0.22530827519881336	-0.011865863689226153	0.48367038303103016	-0.16581830163082106	0.4746870348962394	0.06332102449492531	0.4017173618744484
I7I48_05879.peak00087	I7I48_05879.peak00087		I7I48_05879	JAEVHH010000002:1485641..1485882 (+)	beta-glucosidase	HISTO_ZT.Contig1128f.genewise.21.final_new		I7I48_05879	ucsf_hc.01_1.G217B.10365	Ryp1_ChIP	Ryp2_ChIP	Ryp3_ChIP		1.0	-0.17543883043885722	-0.22530827519881336	-0.011865863689226153	0.48367038303103016	-0.16581830163082106	0.4746870348962394	0.06332102449492531	0.4017173618744484
I7I48_02516.peak00057	I7I48_02516.peak00057		I7I48_02516	JAEVHH010000001:7281349..7281825 (+)	no significant blast hit			I7I48_02516	ucsf_hc.01_1.G217B.06852					1.0	-0.24486824176799726	-0.040429131473865176	0.08472517267807533	0.48038847789330985	-0.1084824785653009	0.592161241824524	0.12724917343145764	0.3882131472387733
I7I48_02517.peak00057	I7I48_02517.peak00057		I7I48_02517	JAEVHH010000001:7281349..7281825 (+)	hypothetical protein			I7I48_02517	ucsf_hc.01_1.G217B.06853					1.0	-0.24486824176799726	-0.040429131473865176	0.08472517267807533	0.48038847789330985	-0.1084824785653009	0.592161241824524	0.12724917343145764	0.3882131472387733
I7I48_04286.peak00218	I7I48_04286.peak00218		I7I48_04286	JAEVHH010000004:3076476..3076686 (+)	hypothetical protein	HISTO_BP.Contig459.Fgenesh_histo.102.final_new		I7I48_04286	ucsf_hc.01_1.G217B.01154	Ryp1_ChIP	Ryp2_ChIP	Ryp3_ChIP	Ryp4_ChIP	1.0	-0.05570812869718522	0.17914968260473674	0.21428135580355834	0.867904068612201	-0.1990048130045846	0.7900701207654515	0.299448714347363	0.37374882222065275
I7I48_04287.peak00218	I7I48_04287.peak00218		I7I48_04287	JAEVHH010000004:3076476..3076686 (+)	protein kinase	HISTO_BP.Contig459.Fgenesh_histo.106.final_new		I7I48_04287	ucsf_hc.01_1.G217B.01155	Ryp1_ChIP	Ryp2_ChIP	Ryp3_ChIP	Ryp4_ChIP	1.0	-0.05570812869718522	0.17914968260473674	0.21428135580355834	0.867904068612201	-0.1990048130045846	0.7900701207654515	0.299448714347363	0.37374882222065275
I7I48_07693.peak00111	I7I48_07693.peak00111		I7I48_07693	JAEVHH010000002:6672625..6673038 (+)	hypothetical protein	HISTO_DM.Contig936.Fgenesh_histo.56.final_new		I7I48_07693	ucsf_hc.01_1.G217B.02865					1.0	-0.08531095119673471	-0.037513356509442985	-0.025870366576003834	0.5784812079075425	-0.1309487589890015	0.5033429199069409	0.13369678242388341	0.3665233477025545
I7I48_07694.peak00111	I7I48_07694.peak00111		I7I48_07694	JAEVHH010000002:6672625..6673038 (+)	pleckstrin homology domain protein	HISTO_DM.Contig936.eannot.1253.final_new		I7I48_07694	ucsf_hc.01_1.G217B.02864	Ryp1_ChIP	Ryp2_ChIP	Ryp3_ChIP		1.0	-0.08531095119673471	-0.037513356509442985	-0.025870366576003834	0.5784812079075425	-0.1309487589890015	0.5033429199069409	0.13369678242388341	0.3665233477025545
I7I48_00483.peak00038	I7I48_00483.peak00038		I7I48_00483	JAEVHH010000001:1809742..1809953 (+)	hypothetical protein	HISTO_LF.Contig359.Fgenesh_Neurospora.197.final_new		I7I48_00483	ucsf_hc.01_1.G217B.07374	Ryp1_ChIP	Ryp2_ChIP	Ryp3_ChIP		1.0	-0.08776660292304683	0.11843185640744558	0.3828711465620511	0.8593014071415294	-0.13873491491777845	0.7882743237072026	0.3203962026629006	0.36510147196150133
I7I48_00488.peak00038	I7I48_00488.peak00038		I7I48_00488	JAEVHH010000001:1809742..1809953 (+)	hypothetical protein	HISTO_LF.Contig359.eannot.1973.final_new		I7I48_00488	ucsf_hc.01_1.G217B.07378					1.0	-0.08776660292304683	0.11843185640744558	0.3828711465620511	0.8593014071415294	-0.13873491491777845	0.7882743237072026	0.3203962026629006	0.36510147196150133
I7I48_07192.peak00105	I7I48_07192.peak00105		I7I48_07192	JAEVHH010000002:5531721..5531964 (+)	annexin	HISTO_HS.Contig68.eannot.2008.final_new		I7I48_07192	ucsf_hc.01_1.G217B.05983	Ryp1_ChIP		Ryp3_ChIP		1.0	-0.1804560178603023	0.010375057480831007	-0.0011583048911223415	0.5516489682847033	-0.21910175743643395	0.5590341769221657	0.12005702041664022	0.3542735510136762
I7I48_05471.peak00078	I7I48_05471.peak00078	ABC1	I7I48_05471	JAEVHH010000002:442892..443098 (+)	ABC multidrug transporter	HISTO_JG.Contig206.Fgenesh_histo.188.final_new		I7I48_05471	ucsf_hc.01_1.G217B.06522					1.0	0.12552094081863285	0.13047355696295582	0.4579377038207333	0.9223052754708962	-0.027518504035908775	0.8504742104367279	0.40986553057900627	0.3437762600897979
I7I48_05472.peak00078	I7I48_05472.peak00078	NPS1	I7I48_05472	JAEVHH010000002:442892..443098 (+)	nonribosomal peptide synthetase	HISTO_JG.Contig206.eannot.1533.final_new		I7I48_05472	ucsf_hc.01_1.G217B.06520					1.0	0.12552094081863285	0.13047355696295582	0.4579377038207333	0.9223052754708962	-0.027518504035908775	0.8504742104367279	0.40986553057900627	0.3437762600897979
I7I48_01598.peak00047	I7I48_01598.peak00047		I7I48_01598	JAEVHH010000001:4852629..4852809 (+)	hypothetical protein			I7I48_01598	ucsf_hc.01_1.G217B.09092					1.0	-0.1998704420567381	-0.1700409038356978	0.06575883109347025	0.4788351048862921	-0.35973739016617573	0.6029830041719152	0.06965470068217763	0.34207774456366574
I7I48_01599.peak00047	I7I48_01599.peak00047		I7I48_01599	JAEVHH010000001:4852629..4852809 (+)	hypothetical protein			I7I48_01599	ucsf_hc.01_1.G217B.09091					1.0	-0.1998704420567381	-0.1700409038356978	0.06575883109347025	0.4788351048862921	-0.35973739016617573	0.6029830041719152	0.06965470068217763	0.34207774456366574
I7I48_03923.peak00212	I7I48_03923.peak00212	CCC1	I7I48_03923	JAEVHH010000004:2251127..2251457 (+)	CCC1	HISTO_BP.Contig457.eannot.1783.final_new		I7I48_03923	ucsf_hc.01_1.G217B.00791	Ryp1_ChIP				1.0	-0.18632452654132958	-0.01576961193048043	0.1474561903057776	0.5118201133232628	-0.19879959322601803	0.620678609844256	0.14651019696257808	0.32944569270251106
I7I48_03798.peak00207	I7I48_03798.peak00207		I7I48_03798	JAEVHH010000004:1798320..1798560 (+)	serine/threonine phosphatase	HISTO_LG.Contig392.Fgenesh_histo.32.final_new		I7I48_03798	ucsf_hc.01_1.G217B.07739	Ryp1_ChIP	Ryp2_ChIP	Ryp3_ChIP		1.0	0.022884041620084172	-0.06500331536786996	0.03920832090504289	0.6187868572485646	-0.23569612622280312	0.5859289750743768	0.16101812554289924	0.3239768863142938
I7I48_12253.peak00158	I7I48_12253.peak00158		I7I48_12253	JAEVHH010000003:6277091..6277242 (+)	hypothetical protein		near LTR block	I7I48_12253	ucsf_hc.01_1.G217B.04306					1.0	-0.10187177397982095	-0.0028721090979084707	0.12729006057503067	0.6917207252430732	-0.47926144064881326	0.780309240484246	0.16921911709596787	0.3234074491937349
I7I48_12256.peak00158	I7I48_12256.peak00158		I7I48_12256	JAEVHH010000003:6277091..6277242 (+)	hypothetical protein			I7I48_12256	ucsf_hc.01_1.G217B.04303					1.0	-0.10187177397982095	-0.0028721090979084707	0.12729006057503067	0.6917207252430732	-0.47926144064881326	0.780309240484246	0.16921911709596787	0.3234074491937349
I7I48_01514.peak00044	I7I48_01514.peak00044		I7I48_01514	JAEVHH010000001:4586288..4586577 (+)	hypothetical protein	HISTO_ZL.Contig1160.eannot.1056.final_new	near LTR block	I7I48_01514	ucsf_hc.01_1.G217B.09173	Ryp1_ChIP	Ryp2_ChIP	Ryp3_ChIP		1.0	-0.09146377449951149	-0.020468341111783417	0.08820592529948934	0.5848287156687254	-0.23806241282752766	0.588954518703943	0.15199910520555587	0.3198156706189821
I7I48_01516.peak00044	I7I48_01516.peak00044	MUS81	I7I48_01516	JAEVHH010000001:4586288..4586577 (+)	crossover junction endonuclease mus81	HISTO_ZL.Contig1160.Fgenesh_histo.5.final_new	near LTR block	I7I48_01516	ucsf_hc.01_1.G217B.09171	Ryp1_ChIP	Ryp2_ChIP	Ryp3_ChIP		1.0	-0.09146377449951149	-0.020468341111783417	0.08820592529948934	0.5848287156687254	-0.23806241282752766	0.588954518703943	0.15199910520555587	0.3198156706189821
I7I48_06738.peak00095	I7I48_06738.peak00095		I7I48_06738	JAEVHH010000002:3564404..3564839 (+)	extracellular cellulase, proline-rich	HISTO_KK.Contig134.eannot.1134.final_new	near LTR block	I7I48_06738	ucsf_hc.01_1.G217B.07219	Ryp1_ChIP		Ryp3_ChIP	Ryp4_ChIP	1.0	-0.23116448905548004	-0.11743203134748925	0.10501935179105126	0.33841934494569625	-0.11044133160335769	0.4771150467698736	0.07691931525004903	0.31622340957471007
I7I48_06739.peak00095	I7I48_06739.peak00095		I7I48_06739	JAEVHH010000002:3564404..3564839 (+)	hypothetical protein		near LTR block	I7I48_06739	ucsf_hc.01_1.G217B.07220					1.0	-0.23116448905548004	-0.11743203134748925	0.10501935179105126	0.33841934494569625	-0.11044133160335769	0.4771150467698736	0.07691931525004903	0.31622340957471007
I7I48_10645.peak00129	I7I48_10645.peak00129	MTP1	I7I48_10645	JAEVHH010000003:229995..230321 (+)	glycerophosphoinositol permease	HISTO_GL.Contig296.Fgenesh_Aspergillus.64.final_new	near LTR block	I7I48_10645	ucsf_hc.01_1.G217B.04832	Ryp1_ChIP	Ryp2_ChIP	Ryp3_ChIP	Ryp4_ChIP	1.0	-0.12244862563346648	-0.025080633923956652	-0.015483940648973737	0.43297492555132666	-0.14151584712687082	0.4894386394171165	0.10298075293919591	0.3146369726826564
I7I48_05479.peak00082	I7I48_05479.peak00082	SID3	I7I48_05479	JAEVHH010000002:463720..463978 (+)	acetylase	HISTO_JG.Contig206.eannot.1510.final_new		I7I48_05479	ucsf_hc.01_1.G217B.06514	Ryp1_ChIP		Ryp3_ChIP		1.0	0.08534870731892186	0.18070867715555328	0.45330129370001493	0.8129167529837227	-0.18051095652585664	1.0219432595013673	0.3956179556889539	0.3116634592615811
I7I48_05481.peak00082	I7I48_05481.peak00082		I7I48_05481	JAEVHH010000002:463720..463978 (+)	hypothetical protein			I7I48_05481	ucsf_hc.01_1.G217B.06512					1.0	0.08534870731892186	0.18070867715555328	0.45330129370001493	0.8129167529837227	-0.18051095652585664	1.0219432595013673	0.3956179556889539	0.3116634592615811
I7I48_08212.peak00118	I7I48_08212.peak00118	CBP1	I7I48_08212	JAEVHH010000002:8059964..8060452 (+)	calcium-binding protein	HISTO_ZL.Contig1117.eannot.1110.final_new	near LTR block	I7I48_08212	ucsf_hc.01_1.G217B.08530	Ryp1_ChIP	Ryp2_ChIP	Ryp3_ChIP	Ryp4_ChIP	1.0	-0.06569387008472982	-0.20173569398983626	0.009450868197729001	0.45612363843243653	-0.13694913386736152	0.3488465097196566	0.06834038640131576	0.3086665700538562
I7I48_05477.peak00081	I7I48_05477.peak00081	SID1	I7I48_05477	JAEVHH010000002:458322..458470 (+)	L-ornithine 5-monooxygenase	HISTO_JG.Contig206.eannot.1512.final_new		I7I48_05477	ucsf_hc.01_1.G217B.06516					1.0	-0.06443222152081862	0.07440571972895982	0.30624235048356385	0.6133159452100426	-0.25275937161850554	0.846785409457124	0.25392630529006105	0.29704204478565205
I7I48_05478.peak00081	I7I48_05478.peak00081	SID4	I7I48_05478	JAEVHH010000002:458322..458470 (+)	long-chain-fatty-acid-CoA ligase	HISTO_JG.Contig206.fgenesh_plus.57.final_new		I7I48_05478	ucsf_hc.01_1.G217B.06515					1.0	-0.06443222152081862	0.07440571972895982	0.30624235048356385	0.6133159452100426	-0.25275937161850554	0.846785409457124	0.25392630529006105	0.29704204478565205
I7I48_09743.peak00249	I7I48_09743.peak00249		I7I48_09743	JAEVHH010000005:3932446..3932670 (+)	hypothetical protein	HISTO_ER.Contig17.genewise.9.final_new		I7I48_09743	ucsf_hc.01_1.G217B.03748	Ryp1_ChIP	Ryp2_ChIP	Ryp3_ChIP		1.0	-0.11791455179158916	0.12363811914979239	0.06055082845718718	0.7172558173502105	-0.4307334504284165	0.6702196151634028	0.17050272965009786	0.29682252875660214
I7I48_09744.peak00249	I7I48_09744.peak00249		I7I48_09744	JAEVHH010000005:3932446..3932670 (+)	no significant blast hit, conidia-enriched transcript	HISTO_ER.Contig17.Fgenesh_histo.77.final_new		I7I48_09744	ucsf_hc.01_1.G217B.03747					1.0	-0.11791455179158916	0.12363811914979239	0.06055082845718718	0.7172558173502105	-0.4307334504284165	0.6702196151634028	0.17050272965009786	0.29682252875660214
I7I48_08212.peak00119	I7I48_08212.peak00119	CBP1	I7I48_08212	JAEVHH010000002:8064265..8064441 (+)	calcium-binding protein	HISTO_ZL.Contig1117.eannot.1110.final_new	near LTR block	I7I48_08212	ucsf_hc.01_1.G217B.08530	Ryp1_ChIP	Ryp2_ChIP	Ryp3_ChIP	Ryp4_ChIP	1.0	-0.28590013462896846	0.05136077819982954	0.1629139703057516	0.5145258882149313	-0.24200990015500523	0.5325410112324626	0.12223860219483355	0.29222746180525866
I7I48_02557.peak00058	I7I48_02557.peak00058		I7I48_02557	JAEVHH010000001:7378262..7378661 (+)	hypothetical protein			I7I48_02557	ucsf_hc.01_1.G217B.06893					1.0	0.060931878222527214	0.08809757301608823	0.15062442119067931	0.5796501092663864	-0.04091669690599324	0.6253656818400954	0.24395882777163053	0.2881484072570646
I7I48_02870.peak00292	I7I48_02870.peak00292		I7I48_02870	JAEVHH010000007:688863..689169 (+)	hypothetical protein	HISTO_ZU.Contig65.Fgenesh_Aspergillus.292.final_new		I7I48_02870	ucsf_hc.01_1.G217B.11160	Ryp1_ChIP		Ryp3_ChIP		1.0	-0.2691669934586245	-0.007661565513015667	-0.021242188289765984	0.3442511708565078	-0.2245845345180814	0.4449989336761365	0.044432470458859445	0.287578772425323
I7I48_02871.peak00292	I7I48_02871.peak00292		I7I48_02871	JAEVHH010000007:688863..689169 (+)	hypothetical protein			I7I48_02871	ucsf_hc.01_1.G217B.11161					1.0	-0.2691669934586245	-0.007661565513015667	-0.021242188289765984	0.3442511708565078	-0.2245845345180814	0.4449989336761365	0.044432470458859445	0.287578772425323
I7I48_10735.peak00131	I7I48_10735.peak00131	MET10	I7I48_10735	JAEVHH010000003:418649..418933 (+)	sulfite reductase flavoprotein component	HISTO_GL.Contig296.Fgenesh_Neurospora.6.final_new		I7I48_10735	ucsf_hc.01_1.G217B.04922	Ryp1_ChIP		Ryp3_ChIP		1.0	-0.13189799409387448	-0.15831171713104308	0.023006108554701088	0.5076782297469361	-0.36137246326881484	0.44844898324590277	0.05459185784230124	0.28731945079808013
I7I48_10737.peak00131	I7I48_10737.peak00131		I7I48_10737	JAEVHH010000003:418649..418933 (+)	repeat set, removed, yeast-enriched transcript	HISTO_GL.Contig296.eannot.1345.final_new		I7I48_10737	ucsf_hc.01_1.G217B.04924	Ryp1_ChIP	Ryp2_ChIP	Ryp3_ChIP	Ryp4_ChIP	1.0	-0.13189799409387448	-0.15831171713104308	0.023006108554701088	0.5076782297469361	-0.36137246326881484	0.44844898324590277	0.05459185784230124	0.28731945079808013
I7I48_00109.peak00032	I7I48_00109.peak00032		I7I48_00109	JAEVHH010000001:886039..886337 (+)	hypothetical protein		near LTR block	I7I48_00109	ucsf_hc.01_1.G217B.00423					1.0	-0.10047497144634976	-0.056779474451890355	0.09180703215303776	0.6144262260632429	-0.3751441575828227	0.5425776865928553	0.11940205688801218	0.2824357229394926
I7I48_00112.peak00032	I7I48_00112.peak00032	GIG30	I7I48_00112	JAEVHH010000001:886039..886337 (+)	fatty acid elongase	HISTO_AZ.Contig47.fgenesh_plus.101.final_new	near LTR block	I7I48_00112	ucsf_hc.01_1.G217B.00426	Ryp1_ChIP	Ryp2_ChIP	Ryp3_ChIP		1.0	-0.10047497144634976	-0.056779474451890355	0.09180703215303776	0.6144262260632429	-0.3751441575828227	0.5425776865928553	0.11940205688801218	0.2824357229394926
I7I48_10170.peak00276	I7I48_10170.peak00276		I7I48_10170	JAEVHH010000006:1006372..1006943 (+)	hypothetical protein		near LTR block	I7I48_10170	ucsf_hc.01_1.G217B.05285					1.0	-0.04825457667084487	0.07830487578037837	0.14430247914850303	0.5037908410180225	-0.07721152900702168	0.5906042559230359	0.19858939103201223	0.28094359655866674
I7I48_09781.peak00250	I7I48_09781.peak00250		I7I48_09781	JAEVHH010000005:4018811..4019077 (+)	WW domain-containing protein	HISTO_ER.Contig17.eannot.1267.final_new		I7I48_09781	ucsf_hc.01_1.G217B.03710			Ryp3_ChIP		1.0	0.0826150748999872	0.15302012907456652	0.23021786831132895	0.7301227480425265	-0.11023226051526062	0.6719139137032781	0.29294291225273783	0.2753171096482205
I7I48_06947.peak00099	I7I48_06947.peak00099		I7I48_06947	JAEVHH010000002:4942665..4942905 (+)	hypothetical protein	HISTO_HS.Contig68.Fgenesh_histo.53.final_new		I7I48_06947	ucsf_hc.01_1.G217B.06227					1.0	-0.004789275093416867	0.0735048721834124	0.2212341164453251	0.6548053366542762	-0.14020844224447865	0.5883331609497989	0.23214662814915288	0.2709934472747587
I7I48_06948.peak00099	I7I48_06948.peak00099		I7I48_06948	JAEVHH010000002:4942665..4942905 (+)	hypothetical protein			I7I48_06948	ucsf_hc.01_1.G217B.06225					1.0	-0.004789275093416867	0.0735048721834124	0.2212341164453251	0.6548053366542762	-0.14020844224447865	0.5883331609497989	0.23214662814915288	0.2709934472747587
I7I48_05687.peak00084	I7I48_05687.peak00084	RPL27	I7I48_05687	JAEVHH010000002:942265..942525 (+)	60S ribosomal protein L27A	HISTO_JG.Contig207.eannot.1373.final_new		I7I48_05687	ucsf_hc.01_1.G217B.06746	Ryp1_ChIP	Ryp2_ChIP	Ryp3_ChIP		1.0	0.06963585798952443	0.08785870774628668	0.48342545116293323	0.7984545793996111	-0.07532182863671488	0.7224839536733592	0.34775612022249996	0.26823222917917033
I7I48_05688.peak00084	I7I48_05688.peak00084		I7I48_05688	JAEVHH010000002:942265..942525 (+)	chromosome segregation ATPase family protein	HISTO_JG.Contig207.Fgenesh_histo.89.final_new		I7I48_05688	ucsf_hc.01_1.G217B.06745	Ryp1_ChIP	Ryp2_ChIP	Ryp3_ChIP		1.0	0.06963585798952443	0.08785870774628668	0.48342545116293323	0.7984545793996111	-0.07532182863671488	0.7224839536733592	0.34775612022249996	0.26823222917917033
I7I48_00481.peak00037	I7I48_00481.peak00037		I7I48_00481	JAEVHH010000001:1803460..1803900 (+)	DNA binding regulatory protein AmdX	HISTO_LF.Contig359-snap.63.final_new		I7I48_00481	ucsf_hc.01_1.G217B.07372			Ryp3_ChIP		1.0	0.08379507742266745	0.10153286005039219	0.21919684621767488	0.7214552172972073	-0.10324583019915373	0.5865609612039652	0.26821585533212555	0.2667485215370947
I7I48_07931.peak00112	I7I48_07931.peak00112	SDP1	I7I48_07931	JAEVHH010000002:7251549..7251724 (+)	tyrosine-protein phosphatase MSG5	HISTO_DM.Contig933.Fgenesh_histo.156.final_new		I7I48_07931	ucsf_hc.01_1.G217B.02628	Ryp1_ChIP				1.0	-0.2539100203845315	-0.1101567834555992	0.14491995459682228	0.5163707092948696	-0.3890293613514211	0.4486101872285151	0.05946744765477587	0.2650327948050907
I7I48_05722.peak00085	I7I48_05722.peak00085		I7I48_05722	JAEVHH010000002:1021409..1021764 (+)	hypothetical protein			I7I48_05722	ucsf_hc.01_1.G217B.06713					1.0	0.12656978066808233	0.07312108920303007	0.25007708431730147	0.7203025098378978	-0.1561947101481127	0.6781132492988259	0.2819981671961708	0.2641510316000657
I7I48_05723.peak00085	I7I48_05723.peak00085		I7I48_05723	JAEVHH010000002:1021409..1021764 (+)	hypothetical protein			I7I48_05723	ucsf_hc.01_1.G217B.06712					1.0	0.12656978066808233	0.07312108920303007	0.25007708431730147	0.7203025098378978	-0.1561947101481127	0.6781132492988259	0.2819981671961708	0.2641510316000657
I7I48_06589.peak00094	I7I48_06589.peak00094		I7I48_06589	JAEVHH010000002:3137864..3138281 (+)	hypothetical protein			I7I48_06589	ucsf_hc.01_1.G217B.10788					1.0	-0.10459657150266533	-0.08054970680906504	0.14783194532237354	0.40530521689813015	-0.18669512354006562	0.5284149418637738	0.11828511703874692	0.2614464560703984
I7I48_06590.peak00094	I7I48_06590.peak00094		I7I48_06590	JAEVHH010000002:3137864..3138281 (+)	hypothetical protein	HISTO_ZT.Contig181.eannot.1585.final_new		I7I48_06590	ucsf_hc.01_1.G217B.10787	Ryp1_ChIP	Ryp2_ChIP	Ryp3_ChIP		1.0	-0.10459657150266533	-0.08054970680906504	0.14783194532237354	0.40530521689813015	-0.18669512354006562	0.5284149418637738	0.11828511703874692	0.2614464560703984
I7I48_11125.peak00138	I7I48_11125.peak00138		I7I48_11125	JAEVHH010000003:1460825..1460974 (+)	chitin synthase	HISTO_GL.Contig286.fgenesh_plus.8.final_new	near LTR block	I7I48_11125	ucsf_hc.01_1.G217B.04811	Ryp1_ChIP	Ryp2_ChIP	Ryp3_ChIP		1.0	-0.15292006817192294	-0.020156373321425836	0.06899588404760904	0.5033232251832974	-0.4075309642992661	0.5814611762254084	0.09552881327728333	0.26044466485172646
I7I48_11129.peak00138	I7I48_11129.peak00138		I7I48_11129	JAEVHH010000003:1460825..1460974 (+)	hypothetical protein		transposon	I7I48_11129	ucsf_hc.01_1.G217B.07673					1.0	-0.15292006817192294	-0.020156373321425836	0.06899588404760904	0.5033232251832974	-0.4075309642992661	0.5814611762254084	0.09552881327728333	0.26044466485172646
I7I48_04402.peak00220	I7I48_04402.peak00220		I7I48_04402	JAEVHH010000004:3335926..3336188 (+)	hypothetical protein	HISTO_BP.Contig459.Fgenesh_histo.85.final_new		I7I48_04402	ucsf_hc.01_1.G217B.01269	Ryp1_ChIP	Ryp2_ChIP	Ryp3_ChIP		1.0	-0.2384315466658149	-0.07421704384612493	-0.0796176524190031	0.37907157695815785	-0.4384882783673967	0.4180566544357266	-0.005604381650742528	0.25030206531914356
I7I48_04409.peak00221	I7I48_04409.peak00221	NSD4	I7I48_04409	JAEVHH010000004:3348787..3349079 (+)	GATA-type sexual development transcription factor NsdD	HISTO_BP.Contig459.Fgenesh_histo.89.final_new		I7I48_04409	ucsf_hc.01_1.G217B.01276	Ryp1_ChIP	Ryp2_ChIP	Ryp3_ChIP		1.0	-0.0006355709398497833	0.0543711893895662	0.11042271032038498	0.6521025447895329	-0.2694810724924046	0.51004623084176	0.1761376719848316	0.24283645812292895
I7I48_04411.peak00221	I7I48_04411.peak00221		I7I48_04411	JAEVHH010000004:3348787..3349079 (+)	hypothetical protein			I7I48_04411	ucsf_hc.01_1.G217B.01278					1.0	-0.0006355709398497833	0.0543711893895662	0.11042271032038498	0.6521025447895329	-0.2694810724924046	0.51004623084176	0.1761376719848316	0.24283645812292895
I7I48_04560.peak00224	I7I48_04560.peak00224		I7I48_04560	JAEVHH010000004:3729442..3729645 (+)	hypothetical protein	HISTO_EA.Contig33.Fgenesh_histo.99.final_new		I7I48_04560	ucsf_hc.01_1.G217B.03397	Ryp1_ChIP	Ryp2_ChIP	Ryp3_ChIP		1.0	-0.02441654267293991	0.06699450013855524	0.2028190271081456	0.6111141924954069	-0.32734760604942154	0.685376622402634	0.20242336557039672	0.24124874142495284
I7I48_04561.peak00224	I7I48_04561.peak00224	CRB3	I7I48_04561	JAEVHH010000004:3729442..3729645 (+)	WD domain-containing protein	HISTO_EA.Contig33.Fgenesh_histo.100.final_new		I7I48_04561	ucsf_hc.01_1.G217B.03398	Ryp1_ChIP	Ryp2_ChIP	Ryp3_ChIP		1.0	-0.02441654267293991	0.06699450013855524	0.2028190271081456	0.6111141924954069	-0.32734760604942154	0.685376622402634	0.20242336557039672	0.24124874142495284
I7I48_11502.peak00145	I7I48_11502.peak00145		I7I48_11502	JAEVHH010000003:3858324..3858616 (+)	hypothetical protein			I7I48_11502	ucsf_hc.01_1.G217B.11844					1.0	0.3761991390380688	0.3174932179447614	0.589882115928446	1.0767557418867153	0.010283115431260759	0.920148281650551	0.5484602686466339	0.2412042220190836
I7I48_11503.peak00145	I7I48_11503.peak00145		I7I48_11503	JAEVHH010000003:3858324..3858616 (+)	hypothetical protein			I7I48_11503	ucsf_hc.01_1.G217B.11845					1.0	0.3761991390380688	0.3174932179447614	0.589882115928446	1.0767557418867153	0.010283115431260759	0.920148281650551	0.5484602686466339	0.2412042220190836
I7I48_11801.peak00154	I7I48_11801.peak00154		I7I48_11801	JAEVHH010000003:4772798..4773054 (+)	hypothetical protein			I7I48_11801	ucsf_hc.01_1.G217B.12140					1.0	-0.09661262726996878	-0.020156373321425614	0.11025829126033004	0.5801184407234742	-0.24638404205865966	0.37957585867808774	0.11779992466863964	0.2399403222246555
I7I48_11802.peak00154	I7I48_11802.peak00154		I7I48_11802	JAEVHH010000003:4772798..4773054 (+)	hypothetical protein			I7I48_11802	ucsf_hc.01_1.G217B.12141					1.0	-0.09661262726996878	-0.020156373321425614	0.11025829126033004	0.5801184407234742	-0.24638404205865966	0.37957585867808774	0.11779992466863964	0.2399403222246555
I7I48_09944.peak00263	I7I48_09944.peak00263		I7I48_09944	JAEVHH010000006:211156..211471 (+)	hypothetical protein			I7I48_09944	ucsf_hc.01_1.G217B.08652					1.0	-0.07217456612479412	0.07722037041874907	0.1865077176002512	0.5440200389458619	-0.19070867144949294	0.5521363299603891	0.18283353655849402	0.23796472518751727
I7I48_09947.peak00263	I7I48_09947.peak00263		I7I48_09947	JAEVHH010000006:211156..211471 (+)	hypothetical protein	HISTO_ZL.Contig1131.eannot.1941.final_new		I7I48_09947	ucsf_hc.01_1.G217B.08649	Ryp1_ChIP	Ryp2_ChIP	Ryp3_ChIP	Ryp4_ChIP	1.0	-0.07217456612479412	0.07722037041874907	0.1865077176002512	0.5440200389458619	-0.19070867144949294	0.5521363299603891	0.18283353655849402	0.23796472518751727
I7I48_10735.peak00130	I7I48_10735.peak00130	MET10	I7I48_10735	JAEVHH010000003:414784..415169 (+)	sulfite reductase flavoprotein component	HISTO_GL.Contig296.Fgenesh_Neurospora.6.final_new		I7I48_10735	ucsf_hc.01_1.G217B.04922	Ryp1_ChIP		Ryp3_ChIP		1.0	-0.13658200727665437	-0.027048489535496767	0.08941718180419955	0.42260005676562906	-0.295482848446879	0.5061479931581118	0.09317531441148504	0.23582617216160448
I7I48_10737.peak00130	I7I48_10737.peak00130		I7I48_10737	JAEVHH010000003:414784..415169 (+)	repeat set, removed, yeast-enriched transcript	HISTO_GL.Contig296.eannot.1345.final_new		I7I48_10737	ucsf_hc.01_1.G217B.04924	Ryp1_ChIP	Ryp2_ChIP	Ryp3_ChIP	Ryp4_ChIP	1.0	-0.13658200727665437	-0.027048489535496767	0.08941718180419955	0.42260005676562906	-0.295482848446879	0.5061479931581118	0.09317531441148504	0.23582617216160448
I7I48_01120.peak00042	I7I48_01120.peak00042	YPS3	I7I48_01120	JAEVHH010000001:3707569..3707739 (+)	yeast-phase specific protein yps-3	HISTO_AL.Contig317.eannot.1560.final_new	near LTR block	I7I48_01120	ucsf_hc.01_1.G217B.00287	Ryp1_ChIP	Ryp2_ChIP		Ryp4_ChIP	1.0	-0.3386071849598129	-0.11184413753651046	0.1428830179198035	0.3949863665982475	-0.5228531623799922	0.518999515119913	0.013927402460274747	0.23290034130489606
I7I48_10869.peak00132	I7I48_10869.peak00132		I7I48_10869	JAEVHH010000003:761291..761573 (+)	beta-glucosidase			I7I48_10869	ucsf_hc.01_1.G217B.05094					1.0	0.10749513283264145	0.05225079642172625	0.2513945288206574	0.5963042711004475	-0.032424493009456726	0.5408464201969365	0.25264444272715875	0.23119524673763406
I7I48_09296.peak00242	I7I48_09296.peak00242		I7I48_09296	JAEVHH010000005:2881550..2882037 (+)	hypothetical protein		near LTR block	I7I48_09296	ucsf_hc.01_1.G217B.09311					1.0	0.05378319569215528	0.03282169554668779	0.10144250141413225	0.5210714153103928	-0.23665917783788226	0.5945752897266463	0.17783915330868869	0.2303133781820605
I7I48_09298.peak00242	I7I48_09298.peak00242		I7I48_09298	JAEVHH010000005:2881550..2882037 (+)	hypothetical protein	HISTO_ZL.Contig1161b.Fgenesh_histo.5.final_new	near LTR block	I7I48_09298	ucsf_hc.01_1.G217B.09313	Ryp1_ChIP	Ryp2_ChIP	Ryp3_ChIP		1.0	0.05378319569215528	0.03282169554668779	0.10144250141413225	0.5210714153103928	-0.23665917783788226	0.5945752897266463	0.17783915330868869	0.2303133781820605
I7I48_08096.peak00117	I7I48_08096.peak00117		I7I48_08096	JAEVHH010000002:7605167..7605456 (+)	proteasome Inhibitor PI31 superfamily domain-containing protein	HISTO_DM.Contig940.Fgenesh_histo.38.final_new		I7I48_08096	ucsf_hc.01_1.G217B.02952	Ryp1_ChIP				1.0	0.1530335187357026	0.09330167646185816	0.20791534419068358	0.6272298662225811	-0.13896775243311515	0.6568114223564899	0.26655401258903333	0.2302743322525705
I7I48_02459.peak00054	I7I48_02459.peak00054		I7I48_02459	JAEVHH010000001:7148723..7149043 (+)	C2H2 transcription factor	HISTO_KF.Contig597.fgenesh_plus.25.final_new	in LTR block	I7I48_02459	ucsf_hc.01_1.G217B.06796	Ryp1_ChIP	Ryp2_ChIP	Ryp3_ChIP	Ryp4_ChIP	1.0	-0.04315639419421857	-0.016951409094588366	0.11356472925845451	0.42630640193707936	-0.237006952263272	0.5501811703681927	0.13215625766860795	0.22867456469078418
I7I48_09506.peak00246	I7I48_09506.peak00246		I7I48_09506	JAEVHH010000005:3349641..3350078 (+)	hypothetical protein	HISTO_ZL.Contig1161c.Fgenesh_histo.36.final_new		I7I48_09506	ucsf_hc.01_1.G217B.09521	Ryp1_ChIP		Ryp3_ChIP		1.0	0.20235431917408264	0.16169170136323507	0.3545287851027521	0.7239723298799298	-0.05575690441783465	0.7201061718105053	0.3511494004854451	0.22324893054417688
I7I48_10021.peak00265	I7I48_10021.peak00265		I7I48_10021	JAEVHH010000006:335645..335952 (+)	xanthine dehydrogenase	HISTO_ZL.Contig1131.Fgenesh_Aspergillus.174.final_new		I7I48_10021	ucsf_hc.01_1.G217B.08580	Ryp1_ChIP		Ryp3_ChIP		1.0	0.03813751211972871	0.048010536103056944	0.12115314293224966	0.47719027933818403	-0.12116773819641617	0.5170538708049439	0.18006293385029118	0.22192507359722552
I7I48_10023.peak00265	I7I48_10023.peak00265		I7I48_10023	JAEVHH010000006:335645..335952 (+)	hypothetical protein		near LTR block	I7I48_10023	ucsf_hc.01_1.G217B.08578					1.0	0.03813751211972871	0.048010536103056944	0.12115314293224966	0.47719027933818403	-0.12116773819641617	0.5170538708049439	0.18006293385029118	0.22192507359722552
I7I48_11984.peak00156	I7I48_11984.peak00156		I7I48_11984	JAEVHH010000003:5452105..5452329 (+)	hypothetical protein	HISTO_DU.Contig190.eannot.1295.final_new		I7I48_11984	ucsf_hc.01_1.G217B.03002	Ryp1_ChIP	Ryp2_ChIP	Ryp3_ChIP	Ryp4_ChIP	1.0	-0.07414963282326381	-0.046639566771412344	0.07352973678093022	0.4593526934291272	-0.32171468359950284	0.4748610794202398	0.0942066044060197	0.21991951735453671
I7I48_08984.peak00240	I7I48_08984.peak00240		I7I48_08984	JAEVHH010000005:1914623..1914878 (+)	hypothetical protein	HISTO_FE.Contig19.Fgenesh_Neurospora.34.final_new		I7I48_08984	ucsf_hc.01_1.G217B.04020	Ryp1_ChIP		Ryp3_ChIP		1.0	-0.25474095070825786	-0.2580028249373165	-0.06122103838719761	0.07591020932906078	-0.4082184477301675	0.3889339133763219	-0.08622318984292614	0.21019682966932904
I7I48_08986.peak00240	I7I48_08986.peak00240		I7I48_08986	JAEVHH010000005:1914623..1914878 (+)	hypothetical protein	HISTO_FE.Contig19.eannot.1843.final_new		I7I48_08986	ucsf_hc.01_1.G217B.04022	Ryp1_ChIP		Ryp3_ChIP		1.0	-0.25474095070825786	-0.2580028249373165	-0.06122103838719761	0.07591020932906078	-0.4082184477301675	0.3889339133763219	-0.08622318984292614	0.21019682966932904
I7I48_04235.peak00217	I7I48_04235.peak00217	AQY1	I7I48_04235	JAEVHH010000004:2965350..2965498 (+)	aquaporin	HISTO_BP.Contig459.eannot.1565.final_new	near LTR block	I7I48_04235	ucsf_hc.01_1.G217B.01103	Ryp1_ChIP				1.0	0.10430194614287136	-0.01870579669264516	0.02793914658649843	0.526796063337272	-0.34425392970294844	0.5357643975993185	0.13864030454506113	0.20159041173230582
I7I48_04236.peak00217	I7I48_04236.peak00217		I7I48_04236	JAEVHH010000004:2965350..2965498 (+)	hypothetical protein	HISTO_BP.Contig459.eannot.1590.final_new		I7I48_04236	ucsf_hc.01_1.G217B.01104	Ryp1_ChIP				1.0	0.10430194614287136	-0.01870579669264516	0.02793914658649843	0.526796063337272	-0.34425392970294844	0.5357643975993185	0.13864030454506113	0.20159041173230582
I7I48_04921.peak00228	I7I48_04921.peak00228	NIT51	I7I48_04921	JAEVHH010000004:5027087..5027269 (+)	F1F0-ATP synthase regulatory factor Stf2, nitrosative stress-induced transcript	HISTO_GY.Contig460.eannot.1724.final_new		I7I48_04921	ucsf_hc.01_1.G217B.05663		Ryp2_ChIP	Ryp3_ChIP		1.0	0.12543995812931352	0.027778103742276405	0.1654989827172788	0.6097765449784033	-0.2689830346780325	0.5377801171491531	0.1995484453397321	0.18661886095355174
I7I48_04922.peak00228	I7I48_04922.peak00228	DRE2	I7I48_04922	JAEVHH010000004:5027087..5027269 (+)	DUF689 domain-containing protein			I7I48_04922	ucsf_hc.01_1.G217B.05662					1.0	0.12543995812931352	0.027778103742276405	0.1654989827172788	0.6097765449784033	-0.2689830346780325	0.5377801171491531	0.1995484453397321	0.18661886095355174
I7I48_08046.peak00115	I7I48_08046.peak00115		I7I48_08046	JAEVHH010000002:7498942..7499119 (+)	transketolase TktA	HISTO_DM.Contig933.eannot.1649.final_new		I7I48_08046	ucsf_hc.01_1.G217B.02514	Ryp1_ChIP	Ryp2_ChIP	Ryp3_ChIP		1.0	0.25224014791504823	0.2000400361711263	0.463497060805903	0.8491107842596132	-0.07023077297119035	0.6929617800132223	0.39793650603228714	0.18535484880318914
I7I48_11646.peak00149	I7I48_11646.peak00149		I7I48_11646	JAEVHH010000003:4301464..4301758 (+)	CDP-alcohol phosphatidyltransferase	HISTO_ZZ.Contig127b.Fgenesh_histo.43.final_new		I7I48_11646	ucsf_hc.01_1.G217B.11986					1.0	-0.04164201204932638	0.02873766150354884	0.19491083063946335	0.4887472233385054	-0.23127229332544108	0.4711048250156017	0.15176437252039196	0.1821910916449934
I7I48_09069.peak00241	I7I48_09069.peak00241		I7I48_09069	JAEVHH010000005:2091539..2091921 (+)	hypothetical protein			I7I48_09069	ucsf_hc.01_1.G217B.04105					1.0	0.24232247025963116	0.08662588291530526	0.11138144821926788	0.6096311064047163	-0.23867075622691425	0.5988042697551719	0.23501573688786304	0.17647827284625653
I7I48_07347.peak00109	I7I48_07347.peak00109	CRE1	I7I48_07347	JAEVHH010000002:5895245..5895531 (+)	DNA-binding protein, catabolite repressor creA	HISTO_HS.Contig68.eannot.1977.final_new	near LTR block	I7I48_07347	ucsf_hc.01_1.G217B.05829	Ryp1_ChIP		Ryp3_ChIP		1.0	-0.06280847904115472	0.03923721911734046	0.048067993008509724	0.3918518032916525	-0.2631741645889477	0.4140928920904213	0.09454454397963692	0.17275793256947689
I7I48_05724.peak00086	I7I48_05724.peak00086		I7I48_05724	JAEVHH010000002:1022694..1022889 (+)	hypothetical protein			I7I48_05724	ucsf_hc.01_1.G217B.06711					1.0	-0.27625871266683477	-0.14494553105270946	-0.061818998340122056	0.25785460893275836	-0.49310760125160197	0.2513178089812158	-0.07782640423288235	0.16636268624067949
I7I48_04696.peak00227	I7I48_04696.peak00227		I7I48_04696	JAEVHH010000004:4049923..4050245 (+)	hypothetical protein		near LTR block	I7I48_04696	ucsf_hc.01_1.G217B.03532					1.0	0.1876660154527119	0.22932799209150279	0.5061696258393669	0.8767280337466392	-0.13322498769202368	0.6320951776979048	0.38312697618935027	0.15081153012297954
I7I48_04698.peak00227	I7I48_04698.peak00227		I7I48_04698	JAEVHH010000004:4049923..4050245 (+)	hypothetical protein	HISTO_EA.Contig33.Fgenesh_Neurospora.43.final_new	near LTR block	I7I48_04698	ucsf_hc.01_1.G217B.03534					1.0	0.1876660154527119	0.22932799209150279	0.5061696258393669	0.8767280337466392	-0.13322498769202368	0.6320951776979048	0.38312697618935027	0.15081153012297954
I7I48_06989.peak00101	I7I48_06989.peak00101		I7I48_06989	JAEVHH010000002:5038574..5038816 (+)	hypothetical protein			I7I48_06989	ucsf_hc.01_1.G217B.06185					1.0	0.3240482441002852	0.2807722429595092	0.32430060568788055	0.9209610692792911	-0.06929849827581608	0.5191775596765862	0.38332687057128934	0.14723967931079546
I7I48_06990.peak00101	I7I48_06990.peak00101		I7I48_06990	JAEVHH010000002:5038574..5038816 (+)	C6 zinc finger domain-containing protein	HISTO_HS.Contig68.Fgenesh_histo.200.final_new		I7I48_06990	ucsf_hc.01_1.G217B.06184			Ryp3_ChIP		1.0	0.3240482441002852	0.2807722429595092	0.32430060568788055	0.9209610692792911	-0.06929849827581608	0.5191775596765862	0.38332687057128934	0.14723967931079546
I7I48_07347.peak00110	I7I48_07347.peak00110	CRE1	I7I48_07347	JAEVHH010000002:5895734..5895912 (+)	DNA-binding protein, catabolite repressor creA	HISTO_HS.Contig68.eannot.1977.final_new	near LTR block	I7I48_07347	ucsf_hc.01_1.G217B.05829	Ryp1_ChIP		Ryp3_ChIP		1.0	0.03850255356171295	0.053551504219913726	0.15572127642678923	0.4457146914161655	-0.3442539297029486	0.5840208175461084	0.15554281891129018	0.14590208168363644
I7I48_05469.peak00077	I7I48_05469.peak00077		I7I48_05469	JAEVHH010000002:435937..436189 (+)	hypothetical protein			I7I48_05469	ucsf_hc.01_1.G217B.06524					1.0	0.16214799677906244	0.24225367260301267	0.6649199303144899	0.8296827030526716	-0.256720310860872	0.9339880588670707	0.4293786751259059	0.14587628378743506
I7I48_05470.peak00077	I7I48_05470.peak00077	OXR1	I7I48_05470	JAEVHH010000002:435937..436189 (+)	oxidoreductase, iron-regulated transcript, yeast-enriched transcript	HISTO_JG.Contig206.eannot.1534.final_new		I7I48_05470	ucsf_hc.01_1.G217B.06523					1.0	0.16214799677906244	0.24225367260301267	0.6649199303144899	0.8296827030526716	-0.256720310860872	0.9339880588670707	0.4293786751259059	0.14587628378743506
I7I48_10906.peak00133	I7I48_10906.peak00133		I7I48_10906	JAEVHH010000003:840344..840634 (+)	allergenic cerato-platanin Asp F13	HISTO_GL.Contig59.eannot.1235.final_new		I7I48_10906	ucsf_hc.01_1.G217B.05131	Ryp1_ChIP	Ryp2_ChIP	Ryp3_ChIP		1.0	0.10525563106900138	-0.006518221570538385	0.23657286342858508	0.5669956368601148	-0.4447773298151662	0.6460726336891129	0.1839335356101849	0.14432688926900444
I7I48_10907.peak00133	I7I48_10907.peak00133	FNX1	I7I48_10907	JAEVHH010000003:840344..840634 (+)	multidrug resistance protein fnx1	HISTO_GL.Contig59.eannot.1284.final_new		I7I48_10907	ucsf_hc.01_1.G217B.05132	Ryp1_ChIP	Ryp2_ChIP	Ryp3_ChIP		1.0	0.10525563106900138	-0.006518221570538385	0.23657286342858508	0.5669956368601148	-0.4447773298151662	0.6460726336891129	0.1839335356101849	0.14432688926900444
I7I48_07028.peak00102	I7I48_07028.peak00102		I7I48_07028	JAEVHH010000002:5138611..5138904 (+)	hypothetical protein	HISTO_HS.Contig68.Fgenesh_histo.114.final_new		I7I48_07028	ucsf_hc.01_1.G217B.06147					1.0	-0.09050573313071197	0.08492201084588502	0.07797028512887172	0.44479711957877155	-0.30019104557517506	0.3579308646381081	0.09582058358095823	0.14338345859921994
I7I48_05474.peak00080	I7I48_05474.peak00080		I7I48_05474	JAEVHH010000002:453961..454193 (+)	RTA1 domain-containing protein	HISTO_JG.Contig206.Fgenesh_histo.186.final_new		I7I48_05474	ucsf_hc.01_1.G217B.06519					1.0	-0.08972624168472887	-0.008355682311437018	0.2460219269474624	0.5219077473315767	-0.3811760960865189	0.4257694621960836	0.11907351939873966	0.13952037016328164
I7I48_05476.peak00080	I7I48_05476.peak00080	NIT22	I7I48_05476	JAEVHH010000002:453961..454193 (+)	peroxisomal dehydratase	HISTO_JG.Contig206.Fgenesh_histo.185.final_new		I7I48_05476	ucsf_hc.01_1.G217B.06517					1.0	-0.08972624168472887	-0.008355682311437018	0.2460219269474624	0.5219077473315767	-0.3811760960865189	0.4257694621960836	0.11907351939873966	0.13952037016328164
I7I48_09632.peak00247	I7I48_09632.peak00247		I7I48_09632	JAEVHH010000005:3641286..3641589 (+)	sugar transporter	HISTO_ZL.Contig1161d-snap.17.final_new		I7I48_09632	ucsf_hc.01_1.G217B.09647	Ryp1_ChIP		Ryp3_ChIP		1.0	-0.05076998088350182	-0.005807933443624291	0.3190494097772214	0.4763306125357224	-0.2816770489218485	0.45147568996758924	0.15143345817192638	0.1278859193771226
I7I48_00163.peak00034	I7I48_00163.peak00034		I7I48_00163	JAEVHH010000001:999775..999969 (+)	hypothetical protein	HISTO_AZ.Contig47.Fgenesh_histo.90.final_new		I7I48_00163	ucsf_hc.01_1.G217B.00477					1.0	0.17945634023230816	0.003955594305329546	0.27845364971775566	0.5515954283857297	-0.2950891881759947	0.5730182942396558	0.21523168645079738	0.12255298339799917
I7I48_00165.peak00034	I7I48_00165.peak00034		I7I48_00165	JAEVHH010000001:999775..999969 (+)	hypothetical protein	HISTO_AZ.Contig47.Fgenesh_histo.91.final_new		I7I48_00165	ucsf_hc.01_1.G217B.00478					1.0	0.17945634023230816	0.003955594305329546	0.27845364971775566	0.5515954283857297	-0.2950891881759947	0.5730182942396558	0.21523168645079738	0.12255298339799917
I7I48_11806.peak00155	I7I48_11806.peak00155		I7I48_11806	JAEVHH010000003:4788575..4788937 (+)	hypothetical protein			I7I48_11806	ucsf_hc.01_1.G217B.12145					1.0	0.15338747002580488	-0.01181502935235601	0.2171831380062097	0.5155621551099572	-0.16254301388292586	0.3728410550994108	0.1807692958343501	0.1223682058822612
I7I48_11810.peak00155	I7I48_11810.peak00155		I7I48_11810	JAEVHH010000003:4788575..4788937 (+)	MFS transporter	HISTO_ZZ.Contig127c.Fgenesh_histo.70.final_new		I7I48_11810	ucsf_hc.01_1.G217B.12149	Ryp1_ChIP		Ryp3_ChIP		1.0	0.15338747002580488	-0.01181502935235601	0.2171831380062097	0.5155621551099572	-0.16254301388292586	0.3728410550994108	0.1807692958343501	0.1223682058822612
I7I48_07216.peak00106	I7I48_07216.peak00106		I7I48_07216	JAEVHH010000002:5594647..5594877 (+)	repeat set, removed, reverse transcriptase-domain containing protein, Ty1/Copia family of RNase HI	HISTO_HS.Contig68.Fgenesh_histo.272.final_new		I7I48_07216	ucsf_hc.01_1.G217B.05959					1.0	-0.04521554561893604	-0.09963347041738757	0.1292383323645523	0.2863940875989429	-0.3356757742474131	0.3921542892953729	0.054543653162521896	0.11949442877289135
I7I48_01805.peak00048	I7I48_01805.peak00048		I7I48_01805	JAEVHH010000001:5370144..5370313 (+)	sugar transporter	HISTO_ZL.Contig1131.eannot.2134.final_new		I7I48_01805	ucsf_hc.01_1.G217B.08888	Ryp1_ChIP	Ryp2_ChIP	Ryp3_ChIP		1.0	0.15143215681813138	-0.029830021173428367	0.2470794292940155	0.6311336534111595	-0.3753253756359545	0.4691726073177185	0.18227707500527368	0.11876644005140166
I7I48_02329.peak00052	I7I48_02329.peak00052	FAT1	I7I48_02329	JAEVHH010000001:6791269..6791423 (+)	AMP dependent ligase	HISTO_KF.Contig601.Fgenesh_Aspergillus.70.final_new		I7I48_02329	ucsf_hc.01_1.G217B.07077					1.0	-0.21681342924948743	-0.05990863679320091	-0.01816925229108457	0.36097544385072877	-0.633450523249832	0.3299766098563397	-0.039564964646089405	0.11746428293033646
I7I48_08816.peak00237	I7I48_08816.peak00237		I7I48_08816	JAEVHH010000005:1521796..1521943 (+)	DUF2457 superfamily domain-containing protein	HISTO_FE.Contig19.fgenesh_plus.142.final_new		I7I48_08816	ucsf_hc.01_1.G217B.03853					1.0	0.03516623112720496	-0.006737777958228275	0.11557375738559639	0.47897070714605106	-0.4791127321973197	0.45491440254121895	0.09979576467408724	0.10359005564512574
I7I48_05471.peak00079	I7I48_05471.peak00079	ABC1	I7I48_05471	JAEVHH010000002:443231..443531 (+)	ABC multidrug transporter	HISTO_JG.Contig206.Fgenesh_histo.188.final_new		I7I48_05471	ucsf_hc.01_1.G217B.06522					1.0	0.08512731980418686	0.025580548038030226	0.2645413428625012	0.43969206953037143	-0.2368021694324256	0.45270197453549665	0.1718068475563601	0.09344755464290808
I7I48_05472.peak00079	I7I48_05472.peak00079	NPS1	I7I48_05472	JAEVHH010000002:443231..443531 (+)	nonribosomal peptide synthetase	HISTO_JG.Contig206.eannot.1533.final_new		I7I48_05472	ucsf_hc.01_1.G217B.06520					1.0	0.08512731980418686	0.025580548038030226	0.2645413428625012	0.43969206953037143	-0.2368021694324256	0.45270197453549665	0.1718068475563601	0.09344755464290808
I7I48_02097.peak00050	I7I48_02097.peak00050	ATH1	I7I48_02097	JAEVHH010000001:6072709..6072913 (+)	acid trehalase precursor	HISTO_ZE.Contig158.Fgenesh_histo.82.final_new	near LTR block	I7I48_02097	ucsf_hc.01_1.G217B.08344	Ryp1_ChIP				1.0	0.1490820484691764	-0.09027526350129267	0.33157635800401875	0.4642286880694918	-0.21961058689093793	0.39297796126843165	0.17132986756981466	0.08240430649169433
I7I48_01535.peak00045	I7I48_01535.peak00045	phkA	I7I48_01535	JAEVHH010000001:4646723..4646988 (+)	histidine kinase	HISTO_ZL.Contig1158.Fgenesh_histo.31.final_new		I7I48_01535	ucsf_hc.01_1.G217B.09154	Ryp1_ChIP	Ryp2_ChIP	Ryp3_ChIP		1.0	0.1539246865804722	0.13078227957024913	0.17010314411400373	0.3641771018697292	-0.25779560575455013	0.5445346072270507	0.1842877022678258	0.06536866435916822
I7I48_09439.peak00245	I7I48_09439.peak00245		I7I48_09439	JAEVHH010000005:3186965..3187137 (+)	hypothetical protein			I7I48_09439	ucsf_hc.01_1.G217B.09454					1.0	0.09355529121507833	0.11728527145356193	0.34335684366206376	0.5673343336365197	-0.32136042767222045	0.49478725337439056	0.21582642761156562	0.0621879176693286
I7I48_11589.peak00148	I7I48_11589.peak00148		I7I48_11589	JAEVHH010000003:4186332..4186628 (+)	hypothetical protein	HISTO_ZZ.Contig127b.Fgenesh_histo.114.final_new		I7I48_11589	ucsf_hc.01_1.G217B.11929					1.0	-0.08864191616138895	-0.013160456979957935	0.06470745141683776	0.17355725047660409	-0.37522443728399635	0.3173694355836836	0.013101221175297034	0.05093239016693348
I7I48_11590.peak00148	I7I48_11590.peak00148		I7I48_11590	JAEVHH010000003:4186332..4186628 (+)	WD domain-containing protein	HISTO_ZZ.Contig127b.eannot.1454.final_new		I7I48_11590	ucsf_hc.01_1.G217B.11930					1.0	-0.08864191616138895	-0.013160456979957935	0.06470745141683776	0.17355725047660409	-0.37522443728399635	0.3173694355836836	0.013101221175297034	0.05093239016693348
I7I48_08926.peak00238	I7I48_08926.peak00238		I7I48_08926	JAEVHH010000005:1770568..1770720 (+)	hypothetical protein	HISTO_FE.Contig19.Fgenesh_histo.285.final_new	near LTR block	I7I48_08926	ucsf_hc.01_1.G217B.03962					1.0	0.11074556139479719	0.0942054654812523	0.018316244720599784	0.3022005290132269	-0.4315716962846666	0.47572544930839944	0.09493692560560152	0.04102900348010351
I7I48_08927.peak00238	I7I48_08927.peak00238		I7I48_08927	JAEVHH010000005:1770568..1770720 (+)	cystinosin	HISTO_FE.Contig19.fgenesh_plus.62.final_new	near LTR block	I7I48_08927	ucsf_hc.01_1.G217B.03963					1.0	0.11074556139479719	0.0942054654812523	0.018316244720599784	0.3022005290132269	-0.4315716962846666	0.47572544930839944	0.09493692560560152	0.04102900348010351
I7I48_01805.peak00049	I7I48_01805.peak00049		I7I48_01805	JAEVHH010000001:5370469..5370660 (+)	sugar transporter	HISTO_ZL.Contig1131.eannot.2134.final_new		I7I48_01805	ucsf_hc.01_1.G217B.08888	Ryp1_ChIP	Ryp2_ChIP	Ryp3_ChIP		1.0	-0.007807813376953465	0.05165868040485977	0.18885875892365145	0.2537815679801977	-0.3844602520979683	0.4623036666911362	0.09405576808748722	0.03297178554060262
I7I48_08046.peak00114	I7I48_08046.peak00114		I7I48_08046	JAEVHH010000002:7497799..7497957 (+)	transketolase TktA	HISTO_DM.Contig933.eannot.1649.final_new		I7I48_08046	ucsf_hc.01_1.G217B.02514	Ryp1_ChIP	Ryp2_ChIP	Ryp3_ChIP		1.0	0.21004871096408317	0.1343707374973797	0.37056984838530216	0.6094930428569877	-0.44387001879642085	0.5864792509920327	0.24451526198322743	0.012370992735278169
I7I48_05140.peak00231	I7I48_05140.peak00231		I7I48_05140	JAEVHH010000004:5466217..5466408 (+)	ubiquitin C-terminal hydrolase	HISTO_GY.Contig460.Fgenesh_histo.62.final_new		I7I48_05140	ucsf_hc.01_1.G217B.05446					1.0	0.0006038718763723416	-0.046799021112555295	0.05562456737918331	0.17317462349096668	-0.49463874474961583	0.3234308818591751	0.001899363123921055	-0.002487552514158127
I7I48_05141.peak00231	I7I48_05141.peak00231	MRPL7	I7I48_05141	JAEVHH010000004:5466217..5466408 (+)	ribosomal protein L5	HISTO_GY.Contig460.eannot.1663.final_new		I7I48_05141	ucsf_hc.01_1.G217B.05445	Ryp1_ChIP				1.0	0.0006038718763723416	-0.046799021112555295	0.05562456737918331	0.17317462349096668	-0.49463874474961583	0.3234308818591751	0.001899363123921055	-0.002487552514158127
I7I48_02690.peak00060	I7I48_02690.peak00060		I7I48_02690	JAEVHH010000001:7747708..7748004 (+)	hypothetical protein		transposon	I7I48_02690	ucsf_hc.01_1.G217B.06790					1.0	0.014468606226096803	0.22882120488529079	0.16445294508380126	0.3316008266174959	-0.22761062881946903	0.28545942185888673	0.1328653959753504	-0.006097712179425063
I7I48_05272.peak00232	I7I48_05272.peak00232		I7I48_05272	JAEVHH010000004:5866154..5866398 (+)	hypothetical protein			I7I48_05272	ucsf_hc.01_1.G217B.05738					1.0	0.09995459638006365	-0.017584332345520926	-0.01014280479889118	0.26399892849500994	-0.40773623274270754	0.1966300266109683	0.020853363599820374	-0.0064449122907936154
I7I48_05273.peak00232	I7I48_05273.peak00232	HOG1	I7I48_05273	JAEVHH010000004:5866154..5866398 (+)	mitogen-activated protein kinase	HISTO_GY.Contig471.eannot.1372.final_new		I7I48_05273	ucsf_hc.01_1.G217B.05737	Ryp1_ChIP				1.0	0.09995459638006365	-0.017584332345520926	-0.01014280479889118	0.26399892849500994	-0.40773623274270754	0.1966300266109683	0.020853363599820374	-0.0064449122907936154
I7I48_07276.peak00108	I7I48_07276.peak00108		I7I48_07276	JAEVHH010000002:5730398..5730559 (+)	LIM domain-containing protein	HISTO_HS.Contig68.Fgenesh_histo.254.final_new		I7I48_07276	ucsf_hc.01_1.G217B.05900	Ryp1_ChIP	Ryp2_ChIP	Ryp3_ChIP		1.0	-0.2472295135068674	0.11844433220542872	0.027863019608850736	0.16277126316337498	-0.5453515726761681	0.2490022469831703	-0.039083370703701784	-0.010885300279011613
I7I48_07280.peak00108	I7I48_07280.peak00108		I7I48_07280	JAEVHH010000002:5730398..5730559 (+)	hypothetical protein			I7I48_07280	ucsf_hc.01_1.G217B.05896					1.0	-0.2472295135068674	0.11844433220542872	0.027863019608850736	0.16277126316337498	-0.5453515726761681	0.2490022469831703	-0.039083370703701784	-0.010885300279011613
I7I48_08968.peak00239	I7I48_08968.peak00239		I7I48_08968	JAEVHH010000005:1877095..1877253 (+)	DUF3712 superfamily domain-containing protein	HISTO_FE.Contig19.Fgenesh_histo.75.final_new		I7I48_08968	ucsf_hc.01_1.G217B.04004	Ryp1_ChIP		Ryp3_ChIP		1.0	-0.027691674705800695	0.17264893582349905	0.11549417432197062	0.33693910185684295	-0.48175745345288346	0.37180553290803575	0.0812397694586107	-0.01115475137589124
I7I48_04432.peak00222	I7I48_04432.peak00222		I7I48_04432	JAEVHH010000004:3404177..3404511 (+)	hypothetical protein			I7I48_04432	ucsf_hc.01_1.G217B.01299					1.0	0.10924491478260134	0.08458935842993598	0.179226468196229	0.31799684418358565	-0.3294905770312082	0.32407221298900224	0.11427320359169099	-0.020160753755795555
I7I48_04436.peak00222	I7I48_04436.peak00222		I7I48_04436	JAEVHH010000004:3404177..3404511 (+)	no significant blast hit	HISTO_BP.Contig459.Fgenesh_Neurospora.24.final_new		I7I48_04436	ucsf_hc.01_1.G217B.01303	Ryp1_ChIP				1.0	0.10924491478260134	0.08458935842993598	0.179226468196229	0.31799684418358565	-0.3294905770312082	0.32407221298900224	0.11427320359169099	-0.020160753755795555
I7I48_04921.peak00229	I7I48_04921.peak00229	NIT51	I7I48_04921	JAEVHH010000004:5027694..5027936 (+)	F1F0-ATP synthase regulatory factor Stf2, nitrosative stress-induced transcript	HISTO_GY.Contig460.eannot.1724.final_new		I7I48_04921	ucsf_hc.01_1.G217B.05663		Ryp2_ChIP	Ryp3_ChIP		1.0	0.06384508256300214	0.05393205516217292	-0.02913684349309742	0.055574234178060844	-0.4303728317608349	0.28365470749887134	-0.00041726597530417943	-0.05992806143866013
I7I48_04922.peak00229	I7I48_04922.peak00229	DRE2	I7I48_04922	JAEVHH010000004:5027694..5027936 (+)	DUF689 domain-containing protein			I7I48_04922	ucsf_hc.01_1.G217B.05662					1.0	0.06384508256300214	0.05393205516217292	-0.02913684349309742	0.055574234178060844	-0.4303728317608349	0.28365470749887134	-0.00041726597530417943	-0.05992806143866013
I7I48_09909.peak00261	I7I48_09909.peak00261		I7I48_09909	JAEVHH010000006:87403..87699 (+)	no significant blast hit	HISTO_LJ.Contig29.Fgenesh_histo.2.final_new	in LTR block	I7I48_09909	ucsf_hc.01_1.G217B.08023					1.0	-0.050527066254494324	0.12564380366547767	-0.0541207208180694	0.0866487797671599	-0.6828100269944789	0.2959796986699075	-0.04653092199408293	-0.10705918838344183
I7I48_02830.peak00291	I7I48_02830.peak00291		I7I48_02830	JAEVHH010000007:598770..599046 (+)	hypothetical protein	HISTO_ZU.Contig65-snap.35.final_new	near LTR block	I7I48_02830	ucsf_hc.01_1.G217B.11120					1.0	0.10820716461852942	0.16579073269681	0.09624162431580108	0.11795516158486274	-0.463835545455621	0.3793320160271415	0.06728185896458728	-0.11226262982491908
I7I48_03063.peak00294	I7I48_03063.peak00294		I7I48_03063	JAEVHH010000007:1240254..1240621 (+)	phosphotransferase enzyme family protein	HISTO_ZU.Contig65-snap.170.final_new		I7I48_03063	ucsf_hc.01_1.G217B.11352					1.0	0.26422173655485715	0.21387842087876074	0.10780472767424798	0.2517080260376562	-0.3875035071204608	0.3595600189114445	0.13494490382275098	-0.12071344909307533
I7I48_01587.peak00046	I7I48_01587.peak00046		I7I48_01587	JAEVHH010000001:4836813..4836991 (+)	integral membrane protein	HISTO_ZL.Contig1158.eannot.1410.final_new		I7I48_01587	ucsf_hc.01_1.G217B.09103					1.0	0.21418083167879076	0.28759004890886675	0.28773456071672565	0.3699753309246735	-0.2983368455020321	0.2643849246554566	0.1875881418970802	-0.1511606770754284
I7I48_03149.peak00300	I7I48_03149.peak00300		I7I48_03149	JAEVHH010000007:1589496..1589732 (+)	hypothetical protein		transposon	I7I48_03149	ucsf_hc.01_1.G217B.03780					1.0	-0.01432716508377574	0.04583345357449842	-0.032021554699820376	0.17146628102860528	-0.7125728793195094	0.06472076052029063	-0.07948351732995187	-0.1586235238538386
I7I48_03149.peak00299	I7I48_03149.peak00299		I7I48_03149	JAEVHH010000007:1588724..1589058 (+)	hypothetical protein		transposon	I7I48_03149	ucsf_hc.01_1.G217B.03780					1.0	-0.1734770978452742	0.028426943438793817	-0.09883171795602896	-0.1716477759071845	-0.7742417704477639	0.007614540755492172	-0.19702614632699425	-0.23146437774564893
I7I48_03149.peak00298	I7I48_03149.peak00298		I7I48_03149	JAEVHH010000007:1588277..1588458 (+)	hypothetical protein		transposon	I7I48_03149	ucsf_hc.01_1.G217B.03780					1.0	0.29012339234760676	0.1401925687912815	-0.024660118089222083	0.14444692466610187	-0.8783724193589506	0.2664813217177717	-0.010298054987568472	-0.2910333386749144
I7I48_03140.peak00296	I7I48_03140.peak00296		I7I48_03140	JAEVHH010000007:1482870..1483124 (+)	hypothetical protein	HISTO_ZU.Contig65.Fgenesh_Aspergillus.98.final_new	in LTR block	I7I48_03140	ucsf_hc.01_1.G217B.11428					1.0	0.17138071557795054	0.08165070056729906	0.046891707933103044	-0.1514914050597379	-0.6625825232448153	0.21567046512931176	-0.04974672318281479	-0.299442195751198
I7I48_11232.peak00140	I7I48_11232.peak00140		I7I48_11232	JAEVHH010000003:2388623..2389022 (+)	hypothetical protein		in LTR block	I7I48_11232	ucsf_hc.01_1.G217B.00347					1.0	0.2877484505394903	0.23000923051387012	0.07026255773496737	0.03966348324076907	-0.47180220464959294	0.05101269053675739	0.03448236798604355	-0.32304875655346477
I7I48_11234.peak00140	I7I48_11234.peak00140		I7I48_11234	JAEVHH010000003:2388623..2389022 (+)	histone H3	HISTO_AQ.Contig96.Fgenesh_histo.1.final_new	in LTR block	I7I48_11234	ucsf_hc.01_1.G217B.00345					1.0	0.2877484505394903	0.23000923051387012	0.07026255773496737	0.03966348324076907	-0.47180220464959294	0.05101269053675739	0.03448236798604355	-0.32304875655346477
I7I48_00003.peak00028	I7I48_00003.peak00028		I7I48_00003	JAEVHH010000001:61171..61375 (+)	histone H3	HISTO_ZB.Contig20.Fgenesh_histo.2.final_new	in LTR block	I7I48_00003	ucsf_hc.01_1.G217B.08169					1.0	0.5975398833572645	0.3021551960840021	0.3538643332824385	0.2717899907889114	-0.11521847186522986	0.061110132967956865	0.24520684410255725	-0.34529258694402226
I7I48_03140.peak00297	I7I48_03140.peak00297		I7I48_03140	JAEVHH010000007:1486172..1486397 (+)	hypothetical protein	HISTO_ZU.Contig65.Fgenesh_Aspergillus.98.final_new	in LTR block	I7I48_03140	ucsf_hc.01_1.G217B.11428					1.0	0.28941105344330587	0.23110503575214003	0.13358941055561013	0.0377978486333258	-0.7568768760484922	0.2244837995803588	0.02658504531937475	-0.3829002425286212
I7I48_11125.peak00135	I7I48_11125.peak00135		I7I48_11125	JAEVHH010000003:1457162..1457404 (+)	chitin synthase	HISTO_GL.Contig286.fgenesh_plus.8.final_new	near LTR block	I7I48_11125	ucsf_hc.01_1.G217B.04811	Ryp1_ChIP	Ryp2_ChIP	Ryp3_ChIP		1.0	0.5717903506724968	0.3589840122176493	0.338905509782095	0.1225924904160951	-0.250951988104691	0.20144190234164627	0.22379371288754857	-0.3988658226730636
I7I48_11129.peak00135	I7I48_11129.peak00135		I7I48_11129	JAEVHH010000003:1457162..1457404 (+)	hypothetical protein		transposon	I7I48_11129	ucsf_hc.01_1.G217B.07673					1.0	0.5717903506724968	0.3589840122176493	0.338905509782095	0.1225924904160951	-0.250951988104691	0.20144190234164627	0.22379371288754857	-0.3988658226730636
I7I48_03949.peak00213	I7I48_03949.peak00213	TRM112	I7I48_03949	JAEVHH010000004:2309273..2309455 (+)	DUF343 domain-containing protein	HISTO_BP.Contig457.fgenesh_plus.128.final_new		I7I48_03949	ucsf_hc.01_1.G217B.00817					1.0	0.47861663746694294	0.2368737024652663	0.2499854174852374	-0.1486226087684418	-0.39707338957855043	0.24336507250648576	0.1105241385961567	-0.42260222775265105
I7I48_07221.peak00107	I7I48_07221.peak00107		I7I48_07221	JAEVHH010000002:5610021..5610269 (+)	hypothetical protein	HISTO_HS.Contig68.Fgenesh_histo.309.final_new		I7I48_07221	ucsf_hc.01_1.G217B.05954					1.0	0.4965330776992152	0.3690143026110033	0.24648425989641343	-0.06701399570627942	-0.21314201535578964	0.09830084904784597	0.15502941303206816	-0.431295600740285
I7I48_09904.peak00259	I7I48_09904.peak00259		I7I48_09904	JAEVHH010000006:39682..39846 (+)	hypothetical protein		in LTR block	I7I48_09904	ucsf_hc.01_1.G217B.08018					1.0	0.43668841275456804	0.3627220118078729	0.35368441246897486	0.03185122858422751	-0.3222556121409494	0.1395967358796527	0.1670478648923911	-0.43463416156949497
I7I48_03949.peak00214	I7I48_03949.peak00214	TRM112	I7I48_03949	JAEVHH010000004:2309828..2309985 (+)	DUF343 domain-containing protein	HISTO_BP.Contig457.fgenesh_plus.128.final_new		I7I48_03949	ucsf_hc.01_1.G217B.00817					1.0	0.5053867929397959	0.3127308661105985	0.18714522586604443	0.026232636529688658	-0.5132087725721511	0.14378424064769124	0.11034516492027793	-0.44948492677040336
I7I48_05373.peak00076	I7I48_05373.peak00076		I7I48_05373	JAEVHH010000002:69259..69573 (+)	hypothetical protein	HISTO_JG.Contig206.eannot.1591.final_new	in LTR block	I7I48_05373	ucsf_hc.01_1.G217B.00014					1.0	0.615372650816274	0.36980874485458726	0.31264611098472916	-0.0038009981855454678	-0.19263612002060732	0.10234889571206573	0.2006232140269172	-0.46397190971655916
I7I48_11125.peak00136	I7I48_11125.peak00136		I7I48_11125	JAEVHH010000003:1457827..1458018 (+)	chitin synthase	HISTO_GL.Contig286.fgenesh_plus.8.final_new	near LTR block	I7I48_11125	ucsf_hc.01_1.G217B.04811	Ryp1_ChIP	Ryp2_ChIP	Ryp3_ChIP		1.0	0.622980816324034	0.31914826699730736	0.21771430219647736	0.02685143911827159	-0.2612771530602125	-0.013021736153453478	0.1520659892370707	-0.46909694520440437
I7I48_11129.peak00136	I7I48_11129.peak00136		I7I48_11129	JAEVHH010000003:1457827..1458018 (+)	hypothetical protein		transposon	I7I48_11129	ucsf_hc.01_1.G217B.07673					1.0	0.622980816324034	0.31914826699730736	0.21771430219647736	0.02685143911827159	-0.2612771530602125	-0.013021736153453478	0.1520659892370707	-0.46909694520440437
I7I48_11785.peak00153	I7I48_11785.peak00153	HPD1	I7I48_11785	JAEVHH010000003:4723087..4723364 (+)	4-hydroxyphenylpyruvate dioxygenase	HISTO_ZZ.Contig127c.eannot.1604.final_new		I7I48_11785	ucsf_hc.01_1.G217B.12124					1.0	0.5468726291778603	0.3703300959874126	0.20694139957741786	-0.12669724884039235	-0.21392206135526823	-0.037650808823532	0.12431233428724967	-0.5008047479206277
I7I48_11303.peak00144	I7I48_11303.peak00144		I7I48_11303	JAEVHH010000003:3185480..3185635 (+)	hypothetical protein		in LTR block	I7I48_11303	ucsf_hc.01_1.G217B.07235					1.0	0.48506234104092827	0.34693116847292416	0.34880446891307737	0.1568420523690054	-0.6468675355394102	0.1405839971430083	0.1385594153999222	-0.5100798214847755
I7I48_07081.peak00103	I7I48_07081.peak00103	NUC1	I7I48_07081	JAEVHH010000002:5269165..5269483 (+)	DNA/RNA non-specific nuclease	HISTO_HS.Contig68-snap.152.final_new		I7I48_07081	ucsf_hc.01_1.G217B.06093					1.0	0.4766562686166893	0.28991212967394686	0.2968361657108052	-0.12374946526650088	-0.39118557779576757	-0.016307532581598116	0.08869366472626247	-0.531549046548436
I7I48_11125.peak00137	I7I48_11125.peak00137		I7I48_11125	JAEVHH010000003:1458553..1458719 (+)	chitin synthase	HISTO_GL.Contig286.fgenesh_plus.8.final_new	near LTR block	I7I48_11125	ucsf_hc.01_1.G217B.04811	Ryp1_ChIP	Ryp2_ChIP	Ryp3_ChIP		1.0	0.6151671533384124	0.38176939829266154	0.44560690191001395	0.14152899687450182	-0.243423488247414	-0.06438779243828674	0.2127101949549815	-0.5362752457840956
I7I48_11129.peak00137	I7I48_11129.peak00137		I7I48_11129	JAEVHH010000003:1458553..1458719 (+)	hypothetical protein		transposon	I7I48_11129	ucsf_hc.01_1.G217B.07673					1.0	0.6151671533384124	0.38176939829266154	0.44560690191001395	0.14152899687450182	-0.243423488247414	-0.06438779243828674	0.2127101949549815	-0.5362752457840956
I7I48_02703.peak00064	I7I48_02703.peak00064		I7I48_02703	JAEVHH010000001:7958549..7958723 (+)	no significant blast hit	HISTO_GI.Contig382-snap.77.final_new	in LTR block	I7I48_02703	ucsf_hc.01_1.G217B.04676					1.0	0.6017466375760907	0.3189191326232128	0.34655953265920525	-0.003085282035108494	-0.4128431231757965	0.05067078577622919	0.1503279472373055	-0.5441609740977282
I7I48_00003.peak00027	I7I48_00003.peak00027		I7I48_00003	JAEVHH010000001:60307..60524 (+)	histone H3	HISTO_ZB.Contig20.Fgenesh_histo.2.final_new	in LTR block	I7I48_00003	ucsf_hc.01_1.G217B.08169					1.0	0.7471104975002185	0.578523965874258	0.36951145567340005	0.035428242229998186	-0.27713973384441143	0.2237375943583375	0.2795286702986335	-0.5710399387679841
I7I48_02448.peak00053	I7I48_02448.peak00053		I7I48_02448	JAEVHH010000001:7066091..7066260 (+)	serine/threonine protein kinase Sgk2	HISTO_KF.Contig601.Fgenesh_Neurospora.21.final_new	transposon	I7I48_02448	ucsf_hc.01_1.G217B.07192					1.0	0.6225512161408462	0.3762479860821304	0.36172626203550995	-0.04652395344067528	-0.3114673514035637	-0.010415324427665906	0.16535313916443029	-0.5763106978434638
I7I48_03983.peak00215	I7I48_03983.peak00215	SSP120	I7I48_03983	JAEVHH010000004:2392463..2392694 (+)	secretory pathway protein Ssp120	HISTO_BP.Contig457.eannot.1646.final_new		I7I48_03983	ucsf_hc.01_1.G217B.00851					1.0	0.574416976179807	0.4945912487275159	0.27292076079064453	-0.1375262159731413	-0.21786912925092888	-0.0436161711251527	0.1571529115581241	-0.5803135006823967
I7I48_03987.peak00215	I7I48_03987.peak00215		I7I48_03987	JAEVHH010000004:2392463..2392694 (+)	hypothetical protein	HISTO_BP.Contig457-snap.67.final_new		I7I48_03987	ucsf_hc.01_1.G217B.00855					1.0	0.574416976179807	0.4945912487275159	0.27292076079064453	-0.1375262159731413	-0.21786912925092888	-0.0436161711251527	0.1571529115581241	-0.5803135006823967
I7I48_09901.peak00258	I7I48_09901.peak00258		I7I48_09901	JAEVHH010000006:34101..34296 (+)	hypothetical protein		in LTR block	I7I48_09901	ucsf_hc.01_1.G217B.07247					1.0	0.8247427864398611	0.4090272895648368	0.42179594063894554	-0.019073261505702876	-0.1505515449775099	0.06781637089492643	0.25895959684255954	-0.58579148407731
I7I48_10561.peak00282	I7I48_10561.peak00282		I7I48_10561	JAEVHH010000006:2744957..2749152 (+)	hypothetical protein		transposon	I7I48_10561	ucsf_hc.01_1.G217B.08443					1.0	0.5593231636998957	0.35350615780864447	0.2716045941662524	-0.0031176597843295406	-0.6831077045889804	0.10956793351531324	0.10129608080279931	-0.587030448844263
I7I48_06344.peak00090	I7I48_06344.peak00090		I7I48_06344	JAEVHH010000002:2585029..2585183 (+)	hypothetical protein		transposon	I7I48_06344	ucsf_hc.01_1.G217B.10087					1.0	0.5192741232299123	0.2941212796299324	0.24119352408241124	-0.24275096140588037	-0.5530487476386741	0.0358862683543979	0.049112581042016545	-0.6048341225441375
I7I48_06345.peak00090	I7I48_06345.peak00090		I7I48_06345	JAEVHH010000002:2585029..2585183 (+)	hypothetical protein	HISTO_ZT.Contig1089.Fgenesh_Aspergillus.33.final_new	near LTR block	I7I48_06345	ucsf_hc.01_1.G217B.10086					1.0	0.5192741232299123	0.2941212796299324	0.24119352408241124	-0.24275096140588037	-0.5530487476386741	0.0358862683543979	0.049112581042016545	-0.6048341225441375
I7I48_10107.peak00275	I7I48_10107.peak00275		I7I48_10107	JAEVHH010000006:871771..871972 (+)	serine/arginine repetitive matrix protein, ER lumen protein retaining receptor	HISTO_GX.Contig297-snap.80.final_new	near LTR block	I7I48_10107	ucsf_hc.01_1.G217B.05348					1.0	0.749278195576609	0.3480649920355823	0.33029459219339397	-0.07898101325784979	-0.32743712339071895	0.010971259012538925	0.17203181702825926	-0.6076948858138717
I7I48_04100.peak00216	I7I48_04100.peak00216		I7I48_04100	JAEVHH010000004:2639752..2640009 (+)	hypothetical protein		near LTR block	I7I48_04100	ucsf_hc.01_1.G217B.00966					1.0	0.5001240685385007	0.3194331875158376	0.3739380217920434	-0.21797081421447484	-0.4129303293317688	-0.07610686897192376	0.0810812108880357	-0.633501096788183
I7I48_09901.peak00257	I7I48_09901.peak00257		I7I48_09901	JAEVHH010000006:33760..33982 (+)	hypothetical protein		in LTR block	I7I48_09901	ucsf_hc.01_1.G217B.07247					1.0	1.126527691978972	0.6045288214116251	0.45599850775660955	-0.251438017872887	0.21868226468820892	0.2936146243027167	0.4079856487108742	-0.642065383343056
I7I48_10561.peak00279	I7I48_10561.peak00279		I7I48_10561	JAEVHH010000006:2742987..2743536 (+)	hypothetical protein		transposon	I7I48_10561	ucsf_hc.01_1.G217B.08443					1.0	0.6406508387729224	0.39029512043352743	0.38285647376899457	0.09990639595501816	-0.8135762978618929	0.14104182965155032	0.14019572678668668	-0.6621435017435896
I7I48_10561.peak00278	I7I48_10561.peak00278		I7I48_10561	JAEVHH010000006:2742146..2742765 (+)	hypothetical protein		transposon	I7I48_10561	ucsf_hc.01_1.G217B.08443					1.0	0.594400175826697	0.35627808320788557	0.29985601777730286	0.04346987123905888	-0.9722764366263005	0.14926036276963672	0.07849801236571344	-0.6766934931431634
I7I48_04690.peak00226	I7I48_04690.peak00226		I7I48_04690	JAEVHH010000004:4025903..4026103 (+)	NUDIX domain-containing protein	HISTO_EA.Contig33.eannot.1626.final_new	near LTR block	I7I48_04690	ucsf_hc.01_1.G217B.03526					1.0	0.6738951157493889	0.32485226566683	0.4298050457871212	-0.11165702188514637	-0.6131576256590489	0.10656607217557412	0.13505064197245314	-0.6822670008573204
I7I48_04692.peak00226	I7I48_04692.peak00226		I7I48_04692	JAEVHH010000004:4025903..4026103 (+)	hypothetical protein	HISTO_EA.Contig33.Fgenesh_Neurospora.21.final_new	transposon	I7I48_04692	ucsf_hc.01_1.G217B.03528					1.0	0.6738951157493889	0.32485226566683	0.4298050457871212	-0.11165702188514637	-0.6131576256590489	0.10656607217557412	0.13505064197245314	-0.6822670008573204
I7I48_12344.peak00162	I7I48_12344.peak00162		I7I48_12344	JAEVHH010000003:6616765..6617104 (+)	hypothetical protein	HISTO_ZQ.Contig188.Fgenesh_Neurospora.16.final_new	in LTR block	I7I48_12344	ucsf_hc.01_1.G217B.10075					1.0	0.4687885528798623	0.46594749344575526	0.4444847433683865	0.4446416567509397	-1.5977720177199015	0.45676285551028784	0.11380888070588836	-0.6918627650508927
I7I48_10561.peak00280	I7I48_10561.peak00280		I7I48_10561	JAEVHH010000006:2743900..2744061 (+)	hypothetical protein		transposon	I7I48_10561	ucsf_hc.01_1.G217B.08443					1.0	0.5791604382429645	0.39316698004938444	0.23143607684262557	0.054598167412144294	-1.3463025337877277	0.2820909452932283	0.03235834567543658	-0.7377923054057764
I7I48_10561.peak00281	I7I48_10561.peak00281		I7I48_10561	JAEVHH010000006:2744339..2744785 (+)	hypothetical protein		transposon	I7I48_10561	ucsf_hc.01_1.G217B.08443					1.0	0.6650079730766503	0.4307138360921128	0.32978454213415187	0.04754079103485931	-1.0770464763367487	0.21318893657759053	0.10153160042976936	-0.747274366675738
I7I48_12344.peak00161	I7I48_12344.peak00161		I7I48_12344	JAEVHH010000003:6615811..6616498 (+)	hypothetical protein	HISTO_ZQ.Contig188.Fgenesh_Neurospora.16.final_new	in LTR block	I7I48_12344	ucsf_hc.01_1.G217B.10075					1.0	0.6169080042102411	0.5724540530222555	0.5745625246671802	0.44218076624694636	-1.8028160184047997	0.5406416048131399	0.15732182242582723	-0.8613060764147966
I7I48_12344.peak00160	I7I48_12344.peak00160		I7I48_12344	JAEVHH010000003:6614007..6615577 (+)	hypothetical protein	HISTO_ZQ.Contig188.Fgenesh_Neurospora.16.final_new	in LTR block	I7I48_12344	ucsf_hc.01_1.G217B.10075					1.0	0.6796398438971027	0.5650038909576427	0.5127658264884447	0.41212090425048364	-1.7702948762816755	0.49660612427201256	0.1493069522640018	-0.8729924697007898
I7I48_12344.peak00163	I7I48_12344.peak00163		I7I48_12344	JAEVHH010000003:6623383..6623585 (+)	hypothetical protein	HISTO_ZQ.Contig188.Fgenesh_Neurospora.16.final_new	in LTR block	I7I48_12344	ucsf_hc.01_1.G217B.10075					1.0	0.8043084827743758	0.6088315215207061	0.48949891542745494	0.3061344356918676	-1.92142327049604	0.41077437601045164	0.11635407682146934	-1.0357177928387524
