# Supplementary material for: The Rpd3 histone deacetylase is a critical regulator of temperature-mediated morphogenesis and virulence in the human fungal pathogen Histoplasma
Source: PLoS Biol. 2026 Mar 17;24(3):e3003341. doi: 10.1371/journal.pbio.3003341 (PMC13132440; doi:10.1371/journal.pbio.3003341)
Supplement: S9 Table — Excel-compatible tab-delimited text conforming to JavaTreeView extended CDT format. Each row represents a unique gene to peak association as given in the UNIQID column. The NAME column gives short names taken from S1 Data of [53] with additional names and corrections based on human curation. Description and HcG217B_pred (WUSTL G217B predicted gene accessions), HcG217B_rc (Edwards and colleagues G217B transcript accessions [18]), HcG217B_acc (UCSF1 gene accessions [53]), and HcG217B (Gilmore and colleagues 2015 transcript accessions [24]); and Ryp1_ChIP, Ryp2_ChIP, Ryp3_ChIP, and Ryp4_ChIP (indicating genes with promoters bound by Ryp TFs in [23]) are taken from S1 Data of [53]. Following a GWEIGHT column, included for JavaTreeView compatibility, is ChIP enrichment for each sample followed by mean enrichment over all samples (A) and differential enrichment (DMSO/Ent50), with all enrichment values on a log2 scale. (TXT) [file pbio.3003341.s016.txt]

GID	UNIQID	NAME	gene	peak_coord	Description	HcG217B_pred	HcG217B_rc	HcG217B_acc	HcG217B	Ryp1_ChIP	Ryp2_ChIP	Ryp3_ChIP	Ryp4_ChIP	GWEIGHT	50Ent.A	50Ent.B	50Ent.C	DMSO.A	DMSO.B	DMSO.C	A	DMSO/Ent50
I7I48_02516.peak00131	I7I48_02516.peak00131		I7I48_02516	JAEVHH010000001:7281658..7281901 (+)	no significant blast hit			I7I48_02516	ucsf_hc.01_1.G217B.06852					1.0	-0.10063358457375715	-0.188067519508473	0.02784266184296813	1.058758741484175	1.0166181927897	1.29198239031161	0.5177501470577038	1.2094059222749156
I7I48_02517.peak00131	I7I48_02517.peak00131		I7I48_02517	JAEVHH010000001:7281658..7281901 (+)	hypothetical protein			I7I48_02517	ucsf_hc.01_1.G217B.06853					1.0	-0.10063358457375715	-0.188067519508473	0.02784266184296813	1.058758741484175	1.0166181927897	1.29198239031161	0.5177501470577038	1.2094059222749156
I7I48_06444.peak00198	I7I48_06444.peak00198		I7I48_06444	JAEVHH010000002:2814906..2815200 (+)	BYS1 domain-containing protein	HISTO_ZT.Contig181-snap.144.final_new		I7I48_06444	ucsf_hc.01_1.G217B.10932	Ryp1_ChIP	Ryp2_ChIP	Ryp3_ChIP		1.0	0.4437981569656053	0.46283035653900406	0.9205460908167766	1.8771774974692597	1.6145673737095296	1.8627313142100062	1.1969417982850303	1.1757671936891367
I7I48_01366.peak00089	I7I48_01366.peak00089		I7I48_01366	JAEVHH010000001:4237042..4237217 (+)	hypothetical protein	HISTO_AL.Contig317.eannot.1542.final_new	near LTR block	I7I48_01366	ucsf_hc.01_1.G217B.00040	Ryp1_ChIP				1.0	0.2525059210262228	-0.1844817052888702	-0.003118043629037226	1.1960442813730867	0.9767423055675275	1.1611384894255476	0.5664718747457462	1.089672968085949
I7I48_03689.peak00416	I7I48_03689.peak00416		I7I48_03689	JAEVHH010000004:1555233..1555414 (+)	hypothetical protein	HISTO_LG.Contig392.Fgenesh_histo.204.final_new		I7I48_03689	ucsf_hc.01_1.G217B.07846	Ryp1_ChIP	Ryp2_ChIP	Ryp3_ChIP		1.0	0.18869994793877964	0.08055786774867901	0.4514099604654047	1.4469600557907039	1.1468986205201857	1.310113569281588	0.7707733369575568	1.0611014898132047
I7I48_10010.peak00563	I7I48_10010.peak00563		I7I48_10010	JAEVHH010000006:310772..310964 (+)	hypothetical protein			I7I48_10010	ucsf_hc.01_1.G217B.08591					1.0	-0.060943933527812355	-0.19779599423122185	0.24690382498027796	1.0487114099993895	0.917028750791133	1.0551683151210542	0.5015120621888034	1.0109148595634445
I7I48_10317.peak00597	I7I48_10317.peak00597		I7I48_10317	JAEVHH010000006:1911361..1911599 (+)	hypothetical protein	HISTO_ZY.Contig571f.Fgenesh_histo.5.final_new	near LTR block	I7I48_10317	ucsf_hc.01_1.G217B.11639					1.0	0.2319087020959527	0.12993412590715592	0.5305351354211854	1.355214654764394	1.2027103138834434	1.3608060743790744	0.801851501075201	1.0087843598675392
I7I48_10319.peak00597	I7I48_10319.peak00597		I7I48_10319	JAEVHH010000006:1911361..1911599 (+)	C6 zinc finger domain-containing protein	HISTO_ZY.Contig571f.Fgenesh_histo.6.final_new	near LTR block	I7I48_10319	ucsf_hc.01_1.G217B.11641	Ryp1_ChIP	Ryp2_ChIP	Ryp3_ChIP		1.0	0.2319087020959527	0.12993412590715592	0.5305351354211854	1.355214654764394	1.2027103138834434	1.3608060743790744	0.801851501075201	1.0087843598675392
I7I48_07693.peak00238	I7I48_07693.peak00238		I7I48_07693	JAEVHH010000002:6673525..6673791 (+)	hypothetical protein	HISTO_DM.Contig936.Fgenesh_histo.56.final_new		I7I48_07693	ucsf_hc.01_1.G217B.02865					1.0	-0.24331135243431434	-0.16244773237718935	-0.03061095926646895	0.9642125130926946	0.6872989385412123	0.8365976047370147	0.3419565020488249	0.9748263668162982
I7I48_07694.peak00238	I7I48_07694.peak00238		I7I48_07694	JAEVHH010000002:6673525..6673791 (+)	pleckstrin homology domain protein	HISTO_DM.Contig936.eannot.1253.final_new		I7I48_07694	ucsf_hc.01_1.G217B.02864	Ryp1_ChIP	Ryp2_ChIP	Ryp3_ChIP		1.0	-0.24331135243431434	-0.16244773237718935	-0.03061095926646895	0.9642125130926946	0.6872989385412123	0.8365976047370147	0.3419565020488249	0.9748263668162982
I7I48_02187.peak00115	I7I48_02187.peak00115		I7I48_02187	JAEVHH010000001:6282945..6283213 (+)	hypothetical protein			I7I48_02187	ucsf_hc.01_1.G217B.08254					1.0	0.5321529084500782	0.6239943481370339	0.8756977871545344	1.791307320921789	1.5892880947280488	1.5616329888202394	1.162345574701954	0.970127786909477
I7I48_02188.peak00115	I7I48_02188.peak00115		I7I48_02188	JAEVHH010000001:6282945..6283213 (+)	hypothetical protein			I7I48_02188	ucsf_hc.01_1.G217B.08253					1.0	0.5321529084500782	0.6239943481370339	0.8756977871545344	1.791307320921789	1.5892880947280488	1.5616329888202394	1.162345574701954	0.970127786909477
I7I48_06972.peak00217	I7I48_06972.peak00217		I7I48_06972	JAEVHH010000002:4996351..4996594 (+)	hypothetical protein			I7I48_06972	ucsf_hc.01_1.G217B.06202					1.0	0.2518284041522403	0.25444724364173366	0.4078814554156882	1.3026497090376545	1.2572719134769665	1.2605075080198107	0.7890977056240157	0.9687573424415901
I7I48_06975.peak00217	I7I48_06975.peak00217		I7I48_06975	JAEVHH010000002:4996351..4996594 (+)	hypothetical protein			I7I48_06975	ucsf_hc.01_1.G217B.06199					1.0	0.2518284041522403	0.25444724364173366	0.4078814554156882	1.3026497090376545	1.2572719134769665	1.2605075080198107	0.7890977056240157	0.9687573424415901
I7I48_08914.peak00500	I7I48_08914.peak00500		I7I48_08914	JAEVHH010000005:1748570..1748734 (+)	hypothetical protein		near LTR block	I7I48_08914	ucsf_hc.01_1.G217B.03950					1.0	-0.1456903180832272	-0.12936756105030767	0.17439132519591016	1.0844432172968914	0.7902297777331699	0.928520094178054	0.45042108921174845	0.9679532143819133
I7I48_08915.peak00500	I7I48_08915.peak00500	FBD1	I7I48_08915	JAEVHH010000005:1748570..1748734 (+)	MYB family conidiophore development protein FlbD	HISTO_FE.Contig19.Fgenesh_Aspergillus.214.final_new	near LTR block	I7I48_08915	ucsf_hc.01_1.G217B.03951	Ryp1_ChIP		Ryp3_ChIP		1.0	-0.1456903180832272	-0.12936756105030767	0.17439132519591016	1.0844432172968914	0.7902297777331699	0.928520094178054	0.45042108921174845	0.9679532143819133
I7I48_10645.peak00280	I7I48_10645.peak00280	MTP1	I7I48_10645	JAEVHH010000003:229959..230436 (+)	glycerophosphoinositol permease	HISTO_GL.Contig296.Fgenesh_Aspergillus.64.final_new	near LTR block	I7I48_10645	ucsf_hc.01_1.G217B.04832	Ryp1_ChIP	Ryp2_ChIP	Ryp3_ChIP	Ryp4_ChIP	1.0	0.08126621481884055	-0.048420191950990565	0.11343647929234368	1.0062078766201643	0.9690725514904621	1.0611325102851301	0.5304492400926584	0.963376812078521
I7I48_04059.peak00433	I7I48_04059.peak00433		I7I48_04059	JAEVHH010000004:2554578..2554851 (+)	hypothetical protein			I7I48_04059	ucsf_hc.01_1.G217B.00926					1.0	0.41198296106559984	0.32242848823865355	0.5357841747797696	1.461966966531707	1.2262565483013204	1.4412029784292457	0.8999370195577161	0.9530769563927501
I7I48_01514.peak00093	I7I48_01514.peak00093		I7I48_01514	JAEVHH010000001:4586435..4586633 (+)	hypothetical protein	HISTO_ZL.Contig1160.eannot.1056.final_new	near LTR block	I7I48_01514	ucsf_hc.01_1.G217B.09173	Ryp1_ChIP	Ryp2_ChIP	Ryp3_ChIP		1.0	0.26404415777294243	0.07652224801860219	0.4911921111204365	1.2522883920127055	0.9904860913547575	1.4200517989528936	0.749097466538723	0.9436892551361253
I7I48_01516.peak00093	I7I48_01516.peak00093	MUS81	I7I48_01516	JAEVHH010000001:4586435..4586633 (+)	crossover junction endonuclease mus81	HISTO_ZL.Contig1160.Fgenesh_histo.5.final_new	near LTR block	I7I48_01516	ucsf_hc.01_1.G217B.09171	Ryp1_ChIP	Ryp2_ChIP	Ryp3_ChIP		1.0	0.26404415777294243	0.07652224801860219	0.4911921111204365	1.2522883920127055	0.9904860913547575	1.4200517989528936	0.749097466538723	0.9436892551361253
I7I48_05687.peak00176	I7I48_05687.peak00176	RPL27	I7I48_05687	JAEVHH010000002:942242..942484 (+)	60S ribosomal protein L27A	HISTO_JG.Contig207.eannot.1373.final_new		I7I48_05687	ucsf_hc.01_1.G217B.06746	Ryp1_ChIP	Ryp2_ChIP	Ryp3_ChIP		1.0	0.5848697578105126	0.6546872732834669	1.135053177245409	1.7598417161474451	1.6092597789508205	1.8347276173839684	1.263073220136937	0.9430729680476152
I7I48_05688.peak00176	I7I48_05688.peak00176		I7I48_05688	JAEVHH010000002:942242..942484 (+)	chromosome segregation ATPase family protein	HISTO_JG.Contig207.Fgenesh_histo.89.final_new		I7I48_05688	ucsf_hc.01_1.G217B.06745	Ryp1_ChIP	Ryp2_ChIP	Ryp3_ChIP		1.0	0.5848697578105126	0.6546872732834669	1.135053177245409	1.7598417161474451	1.6092597789508205	1.8347276173839684	1.263073220136937	0.9430729680476152
I7I48_00483.peak00066	I7I48_00483.peak00066		I7I48_00483	JAEVHH010000001:1809726..1809969 (+)	hypothetical protein	HISTO_LF.Contig359.Fgenesh_Neurospora.197.final_new		I7I48_00483	ucsf_hc.01_1.G217B.07374	Ryp1_ChIP	Ryp2_ChIP	Ryp3_ChIP		1.0	0.1358800391879944	0.1840269752675593	0.554487457165632	1.203708211567644	1.1497780832541842	1.3247467323032704	0.7587712497910475	0.9346128518346379
I7I48_00488.peak00066	I7I48_00488.peak00066		I7I48_00488	JAEVHH010000001:1809726..1809969 (+)	hypothetical protein	HISTO_LF.Contig359.eannot.1973.final_new		I7I48_00488	ucsf_hc.01_1.G217B.07378					1.0	0.1358800391879944	0.1840269752675593	0.554487457165632	1.203708211567644	1.1497780832541842	1.3247467323032704	0.7587712497910475	0.9346128518346379
I7I48_01598.peak00099	I7I48_01598.peak00099		I7I48_01598	JAEVHH010000001:4852303..4852487 (+)	hypothetical protein			I7I48_01598	ucsf_hc.01_1.G217B.09092					1.0	-0.39904681001466713	-0.5144278607110961	-0.29645703705144033	0.6208903183012647	0.35647985553340944	0.5606241431957225	0.05467710154219882	0.9159753416025334
I7I48_01599.peak00099	I7I48_01599.peak00099		I7I48_01599	JAEVHH010000001:4852303..4852487 (+)	hypothetical protein			I7I48_01599	ucsf_hc.01_1.G217B.09091					1.0	-0.39904681001466713	-0.5144278607110961	-0.29645703705144033	0.6208903183012647	0.35647985553340944	0.5606241431957225	0.05467710154219882	0.9159753416025334
I7I48_11513.peak00329	I7I48_11513.peak00329	CSR1	I7I48_11513	JAEVHH010000003:3882652..3883362 (+)	zinc-responsiveness transcriptional activator	HISTO_ZZ.Contig127a.eannot.1408.final_new		I7I48_11513	ucsf_hc.01_1.G217B.11855		Ryp2_ChIP	Ryp3_ChIP		1.0	0.20739007229403816	0.23495132581081724	0.5616475734637623	1.3179139894087937	1.1391606045211105	1.2888623182187269	0.7916543139528748	0.9139826468600043
I7I48_11514.peak00329	I7I48_11514.peak00329		I7I48_11514	JAEVHH010000003:3882652..3883362 (+)	hypothetical protein	HISTO_ZZ.Contig127a.eannot.1365.final_new		I7I48_11514	ucsf_hc.01_1.G217B.11856		Ryp2_ChIP	Ryp3_ChIP		1.0	0.20739007229403816	0.23495132581081724	0.5616475734637623	1.3179139894087937	1.1391606045211105	1.2888623182187269	0.7916543139528748	0.9139826468600043
I7I48_08516.peak00496	I7I48_08516.peak00496		I7I48_08516	JAEVHH010000005:728810..729064 (+)	golgi integral membrane protein	HISTO_DA.Contig93-snap.134.final_new		I7I48_08516	ucsf_hc.01_1.G217B.01649	Ryp1_ChIP	Ryp2_ChIP	Ryp3_ChIP		1.0	0.13080805691245567	0.05681092139085708	0.27197938449101233	1.1991865694695498	0.8652836092423777	1.1259548359581786	0.6083372295774052	0.9102755506252604
I7I48_03098.peak00661	I7I48_03098.peak00661	ILV5	I7I48_03098	JAEVHH010000007:1317816..1318010 (+)	ketol-acid reductoisomerase	HISTO_ZU.Contig65.eannot.1966.final_new		I7I48_03098	ucsf_hc.01_1.G217B.11386					1.0	0.19170707674714071	0.09744568322215608	0.4111090305643115	1.1690501366240915	1.0365639399537827	1.2154694964508233	0.686890893927051	0.9069405941650298
I7I48_03099.peak00661	I7I48_03099.peak00661		I7I48_03099	JAEVHH010000007:1317816..1318010 (+)	isochorismatase family	HISTO_ZU.Contig65.Fgenesh_Neurospora.115.final_new		I7I48_03099	ucsf_hc.01_1.G217B.11387					1.0	0.19170707674714071	0.09744568322215608	0.4111090305643115	1.1690501366240915	1.0365639399537827	1.2154694964508233	0.686890893927051	0.9069405941650298
I7I48_07693.peak00237	I7I48_07693.peak00237		I7I48_07693	JAEVHH010000002:6672695..6673146 (+)	hypothetical protein	HISTO_DM.Contig936.Fgenesh_histo.56.final_new		I7I48_07693	ucsf_hc.01_1.G217B.02865					1.0	-0.007162095470495289	-0.1789928622194874	0.09071630655428664	0.9591870342773681	0.8198025889799883	0.8195359688817133	0.4171811568338956	0.8979880810915887
I7I48_07694.peak00237	I7I48_07694.peak00237		I7I48_07694	JAEVHH010000002:6672695..6673146 (+)	pleckstrin homology domain protein	HISTO_DM.Contig936.eannot.1253.final_new		I7I48_07694	ucsf_hc.01_1.G217B.02864	Ryp1_ChIP	Ryp2_ChIP	Ryp3_ChIP		1.0	-0.007162095470495289	-0.1789928622194874	0.09071630655428664	0.9591870342773681	0.8198025889799883	0.8195359688817133	0.4171811568338956	0.8979880810915887
I7I48_05457.peak00170	I7I48_05457.peak00170		I7I48_05457	JAEVHH010000002:411327..411486 (+)	hypothetical protein			I7I48_05457	ucsf_hc.01_1.G217B.06536					1.0	-0.2977964574938857	-0.3253628020569942	0.15439985000844358	0.8014021590910618	0.6168262780598184	0.800632107449142	0.29168352250959767	0.8958733180474862
I7I48_05460.peak00170	I7I48_05460.peak00170	DEV18	I7I48_05460	JAEVHH010000002:411327..411486 (+)	HLH transcription factor	HISTO_JG.Contig206.eannot.1540.final_new		I7I48_05460	ucsf_hc.01_1.G217B.06533	Ryp1_ChIP	Ryp2_ChIP	Ryp3_ChIP		1.0	-0.2977964574938857	-0.3253628020569942	0.15439985000844358	0.8014021590910618	0.6168262780598184	0.800632107449142	0.29168352250959767	0.8958733180474862
I7I48_05722.peak00177	I7I48_05722.peak00177		I7I48_05722	JAEVHH010000002:1021488..1021770 (+)	hypothetical protein			I7I48_05722	ucsf_hc.01_1.G217B.06713					1.0	0.45545278935086286	0.2986890052669656	0.692357261844716	1.4402252217619755	1.2344237252705035	1.4496350570708887	0.928463843427652	0.892594982546941
I7I48_05723.peak00177	I7I48_05723.peak00177		I7I48_05723	JAEVHH010000002:1021488..1021770 (+)	hypothetical protein			I7I48_05723	ucsf_hc.01_1.G217B.06712					1.0	0.45545278935086286	0.2986890052669656	0.692357261844716	1.4402252217619755	1.2344237252705035	1.4496350570708887	0.928463843427652	0.892594982546941
I7I48_04921.peak00469	I7I48_04921.peak00469	NIT51	I7I48_04921	JAEVHH010000004:5027372..5027537 (+)	F1F0-ATP synthase regulatory factor Stf2, nitrosative stress-induced transcript	HISTO_GY.Contig460.eannot.1724.final_new		I7I48_04921	ucsf_hc.01_1.G217B.05663		Ryp2_ChIP	Ryp3_ChIP		1.0	-0.22389665814938997	-0.2365755928478499	-0.08783733080354184	0.7473407310647797	0.5672100976734105	0.7804337084390187	0.2577791592294045	0.8810980396593301
I7I48_04922.peak00469	I7I48_04922.peak00469	DRE2	I7I48_04922	JAEVHH010000004:5027372..5027537 (+)	DUF689 domain-containing protein			I7I48_04922	ucsf_hc.01_1.G217B.05662					1.0	-0.22389665814938997	-0.2365755928478499	-0.08783733080354184	0.7473407310647797	0.5672100976734105	0.7804337084390187	0.2577791592294045	0.8810980396593301
I7I48_03360.peak00413	I7I48_03360.peak00413		I7I48_03360	JAEVHH010000004:777172..777386 (+)	hypothetical protein	HISTO_DF.Contig537.Fgenesh_Neurospora.145.final_new	near LTR block	I7I48_03360	ucsf_hc.01_1.G217B.02137	Ryp1_ChIP	Ryp2_ChIP	Ryp3_ChIP		1.0	0.2771140642393066	0.21638723454070818	0.6603969668336502	1.3684235988125306	1.0584594893083359	1.3415485914149832	0.8203883241915857	0.8715111379740614
I7I48_07293.peak00228	I7I48_07293.peak00228		I7I48_07293	JAEVHH010000002:5755561..5755716 (+)	trehalose transporter	HISTO_HS.Contig68.eannot.1937.final_new		I7I48_07293	ucsf_hc.01_1.G217B.05883	Ryp1_ChIP	Ryp2_ChIP	Ryp3_ChIP		1.0	-0.035326544807178006	-0.017702485685624825	0.4481521376227622	1.1565469866507683	0.8422864135147818	1.0001886724572766	0.565690863292131	0.8679663218309559
I7I48_07266.peak00227	I7I48_07266.peak00227		I7I48_07266	JAEVHH010000002:5706327..5706489 (+)	hypothetical protein			I7I48_07266	ucsf_hc.01_1.G217B.05909					1.0	-0.08515897904732395	-0.27995310162002507	0.37191133502979046	1.018821197938759	0.7528318534787206	0.8293417887342155	0.43463234908568943	0.8647318619297512
I7I48_10989.peak00288	I7I48_10989.peak00288		I7I48_10989	JAEVHH010000003:1139188..1139346 (+)	hypothetical protein	HISTO_GL.Contig233.eannot.1175.final_new	near LTR block	I7I48_10989	ucsf_hc.01_1.G217B.04698	Ryp1_ChIP		Ryp3_ChIP		1.0	-0.06345937754731312	-0.1373006488877434	0.41760744406923145	1.0171948660780377	0.7134179343331413	1.0753844643241317	0.503807447061581	0.8630499490337119
I7I48_10990.peak00288	I7I48_10990.peak00288		I7I48_10990	JAEVHH010000003:1139188..1139346 (+)	hypothetical protein		near LTR block	I7I48_10990	ucsf_hc.01_1.G217B.04699					1.0	-0.06345937754731312	-0.1373006488877434	0.41760744406923145	1.0171948660780377	0.7134179343331413	1.0753844643241317	0.503807447061581	0.8630499490337119
I7I48_02550.peak00132	I7I48_02550.peak00132		I7I48_02550	JAEVHH010000001:7353739..7353900 (+)	MIPC synthase	HISTO_KF.Contig597.eannot.1486.final_new		I7I48_02550	ucsf_hc.01_1.G217B.06886	Ryp1_ChIP		Ryp3_ChIP		1.0	0.002657604820631043	-0.08438236150813905	0.1313226033040238	0.9936053198651958	0.6338886314296217	1.010750729484558	0.4479737545659818	0.8628822780542865
I7I48_01717.peak00102	I7I48_01717.peak00102		I7I48_01717	JAEVHH010000001:5124265..5124446 (+)	aldose 1-epimerase	HISTO_ZL.Contig1131.eannot.2023.final_new	near LTR block	I7I48_01717	ucsf_hc.01_1.G217B.08973	Ryp1_ChIP	Ryp2_ChIP	Ryp3_ChIP		1.0	0.26196765083001883	0.22991055702700025	0.5881118960027629	1.350502217810608	1.058523364234059	1.2549402487395305	0.7906593224406634	0.8613252423081386
I7I48_01718.peak00102	I7I48_01718.peak00102		I7I48_01718	JAEVHH010000001:5124265..5124446 (+)	AT DNA binding protein	HISTO_ZL.Contig1131-snap.223.final_new	near LTR block	I7I48_01718	ucsf_hc.01_1.G217B.08972	Ryp1_ChIP	Ryp2_ChIP	Ryp3_ChIP		1.0	0.26196765083001883	0.22991055702700025	0.5881118960027629	1.350502217810608	1.058523364234059	1.2549402487395305	0.7906593224406634	0.8613252423081386
I7I48_01535.peak00094	I7I48_01535.peak00094	phkA	I7I48_01535	JAEVHH010000001:4646883..4647037 (+)	histidine kinase	HISTO_ZL.Contig1158.Fgenesh_histo.31.final_new		I7I48_01535	ucsf_hc.01_1.G217B.09154	Ryp1_ChIP	Ryp2_ChIP	Ryp3_ChIP		1.0	0.05242125847146939	-0.12730747507630225	0.07972140681681128	0.88453746359676	0.6953934994425139	1.0059083012771823	0.4317790757547391	0.8603346913681592
I7I48_02568.peak00133	I7I48_02568.peak00133		I7I48_02568	JAEVHH010000001:7405659..7405871 (+)	serine/threonine-protein kinase	HISTO_KF.Contig597.eannot.1447.final_new		I7I48_02568	ucsf_hc.01_1.G217B.06904					1.0	0.12862658966534224	0.020820042076041934	0.3886056027830189	1.1078589551615787	0.8669642113128133	1.131246115114973	0.6073535860189614	0.8560056823549873
I7I48_02569.peak00133	I7I48_02569.peak00133		I7I48_02569	JAEVHH010000001:7405659..7405871 (+)	hypothetical protein			I7I48_02569	ucsf_hc.01_1.G217B.06905					1.0	0.12862658966534224	0.020820042076041934	0.3886056027830189	1.1078589551615787	0.8669642113128133	1.131246115114973	0.6073535860189614	0.8560056823549873
I7I48_01607.peak00101	I7I48_01607.peak00101	NIT28/RPN4	I7I48_01607	JAEVHH010000001:4859744..4859919 (+)	C2H2 transcription factor	HISTO_ZL.Contig1158.Fgenesh_histo.18.final_new		I7I48_01607	ucsf_hc.01_1.G217B.09083	Ryp1_ChIP		Ryp3_ChIP		1.0	0.10645265007706772	0.10661309936516228	0.4675877015399561	1.1205676310774515	0.9102614841265269	1.2158717518144624	0.6545590530001044	0.8553491386787515
I7I48_05469.peak00171	I7I48_05469.peak00171		I7I48_05469	JAEVHH010000002:435933..436210 (+)	hypothetical protein			I7I48_05469	ucsf_hc.01_1.G217B.06524					1.0	-0.09273678074118119	-0.1517031599189319	0.24195460900854426	0.8231495024318473	0.7858575608612455	0.9525572481908354	0.42651316330539324	0.854683214378499
I7I48_05470.peak00171	I7I48_05470.peak00171	OXR1	I7I48_05470	JAEVHH010000002:435933..436210 (+)	oxidoreductase, iron-regulated transcript, yeast-enriched transcript	HISTO_JG.Contig206.eannot.1534.final_new		I7I48_05470	ucsf_hc.01_1.G217B.06523					1.0	-0.09273678074118119	-0.1517031599189319	0.24195460900854426	0.8231495024318473	0.7858575608612455	0.9525572481908354	0.42651316330539324	0.854683214378499
I7I48_12253.peak00360	I7I48_12253.peak00360		I7I48_12253	JAEVHH010000003:6277083..6277242 (+)	hypothetical protein		near LTR block	I7I48_12253	ucsf_hc.01_1.G217B.04306					1.0	-0.03685023724222303	-0.2993653431732207	0.20611903271820275	0.8390553895806095	0.607821159877759	0.9654526704134391	0.38037211202909443	0.8474752558563495
I7I48_12256.peak00360	I7I48_12256.peak00360		I7I48_12256	JAEVHH010000003:6277083..6277242 (+)	hypothetical protein			I7I48_12256	ucsf_hc.01_1.G217B.04303					1.0	-0.03685023724222303	-0.2993653431732207	0.20611903271820275	0.8390553895806095	0.607821159877759	0.9654526704134391	0.38037211202909443	0.8474752558563495
I7I48_04409.peak00446	I7I48_04409.peak00446	NSD4	I7I48_04409	JAEVHH010000004:3348756..3349055 (+)	GATA-type sexual development transcription factor NsdD	HISTO_BP.Contig459.Fgenesh_histo.89.final_new		I7I48_04409	ucsf_hc.01_1.G217B.01276	Ryp1_ChIP	Ryp2_ChIP	Ryp3_ChIP		1.0	0.3144477929587406	0.18687422435498713	0.45779857479688535	1.22810338266718	1.0080466452961343	1.2631224216373633	0.7430655069518818	0.8467172858300216
I7I48_04411.peak00446	I7I48_04411.peak00446		I7I48_04411	JAEVHH010000004:3348756..3349055 (+)	hypothetical protein			I7I48_04411	ucsf_hc.01_1.G217B.01278					1.0	0.3144477929587406	0.18687422435498713	0.45779857479688535	1.22810338266718	1.0080466452961343	1.2631224216373633	0.7430655069518818	0.8467172858300216
I7I48_06075.peak00185	I7I48_06075.peak00185		I7I48_06075	JAEVHH010000002:1946489..1946718 (+)	hypothetical protein	HISTO_ZT.Contig1089.Fgenesh_histo.185.final_new		I7I48_06075	ucsf_hc.01_1.G217B.10355	Ryp1_ChIP	Ryp2_ChIP	Ryp3_ChIP		1.0	-0.04678413841513329	-0.03212523901680975	0.24088673698281626	0.9363070266290767	0.810816361025408	0.9388574479154347	0.4746596991867988	0.8413344920063487
I7I48_06076.peak00185	I7I48_06076.peak00185		I7I48_06076	JAEVHH010000002:1946489..1946718 (+)	hypothetical protein	HISTO_ZT.Contig1089.Fgenesh_histo.184.final_new		I7I48_06076	ucsf_hc.01_1.G217B.10354	Ryp1_ChIP	Ryp2_ChIP	Ryp3_ChIP		1.0	-0.04678413841513329	-0.03212523901680975	0.24088673698281626	0.9363070266290767	0.810816361025408	0.9388574479154347	0.4746596991867988	0.8413344920063487
I7I48_12139.peak00357	I7I48_12139.peak00357		I7I48_12139	JAEVHH010000003:5923051..5923237 (+)	ferric-chelate reductase	HISTO_BI.Contig285.Fgenesh_Aspergillus.37.final_new	near LTR block	I7I48_12139	ucsf_hc.01_1.G217B.00720	Ryp1_ChIP		Ryp3_ChIP	Ryp4_ChIP	1.0	-0.11639601128918908	-0.31100294401545747	0.001679334918750941	0.7394461072620635	0.5469356493409321	0.811820031702618	0.27874702798661966	0.8413071362305031
I7I48_08212.peak00259	I7I48_08212.peak00259	CBP1	I7I48_08212	JAEVHH010000002:8060094..8060313 (+)	calcium-binding protein	HISTO_ZL.Contig1117.eannot.1110.final_new	near LTR block	I7I48_08212	ucsf_hc.01_1.G217B.08530	Ryp1_ChIP	Ryp2_ChIP	Ryp3_ChIP	Ryp4_ChIP	1.0	0.35780899748304673	0.26443926017741093	0.6255654680717888	1.3165377489466485	1.0925643484003718	1.3525844915857164	0.8349167191108305	0.83795762106683
I7I48_12227.peak00359	I7I48_12227.peak00359	CAC2	I7I48_12227	JAEVHH010000003:6221425..6221649 (+)	chromatin assembly factor 1 subunit B	HISTO_FX.Contig167.Fgenesh_histo.79.final_new	in LTR block	I7I48_12227	ucsf_hc.01_1.G217B.04332	Ryp1_ChIP	Ryp2_ChIP	Ryp3_ChIP		1.0	-0.196147743652753	-0.3412897286735975	-0.11311663773221681	0.6648501418183621	0.36973070918253415	0.8270999072294243	0.20185444136195885	0.8374116227629627
I7I48_12228.peak00359	I7I48_12228.peak00359		I7I48_12228	JAEVHH010000003:6221425..6221649 (+)	hypothetical protein	HISTO_FX.Contig167.Fgenesh_Aspergillus.60.final_new	in LTR block	I7I48_12228	ucsf_hc.01_1.G217B.04331	Ryp1_ChIP	Ryp2_ChIP	Ryp3_ChIP		1.0	-0.196147743652753	-0.3412897286735975	-0.11311663773221681	0.6648501418183621	0.36973070918253415	0.8270999072294243	0.20185444136195885	0.8374116227629627
I7I48_11757.peak00338	I7I48_11757.peak00338		I7I48_11757	JAEVHH010000003:4627727..4627901 (+)	ADAM protease ADM-B	HISTO_ZZ.Contig127c.Fgenesh_histo.135.final_new		I7I48_11757	ucsf_hc.01_1.G217B.12096	Ryp1_ChIP		Ryp3_ChIP		1.0	-0.23622117837293244	-0.3237649460481672	-0.10107172507506612	0.6753243998894406	0.5239053019651907	0.6412381420975828	0.19656833240934135	0.8338418978161266
I7I48_03358.peak00412	I7I48_03358.peak00412		I7I48_03358	JAEVHH010000004:773337..773533 (+)	F-box domain-containing protein	HISTO_DF.Contig537.Fgenesh_histo.132.final_new	near LTR block	I7I48_03358	ucsf_hc.01_1.G217B.02135	Ryp1_ChIP	Ryp2_ChIP	Ryp3_ChIP		1.0	0.699589932084091	0.6021226400177175	1.0868970879075532	1.7269923957057993	1.4412396015098168	1.7082735077614752	1.2108525274977422	0.8292986149892433
I7I48_03359.peak00412	I7I48_03359.peak00412		I7I48_03359	JAEVHH010000004:773337..773533 (+)	hypothetical protein		near LTR block	I7I48_03359	ucsf_hc.01_1.G217B.02136					1.0	0.699589932084091	0.6021226400177175	1.0868970879075532	1.7269923957057993	1.4412396015098168	1.7082735077614752	1.2108525274977422	0.8292986149892433
I7I48_09957.peak00562	I7I48_09957.peak00562		I7I48_09957	JAEVHH010000006:230238..230484 (+)	serine-rich protein	HISTO_ZL.Contig1131.Fgenesh_Aspergillus.225.final_new		I7I48_09957	ucsf_hc.01_1.G217B.08639	Ryp1_ChIP	Ryp2_ChIP	Ryp3_ChIP		1.0	0.05043711611543822	0.05824915801768549	0.2618541664462495	1.0373646415801079	0.8181709550691878	0.9952225737469074	0.5368831018292627	0.8267392432722765
I7I48_09962.peak00562	I7I48_09962.peak00562		I7I48_09962	JAEVHH010000006:230238..230484 (+)	hypothetical protein			I7I48_09962	ucsf_hc.01_1.G217B.08635					1.0	0.05043711611543822	0.05824915801768549	0.2618541664462495	1.0373646415801079	0.8181709550691878	0.9952225737469074	0.5368831018292627	0.8267392432722765
I7I48_10314.peak00596	I7I48_10314.peak00596		I7I48_10314	JAEVHH010000006:1908103..1908390 (+)	hypothetical protein		near LTR block	I7I48_10314	ucsf_hc.01_1.G217B.11636					1.0	-0.0017035275624545099	0.0023631373684808166	0.20579646255679418	0.9132320854652869	0.8139955442199469	0.9528506732328628	0.48108906254681955	0.8245407435184254
I7I48_10316.peak00596	I7I48_10316.peak00596		I7I48_10316	JAEVHH010000006:1908103..1908390 (+)	hypothetical protein		near LTR block	I7I48_10316	ucsf_hc.01_1.G217B.11638					1.0	-0.0017035275624545099	0.0023631373684808166	0.20579646255679418	0.9132320854652869	0.8139955442199469	0.9528506732328628	0.48108906254681955	0.8245407435184254
I7I48_06268.peak00190	I7I48_06268.peak00190		I7I48_06268	JAEVHH010000002:2393836..2393982 (+)	serine/threonine protein kinase	HISTO_ZT.Contig1089.eannot.1543.final_new		I7I48_06268	ucsf_hc.01_1.G217B.10163					1.0	-0.05737763949880481	-0.1729551228440499	0.1429265556545678	0.9362011757144039	0.7588770041847512	0.6856217060956926	0.38221561321776015	0.8227020308943783
I7I48_02228.peak00116	I7I48_02228.peak00116		I7I48_02228	JAEVHH010000001:6371892..6372124 (+)	PKc-like superfamily domain-containing protein	HISTO_ZE.Contig149-snap.30.final_new		I7I48_02228	ucsf_hc.01_1.G217B.08213	Ryp1_ChIP	Ryp2_ChIP	Ryp3_ChIP		1.0	0.3821512375989702	0.2597509800611325	0.46772849119322935	1.3226167965688234	0.9160138985521673	1.3356993688043335	0.7806601287964428	0.8215664516906642
I7I48_02229.peak00116	I7I48_02229.peak00116		I7I48_02229	JAEVHH010000001:6371892..6372124 (+)	tachykinin family protein	HISTO_ZE.Contig149.Fgenesh_histo.67.final_new		I7I48_02229	ucsf_hc.01_1.G217B.08212	Ryp1_ChIP	Ryp2_ChIP	Ryp3_ChIP		1.0	0.3821512375989702	0.2597509800611325	0.46772849119322935	1.3226167965688234	0.9160138985521673	1.3356993688043335	0.7806601287964428	0.8215664516906642
I7I48_05901.peak00182	I7I48_05901.peak00182		I7I48_05901	JAEVHH010000002:1527350..1527620 (+)	G-protein coupled receptor	HISTO_ZT.Contig174.Fgenesh_Aspergillus.92.final_new		I7I48_05901	ucsf_hc.01_1.G217B.10677	Ryp1_ChIP	Ryp2_ChIP	Ryp3_ChIP		1.0	0.07017458979207158	-0.10348195026144291	0.35974636720782827	0.9589294493221143	0.7398030631864139	1.0664651466356092	0.515272777647099	0.8129195508018934
I7I48_05906.peak00182	I7I48_05906.peak00182		I7I48_05906	JAEVHH010000002:1527350..1527620 (+)	phosphatidylinositol 3-phosphate phosphatase	HISTO_ZT.Contig174.Fgenesh_histo.128.final_new		I7I48_05906	ucsf_hc.01_1.G217B.10672	Ryp1_ChIP	Ryp2_ChIP	Ryp3_ChIP		1.0	0.07017458979207158	-0.10348195026144291	0.35974636720782827	0.9589294493221143	0.7398030631864139	1.0664651466356092	0.515272777647099	0.8129195508018934
I7I48_10869.peak00286	I7I48_10869.peak00286		I7I48_10869	JAEVHH010000003:761231..761423 (+)	beta-glucosidase			I7I48_10869	ucsf_hc.01_1.G217B.05094					1.0	0.3930491658772832	0.2214198461416722	0.7628512701532932	1.2972758467860157	1.2617769775839298	1.2544501196229125	0.8651372043608511	0.8120608872735364
I7I48_00934.peak00076	I7I48_00934.peak00076		I7I48_00934	JAEVHH010000001:2906883..2907105 (+)	hypothetical protein		near LTR block	I7I48_00934	ucsf_hc.01_1.G217B.04617					1.0	-0.12393115276702538	-0.18608195204462918	0.22746544090132903	0.923514623085691	0.6048938666950592	0.8244228907909125	0.3783806194435562	0.8117930148273295
I7I48_00935.peak00076	I7I48_00935.peak00076	CHS4	I7I48_00935	JAEVHH010000001:2906883..2907105 (+)	chitin synthase	HISTO_GI.Contig382.fgenesh_plus.46.final_new	near LTR block	I7I48_00935	ucsf_hc.01_1.G217B.04618	Ryp1_ChIP	Ryp2_ChIP	Ryp3_ChIP		1.0	-0.12393115276702538	-0.18608195204462918	0.22746544090132903	0.923514623085691	0.6048938666950592	0.8244228907909125	0.3783806194435562	0.8117930148273295
I7I48_01783.peak00107	I7I48_01783.peak00107		I7I48_01783	JAEVHH010000001:5329188..5329362 (+)	hypothetical protein	HISTO_ZL.Contig1131.Fgenesh_histo.145.final_new		I7I48_01783	ucsf_hc.01_1.G217B.08910	Ryp1_ChIP	Ryp2_ChIP	Ryp3_ChIP	Ryp4_ChIP	1.0	-0.049703711613383605	-0.09049647132661198	0.12483550072167748	0.8793476852524383	0.6577836734745519	0.8819215952465049	0.40061471195919623	0.8114725453972712
I7I48_09809.peak00534	I7I48_09809.peak00534		I7I48_09809	JAEVHH010000005:4081588..4081738 (+)	allergen Asp f 4	HISTO_ER.Contig17-snap.14.final_new	near LTR block	I7I48_09809	ucsf_hc.01_1.G217B.03683	Ryp1_ChIP	Ryp2_ChIP	Ryp3_ChIP	Ryp4_ChIP	1.0	-0.09547952694732142	-0.05885128911945292	0.16769667262190135	0.9562389289509488	0.6416750930341719	0.8222136865743587	0.40558226085243443	0.8022539506681174
I7I48_09810.peak00534	I7I48_09810.peak00534		I7I48_09810	JAEVHH010000005:4081588..4081738 (+)	hypothetical protein		near LTR block	I7I48_09810	ucsf_hc.01_1.G217B.03681					1.0	-0.09547952694732142	-0.05885128911945292	0.16769667262190135	0.9562389289509488	0.6416750930341719	0.8222136865743587	0.40558226085243443	0.8022539506681174
I7I48_00481.peak00065	I7I48_00481.peak00065		I7I48_00481	JAEVHH010000001:1803467..1803794 (+)	DNA binding regulatory protein AmdX	HISTO_LF.Contig359-snap.63.final_new		I7I48_00481	ucsf_hc.01_1.G217B.07372			Ryp3_ChIP		1.0	0.1833645575123084	0.21075014727492547	0.4724068001389441	1.1514656593162949	0.9914129754476027	1.1269462501616991	0.6893910649752957	0.8011011266664728
I7I48_00161.peak00058	I7I48_00161.peak00058		I7I48_00161	JAEVHH010000001:991661..991848 (+)	MFS membrane sugar transporter	HISTO_AZ.Contig47.eannot.1551.final_new		I7I48_00161	ucsf_hc.01_1.G217B.00475	Ryp1_ChIP		Ryp3_ChIP		1.0	-0.39207897260702895	-0.6216689280312675	-0.1456330592227133	0.41678632107069014	0.258805629630692	0.5660246054425305	0.013705932713817204	0.8003325053349741
I7I48_06748.peak00208	I7I48_06748.peak00208		I7I48_06748	JAEVHH010000002:3582965..3583209 (+)	hypothetical protein	HISTO_KK.Contig134.Fgenesh_histo.17.final_new	near LTR block	I7I48_06748	ucsf_hc.01_1.G217B.07229	Ryp1_ChIP	Ryp2_ChIP	Ryp3_ChIP	Ryp4_ChIP	1.0	-0.1665895817482166	-0.1925822786231436	0.1624361918585564	0.8637442407806082	0.5857002873576622	0.731500542259482	0.3307015669808248	0.7925602463035187
I7I48_02516.peak00130	I7I48_02516.peak00130		I7I48_02516	JAEVHH010000001:7281296..7281561 (+)	no significant blast hit			I7I48_02516	ucsf_hc.01_1.G217B.06852					1.0	-0.2849685306231958	-0.12579321412220146	0.17186249888517113	0.7617855845831155	0.5290251589715869	0.8398876746711995	0.31529986206094596	0.7898658880287093
I7I48_02517.peak00130	I7I48_02517.peak00130		I7I48_02517	JAEVHH010000001:7281296..7281561 (+)	hypothetical protein			I7I48_02517	ucsf_hc.01_1.G217B.06853					1.0	-0.2849685306231958	-0.12579321412220146	0.17186249888517113	0.7617855845831155	0.5290251589715869	0.8398876746711995	0.31529986206094596	0.7898658880287093
I7I48_04402.peak00444	I7I48_04402.peak00444		I7I48_04402	JAEVHH010000004:3335935..3336131 (+)	hypothetical protein	HISTO_BP.Contig459.Fgenesh_histo.85.final_new		I7I48_04402	ucsf_hc.01_1.G217B.01269	Ryp1_ChIP	Ryp2_ChIP	Ryp3_ChIP		1.0	-0.2687807196130385	-0.3610266551296939	-0.1796351785073973	0.5794166025547791	0.30009261632513784	0.6747099223601206	0.12412943133165133	0.7878872314967225
I7I48_02461.peak00127	I7I48_02461.peak00127		I7I48_02461	JAEVHH010000001:7149207..7149455 (+)	hypothetical protein		in LTR block	I7I48_02461	ucsf_hc.01_1.G217B.06798					1.0	0.06651982867288408	-0.07504136631712599	0.22967376069709944	0.9264704191011437	0.73828074645533	0.9053546167376407	0.46520966755782867	0.7829845197470857
I7I48_02462.peak00127	I7I48_02462.peak00127		I7I48_02462	JAEVHH010000001:7149207..7149455 (+)	hypothetical protein		in LTR block	I7I48_02462	ucsf_hc.01_1.G217B.06799					1.0	0.06651982867288408	-0.07504136631712599	0.22967376069709944	0.9264704191011437	0.73828074645533	0.9053546167376407	0.46520966755782867	0.7829845197470857
I7I48_04921.peak00468	I7I48_04921.peak00468	NIT51	I7I48_04921	JAEVHH010000004:5027018..5027244 (+)	F1F0-ATP synthase regulatory factor Stf2, nitrosative stress-induced transcript	HISTO_GY.Contig460.eannot.1724.final_new		I7I48_04921	ucsf_hc.01_1.G217B.05663		Ryp2_ChIP	Ryp3_ChIP		1.0	0.2943200716243768	0.2643448652709376	0.6716007137075188	1.2636305608178504	0.9390270683531321	1.3727883047806522	0.8009519307590779	0.781726761116267
I7I48_04922.peak00468	I7I48_04922.peak00468	DRE2	I7I48_04922	JAEVHH010000004:5027018..5027244 (+)	DUF689 domain-containing protein			I7I48_04922	ucsf_hc.01_1.G217B.05662					1.0	0.2943200716243768	0.2643448652709376	0.6716007137075188	1.2636305608178504	0.9390270683531321	1.3727883047806522	0.8009519307590779	0.781726761116267
I7I48_09260.peak00518	I7I48_09260.peak00518		I7I48_09260	JAEVHH010000005:2808221..2808410 (+)	hypothetical protein			I7I48_09260	ucsf_hc.01_1.G217B.09275					1.0	0.12032982561746874	0.13922985023149737	0.12837892743907386	1.0421167641113542	0.6985630740946662	0.9802359146590512	0.5181423926921853	0.7776590498590106
I7I48_09261.peak00518	I7I48_09261.peak00518		I7I48_09261	JAEVHH010000005:2808221..2808410 (+)	hydroxy-methylglutaryl (HMG) CoA reductase	HISTO_ZL.Contig1161b-snap.11.final_new		I7I48_09261	ucsf_hc.01_1.G217B.09276	Ryp1_ChIP	Ryp2_ChIP	Ryp3_ChIP		1.0	0.12032982561746874	0.13922985023149737	0.12837892743907386	1.0421167641113542	0.6985630740946662	0.9802359146590512	0.5181423926921853	0.7776590498590106
I7I48_09944.peak00561	I7I48_09944.peak00561		I7I48_09944	JAEVHH010000006:211263..211552 (+)	hypothetical protein			I7I48_09944	ucsf_hc.01_1.G217B.08652					1.0	-0.12123727435868803	-0.08217037284318696	0.24265800183500952	0.8663507365950894	0.6496395015397047	0.8553810804164306	0.4017702788640598	0.7773736546393633
I7I48_09947.peak00561	I7I48_09947.peak00561		I7I48_09947	JAEVHH010000006:211263..211552 (+)	hypothetical protein	HISTO_ZL.Contig1131.eannot.1941.final_new		I7I48_09947	ucsf_hc.01_1.G217B.08649	Ryp1_ChIP	Ryp2_ChIP	Ryp3_ChIP	Ryp4_ChIP	1.0	-0.12123727435868803	-0.08217037284318696	0.24265800183500952	0.8663507365950894	0.6496395015397047	0.8553810804164306	0.4017702788640598	0.7773736546393633
I7I48_06363.peak00195	I7I48_06363.peak00195		I7I48_06363	JAEVHH010000002:2636163..2636455 (+)	hypothetical protein	HISTO_ZT.Contig1129.eannot.1101.final_new	near LTR block	I7I48_06363	ucsf_hc.01_1.G217B.10461	Ryp1_ChIP	Ryp2_ChIP	Ryp3_ChIP		1.0	-0.25857509088663877	-0.18996044864146744	0.042412865701789704	0.7524572382595068	0.5019427472677362	0.669140858885452	0.25290302843106316	0.7765545060796706
I7I48_06365.peak00195	I7I48_06365.peak00195		I7I48_06365	JAEVHH010000002:2636163..2636455 (+)	leucine rich repeat domain-containing protein	HISTO_ZT.Contig1129.Fgenesh_Aspergillus.18.final_new		I7I48_06365	ucsf_hc.01_1.G217B.10460	Ryp1_ChIP	Ryp2_ChIP	Ryp3_ChIP		1.0	-0.25857509088663877	-0.18996044864146744	0.042412865701789704	0.7524572382595068	0.5019427472677362	0.669140858885452	0.25290302843106316	0.7765545060796706
I7I48_05188.peak00471	I7I48_05188.peak00471		I7I48_05188	JAEVHH010000004:5579600..5579759 (+)	MFS transporter	HISTO_GY.Contig460.fgenesh_plus.44.final_new	near LTR block	I7I48_05188	ucsf_hc.01_1.G217B.05399					1.0	0.19936579761370576	0.07557298432225734	0.39965936048199713	1.0637344107094102	0.8117147144962265	1.11308272886321	0.6105216660811346	0.7713112372169623
I7I48_11821.peak00346	I7I48_11821.peak00346	VEA1	I7I48_11821	JAEVHH010000003:4815751..4816022 (+)	sexual development activator VeA	HISTO_ZZ.Contig127c.eannot.1611.final_new		I7I48_11821	ucsf_hc.01_1.G217B.12160	Ryp1_ChIP	Ryp2_ChIP	Ryp3_ChIP	Ryp4_ChIP	1.0	0.052884133773568376	-0.21962110882282293	0.06909826626085369	0.8217032336058808	0.5289058385825802	0.8649029739571602	0.3529788895595367	0.771050251644674
I7I48_03111.peak00662	I7I48_03111.peak00662	SLY1	I7I48_03111	JAEVHH010000007:1352074..1352220 (+)	SNARE docking complex subunit	HISTO_ZU.Contig65-snap.195.final_new	near LTR block	I7I48_03111	ucsf_hc.01_1.G217B.11399					1.0	-0.3771169162527561	-0.25139345487730247	0.04582478698752657	0.6679110444291148	0.2973477587406961	0.7599763231341023	0.1904249236935635	0.7693069034821484
I7I48_03112.peak00662	I7I48_03112.peak00662		I7I48_03112	JAEVHH010000007:1352074..1352220 (+)	C-x8-C-x5-C-x3-H zinc finger protein	HISTO_ZU.Contig65.Fgenesh_Neurospora.147.final_new	near LTR block	I7I48_03112	ucsf_hc.01_1.G217B.11400					1.0	-0.3771169162527561	-0.25139345487730247	0.04582478698752657	0.6679110444291148	0.2973477587406961	0.7599763231341023	0.1904249236935635	0.7693069034821484
I7I48_02810.peak00653	I7I48_02810.peak00653	URA7	I7I48_02810	JAEVHH010000007:533033..533252 (+)	CTP synthase	HISTO_ZU.Contig65.eannot.2121.final_new	near LTR block	I7I48_02810	ucsf_hc.01_1.G217B.11100					1.0	-0.07130368700751966	-0.11311408005145507	0.11401870721642804	0.8852775753146338	0.5891897538282282	0.7617436100528012	0.36096864655885275	0.7688699996794033
I7I48_02811.peak00653	I7I48_02811.peak00653		I7I48_02811	JAEVHH010000007:533033..533252 (+)	plasma membrane zinc ion transporter	HISTO_ZU.Contig65.genewise.139.final_new	near LTR block	I7I48_02811	ucsf_hc.01_1.G217B.11101					1.0	-0.07130368700751966	-0.11311408005145507	0.11401870721642804	0.8852775753146338	0.5891897538282282	0.7617436100528012	0.36096864655885275	0.7688699996794033
I7I48_03279.peak00409	I7I48_03279.peak00409		I7I48_03279	JAEVHH010000004:592832..593457 (+)	hypothetical protein	HISTO_DF.Contig537.Fgenesh_Aspergillus.126.final_new	near LTR block	I7I48_03279	ucsf_hc.01_1.G217B.02058	Ryp1_ChIP	Ryp2_ChIP	Ryp3_ChIP		1.0	-0.14828516931030633	-0.14271879502391926	0.016153109373725716	0.7317973765928087	0.5599154471531833	0.7385827381528968	0.29257411782306486	0.7683821389531296
I7I48_03280.peak00409	I7I48_03280.peak00409		I7I48_03280	JAEVHH010000004:592832..593457 (+)	neutral amino acid permease	HISTO_DF.Contig537.eannot.1406.final_new	near LTR block	I7I48_03280	ucsf_hc.01_1.G217B.02059	Ryp1_ChIP	Ryp2_ChIP	Ryp3_ChIP		1.0	-0.14828516931030633	-0.14271879502391926	0.016153109373725716	0.7317973765928087	0.5599154471531833	0.7385827381528968	0.29257411782306486	0.7683821389531296
I7I48_00396.peak00064	I7I48_00396.peak00064		I7I48_00396	JAEVHH010000001:1605783..1606100 (+)	hypothetical protein	HISTO_LF.Contig359.Fgenesh_Neurospora.142.final_new		I7I48_00396	ucsf_hc.01_1.G217B.07287	Ryp1_ChIP	Ryp2_ChIP	Ryp3_ChIP		1.0	0.24518513052162683	0.10337361662840283	0.38946836303059706	1.0849566456112112	0.847817791367657	1.1056307511922516	0.6294053830586244	0.7667926926634977
I7I48_04286.peak00441	I7I48_04286.peak00441		I7I48_04286	JAEVHH010000004:3076464..3076696 (+)	hypothetical protein	HISTO_BP.Contig459.Fgenesh_histo.102.final_new		I7I48_04286	ucsf_hc.01_1.G217B.01154	Ryp1_ChIP	Ryp2_ChIP	Ryp3_ChIP	Ryp4_ChIP	1.0	-0.082313222408682	0.06376368203262406	0.20951954859951183	0.8819146482886701	0.6512102965575839	0.9514715626704737	0.44592775262336365	0.7645421664310913
I7I48_04287.peak00441	I7I48_04287.peak00441		I7I48_04287	JAEVHH010000004:3076464..3076696 (+)	protein kinase	HISTO_BP.Contig459.Fgenesh_histo.106.final_new		I7I48_04287	ucsf_hc.01_1.G217B.01155	Ryp1_ChIP	Ryp2_ChIP	Ryp3_ChIP	Ryp4_ChIP	1.0	-0.082313222408682	0.06376368203262406	0.20951954859951183	0.8819146482886701	0.6512102965575839	0.9514715626704737	0.44592775262336365	0.7645421664310913
I7I48_08212.peak00260	I7I48_08212.peak00260	CBP1	I7I48_08212	JAEVHH010000002:8064354..8064548 (+)	calcium-binding protein	HISTO_ZL.Contig1117.eannot.1110.final_new	near LTR block	I7I48_08212	ucsf_hc.01_1.G217B.08530	Ryp1_ChIP	Ryp2_ChIP	Ryp3_ChIP	Ryp4_ChIP	1.0	-0.2641088108152858	-0.19743936408957985	0.04043240722062147	0.6075058051103388	0.5424438721773839	0.6925624710192406	0.23689939677045319	0.7545426386637358
I7I48_06496.peak00200	I7I48_06496.peak00200		I7I48_06496	JAEVHH010000002:2924981..2925132 (+)	carboxylic acid transporter	HISTO_ZT.Contig181-snap.116.final_new	near LTR block	I7I48_06496	ucsf_hc.01_1.G217B.10880					1.0	-0.31630908969562443	-0.26692347777765224	-0.06405744235961053	0.6194561831358425	0.3671207204574225	0.6203890550239394	0.15994599146405292	0.7514186561500306
I7I48_08984.peak00504	I7I48_08984.peak00504		I7I48_08984	JAEVHH010000005:1913970..1914321 (+)	hypothetical protein	HISTO_FE.Contig19.Fgenesh_Neurospora.34.final_new		I7I48_08984	ucsf_hc.01_1.G217B.04020	Ryp1_ChIP		Ryp3_ChIP		1.0	-0.038622681915436274	0.09814276859762883	0.36041800092983867	1.0016119079065364	0.7302297879970037	0.9420722742943116	0.5156420096349804	0.7513252941952734
I7I48_08986.peak00504	I7I48_08986.peak00504		I7I48_08986	JAEVHH010000005:1913970..1914321 (+)	hypothetical protein	HISTO_FE.Contig19.eannot.1843.final_new		I7I48_08986	ucsf_hc.01_1.G217B.04022	Ryp1_ChIP		Ryp3_ChIP		1.0	-0.038622681915436274	0.09814276859762883	0.36041800092983867	1.0016119079065364	0.7302297879970037	0.9420722742943116	0.5156420096349804	0.7513252941952734
I7I48_07647.peak00235	I7I48_07647.peak00235		I7I48_07647	JAEVHH010000002:6552110..6552293 (+)	zinc finger protein	HISTO_DM.Contig93.Fgenesh_histo.184.final_new	near LTR block	I7I48_07647	ucsf_hc.01_1.G217B.02210	Ryp1_ChIP		Ryp3_ChIP		1.0	0.06397011586008916	0.0023631373684808166	0.3635149001250637	0.9811917141149392	0.8225241167691988	0.8779134738492491	0.5185795763478368	0.7505937171265844
I7I48_08973.peak00503	I7I48_08973.peak00503		I7I48_08973	JAEVHH010000005:1884268..1884442 (+)	hypothetical protein	HISTO_FE.Contig19.eannot.1835.final_new		I7I48_08973	ucsf_hc.01_1.G217B.04009			Ryp3_ChIP		1.0	-0.06773172307076747	-0.0807780979317646	0.1651373162962677	0.727558104100057	0.5516684044216777	0.9717571880186505	0.37793519863902014	0.7447854004155499
I7I48_10170.peak00582	I7I48_10170.peak00582		I7I48_10170	JAEVHH010000006:1006786..1007017 (+)	hypothetical protein		near LTR block	I7I48_10170	ucsf_hc.01_1.G217B.05285					1.0	0.11831158194635782	0.007922662710381334	0.3230775302638833	0.9320453606311656	0.796069114511089	0.945498260190646	0.5204874183755872	0.7414336534707594
I7I48_11445.peak00321	I7I48_11445.peak00321		I7I48_11445	JAEVHH010000003:3718560..3718760 (+)	hypothetical protein	HISTO_ZZ.Contig127a.Fgenesh_histo.34.final_new	near LTR block	I7I48_11445	ucsf_hc.01_1.G217B.11787	Ryp1_ChIP		Ryp3_ChIP		1.0	-0.14569031808322697	-0.2809436634915742	0.10055025450920696	0.6024463354083356	0.5707433377740299	0.7146070803584045	0.26028550441252934	0.7379601602021214
I7I48_09259.peak00517	I7I48_09259.peak00517		I7I48_09259	JAEVHH010000005:2805891..2806037 (+)	hypothetical protein	HISTO_ZL.Contig1161b-snap.10.final_new		I7I48_09259	ucsf_hc.01_1.G217B.09274	Ryp1_ChIP	Ryp2_ChIP	Ryp3_ChIP		1.0	-0.23451418344980257	-0.3099789086896835	-0.028942760324853545	0.7178451589807683	0.38397016739156076	0.5370373228781068	0.17756946613101604	0.7374295005715917
I7I48_06575.peak00201	I7I48_06575.peak00201		I7I48_06575	JAEVHH010000002:3113147..3113372 (+)	serine/threonine-protein kinase ssp1	HISTO_ZT.Contig181.Fgenesh_Aspergillus.86.final_new		I7I48_06575	ucsf_hc.01_1.G217B.10802		Ryp2_ChIP	Ryp3_ChIP		1.0	0.44714785390629763	0.5902972046209279	1.066079514160758	1.4429894814494186	1.2706211778517533	1.5969730536882263	1.069018047612897	0.7356863801004717
I7I48_06576.peak00201	I7I48_06576.peak00201		I7I48_06576	JAEVHH010000002:3113147..3113372 (+)	hypothetical protein			I7I48_06576	ucsf_hc.01_1.G217B.10801					1.0	0.44714785390629763	0.5902972046209279	1.066079514160758	1.4429894814494186	1.2706211778517533	1.5969730536882263	1.069018047612897	0.7356863801004717
I7I48_02832.peak00656	I7I48_02832.peak00656		I7I48_02832	JAEVHH010000007:606018..606336 (+)	leptomycin B resistance protein	HISTO_ZU.Contig65.Fgenesh_Aspergillus.250.final_new		I7I48_02832	ucsf_hc.01_1.G217B.11122					1.0	-0.040607531184583046	-0.08828222707151967	0.14284885668505132	0.7871242027564952	0.5641838339576597	0.8615101747025025	0.3711295516409343	0.7329530376625695
I7I48_02833.peak00656	I7I48_02833.peak00656		I7I48_02833	JAEVHH010000007:606018..606336 (+)	hypothetical protein	HISTO_ZU.Contig65.Fgenesh_histo.185.final_new		I7I48_02833	ucsf_hc.01_1.G217B.11123					1.0	-0.040607531184583046	-0.08828222707151967	0.14284885668505132	0.7871242027564952	0.5641838339576597	0.8615101747025025	0.3711295516409343	0.7329530376625695
I7I48_09522.peak00527	I7I48_09522.peak00527		I7I48_09522	JAEVHH010000005:3399907..3400060 (+)	morphogenesis protein	HISTO_ZL.Contig1161c.Fgenesh_histo.47.final_new		I7I48_09522	ucsf_hc.01_1.G217B.09537	Ryp1_ChIP	Ryp2_ChIP	Ryp3_ChIP		1.0	0.18697827558761904	-0.09024801281639439	0.33916383887261925	1.0822085201885268	0.7379741192271223	0.8099296542749347	0.5110010658890713	0.7314060640155801
I7I48_01886.peak00110	I7I48_01886.peak00110		I7I48_01886	JAEVHH010000001:5556089..5556237 (+)	hexokinase	HISTO_ZL.Contig1131.eannot.2086.final_new		I7I48_01886	ucsf_hc.01_1.G217B.08807					1.0	-0.1251649207518284	-0.01726566938045193	0.28165229185605134	0.9812312869517833	0.6158922021357758	0.7305807165661449	0.41115431789624585	0.7294941679766443
I7I48_01889.peak00110	I7I48_01889.peak00110		I7I48_01889	JAEVHH010000001:5556089..5556237 (+)	hypothetical protein			I7I48_01889	ucsf_hc.01_1.G217B.08803					1.0	-0.1251649207518284	-0.01726566938045193	0.28165229185605134	0.9812312869517833	0.6158922021357758	0.7305807165661449	0.41115431789624585	0.7294941679766443
I7I48_10735.peak00284	I7I48_10735.peak00284	MET10	I7I48_10735	JAEVHH010000003:418345..418544 (+)	sulfite reductase flavoprotein component	HISTO_GL.Contig296.Fgenesh_Neurospora.6.final_new		I7I48_10735	ucsf_hc.01_1.G217B.04922	Ryp1_ChIP		Ryp3_ChIP		1.0	0.25255070690697545	0.16926044611322488	0.45107783162091897	1.0633172629252137	0.8486408318960266	1.1430773005357133	0.6546540633330121	0.727382136905278
I7I48_10737.peak00284	I7I48_10737.peak00284		I7I48_10737	JAEVHH010000003:418345..418544 (+)	repeat set, removed, yeast-enriched transcript	HISTO_GL.Contig296.eannot.1345.final_new		I7I48_10737	ucsf_hc.01_1.G217B.04924	Ryp1_ChIP	Ryp2_ChIP	Ryp3_ChIP	Ryp4_ChIP	1.0	0.25255070690697545	0.16926044611322488	0.45107783162091897	1.0633172629252137	0.8486408318960266	1.1430773005357133	0.6546540633330121	0.727382136905278
I7I48_06748.peak00207	I7I48_06748.peak00207		I7I48_06748	JAEVHH010000002:3582554..3582734 (+)	hypothetical protein	HISTO_KK.Contig134.Fgenesh_histo.17.final_new	near LTR block	I7I48_06748	ucsf_hc.01_1.G217B.07229	Ryp1_ChIP	Ryp2_ChIP	Ryp3_ChIP	Ryp4_ChIP	1.0	-0.09312964360511633	-0.07279422220025877	0.30182424452414325	0.8002723850985559	0.6293262533674866	0.8808483791660552	0.4077245660584777	0.7248488796377767
I7I48_00493.peak00067	I7I48_00493.peak00067		I7I48_00493	JAEVHH010000001:1819520..1819695 (+)	kyphoscoliosis peptidase	HISTO_LF.Contig359.Fgenesh_Aspergillus.220.final_new		I7I48_00493	ucsf_hc.01_1.G217B.07383	Ryp1_ChIP		Ryp3_ChIP		1.0	-0.28115901069062954	-0.23700236257168072	-0.1852137832720322	0.6246533509319867	0.18508980171941491	0.6599324570576954	0.12771674219579243	0.7243502554144798
I7I48_04402.peak00445	I7I48_04402.peak00445		I7I48_04402	JAEVHH010000004:3336315..3336527 (+)	hypothetical protein	HISTO_BP.Contig459.Fgenesh_histo.85.final_new		I7I48_04402	ucsf_hc.01_1.G217B.01269	Ryp1_ChIP	Ryp2_ChIP	Ryp3_ChIP		1.0	-0.24524129460300315	-0.24917562962748363	-0.08396659342841084	0.5596120739912962	0.47109175401830394	0.5598265850893122	0.16869114924000245	0.7229713102526033
I7I48_11540.peak00330	I7I48_11540.peak00330		I7I48_11540	JAEVHH010000003:3951993..3952176 (+)	GTP-binding protein YchF		near LTR block	I7I48_11540	ucsf_hc.01_1.G217B.11882					1.0	0.026813227460861455	-0.16230319134232174	0.06958959623146854	0.841656071853863	0.5074626346348943	0.7528046677318474	0.33933716776176887	0.7226079139568656
I7I48_11542.peak00330	I7I48_11542.peak00330		I7I48_11542	JAEVHH010000003:3951993..3952176 (+)	repeat set, removed, yeast-enriched transcript	HISTO_ZZ.Contig127a-snap.109.final_new	near LTR block	I7I48_11542	ucsf_hc.01_1.G217B.11884					1.0	0.026813227460861455	-0.16230319134232174	0.06958959623146854	0.841656071853863	0.5074626346348943	0.7528046677318474	0.33933716776176887	0.7226079139568656
I7I48_02870.peak00658	I7I48_02870.peak00658		I7I48_02870	JAEVHH010000007:688801..689143 (+)	hypothetical protein	HISTO_ZU.Contig65.Fgenesh_Aspergillus.292.final_new		I7I48_02870	ucsf_hc.01_1.G217B.11160	Ryp1_ChIP		Ryp3_ChIP		1.0	-0.19449649585787543	-0.2734685429294278	-0.0012019717955753517	0.5285347498595426	0.527784243266529	0.6355381537750452	0.20378168938637303	0.7203413858279984
I7I48_02871.peak00658	I7I48_02871.peak00658		I7I48_02871	JAEVHH010000007:688801..689143 (+)	hypothetical protein			I7I48_02871	ucsf_hc.01_1.G217B.11161					1.0	-0.19449649585787543	-0.2734685429294278	-0.0012019717955753517	0.5285347498595426	0.527784243266529	0.6355381537750452	0.20378168938637303	0.7203413858279984
I7I48_09755.peak00532	I7I48_09755.peak00532	SFK1	I7I48_09755	JAEVHH010000005:3953690..3953932 (+)	FK506 suppressor Sfk1	HISTO_ER.Contig17.Fgenesh_histo.69.final_new		I7I48_09755	ucsf_hc.01_1.G217B.03736	Ryp1_ChIP	Ryp2_ChIP	Ryp3_ChIP		1.0	-0.10489159557270211	-0.4050611778004878	-0.09380478575366302	0.6074574381918216	0.35073808462515865	0.5903991489712334	0.15747285211022677	0.7174507436383555
I7I48_09756.peak00532	I7I48_09756.peak00532		I7I48_09756	JAEVHH010000005:3953690..3953932 (+)	no significant blast hit	HISTO_ER.Contig17-snap.51.final_new		I7I48_09756	ucsf_hc.01_1.G217B.03735	Ryp1_ChIP	Ryp2_ChIP	Ryp3_ChIP		1.0	-0.10489159557270211	-0.4050611778004878	-0.09380478575366302	0.6074574381918216	0.35073808462515865	0.5903991489712334	0.15747285211022677	0.7174507436383555
I7I48_11905.peak00350	I7I48_11905.peak00350		I7I48_11905	JAEVHH010000003:5035517..5035745 (+)	DUF1604 domain-containing protein	HISTO_ZZ.Contig127c-snap.127.final_new	near LTR block	I7I48_11905	ucsf_hc.01_1.G217B.12242		Ryp2_ChIP	Ryp3_ChIP		1.0	0.2379404038370434	0.286553157187703	0.6796943767394155	1.17537102112381	1.0161949288755916	1.1627835336275338	0.7597562368985162	0.7167205152875913
I7I48_11906.peak00350	I7I48_11906.peak00350	KIN1	I7I48_11906	JAEVHH010000003:5035517..5035745 (+)	protein kinase	HISTO_ZZ.Contig127c.eannot.1525.final_new	near LTR block	I7I48_11906	ucsf_hc.01_1.G217B.12243		Ryp2_ChIP	Ryp3_ChIP		1.0	0.2379404038370434	0.286553157187703	0.6796943767394155	1.17537102112381	1.0161949288755916	1.1627835336275338	0.7597562368985162	0.7167205152875913
I7I48_01598.peak00100	I7I48_01598.peak00100		I7I48_01598	JAEVHH010000001:4852736..4852902 (+)	hypothetical protein			I7I48_01598	ucsf_hc.01_1.G217B.09092					1.0	0.006947512949996737	-0.2631290118891668	0.14722112403043974	0.7770953974792577	0.6021934763492731	0.6479880400297755	0.3197194231582626	0.7120790962556788
I7I48_01599.peak00100	I7I48_01599.peak00100		I7I48_01599	JAEVHH010000001:4852736..4852902 (+)	hypothetical protein			I7I48_01599	ucsf_hc.01_1.G217B.09091					1.0	0.006947512949996737	-0.2631290118891668	0.14722112403043974	0.7770953974792577	0.6021934763492731	0.6479880400297755	0.3197194231582626	0.7120790962556788
I7I48_09944.peak00560	I7I48_09944.peak00560		I7I48_09944	JAEVHH010000006:210685..210930 (+)	hypothetical protein			I7I48_09944	ucsf_hc.01_1.G217B.08652					1.0	-0.17443021352428145	-0.3584933237593002	0.05170880542108125	0.6082970614912298	0.42558586501329376	0.6170785064791835	0.1949577835202011	0.7107253882820692
I7I48_09947.peak00560	I7I48_09947.peak00560		I7I48_09947	JAEVHH010000006:210685..210930 (+)	hypothetical protein	HISTO_ZL.Contig1131.eannot.1941.final_new		I7I48_09947	ucsf_hc.01_1.G217B.08649	Ryp1_ChIP	Ryp2_ChIP	Ryp3_ChIP	Ryp4_ChIP	1.0	-0.17443021352428145	-0.3584933237593002	0.05170880542108125	0.6082970614912298	0.42558586501329376	0.6170785064791835	0.1949577835202011	0.7107253882820692
I7I48_04585.peak00451	I7I48_04585.peak00451		I7I48_04585	JAEVHH010000004:3784542..3784730 (+)	hypothetical protein	HISTO_EA.Contig33.eannot.1560.final_new		I7I48_04585	ucsf_hc.01_1.G217B.03422	Ryp1_ChIP	Ryp2_ChIP	Ryp3_ChIP		1.0	-0.161631861952249	-0.20432287905161195	0.010393951227987142	0.6864854695750043	0.4675878433722518	0.5919523765534391	0.23174414995413692	0.700528826425523
I7I48_04588.peak00451	I7I48_04588.peak00451		I7I48_04588	JAEVHH010000004:3784542..3784730 (+)	ankyrin repeat-containing protein	HISTO_EA.Contig33.Fgenesh_Aspergillus.146.final_new		I7I48_04588	ucsf_hc.01_1.G217B.03424	Ryp1_ChIP	Ryp2_ChIP	Ryp3_ChIP		1.0	-0.161631861952249	-0.20432287905161195	0.010393951227987142	0.6864854695750043	0.4675878433722518	0.5919523765534391	0.23174414995413692	0.700528826425523
I7I48_12149.peak00358	I7I48_12149.peak00358		I7I48_12149	JAEVHH010000003:5941576..5941732 (+)	hypothetical protein	HISTO_BI.Contig285.eannot.1102.final_new		I7I48_12149	ucsf_hc.01_1.G217B.00710	Ryp1_ChIP	Ryp2_ChIP	Ryp3_ChIP		1.0	0.0091593628969866	-0.04070558452340489	0.2504943042817014	0.8882020801806171	0.6154819043173307	0.8122591542944163	0.42248187024127454	0.6989983520456936
I7I48_12151.peak00358	I7I48_12151.peak00358		I7I48_12151	JAEVHH010000003:5941576..5941732 (+)	hypothetical protein	HISTO_BI.Contig285.Fgenesh_histo.36.final_new		I7I48_12151	ucsf_hc.01_1.G217B.00708	Ryp1_ChIP	Ryp2_ChIP	Ryp3_ChIP		1.0	0.0091593628969866	-0.04070558452340489	0.2504943042817014	0.8882020801806171	0.6154819043173307	0.8122591542944163	0.42248187024127454	0.6989983520456936
I7I48_08516.peak00495	I7I48_08516.peak00495		I7I48_08516	JAEVHH010000005:728072..728270 (+)	golgi integral membrane protein	HISTO_DA.Contig93-snap.134.final_new		I7I48_08516	ucsf_hc.01_1.G217B.01649	Ryp1_ChIP	Ryp2_ChIP	Ryp3_ChIP		1.0	0.28449940642816385	0.02210707266689582	0.38323937027255517	1.0206419617766151	0.7608344509272191	1.0017099723154275	0.578838705731146	0.6977801785505489
I7I48_02459.peak00126	I7I48_02459.peak00126		I7I48_02459	JAEVHH010000001:7148674..7148934 (+)	C2H2 transcription factor	HISTO_KF.Contig597.fgenesh_plus.25.final_new	in LTR block	I7I48_02459	ucsf_hc.01_1.G217B.06796	Ryp1_ChIP	Ryp2_ChIP	Ryp3_ChIP	Ryp4_ChIP	1.0	0.3249927195756148	0.15823404825324416	0.6660619058645292	1.0987711470920063	0.9182085968455778	1.2166461901825112	0.7304857679689138	0.6947790868089023
I7I48_09506.peak00525	I7I48_09506.peak00525		I7I48_09506	JAEVHH010000005:3349616..3349915 (+)	hypothetical protein	HISTO_ZL.Contig1161c.Fgenesh_histo.36.final_new		I7I48_09506	ucsf_hc.01_1.G217B.09521	Ryp1_ChIP		Ryp3_ChIP		1.0	0.20787567791842543	0.14198983301138546	0.3414338181051011	0.8933014220950389	0.8805807959695751	0.9800977009479528	0.5742132080079131	0.6875601966592182
I7I48_09296.peak00520	I7I48_09296.peak00520		I7I48_09296	JAEVHH010000005:2881560..2882083 (+)	hypothetical protein		near LTR block	I7I48_09296	ucsf_hc.01_1.G217B.09311					1.0	0.41439751399889957	0.2673096641460514	0.5189208490204047	1.139159217831436	0.9318114805572248	1.1764476076216392	0.7413410555292759	0.682263426281648
I7I48_09298.peak00520	I7I48_09298.peak00520		I7I48_09298	JAEVHH010000005:2881560..2882083 (+)	hypothetical protein	HISTO_ZL.Contig1161b.Fgenesh_histo.5.final_new	near LTR block	I7I48_09298	ucsf_hc.01_1.G217B.09313	Ryp1_ChIP	Ryp2_ChIP	Ryp3_ChIP		1.0	0.41439751399889957	0.2673096641460514	0.5189208490204047	1.139159217831436	0.9318114805572248	1.1764476076216392	0.7413410555292759	0.682263426281648
I7I48_10184.peak00583	I7I48_10184.peak00583		I7I48_10184	JAEVHH010000006:1046704..1046901 (+)	plasma membrane ATPase	HISTO_GX.Contig297.eannot.1542.final_new		I7I48_10184	ucsf_hc.01_1.G217B.05271					1.0	-0.23001883693249892	-0.24796021671575919	-0.17367362026868038	0.4587790180726843	0.2140927882912913	0.7145444946246727	0.12262727117861828	0.6796896583018622
I7I48_10186.peak00583	I7I48_10186.peak00583		I7I48_10186	JAEVHH010000006:1046704..1046901 (+)	hypothetical protein	HISTO_GX.Contig297.Fgenesh_histo.78.final_new		I7I48_10186	ucsf_hc.01_1.G217B.05268					1.0	-0.23001883693249892	-0.24796021671575919	-0.17367362026868038	0.4587790180726843	0.2140927882912913	0.7145444946246727	0.12262727117861828	0.6796896583018622
I7I48_11171.peak00298	I7I48_11171.peak00298	ENG1	I7I48_11171	JAEVHH010000003:1568830..1568993 (+)	endo-1,3-beta-glucanase Engl1	HISTO_ZL.Contig1161e.eannot.1224.final_new	near LTR block	I7I48_11171	ucsf_hc.01_1.G217B.09874					1.0	0.08099504312425299	-0.08277631510593009	0.27521838630811124	0.8999128101917033	0.6168194084923362	0.7882345831756159	0.4297339860310149	0.6771765625110738
I7I48_08820.peak00498	I7I48_08820.peak00498		I7I48_08820	JAEVHH010000005:1541071..1541267 (+)	leucine rich repeat domain-containing protein	HISTO_FE.Contig19.Fgenesh_histo.213.final_new		I7I48_08820	ucsf_hc.01_1.G217B.03856			Ryp3_ChIP		1.0	-0.055980074388386036	-0.37337140121467527	0.22936516028733767	0.6293415624713958	0.4942643632605601	0.6918831660919822	0.2692504627513691	0.6718251357132206
I7I48_08821.peak00498	I7I48_08821.peak00498		I7I48_08821	JAEVHH010000005:1541071..1541267 (+)	hypothetical protein			I7I48_08821	ucsf_hc.01_1.G217B.03857					1.0	-0.055980074388386036	-0.37337140121467527	0.22936516028733767	0.6293415624713958	0.4942643632605601	0.6918831660919822	0.2692504627513691	0.6718251357132206
I7I48_05479.peak00172	I7I48_05479.peak00172	SID3	I7I48_05479	JAEVHH010000002:463801..463989 (+)	acetylase	HISTO_JG.Contig206.eannot.1510.final_new		I7I48_05479	ucsf_hc.01_1.G217B.06514	Ryp1_ChIP		Ryp3_ChIP		1.0	-0.1215694629488937	-0.2559488582229098	-0.1139842099804258	0.5659803368003036	0.45347292022078056	0.5004771626823922	0.1714046480918745	0.6704776502852352
I7I48_05481.peak00172	I7I48_05481.peak00172		I7I48_05481	JAEVHH010000002:463801..463989 (+)	hypothetical protein			I7I48_05481	ucsf_hc.01_1.G217B.06512					1.0	-0.1215694629488937	-0.2559488582229098	-0.1139842099804258	0.5659803368003036	0.45347292022078056	0.5004771626823922	0.1714046480918745	0.6704776502852352
I7I48_09755.peak00531	I7I48_09755.peak00531	SFK1	I7I48_09755	JAEVHH010000005:3953283..3953455 (+)	FK506 suppressor Sfk1	HISTO_ER.Contig17.Fgenesh_histo.69.final_new		I7I48_09755	ucsf_hc.01_1.G217B.03736	Ryp1_ChIP	Ryp2_ChIP	Ryp3_ChIP		1.0	-0.00400969600603851	-0.1630909081220725	0.18949821758611818	0.7841668436092202	0.5672100976734107	0.6746960502257269	0.34141176749439417	0.6678917926834502
I7I48_09756.peak00531	I7I48_09756.peak00531		I7I48_09756	JAEVHH010000005:3953283..3953455 (+)	no significant blast hit	HISTO_ER.Contig17-snap.51.final_new		I7I48_09756	ucsf_hc.01_1.G217B.03735	Ryp1_ChIP	Ryp2_ChIP	Ryp3_ChIP		1.0	-0.00400969600603851	-0.1630909081220725	0.18949821758611818	0.7841668436092202	0.5672100976734107	0.6746960502257269	0.34141176749439417	0.6678917926834502
I7I48_09522.peak00526	I7I48_09522.peak00526		I7I48_09522	JAEVHH010000005:3399254..3399434 (+)	morphogenesis protein	HISTO_ZL.Contig1161c.Fgenesh_histo.47.final_new		I7I48_09522	ucsf_hc.01_1.G217B.09537	Ryp1_ChIP	Ryp2_ChIP	Ryp3_ChIP		1.0	-0.18895949316871397	-0.18252549693948084	0.007953141487290871	0.6950222480526305	0.28148530864975374	0.6613588033982344	0.21238908524661906	0.6671327362405074
I7I48_06589.peak00202	I7I48_06589.peak00202		I7I48_06589	JAEVHH010000002:3137882..3138281 (+)	hypothetical protein			I7I48_06589	ucsf_hc.01_1.G217B.10788					1.0	0.04899711006836105	-0.06117251948185454	0.2931408888804825	0.8311589360386593	0.5822322882910635	0.8421528485701852	0.4227515920611495	0.6581928644776397
I7I48_06590.peak00202	I7I48_06590.peak00202		I7I48_06590	JAEVHH010000002:3137882..3138281 (+)	hypothetical protein	HISTO_ZT.Contig181.eannot.1585.final_new		I7I48_06590	ucsf_hc.01_1.G217B.10787	Ryp1_ChIP	Ryp2_ChIP	Ryp3_ChIP		1.0	0.04899711006836105	-0.06117251948185454	0.2931408888804825	0.8311589360386593	0.5822322882910635	0.8421528485701852	0.4227515920611495	0.6581928644776397
I7I48_11984.peak00354	I7I48_11984.peak00354		I7I48_11984	JAEVHH010000003:5452189..5452379 (+)	hypothetical protein	HISTO_DU.Contig190.eannot.1295.final_new		I7I48_11984	ucsf_hc.01_1.G217B.03002	Ryp1_ChIP	Ryp2_ChIP	Ryp3_ChIP	Ryp4_ChIP	1.0	-0.30717270476760217	-0.27686050656464356	-0.09178278816845142	0.4890601130328973	0.3054526553529944	0.48943221835062944	0.10135483120597066	0.6532536620790728
I7I48_06122.peak00186	I7I48_06122.peak00186		I7I48_06122	JAEVHH010000002:2059856..2060084 (+)	alphaN-acetylglucosamine transferase	HISTO_ZT.Contig1089.eannot.1639.final_new		I7I48_06122	ucsf_hc.01_1.G217B.10308	Ryp1_ChIP	Ryp2_ChIP	Ryp3_ChIP	Ryp4_ChIP	1.0	0.21524891621884357	0.12906761021167112	0.35357033553786454	0.9418068237764515	0.8227014562948751	0.8842505803284307	0.5577742870613561	0.6502906661437928
I7I48_06123.peak00186	I7I48_06123.peak00186		I7I48_06123	JAEVHH010000002:2059856..2060084 (+)	hypothetical protein			I7I48_06123	ucsf_hc.01_1.G217B.10307					1.0	0.21524891621884357	0.12906761021167112	0.35357033553786454	0.9418068237764515	0.8227014562948751	0.8842505803284307	0.5577742870613561	0.6502906661437928
I7I48_04921.peak00470	I7I48_04921.peak00470	NIT51	I7I48_04921	JAEVHH010000004:5028168..5028314 (+)	F1F0-ATP synthase regulatory factor Stf2, nitrosative stress-induced transcript	HISTO_GY.Contig460.eannot.1724.final_new		I7I48_04921	ucsf_hc.01_1.G217B.05663		Ryp2_ChIP	Ryp3_ChIP		1.0	-0.257600920482971	-0.3175457898822296	0.07814221327386095	0.4429492927191001	0.34525541150852335	0.6439525267946189	0.15585878898848377	0.643053909371194
I7I48_04922.peak00470	I7I48_04922.peak00470	DRE2	I7I48_04922	JAEVHH010000004:5028168..5028314 (+)	DUF689 domain-containing protein			I7I48_04922	ucsf_hc.01_1.G217B.05662					1.0	-0.257600920482971	-0.3175457898822296	0.07814221327386095	0.4429492927191001	0.34525541150852335	0.6439525267946189	0.15585878898848377	0.643053909371194
I7I48_09632.peak00529	I7I48_09632.peak00529		I7I48_09632	JAEVHH010000005:3641241..3641422 (+)	sugar transporter	HISTO_ZL.Contig1161d-snap.17.final_new		I7I48_09632	ucsf_hc.01_1.G217B.09647	Ryp1_ChIP		Ryp3_ChIP		1.0	0.008999131694457763	-0.08983056084126517	0.3164665437113492	0.7891964360417579	0.5634270405193054	0.8068973705215946	0.39919266027453326	0.6412952441727053
I7I48_10906.peak00287	I7I48_10906.peak00287		I7I48_10906	JAEVHH010000003:840462..840623 (+)	allergenic cerato-platanin Asp F13	HISTO_GL.Contig59.eannot.1235.final_new		I7I48_10906	ucsf_hc.01_1.G217B.05131	Ryp1_ChIP	Ryp2_ChIP	Ryp3_ChIP		1.0	0.0428830686539432	0.0023631373684808166	0.24103825140149104	0.7629634402312558	0.6425575455880468	0.800558385839433	0.4153939715137751	0.6399316380782736
I7I48_10907.peak00287	I7I48_10907.peak00287	FNX1	I7I48_10907	JAEVHH010000003:840462..840623 (+)	multidrug resistance protein fnx1	HISTO_GL.Contig59.eannot.1284.final_new		I7I48_10907	ucsf_hc.01_1.G217B.05132	Ryp1_ChIP	Ryp2_ChIP	Ryp3_ChIP		1.0	0.0428830686539432	0.0023631373684808166	0.24103825140149104	0.7629634402312558	0.6425575455880468	0.800558385839433	0.4153939715137751	0.6399316380782736
I7I48_05878.peak00181	I7I48_05878.peak00181		I7I48_05878	JAEVHH010000002:1485574..1485748 (+)	hypothetical protein	HISTO_ZT.Contig1128f.eannot.1115.final_new		I7I48_05878	ucsf_hc.01_1.G217B.10366	Ryp1_ChIP	Ryp2_ChIP	Ryp3_ChIP		1.0	0.03128335830736528	-0.15348667886210865	0.24377738806712057	0.6132860515786605	0.6378919232262874	0.7827681880073446	0.35925337172077826	0.6374573650999716
I7I48_05879.peak00181	I7I48_05879.peak00181		I7I48_05879	JAEVHH010000002:1485574..1485748 (+)	beta-glucosidase	HISTO_ZT.Contig1128f.genewise.21.final_new		I7I48_05879	ucsf_hc.01_1.G217B.10365	Ryp1_ChIP	Ryp2_ChIP	Ryp3_ChIP		1.0	0.03128335830736528	-0.15348667886210865	0.24377738806712057	0.6132860515786605	0.6378919232262874	0.7827681880073446	0.35925337172077826	0.6374573650999716
I7I48_08334.peak00491	I7I48_08334.peak00491	CYC8	I7I48_08334	JAEVHH010000005:314744..315307 (+)	transcriptional repressor	HISTO_DA.Contig93.eannot.2019.final_new		I7I48_08334	ucsf_hc.01_1.G217B.01829			Ryp3_ChIP		1.0	0.1577629661895914	0.09014862091936837	0.4165347027399897	0.8839655590316654	0.8044786501652779	0.8835610837076016	0.5394085971255824	0.6358530010185318
I7I48_08335.peak00491	I7I48_08335.peak00491		I7I48_08335	JAEVHH010000005:314744..315307 (+)	hypothetical protein			I7I48_08335	ucsf_hc.01_1.G217B.01828					1.0	0.1577629661895914	0.09014862091936837	0.4165347027399897	0.8839655590316654	0.8044786501652779	0.8835610837076016	0.5394085971255824	0.6358530010185318
I7I48_05778.peak00179	I7I48_05778.peak00179		I7I48_05778	JAEVHH010000002:1163066..1163255 (+)	DNA Topoisomerase, subtype IA domain containing protein	HISTO_JG.Contig207-snap.19.final_new		I7I48_05778	ucsf_hc.01_1.G217B.06658	Ryp1_ChIP	Ryp2_ChIP	Ryp3_ChIP		1.0	-0.1513926774474108	-0.41062943592533874	-0.08485150147550957	0.5160088698452681	0.23591816343605565	0.49702164403022775	0.10034584374388204	0.6319407640532702
I7I48_05779.peak00179	I7I48_05779.peak00179	DAP1	I7I48_05779	JAEVHH010000002:1163066..1163255 (+)	membrane-associated progesterone receptor component 1	HISTO_JG.Contig207.eannot.1428.final_new		I7I48_05779	ucsf_hc.01_1.G217B.06657	Ryp1_ChIP	Ryp2_ChIP	Ryp3_ChIP		1.0	-0.1513926774474108	-0.41062943592533874	-0.08485150147550957	0.5160088698452681	0.23591816343605565	0.49702164403022775	0.10034584374388204	0.6319407640532702
I7I48_11502.peak00327	I7I48_11502.peak00327		I7I48_11502	JAEVHH010000003:3858273..3858575 (+)	hypothetical protein			I7I48_11502	ucsf_hc.01_1.G217B.11844					1.0	0.3709611273708888	0.3589124458043863	0.7035159245669156	1.1614571274696375	0.9892088457223644	1.1711730759075796	0.7925380911402953	0.6294831837857968
I7I48_11503.peak00327	I7I48_11503.peak00327		I7I48_11503	JAEVHH010000003:3858273..3858575 (+)	hypothetical protein			I7I48_11503	ucsf_hc.01_1.G217B.11845					1.0	0.3709611273708888	0.3589124458043863	0.7035159245669156	1.1614571274696375	0.9892088457223644	1.1711730759075796	0.7925380911402953	0.6294831837857968
I7I48_00286.peak00062	I7I48_00286.peak00062		I7I48_00286	JAEVHH010000001:1253724..1253908 (+)	hypothetical protein			I7I48_00286	ucsf_hc.01_1.G217B.00599					1.0	0.23940277792762066	0.15342911155947736	0.5220704144741375	0.939786467445542	0.7985458448033014	1.05770133010489	0.6184893243858282	0.6270437794641659
I7I48_08954.peak00501	I7I48_08954.peak00501		I7I48_08954	JAEVHH010000005:1842611..1842883 (+)	hypothetical protein	HISTO_FE.Contig19.Fgenesh_Aspergillus.274.final_new		I7I48_08954	ucsf_hc.01_1.G217B.03990			Ryp3_ChIP		1.0	-0.1835010419128391	-0.15715009818384829	0.13766619566023963	0.6634882050893021	0.401102761970048	0.5963571820676421	0.24299386744842405	0.6213110311878133
I7I48_08909.peak00499	I7I48_08909.peak00499		I7I48_08909	JAEVHH010000005:1743425..1743589 (+)	hypothetical protein		near LTR block	I7I48_08909	ucsf_hc.01_1.G217B.03945					1.0	-0.04293074365802618	0.07366817144161397	0.3242867556789686	0.7985473634033776	0.6145374934207932	0.8044854195832619	0.42876574331166484	0.6208486976482921
I7I48_08912.peak00499	I7I48_08912.peak00499		I7I48_08912	JAEVHH010000005:1743425..1743589 (+)	hypothetical protein		near LTR block	I7I48_08912	ucsf_hc.01_1.G217B.03948					1.0	-0.04293074365802618	0.07366817144161397	0.3242867556789686	0.7985473634033776	0.6145374934207932	0.8044854195832619	0.42876574331166484	0.6208486976482921
I7I48_11897.peak00349	I7I48_11897.peak00349		I7I48_11897	JAEVHH010000003:5022248..5022395 (+)	hypothetical protein	HISTO_ZZ.Contig127c.Fgenesh_histo.9.final_new	near LTR block	I7I48_11897	ucsf_hc.01_1.G217B.12235					1.0	-0.2788012100187789	-0.3342614687255834	-0.23315163753600987	0.41228715267569904	0.11336796441372399	0.4765742074626529	0.026002501378617315	0.6161478802774827
I7I48_11898.peak00349	I7I48_11898.peak00349		I7I48_11898	JAEVHH010000003:5022248..5022395 (+)	hypothetical protein	HISTO_ZZ.Contig127c.Fgenesh_histo.10.final_new	near LTR block	I7I48_11898	ucsf_hc.01_1.G217B.12236	Ryp1_ChIP	Ryp2_ChIP	Ryp3_ChIP	Ryp4_ChIP	1.0	-0.2788012100187789	-0.3342614687255834	-0.23315163753600987	0.41228715267569904	0.11336796441372399	0.4765742074626529	0.026002501378617315	0.6161478802774827
I7I48_04130.peak00437	I7I48_04130.peak00437		I7I48_04130	JAEVHH010000004:2699856..2700341 (+)	hypothetical protein	HISTO_BP.Contig457.Fgenesh_histo.137.final_new		I7I48_04130	ucsf_hc.01_1.G217B.00996					1.0	0.02595867684153952	-0.19683965659607772	0.1264112962940881	0.6245709010614172	0.4769095805128938	0.6903768638859705	0.2912312769999719	0.6121090096402438
I7I48_04134.peak00437	I7I48_04134.peak00437		I7I48_04134	JAEVHH010000004:2699856..2700341 (+)	C6 transcription factor	HISTO_BP.Contig457.eannot.1691.final_new		I7I48_04134	ucsf_hc.01_1.G217B.01001	Ryp1_ChIP	Ryp2_ChIP	Ryp3_ChIP		1.0	0.02595867684153952	-0.19683965659607772	0.1264112962940881	0.6245709010614172	0.4769095805128938	0.6903768638859705	0.2912312769999719	0.6121090096402438
I7I48_04560.peak00450	I7I48_04560.peak00450		I7I48_04560	JAEVHH010000004:3729423..3729617 (+)	hypothetical protein	HISTO_EA.Contig33.Fgenesh_histo.99.final_new		I7I48_04560	ucsf_hc.01_1.G217B.03397	Ryp1_ChIP	Ryp2_ChIP	Ryp3_ChIP		1.0	0.3477427751636377	0.2638876581446371	0.6335308115975449	1.0392946686785072	0.8326982331473813	1.2074979565097927	0.7207753505402502	0.6114432044766207
I7I48_04561.peak00450	I7I48_04561.peak00450	CRB3	I7I48_04561	JAEVHH010000004:3729423..3729617 (+)	WD domain-containing protein	HISTO_EA.Contig33.Fgenesh_histo.100.final_new		I7I48_04561	ucsf_hc.01_1.G217B.03398	Ryp1_ChIP	Ryp2_ChIP	Ryp3_ChIP		1.0	0.3477427751636377	0.2638876581446371	0.6335308115975449	1.0392946686785072	0.8326982331473813	1.2074979565097927	0.7207753505402502	0.6114432044766207
I7I48_08459.peak00493	I7I48_08459.peak00493		I7I48_08459	JAEVHH010000005:574203..574432 (+)	cell wall synthesis protein	HISTO_DA.Contig93.Fgenesh_histo.6.final_new	near LTR block	I7I48_08459	ucsf_hc.01_1.G217B.01706	Ryp1_ChIP	Ryp2_ChIP	Ryp3_ChIP		1.0	-0.4049030129646126	-0.3215264738521675	-0.024222710540729997	0.35596703811437436	0.25684955660476816	0.453424604113422	0.05259816691250907	0.6056311320633582
I7I48_04723.peak00459	I7I48_04723.peak00459		I7I48_04723	JAEVHH010000004:4115455..4115622 (+)	signal recognition particle protein	HISTO_EA.Contig33.Fgenesh_histo.151.final_new		I7I48_04723	ucsf_hc.01_1.G217B.03559					1.0	-0.10260672603595111	-0.24933503463741225	-0.03529365604495038	0.5337978842079063	0.1504347193043385	0.7260392295893162	0.17050606939720786	0.5991690832732915
I7I48_02872.peak00659	I7I48_02872.peak00659		I7I48_02872	JAEVHH010000007:690864..691034 (+)	hypothetical protein	HISTO_ZU.Contig65.Fgenesh_histo.222.final_new		I7I48_02872	ucsf_hc.01_1.G217B.11162	Ryp1_ChIP				1.0	-0.3631278574769107	-0.24830627434905972	-0.11224044207888872	0.4054921435677056	0.11475876335918156	0.5294160952188388	0.0543320713734778	0.5911138586835284
I7I48_02873.peak00659	I7I48_02873.peak00659		I7I48_02873	JAEVHH010000007:690864..691034 (+)	hypothetical protein			I7I48_02873	ucsf_hc.01_1.G217B.11163					1.0	-0.3631278574769107	-0.24830627434905972	-0.11224044207888872	0.4054921435677056	0.11475876335918156	0.5294160952188388	0.0543320713734778	0.5911138586835284
I7I48_01733.peak00104	I7I48_01733.peak00104		I7I48_01733	JAEVHH010000001:5175662..5175870 (+)	hypothetical protein		in LTR block	I7I48_01733	ucsf_hc.01_1.G217B.08957					1.0	0.11722104864419469	-0.010782238688441415	0.2362073327976657	0.840158876590211	0.5538414391760929	0.714725601208	0.4085620099546205	0.5886932580736283
I7I48_01734.peak00104	I7I48_01734.peak00104	MSB2	I7I48_01734	JAEVHH010000001:5175662..5175870 (+)	probable mucin family signaling protein Msb2	HISTO_ZL.Contig1131-snap.217.final_new	in LTR block	I7I48_01734	ucsf_hc.01_1.G217B.08956			Ryp3_ChIP		1.0	0.11722104864419469	-0.010782238688441415	0.2362073327976657	0.840158876590211	0.5538414391760929	0.714725601208	0.4085620099546205	0.5886932580736283
I7I48_02797.peak00652	I7I48_02797.peak00652		I7I48_02797	JAEVHH010000007:498528..498740 (+)	hypothetical protein	HISTO_ZU.Contig65.eannot.2116.final_new	near LTR block	I7I48_02797	ucsf_hc.01_1.G217B.11087					1.0	0.16209473103741145	0.059299302321332514	0.22369896542028012	0.8388257646697784	0.5717970501053891	0.7952568093561151	0.4418287704850511	0.5869288751174195
I7I48_05770.peak00178	I7I48_05770.peak00178	NIT5	I7I48_05770	JAEVHH010000002:1148420..1148621 (+)	Ran1-like serine/threonine protein kinase, negative regulator of sexual conjugation and meiosis, nitrosative stress-induced transcript	HISTO_JG.Contig207.eannot.1399.final_new		I7I48_05770	ucsf_hc.01_1.G217B.06665	Ryp1_ChIP		Ryp3_ChIP		1.0	-0.16512084803212868	-0.3545175563533064	-0.007781247887753251	0.4731645809017736	0.23603164530828336	0.518797395472329	0.11676232823486626	0.5851377579851914
I7I48_05772.peak00178	I7I48_05772.peak00178		I7I48_05772	JAEVHH010000002:1148420..1148621 (+)	hypothetical protein			I7I48_05772	ucsf_hc.01_1.G217B.06664					1.0	-0.16512084803212868	-0.3545175563533064	-0.007781247887753251	0.4731645809017736	0.23603164530828336	0.518797395472329	0.11676232823486626	0.5851377579851914
I7I48_01540.peak00095	I7I48_01540.peak00095		I7I48_01540	JAEVHH010000001:4648858..4649119 (+)	hypothetical protein			I7I48_01540	ucsf_hc.01_1.G217B.09147					1.0	0.05831323896545637	-0.1551781396179991	0.1828300604064741	0.6215997823140325	0.5642099286571438	0.6495624951372024	0.32022289431038503	0.5831356821181491
I7I48_01543.peak00095	I7I48_01543.peak00095	PHK2	I7I48_01543	JAEVHH010000001:4648858..4649119 (+)	histidine kinase	HISTO_ZL.Contig1158.eannot.1400.final_new	near LTR block	I7I48_01543	ucsf_hc.01_1.G217B.09146	Ryp1_ChIP	Ryp2_ChIP	Ryp3_ChIP		1.0	0.05831323896545637	-0.1551781396179991	0.1828300604064741	0.6215997823140325	0.5642099286571438	0.6495624951372024	0.32022289431038503	0.5831356821181491
I7I48_04198.peak00440	I7I48_04198.peak00440		I7I48_04198	JAEVHH010000004:2876704..2876896 (+)	RNA-binding protein Nrd1	HISTO_BP.Contig457.Fgenesh_Aspergillus.17.final_new	near LTR block	I7I48_04198	ucsf_hc.01_1.G217B.01065					1.0	-0.2689069568679301	-0.3075217666931108	-0.1610493475853505	0.3705957511514011	0.283364238679658	0.3359843737520972	0.04207771540612748	0.5758074782431826
I7I48_02844.peak00657	I7I48_02844.peak00657		I7I48_02844	JAEVHH010000007:628531..628680 (+)	hypothetical protein			I7I48_02844	ucsf_hc.01_1.G217B.11134					1.0	-0.020083840880752657	-0.2446028998376596	0.15260690930381493	0.6220325042851496	0.36469611936186275	0.6283556717436005	0.2505007439960026	0.5757213756017366
I7I48_02845.peak00657	I7I48_02845.peak00657		I7I48_02845	JAEVHH010000007:628531..628680 (+)	calcium/calmodulin-dependent protein kinase	HISTO_ZU.Contig65.Fgenesh_histo.192.final_new		I7I48_02845	ucsf_hc.01_1.G217B.11135			Ryp3_ChIP		1.0	-0.020083840880752657	-0.2446028998376596	0.15260690930381493	0.6220325042851496	0.36469611936186275	0.6283556717436005	0.2505007439960026	0.5757213756017366
I7I48_09781.peak00533	I7I48_09781.peak00533		I7I48_09781	JAEVHH010000005:4018793..4019060 (+)	WW domain-containing protein	HISTO_ER.Contig17.eannot.1267.final_new		I7I48_09781	ucsf_hc.01_1.G217B.03710			Ryp3_ChIP		1.0	0.26402982035967915	0.26020798709971105	0.5216622681977354	0.9418537725982856	0.8212616743379257	1.0072821192481398	0.6360496069735794	0.5748324968424086
I7I48_04696.peak00457	I7I48_04696.peak00457		I7I48_04696	JAEVHH010000004:4049997..4050195 (+)	hypothetical protein		near LTR block	I7I48_04696	ucsf_hc.01_1.G217B.03532					1.0	0.10675898410471119	0.11707479624517292	0.42849260625969565	0.8332489621763657	0.6649180190222423	0.8771794155136416	0.5046121305536382	0.5743400033675566
I7I48_04698.peak00457	I7I48_04698.peak00457		I7I48_04698	JAEVHH010000004:4049997..4050195 (+)	hypothetical protein	HISTO_EA.Contig33.Fgenesh_Neurospora.43.final_new	near LTR block	I7I48_04698	ucsf_hc.01_1.G217B.03534					1.0	0.10675898410471119	0.11707479624517292	0.42849260625969565	0.8332489621763657	0.6649180190222423	0.8771794155136416	0.5046121305536382	0.5743400033675566
I7I48_06456.peak00199	I7I48_06456.peak00199		I7I48_06456	JAEVHH010000002:2844258..2844528 (+)	hypothetical protein			I7I48_06456	ucsf_hc.01_1.G217B.10920					1.0	-0.021097710032573436	-0.19065068052247547	0.09897076820355322	0.7012078710384609	0.43209502611190564	0.47125843613195784	0.24863061848847146	0.5724463185446067
I7I48_06457.peak00199	I7I48_06457.peak00199		I7I48_06457	JAEVHH010000002:2844258..2844528 (+)	hypothetical protein			I7I48_06457	ucsf_hc.01_1.G217B.10919					1.0	-0.021097710032573436	-0.19065068052247547	0.09897076820355322	0.7012078710384609	0.43209502611190564	0.47125843613195784	0.24863061848847146	0.5724463185446067
I7I48_08405.peak00492	I7I48_08405.peak00492		I7I48_08405	JAEVHH010000005:465517..465770 (+)	hypothetical protein	HISTO_DA.Contig93.Fgenesh_histo.114.final_new		I7I48_08405	ucsf_hc.01_1.G217B.01759			Ryp3_ChIP		1.0	0.38968290087445023	0.2928960359803089	0.6756958968701564	1.0128224573173161	0.9731014653841494	1.0782756968413842	0.7370790755446276	0.5686415952726447
I7I48_09439.peak00524	I7I48_09439.peak00524		I7I48_09439	JAEVHH010000005:3186925..3187115 (+)	hypothetical protein			I7I48_09439	ucsf_hc.01_1.G217B.09454					1.0	0.22391651376797506	0.2960943404251911	0.4483393911814506	0.8721071206787248	0.8438698353127918	0.9549358940730942	0.6065438492398713	0.5675208682299979
I7I48_11125.peak00291	I7I48_11125.peak00291		I7I48_11125	JAEVHH010000003:1453943..1454105 (+)	chitin synthase	HISTO_GL.Contig286.fgenesh_plus.8.final_new	near LTR block	I7I48_11125	ucsf_hc.01_1.G217B.04811	Ryp1_ChIP	Ryp2_ChIP	Ryp3_ChIP		1.0	-0.36200075588532177	-0.4022326151887162	-0.24064617408293398	0.4074350061061618	0.06412940593929428	0.22310940583456929	-0.05170095454615775	0.5665177876789991
I7I48_10735.peak00283	I7I48_10735.peak00283	MET10	I7I48_10735	JAEVHH010000003:414825..414999 (+)	sulfite reductase flavoprotein component	HISTO_GL.Contig296.Fgenesh_Neurospora.6.final_new		I7I48_10735	ucsf_hc.01_1.G217B.04922	Ryp1_ChIP		Ryp3_ChIP		1.0	-0.09893106789255302	-0.3800529403411651	0.026939323982046792	0.43303006978516767	0.3109958457400901	0.5031339066067486	0.13251918964672252	0.5664015021278925
I7I48_10737.peak00283	I7I48_10737.peak00283		I7I48_10737	JAEVHH010000003:414825..414999 (+)	repeat set, removed, yeast-enriched transcript	HISTO_GL.Contig296.eannot.1345.final_new		I7I48_10737	ucsf_hc.01_1.G217B.04924	Ryp1_ChIP	Ryp2_ChIP	Ryp3_ChIP	Ryp4_ChIP	1.0	-0.09893106789255302	-0.3800529403411651	0.026939323982046792	0.43303006978516767	0.3109958457400901	0.5031339066067486	0.13251918964672252	0.5664015021278925
I7I48_00570.peak00069	I7I48_00570.peak00069		I7I48_00570	JAEVHH010000001:2007257..2007443 (+)	hypothetical protein	HISTO_LF.Contig359.Fgenesh_histo.64.final_new		I7I48_00570	ucsf_hc.01_1.G217B.07460	Ryp1_ChIP		Ryp3_ChIP		1.0	-0.09271392127751898	-0.0983308622509923	0.08905927139614778	0.6540923989404265	0.33461423798581547	0.6034787768075082	0.24836665026689775	0.5647236419553712
I7I48_00571.peak00069	I7I48_00571.peak00069		I7I48_00571	JAEVHH010000001:2007257..2007443 (+)	hypothetical protein	HISTO_LF.Contig359.Fgenesh_Neurospora.267.final_new		I7I48_00571	ucsf_hc.01_1.G217B.07461	Ryp1_ChIP		Ryp3_ChIP		1.0	-0.09271392127751898	-0.0983308622509923	0.08905927139614778	0.6540923989404265	0.33461423798581547	0.6034787768075082	0.24836665026689775	0.5647236419553712
I7I48_01414.peak00091	I7I48_01414.peak00091		I7I48_01414	JAEVHH010000001:4343888..4344211 (+)	hypothetical protein	HISTO_ZL.Contig658.Fgenesh_Neurospora.80.final_new		I7I48_01414	ucsf_hc.01_1.G217B.10000					1.0	-0.13999506743400425	-0.20286200082309758	0.15881852127544893	0.5431497014616264	0.36100945310737176	0.5714321866385241	0.21525879903764492	0.5532099627297251
I7I48_01415.peak00091	I7I48_01415.peak00091	PTR2	I7I48_01415	JAEVHH010000001:4343888..4344211 (+)	di/tri peptide transporter 2	HISTO_ZL.Contig658.Fgenesh_Neurospora.79.final_new		I7I48_01415	ucsf_hc.01_1.G217B.09999					1.0	-0.13999506743400425	-0.20286200082309758	0.15881852127544893	0.5431497014616264	0.36100945310737176	0.5714321866385241	0.21525879903764492	0.5532099627297251
I7I48_12257.peak00361	I7I48_12257.peak00361		I7I48_12257	JAEVHH010000003:6280244..6280465 (+)	hypothetical protein			I7I48_12257	ucsf_hc.01_1.G217B.04302					1.0	-0.38333940549710754	-0.4221346911594295	-0.3335841453994244	0.25998278380270645	0.0803873083552602	0.17231949914074973	-0.1043947751262075	0.5505826111182259
I7I48_03798.peak00419	I7I48_03798.peak00419		I7I48_03798	JAEVHH010000004:1798281..1798547 (+)	serine/threonine phosphatase	HISTO_LG.Contig392.Fgenesh_histo.32.final_new		I7I48_03798	ucsf_hc.01_1.G217B.07739	Ryp1_ChIP	Ryp2_ChIP	Ryp3_ChIP		1.0	-0.03033682563578588	-0.21450805625380365	0.006090702137928394	0.4802616545559796	0.4167759085620004	0.48724177707936833	0.1909208600742812	0.5410111733163365
I7I48_04136.peak00439	I7I48_04136.peak00439		I7I48_04136	JAEVHH010000004:2718572..2718803 (+)	SH3 domain-containing protein	HISTO_BP.Contig457.eannot.1736.final_new		I7I48_04136	ucsf_hc.01_1.G217B.01003			Ryp3_ChIP		1.0	0.0996495727777944	-0.057817575447486	0.23858438712340235	0.6538534544242547	0.5776114389227098	0.6566189386307795	0.3614167027385758	0.5358891491746777
I7I48_04137.peak00439	I7I48_04137.peak00439		I7I48_04137	JAEVHH010000004:2718572..2718803 (+)	stress response RCI peptide	HISTO_BP.Contig457.eannot.1694.final_new		I7I48_04137	ucsf_hc.01_1.G217B.01004			Ryp3_ChIP		1.0	0.0996495727777944	-0.057817575447486	0.23858438712340235	0.6538534544242547	0.5776114389227098	0.6566189386307795	0.3614167027385758	0.5358891491746777
I7I48_07328.peak00230	I7I48_07328.peak00230		I7I48_07328	JAEVHH010000002:5848185..5848404 (+)	transcriptional activator protein FacB	HISTO_HS.Contig68.Fgenesh_histo.193.final_new	near LTR block	I7I48_07328	ucsf_hc.01_1.G217B.05848					1.0	-0.021701600807773724	0.10404321310459463	0.21391968938254702	0.6119385162099503	0.5905983663689542	0.6933514124773266	0.36535826612259986	0.5332089977922877
I7I48_00210.peak00059	I7I48_00210.peak00059		I7I48_00210	JAEVHH010000001:1090999..1091259 (+)	importin beta-2 subunit	HISTO_AZ.Contig47.Fgenesh_Aspergillus.144.final_new		I7I48_00210	ucsf_hc.01_1.G217B.00523	Ryp1_ChIP				1.0	0.12119641324617314	0.027109799704166382	0.4370834952219338	0.7727735887949699	0.6032837307051362	0.7911148349430065	0.4587603104358977	0.5272608154236131
I7I48_00211.peak00059	I7I48_00211.peak00059		I7I48_00211	JAEVHH010000001:1090999..1091259 (+)	hypothetical protein	HISTO_AZ.Contig47.Fgenesh_Neurospora.106.final_new		I7I48_00211	ucsf_hc.01_1.G217B.00524					1.0	0.12119641324617314	0.027109799704166382	0.4370834952219338	0.7727735887949699	0.6032837307051362	0.7911148349430065	0.4587603104358977	0.5272608154236131
I7I48_04130.peak00438	I7I48_04130.peak00438		I7I48_04130	JAEVHH010000004:2702695..2702868 (+)	hypothetical protein	HISTO_BP.Contig457.Fgenesh_histo.137.final_new		I7I48_04130	ucsf_hc.01_1.G217B.00996					1.0	0.2806188240162111	0.07157041272272402	0.3742058985571479	0.7559054954518581	0.7734828536465814	0.7590610042659943	0.5024740814434194	0.5206847393561169
I7I48_04134.peak00438	I7I48_04134.peak00438		I7I48_04134	JAEVHH010000004:2702695..2702868 (+)	C6 transcription factor	HISTO_BP.Contig457.eannot.1691.final_new		I7I48_04134	ucsf_hc.01_1.G217B.01001	Ryp1_ChIP	Ryp2_ChIP	Ryp3_ChIP		1.0	0.2806188240162111	0.07157041272272402	0.3742058985571479	0.7559054954518581	0.7734828536465814	0.7590610042659943	0.5024740814434194	0.5206847393561169
I7I48_07512.peak00234	I7I48_07512.peak00234		I7I48_07512	JAEVHH010000002:6237352..6237535 (+)	monosaccharide transporter	HISTO_DM.Contig93.eannot.1716.final_new		I7I48_07512	ucsf_hc.01_1.G217B.02343					1.0	-0.2117652954268927	-0.2551682927879263	0.04427134964930968	0.4160008727278435	0.2736780146804014	0.4368121893184247	0.11730480636019337	0.5163844384307263
I7I48_07314.peak00229	I7I48_07314.peak00229		I7I48_07314	JAEVHH010000002:5808915..5809136 (+)	Pi-transporter A-1	HISTO_HS.Contig68.eannot.2162.final_new	near LTR block	I7I48_07314	ucsf_hc.01_1.G217B.05862					1.0	-0.2869185298940281	-0.2255888093098678	-0.07634572183449961	0.5005594451747593	0.13312684270401998	0.29569714947691095	0.05675506271954911	0.5060788327980286
I7I48_09234.peak00516	I7I48_09234.peak00516		I7I48_09234	JAEVHH010000005:2743257..2743763 (+)	sugar transporter	HISTO_ZL.Contig1161a.Fgenesh_Aspergillus.22.final_new		I7I48_09234	ucsf_hc.01_1.G217B.09249					1.0	0.18161495425858476	0.11891739480924113	0.48130542890262484	0.8009917288392371	0.7322991636187961	0.7656720405303391	0.5134667851598038	0.5057083850059738
I7I48_05939.peak00183	I7I48_05939.peak00183		I7I48_05939	JAEVHH010000002:1625075..1625237 (+)	Stb3 superfamily domain-containing protein	HISTO_ZT.Contig174-snap.90.final_new		I7I48_05939	ucsf_hc.01_1.G217B.10640					1.0	-0.0756586388423961	-0.09000088078017898	-0.19952144069673072	0.4457818645934224	0.18007088564509943	0.5117101343691085	0.12873032071472074	0.5009146149756454
I7I48_07192.peak00222	I7I48_07192.peak00222		I7I48_07192	JAEVHH010000002:5531734..5531969 (+)	annexin	HISTO_HS.Contig68.eannot.2008.final_new		I7I48_07192	ucsf_hc.01_1.G217B.05983	Ryp1_ChIP		Ryp3_ChIP		1.0	-0.18915171923104745	-0.011208882205047233	0.17570227034825692	0.5649252598068407	0.33404450945994424	0.5720751172438121	0.2410644259037932	0.4985677391994782
I7I48_06947.peak00215	I7I48_06947.peak00215		I7I48_06947	JAEVHH010000002:4942651..4943042 (+)	hypothetical protein	HISTO_HS.Contig68.Fgenesh_histo.53.final_new		I7I48_06947	ucsf_hc.01_1.G217B.06227					1.0	-0.005934284949457358	-0.06739906813056518	0.20732025806090892	0.5425733718059557	0.4147259004741968	0.6531514636410836	0.29073960681702044	0.4921546103134499
I7I48_06948.peak00215	I7I48_06948.peak00215		I7I48_06948	JAEVHH010000002:4942651..4943042 (+)	hypothetical protein			I7I48_06948	ucsf_hc.01_1.G217B.06225					1.0	-0.005934284949457358	-0.06739906813056518	0.20732025806090892	0.5425733718059557	0.4147259004741968	0.6531514636410836	0.29073960681702044	0.4921546103134499
I7I48_11030.peak00289	I7I48_11030.peak00289	IME2	I7I48_11030	JAEVHH010000003:1241687..1241844 (+)	sporulation protein kinase	HISTO_GL.Contig233.fgenesh_plus.16.final_new		I7I48_11030	ucsf_hc.01_1.G217B.04738					1.0	0.03959594938615707	0.053541861294044035	0.3314004387529368	0.8526250881246878	0.5747694287796439	0.46605202470419127	0.3863307985069435	0.48963609739179503
I7I48_11031.peak00289	I7I48_11031.peak00289		I7I48_11031	JAEVHH010000003:1241687..1241844 (+)	hypothetical protein			I7I48_11031	ucsf_hc.01_1.G217B.04739					1.0	0.03959594938615707	0.053541861294044035	0.3314004387529368	0.8526250881246878	0.5747694287796439	0.46605202470419127	0.3863307985069435	0.48963609739179503
I7I48_10860.peak00285	I7I48_10860.peak00285		I7I48_10860	JAEVHH010000003:735326..735549 (+)	amidase	HISTO_GL.Contig59.Fgenesh_histo.75.final_new		I7I48_10860	ucsf_hc.01_1.G217B.05085					1.0	0.0060175947897669335	0.07651002934845008	0.08631555854041006	0.7354683801664555	0.3433083407156401	0.5472975442094152	0.29915290796168964	0.4857436941376279
I7I48_10862.peak00285	I7I48_10862.peak00285		I7I48_10862	JAEVHH010000003:735326..735549 (+)	hypothetical protein	HISTO_GL.Contig59.Fgenesh_Neurospora.71.final_new		I7I48_10862	ucsf_hc.01_1.G217B.05087					1.0	0.0060175947897669335	0.07651002934845008	0.08631555854041006	0.7354683801664555	0.3433083407156401	0.5472975442094152	0.29915290796168964	0.4857436941376279
I7I48_08046.peak00251	I7I48_08046.peak00251		I7I48_08046	JAEVHH010000002:7498896..7499202 (+)	transketolase TktA	HISTO_DM.Contig933.eannot.1649.final_new		I7I48_08046	ucsf_hc.01_1.G217B.02514	Ryp1_ChIP	Ryp2_ChIP	Ryp3_ChIP		1.0	0.6109576419446787	0.5604953712470798	0.7475766581407124	1.1476789852379197	1.1438956488924394	1.0719440729230003	0.8804247297309717	0.4814963452402963
I7I48_09069.peak00507	I7I48_09069.peak00507		I7I48_09069	JAEVHH010000005:2091562..2091894 (+)	hypothetical protein			I7I48_09069	ucsf_hc.01_1.G217B.04105					1.0	0.2563389389963149	0.2037430252884852	0.35990643988735127	0.7585449526688847	0.5942603667143245	0.8827578038827949	0.5092585879063593	0.47185823969795093
I7I48_08968.peak00502	I7I48_08968.peak00502		I7I48_08968	JAEVHH010000005:1878032..1878216 (+)	DUF3712 superfamily domain-containing protein	HISTO_FE.Contig19.Fgenesh_histo.75.final_new		I7I48_08968	ucsf_hc.01_1.G217B.04004	Ryp1_ChIP		Ryp3_ChIP		1.0	0.2574524703892971	0.2504781233665355	0.5429601452020614	0.8162463277850053	0.7980147588260587	0.8453678143647468	0.5850866066556174	0.46957938733930565
I7I48_03824.peak00421	I7I48_03824.peak00421		I7I48_03824	JAEVHH010000004:1861085..1861234 (+)	hypothetical protein			I7I48_03824	ucsf_hc.01_1.G217B.07713					1.0	-0.019006717413139418	-0.03287404268806038	0.15495735123468357	0.5155904840966206	0.35275837013135125	0.6164135031963371	0.2646398247596321	0.46056192209694174
I7I48_03825.peak00421	I7I48_03825.peak00421		I7I48_03825	JAEVHH010000004:1861085..1861234 (+)	hypothetical protein			I7I48_03825	ucsf_hc.01_1.G217B.07712					1.0	-0.019006717413139418	-0.03287404268806038	0.15495735123468357	0.5155904840966206	0.35275837013135125	0.6164135031963371	0.2646398247596321	0.46056192209694174
I7I48_12285.peak00362	I7I48_12285.peak00362		I7I48_12285	JAEVHH010000003:6336313..6336465 (+)	hypothetical protein	HISTO_FX.Contig167.Fgenesh_histo.71.final_new		I7I48_12285	ucsf_hc.01_1.G217B.04274					1.0	-0.10202237281409343	-0.20638960742554702	-0.059405859412787754	0.30635895154845416	0.23858735021203992	0.4459246538573709	0.10384218599423944	0.4528962650900977
I7I48_12287.peak00362	I7I48_12287.peak00362	OPS1	I7I48_12287	JAEVHH010000003:6336313..6336465 (+)	opsin	HISTO_FX.Contig167.eannot.1335.final_new		I7I48_12287	ucsf_hc.01_1.G217B.04272	Ryp1_ChIP				1.0	-0.10202237281409343	-0.20638960742554702	-0.059405859412787754	0.30635895154845416	0.23858735021203992	0.4459246538573709	0.10384218599423944	0.4528962650900977
I7I48_08207.peak00258	I7I48_08207.peak00258		I7I48_08207	JAEVHH010000002:8057026..8057226 (+)	DUF455 domain-containing protein	HISTO_ZL.Contig1117.Fgenesh_histo.5.final_new	near LTR block	I7I48_08207	ucsf_hc.01_1.G217B.08525	Ryp1_ChIP	Ryp2_ChIP	Ryp3_ChIP	Ryp4_ChIP	1.0	0.168563848918714	0.19460651823438824	0.20315031817733376	0.7538011139901459	0.4351397666132282	0.7280398012568692	0.41388356119844655	0.450219998843269
I7I48_08208.peak00258	I7I48_08208.peak00258	GCD10	I7I48_08208	JAEVHH010000002:8057026..8057226 (+)	tRNA(m1A58)-methyltransferase subunit trm6	HISTO_ZL.Contig1117.eannot.1109.final_new	near LTR block	I7I48_08208	ucsf_hc.01_1.G217B.08526	Ryp1_ChIP	Ryp2_ChIP	Ryp3_ChIP	Ryp4_ChIP	1.0	0.168563848918714	0.19460651823438824	0.20315031817733376	0.7538011139901459	0.4351397666132282	0.7280398012568692	0.41388356119844655	0.450219998843269
I7I48_09036.peak00505	I7I48_09036.peak00505		I7I48_09036	JAEVHH010000005:2032199..2032369 (+)	chromate transporter	HISTO_FE.Contig19.Fgenesh_Aspergillus.128.final_new		I7I48_09036	ucsf_hc.01_1.G217B.04072					1.0	0.2642026869792873	0.03287956389154523	0.45087644932210513	0.7641433444605924	0.638551187054055	0.6902912414614886	0.47349074552817894	0.44834235759439944
I7I48_06961.peak00216	I7I48_06961.peak00216		I7I48_06961	JAEVHH010000002:4972329..4972579 (+)	MOSC domain-containing protein	HISTO_HS.Contig68.Fgenesh_Aspergillus.142.final_new		I7I48_06961	ucsf_hc.01_1.G217B.06211					1.0	0.1883106091047102	0.12527331929320418	0.1507787679739594	0.5897321095082946	0.48376774437260117	0.7273685349822562	0.37753851420583756	0.4455018974970927
I7I48_06966.peak00216	I7I48_06966.peak00216		I7I48_06966	JAEVHH010000002:4972329..4972579 (+)	patatin-like serine hydrolase	HISTO_HS.Contig68.Fgenesh_histo.229.final_new		I7I48_06966	ucsf_hc.01_1.G217B.06208					1.0	0.1883106091047102	0.12527331929320418	0.1507787679739594	0.5897321095082946	0.48376774437260117	0.7273685349822562	0.37753851420583756	0.4455018974970927
I7I48_00737.peak00072	I7I48_00737.peak00072		I7I48_00737	JAEVHH010000001:2406108..2406274 (+)	dynein heavy chain			I7I48_00737	ucsf_hc.01_1.G217B.07624					1.0	0.3276472907135992	0.20832196331650954	0.6368176414126847	0.9078528977157738	0.7685606163355436	0.8193785336883075	0.6114298238637365	0.4410017174322772
I7I48_06991.peak00219	I7I48_06991.peak00219		I7I48_06991	JAEVHH010000002:5047405..5047596 (+)	BKRF1 encodes EBNA-1 protein	HISTO_HS.Contig68.Fgenesh_histo.196.final_new		I7I48_06991	ucsf_hc.01_1.G217B.06183					1.0	0.07026242715135367	0.0861144870617282	0.14044399327257207	0.5969014950342025	0.46761286388093515	0.5482903350555187	0.3182709335760517	0.4386612621616674
I7I48_06993.peak00219	I7I48_06993.peak00219		I7I48_06993	JAEVHH010000002:5047405..5047596 (+)	involucrin repeat protein			I7I48_06993	ucsf_hc.01_1.G217B.06181					1.0	0.07026242715135367	0.0861144870617282	0.14044399327257207	0.5969014950342025	0.46761286388093515	0.5482903350555187	0.3182709335760517	0.4386612621616674
I7I48_04363.peak00442	I7I48_04363.peak00442		I7I48_04363	JAEVHH010000004:3262135..3262349 (+)	ADP-ribosylation factor	HISTO_BP.Contig459.eannot.1511.final_new		I7I48_04363	ucsf_hc.01_1.G217B.01230	Ryp1_ChIP	Ryp2_ChIP	Ryp3_ChIP		1.0	0.28764596174502755	0.04740410159197184	0.19241658181178356	0.4720428622742878	0.6728184147241945	0.6794966436522861	0.3919707609665919	0.43229709183399523
I7I48_04365.peak00442	I7I48_04365.peak00442		I7I48_04365	JAEVHH010000004:3262135..3262349 (+)	F-box domain-containing protein	HISTO_BP.Contig459.eannot.1514.final_new		I7I48_04365	ucsf_hc.01_1.G217B.01232	Ryp1_ChIP	Ryp2_ChIP	Ryp3_ChIP		1.0	0.28764596174502755	0.04740410159197184	0.19241658181178356	0.4720428622742878	0.6728184147241945	0.6794966436522861	0.3919707609665919	0.43229709183399523
I7I48_02586.peak00134	I7I48_02586.peak00134		I7I48_02586	JAEVHH010000001:7444766..7444948 (+)	hypothetical protein	HISTO_KF.Contig597.eannot.1394.final_new		I7I48_02586	ucsf_hc.01_1.G217B.06921					1.0	0.1500914509290574	0.34757205609175157	0.4963194200832721	0.9588652417922181	0.6506034975156467	0.6808399352212964	0.5473819336055403	0.4321085824750266
I7I48_11806.peak00343	I7I48_11806.peak00343		I7I48_11806	JAEVHH010000003:4788607..4788804 (+)	hypothetical protein			I7I48_11806	ucsf_hc.01_1.G217B.12145					1.0	0.38008685908328155	0.2433712368722759	0.4642654799163557	0.8351795427141668	0.7560662542172092	0.7647648599759481	0.5739557054632062	0.42276236034513687
I7I48_11810.peak00343	I7I48_11810.peak00343		I7I48_11810	JAEVHH010000003:4788607..4788804 (+)	MFS transporter	HISTO_ZZ.Contig127c.Fgenesh_histo.70.final_new		I7I48_11810	ucsf_hc.01_1.G217B.12149	Ryp1_ChIP		Ryp3_ChIP		1.0	0.38008685908328155	0.2433712368722759	0.4642654799163557	0.8351795427141668	0.7560662542172092	0.7647648599759481	0.5739557054632062	0.42276236034513687
I7I48_09276.peak00519	I7I48_09276.peak00519		I7I48_09276	JAEVHH010000005:2836987..2837204 (+)	no significant blast hit	HISTO_ZL.Contig1161b.Fgenesh_Aspergillus.98.final_new	near LTR block	I7I48_09276	ucsf_hc.01_1.G217B.09291	Ryp1_ChIP		Ryp3_ChIP		1.0	-0.15194506860768997	-0.18518753475566607	-0.0008671205494432677	0.4416657561211905	0.1592852299426395	0.308421130107436	0.09522873204307777	0.4157906133613551
I7I48_07185.peak00221	I7I48_07185.peak00221	FLG1	I7I48_07185	JAEVHH010000002:5509013..5509243 (+)	developmental protein FluG	HISTO_HS.Contig68.eannot.2023.final_new		I7I48_07185	ucsf_hc.01_1.G217B.05990	Ryp1_ChIP				1.0	-0.04801578653313254	-0.178383357327346	0.14003982040513274	0.46061604986255045	0.24306082679134766	0.44797415418592523	0.17754861789741294	0.4126701180983897
I7I48_03804.peak00420	I7I48_03804.peak00420	OCH1	I7I48_03804	JAEVHH010000004:1807197..1807395 (+)	alpha 1,6 mannosyltransferase	HISTO_LG.Contig392.Fgenesh_histo.28.final_new		I7I48_03804	ucsf_hc.01_1.G217B.07733			Ryp3_ChIP		1.0	-0.03149794846778953	-0.02000467565997399	0.2205487713669405	0.5729102893994431	0.38739381722091126	0.44580765170484804	0.2625263175940632	0.4123552036953418
I7I48_04772.peak00460	I7I48_04772.peak00460		I7I48_04772	JAEVHH010000004:4237422..4237678 (+)	hypothetical protein			I7I48_04772	ucsf_hc.01_1.G217B.03608					1.0	0.023671240648979186	-0.013233717682538004	0.15887832582458516	0.5001401992646389	0.3641182322958989	0.5283121178083205	0.26031439969331416	0.4077515668592774
I7I48_04774.peak00460	I7I48_04774.peak00460		I7I48_04774	JAEVHH010000004:4237422..4237678 (+)	FAD binding domain-containing protein	HISTO_EA.Contig33.Fgenesh_histo.52.final_new		I7I48_04774	ucsf_hc.01_1.G217B.03610					1.0	0.023671240648979186	-0.013233717682538004	0.15887832582458516	0.5001401992646389	0.3641182322958989	0.5283121178083205	0.26031439969331416	0.4077515668592774
I7I48_06627.peak00203	I7I48_06627.peak00203		I7I48_06627	JAEVHH010000002:3217588..3217739 (+)	cytidylyltransferase	HISTO_ZT.Contig181.Fgenesh_Aspergillus.17.final_new		I7I48_06627	ucsf_hc.01_1.G217B.10750					1.0	-0.024009544094552915	0.04442719693502484	0.20210670340773285	0.5115097447353001	0.5182577576376957	0.3971366315189535	0.2749047483566923	0.4014599258812482
I7I48_06628.peak00203	I7I48_06628.peak00203		I7I48_06628	JAEVHH010000002:3217588..3217739 (+)	hypothetical protein			I7I48_06628	ucsf_hc.01_1.G217B.10749					1.0	-0.024009544094552915	0.04442719693502484	0.20210670340773285	0.5115097447353001	0.5182577576376957	0.3971366315189535	0.2749047483566923	0.4014599258812482
I7I48_10051.peak00564	I7I48_10051.peak00564		I7I48_10051	JAEVHH010000006:392310..392472 (+)	hypothetical protein		in LTR block	I7I48_10051	ucsf_hc.01_1.G217B.08550					1.0	-0.08401096482977533	-0.3999836399741793	-0.055214586373112606	0.32019245651450934	-0.06510517322625642	0.40351592998840957	0.019899003683265873	0.3992708014845766
I7I48_00275.peak00060	I7I48_00275.peak00060		I7I48_00275	JAEVHH010000001:1237809..1237985 (+)	hypothetical protein			I7I48_00275	ucsf_hc.01_1.G217B.00588					1.0	-0.09991212881991696	-0.02663673435407199	0.11358241270773828	0.5656544733966441	0.18125417514608833	0.4292709471217887	0.19386885753304509	0.3963820153769239
I7I48_00277.peak00060	I7I48_00277.peak00060		I7I48_00277	JAEVHH010000001:1237809..1237985 (+)	exo-beta-1,3-glucanase Exg0	HISTO_AZ.Contig47.fgenesh_plus.39.final_new		I7I48_00277	ucsf_hc.01_1.G217B.00590					1.0	-0.09991212881991696	-0.02663673435407199	0.11358241270773828	0.5656544733966441	0.18125417514608833	0.4292709471217887	0.19386885753304509	0.3963820153769239
I7I48_01296.peak00087	I7I48_01296.peak00087		I7I48_01296	JAEVHH010000001:4072307..4072475 (+)	hypothetical protein	HISTO_AL.Contig317-snap.44.final_new	near LTR block	I7I48_01296	ucsf_hc.01_1.G217B.00110					1.0	-0.10009345164311645	-0.1951740952816915	0.15236501886591092	0.5068612190983033	0.07829764558202945	0.45083095017203556	0.14884788113224523	0.3929641143037551
I7I48_10162.peak00580	I7I48_10162.peak00580		I7I48_10162	JAEVHH010000006:991420..991700 (+)	hypothetical protein	HISTO_GX.Contig297.Fgenesh_histo.9.final_new	near LTR block	I7I48_10162	ucsf_hc.01_1.G217B.05293					1.0	0.3670070320392915	0.26259890984960144	0.4878811315523428	0.8068884587140401	0.7305422203797793	0.7038068497050858	0.5597874337066902	0.37458348511922307
I7I48_10164.peak00580	I7I48_10164.peak00580		I7I48_10164	JAEVHH010000006:991420..991700 (+)	hypothetical protein		near LTR block	I7I48_10164	ucsf_hc.01_1.G217B.05291					1.0	0.3670070320392915	0.26259890984960144	0.4878811315523428	0.8068884587140401	0.7305422203797793	0.7038068497050858	0.5597874337066902	0.37458348511922307
I7I48_06989.peak00218	I7I48_06989.peak00218		I7I48_06989	JAEVHH010000002:5038601..5038864 (+)	hypothetical protein			I7I48_06989	ucsf_hc.01_1.G217B.06185					1.0	0.4008614003188149	0.3242912322558432	0.646444178791453	1.0080479519969687	0.7830346911944821	0.697235950692912	0.6433192342084123	0.3722405941727505
I7I48_06990.peak00218	I7I48_06990.peak00218		I7I48_06990	JAEVHH010000002:5038601..5038864 (+)	C6 zinc finger domain-containing protein	HISTO_HS.Contig68.Fgenesh_histo.200.final_new		I7I48_06990	ucsf_hc.01_1.G217B.06184			Ryp3_ChIP		1.0	0.4008614003188149	0.3242912322558432	0.646444178791453	1.0080479519969687	0.7830346911944821	0.697235950692912	0.6433192342084123	0.3722405941727505
I7I48_10524.peak00608	I7I48_10524.peak00608		I7I48_10524	JAEVHH010000006:2607197..2607462 (+)	hypothetical protein	HISTO_ZH.Contig107.Fgenesh_Neurospora.10.final_new	near LTR block	I7I48_10524	ucsf_hc.01_1.G217B.08479					1.0	0.19354167289173096	0.19161327408229878	0.49528113645379523	0.7146842505276065	0.539696973591848	0.7323806325769712	0.4778663233540418	0.36877525775620024
I7I48_10526.peak00608	I7I48_10526.peak00608		I7I48_10526	JAEVHH010000006:2607197..2607462 (+)	amino acid permease	HISTO_ZH.Contig107.Fgenesh_histo.15.final_new	near LTR block	I7I48_10526	ucsf_hc.01_1.G217B.08478					1.0	0.19354167289173096	0.19161327408229878	0.49528113645379523	0.7146842505276065	0.539696973591848	0.7323806325769712	0.4778663233540418	0.36877525775620024
I7I48_01043.peak00080	I7I48_01043.peak00080		I7I48_01043	JAEVHH010000001:3216532..3216704 (+)	hypothetical protein	HISTO_ZU.Contig171.eannot.1074.final_new	near LTR block	I7I48_01043	ucsf_hc.01_1.G217B.11004					1.0	0.250293025459259	0.1743158201577758	0.4541597467895051	0.7265557452458054	0.5730063892825994	0.6578113753550064	0.4726903503816585	0.35953497249229033
I7I48_05610.peak00174	I7I48_05610.peak00174		I7I48_05610	JAEVHH010000002:776459..776642 (+)	sugar transporter	HISTO_JG.Contig206.Fgenesh_Aspergillus.16.final_new		I7I48_05610	ucsf_hc.01_1.G217B.06386					1.0	0.34241064338534	0.2167294181660112	0.7138016741026585	0.868863911430082	0.6614443539501829	0.7862240822218952	0.5982456805426949	0.3478635373160501
I7I48_05611.peak00174	I7I48_05611.peak00174		I7I48_05611	JAEVHH010000002:776459..776642 (+)	hypothetical protein			I7I48_05611	ucsf_hc.01_1.G217B.06385					1.0	0.34241064338534	0.2167294181660112	0.7138016741026585	0.868863911430082	0.6614443539501829	0.7862240822218952	0.5982456805426949	0.3478635373160501
I7I48_01247.peak00086	I7I48_01247.peak00086		I7I48_01247	JAEVHH010000001:3962833..3963071 (+)	hypothetical protein	HISTO_AL.Contig317.eannot.1460.final_new		I7I48_01247	ucsf_hc.01_1.G217B.00159	Ryp1_ChIP		Ryp3_ChIP		1.0	-0.09805574644434278	-0.1505357617811588	-0.07376980415635348	0.30570538085292087	0.0611718375939756	0.3081222953623317	0.05877303357122886	0.3324536087303611
I7I48_01251.peak00086	I7I48_01251.peak00086		I7I48_01251	JAEVHH010000001:3962833..3963071 (+)	hypothetical protein			I7I48_01251	ucsf_hc.01_1.G217B.00155					1.0	-0.09805574644434278	-0.1505357617811588	-0.07376980415635348	0.30570538085292087	0.0611718375939756	0.3081222953623317	0.05877303357122886	0.3324536087303611
I7I48_01076.peak00081	I7I48_01076.peak00081		I7I48_01076	JAEVHH010000001:3292821..3292987 (+)	hypothetical protein	HISTO_AAR.Contig2.Fgenesh_Neurospora.2.final_new	near LTR block	I7I48_01076	ucsf_hc.01_1.G217B.00031					1.0	0.13627719623843304	-0.06475105849005602	0.42484766495023396	0.5158021781602271	0.2885940193193388	0.6615108981789238	0.3270468163928501	0.3231777643199596
I7I48_01078.peak00081	I7I48_01078.peak00081		I7I48_01078	JAEVHH010000001:3292821..3292987 (+)	histone-lysine N-methyltransferase	HISTO_AAR.Contig2.Fgenesh_histo.1.final_new	near LTR block	I7I48_01078	ucsf_hc.01_1.G217B.00029					1.0	0.13627719623843304	-0.06475105849005602	0.42484766495023396	0.5158021781602271	0.2885940193193388	0.6615108981789238	0.3270468163928501	0.3231777643199596
I7I48_03781.peak00418	I7I48_03781.peak00418		I7I48_03781	JAEVHH010000004:1742963..1743211 (+)	hypothetical protein	HISTO_LG.Contig392.Fgenesh_histo.94.final_new		I7I48_03781	ucsf_hc.01_1.G217B.07756					1.0	0.036056273542975026	-0.06475105849005602	0.09777004359299712	0.4237385032153874	0.15206625984945443	0.33105541626969703	0.16265590633007582	0.2792616402295409
I7I48_00691.peak00070	I7I48_00691.peak00070		I7I48_00691	JAEVHH010000001:2278427..2278614 (+)	polyamine transporter 1	HISTO_LF.Contig359.Fgenesh_histo.119.final_new		I7I48_00691	ucsf_hc.01_1.G217B.07579					1.0	0.43548060347555473	0.27688836302505127	0.8260248655623538	0.82609141879672	0.656671725049748	0.8843983255387174	0.6509258835746908	0.27625587910740856
I7I48_08046.peak00250	I7I48_08046.peak00250		I7I48_08046	JAEVHH010000002:7497902..7498172 (+)	transketolase TktA	HISTO_DM.Contig933.eannot.1649.final_new		I7I48_08046	ucsf_hc.01_1.G217B.02514	Ryp1_ChIP	Ryp2_ChIP	Ryp3_ChIP		1.0	0.1083785796169392	0.04792571474892415	0.2326709708093131	0.4832939436538616	0.31541793544578933	0.4174789286463536	0.2675276788201968	0.275738514190276
I7I48_04615.peak00452	I7I48_04615.peak00452		I7I48_04615	JAEVHH010000004:3845932..3846233 (+)	hypothetical protein			I7I48_04615	ucsf_hc.01_1.G217B.03451					1.0	0.07661451058503599	0.111337863463287	0.09012637876543939	0.3626692557696519	0.18643606816093294	0.5220328982631387	0.224869495834581	0.264353156459987
I7I48_04617.peak00452	I7I48_04617.peak00452		I7I48_04617	JAEVHH010000004:3845932..3846233 (+)	hypothetical protein	HISTO_EA.Contig33.eannot.1554.final_new		I7I48_04617	ucsf_hc.01_1.G217B.03453					1.0	0.07661451058503599	0.111337863463287	0.09012637876543939	0.3626692557696519	0.18643606816093294	0.5220328982631387	0.224869495834581	0.264353156459987
I7I48_11129.peak00297	I7I48_11129.peak00297		I7I48_11129	JAEVHH010000003:1463309..1463455 (+)	hypothetical protein		transposon	I7I48_11129	ucsf_hc.01_1.G217B.07673					1.0	-0.35061062269687504	-0.1928078152329432	-0.09354188005072306	0.10547754111273067	-0.18806477796951904	0.23069576632349564	-0.08147529808563901	0.26168961581574957
I7I48_00750.peak00073	I7I48_00750.peak00073	PPS1	I7I48_00750	JAEVHH010000001:2444526..2444706 (+)	pps1 dual specificty phosphatase	HISTO_LF.Contig359.eannot.2034.final_new		I7I48_00750	ucsf_hc.01_1.G217B.07637					1.0	0.30373731287673933	0.21535686070267912	0.5869897790233363	0.8280636718700671	0.4471739720234573	0.5543337274231681	0.4892758873199079	0.24116247290464593
I7I48_00751.peak00073	I7I48_00751.peak00073		I7I48_00751	JAEVHH010000001:2444526..2444706 (+)	no significant blast hit, conidia-enriched transcript	HISTO_LF.Contig359.Fgenesh_histo.53.final_new		I7I48_00751	ucsf_hc.01_1.G217B.07638					1.0	0.30373731287673933	0.21535686070267912	0.5869897790233363	0.8280636718700671	0.4471739720234573	0.5543337274231681	0.4892758873199079	0.24116247290464593
I7I48_01488.peak00092	I7I48_01488.peak00092		I7I48_01488	JAEVHH010000001:4506132..4506335 (+)	hypothetical protein	HISTO_ZL.Contig658.eannot.1242.final_new	near LTR block	I7I48_01488	ucsf_hc.01_1.G217B.09926					1.0	0.3879253026377083	0.20370791026126212	0.5662391971028642	0.6577351795749168	0.5016217560458338	0.6724276954050962	0.4982761735046135	0.224637407008004
I7I48_03945.peak00427	I7I48_03945.peak00427		I7I48_03945	JAEVHH010000004:2300992..2301207 (+)	C6 finger domain-containing protein	HISTO_BP.Contig457.Fgenesh_Aspergillus.53.final_new		I7I48_03945	ucsf_hc.01_1.G217B.00813					1.0	-0.022357073350120826	0.025632916691328167	0.24204827529917217	0.30123830756654435	0.21006953856227106	0.39284259652921205	0.19157909354973449	0.2196087746725493
I7I48_01162.peak00085	I7I48_01162.peak00085		I7I48_01162	JAEVHH010000001:3799280..3799483 (+)	SAP domain-containing protein			I7I48_01162	ucsf_hc.01_1.G217B.00244					1.0	0.08259636062467135	0.014990745696230046	0.3798604434958892	0.47676955707710633	0.19724655483114018	0.41356731470464025	0.2608384960716129	0.2033786255986987
I7I48_01164.peak00085	I7I48_01164.peak00085		I7I48_01164	JAEVHH010000001:3799280..3799483 (+)	hypothetical protein	HISTO_AL.Contig317.eannot.1534.final_new		I7I48_01164	ucsf_hc.01_1.G217B.00242					1.0	0.08259636062467135	0.014990745696230046	0.3798604434958892	0.47676955707710633	0.19724655483114018	0.41356731470464025	0.2608384960716129	0.2033786255986987
I7I48_07710.peak00239	I7I48_07710.peak00239		I7I48_07710	JAEVHH010000002:6714923..6715085 (+)	alkaline ceramidase	HISTO_DM.Contig936.Fgenesh_histo.43.final_new		I7I48_07710	ucsf_hc.01_1.G217B.02848					1.0	0.622041141073695	0.4237302395840078	1.0157902648345556	0.8889774592008086	0.7150253941550269	1.0047728242293674	0.7783895538462435	0.18240467736431465
I7I48_07457.peak00233	I7I48_07457.peak00233		I7I48_07457	JAEVHH010000002:6133795..6133985 (+)	hypothetical protein	HISTO_DM.Contig93-snap.125.final_new	near LTR block	I7I48_07457	ucsf_hc.01_1.G217B.02397					1.0	0.008516691832788581	0.04503982256206063	0.16404938097445054	0.2961477129809311	0.07765113199698215	0.3196118978318656	0.1518361063631798	0.15860161581349305
I7I48_07458.peak00233	I7I48_07458.peak00233		I7I48_07458	JAEVHH010000002:6133795..6133985 (+)	hypothetical protein	HISTO_DM.Contig93.Fgenesh_histo.44.final_new	near LTR block	I7I48_07458	ucsf_hc.01_1.G217B.02396					1.0	0.008516691832788581	0.04503982256206063	0.16404938097445054	0.2961477129809311	0.07765113199698215	0.3196118978318656	0.1518361063631798	0.15860161581349305
I7I48_09909.peak00557	I7I48_09909.peak00557		I7I48_09909	JAEVHH010000006:88001..88213 (+)	no significant blast hit	HISTO_LJ.Contig29.Fgenesh_histo.2.final_new	in LTR block	I7I48_09909	ucsf_hc.01_1.G217B.08023					1.0	-0.13218109478308526	-0.10883282864300414	-0.06066750797669851	0.04172549493326949	-0.07268038798686005	0.08331935543520341	-0.041552828170195844	0.11801529792813359
I7I48_09909.peak00556	I7I48_09909.peak00556		I7I48_09909	JAEVHH010000006:87402..87909 (+)	no significant blast hit	HISTO_LJ.Contig29.Fgenesh_histo.2.final_new	in LTR block	I7I48_09909	ucsf_hc.01_1.G217B.08023					1.0	-0.16599046055714495	-0.0873670232875311	-0.1339321220791252	0.01147746617159262	-0.0784491669162104	0.030383604083980442	-0.0706462837640731	0.1169005030877213
I7I48_00696.peak00071	I7I48_00696.peak00071		I7I48_00696	JAEVHH010000001:2294142..2294345 (+)	increased rDNA silencing protein	HISTO_LF.Contig359-snap.197.final_new		I7I48_00696	ucsf_hc.01_1.G217B.07584					1.0	0.11813173861334159	0.08415722853212804	0.27944166053392494	0.35935252543775664	0.22384076484285376	0.23487658575449177	0.21663341728574945	0.11211308278523585
I7I48_03140.peak00666	I7I48_03140.peak00666		I7I48_03140	JAEVHH010000007:1481948..1482199 (+)	hypothetical protein	HISTO_ZU.Contig65.Fgenesh_Aspergillus.98.final_new	in LTR block	I7I48_03140	ucsf_hc.01_1.G217B.11428					1.0	0.05475349293632603	0.03251010083089001	0.07832167785281374	0.1485095564761656	0.05866307001604931	0.14514666982317737	0.086317427989237	0.06224467489845416
I7I48_09539.peak00528	I7I48_09539.peak00528		I7I48_09539	JAEVHH010000005:3436851..3437017 (+)	aminopeptidase	HISTO_ZL.Contig1161c.Fgenesh_Aspergillus.14.final_new		I7I48_09539	ucsf_hc.01_1.G217B.09554					1.0	0.27420527592453614	-0.04355269768687775	0.17869916667937313	0.1458839871089057	0.033086708274365106	0.22797362778195462	0.13604934468037616	-0.0008024739172686757
I7I48_03140.peak00668	I7I48_03140.peak00668		I7I48_03140	JAEVHH010000007:1484419..1484614 (+)	hypothetical protein	HISTO_ZU.Contig65.Fgenesh_Aspergillus.98.final_new	in LTR block	I7I48_03140	ucsf_hc.01_1.G217B.11428					1.0	0.07700991102927413	0.1554247011771429	0.090733396149	0.0764775204646102	0.019540956755583316	0.1598671177041786	0.09650893387996487	-0.02242747114368164
I7I48_03140.peak00667	I7I48_03140.peak00667		I7I48_03140	JAEVHH010000007:1482543..1483158 (+)	hypothetical protein	HISTO_ZU.Contig65.Fgenesh_Aspergillus.98.final_new	in LTR block	I7I48_03140	ucsf_hc.01_1.G217B.11428					1.0	0.11691080262140474	-0.024621925341717588	0.07628893163769623	0.010087489596077637	0.03653257144906363	0.029553574834668028	0.040791907466198776	-0.030801391012524694
I7I48_00003.peak00034	I7I48_00003.peak00034		I7I48_00003	JAEVHH010000001:54413..54622 (+)	histone H3	HISTO_ZB.Contig20.Fgenesh_histo.2.final_new	in LTR block	I7I48_00003	ucsf_hc.01_1.G217B.08169					1.0	0.10100240657738824	0.10092697185207034	0.14831067172581536	0.07691089307888022	-0.049321724260783295	0.026123340835231712	0.0673254266347671	-0.09884251350064843
I7I48_11232.peak00307	I7I48_11232.peak00307		I7I48_11232	JAEVHH010000003:2388618..2389036 (+)	hypothetical protein		in LTR block	I7I48_11232	ucsf_hc.01_1.G217B.00347					1.0	0.23451016646964296	0.18684089443947804	0.18995009582469136	0.10317357789248227	0.13751037899270235	0.052731035601780274	0.15078602487012954	-0.10596205474894915
I7I48_11234.peak00307	I7I48_11234.peak00307		I7I48_11234	JAEVHH010000003:2388618..2389036 (+)	histone H3	HISTO_AQ.Contig96.Fgenesh_histo.1.final_new	in LTR block	I7I48_11234	ucsf_hc.01_1.G217B.00345					1.0	0.23451016646964296	0.18684089443947804	0.18995009582469136	0.10317357789248227	0.13751037899270235	0.052731035601780274	0.15078602487012954	-0.10596205474894915
I7I48_10070.peak00571	I7I48_10070.peak00571		I7I48_10070	JAEVHH010000006:618273..618518 (+)	hypothetical protein		in LTR block	I7I48_10070	ucsf_hc.01_1.G217B.00020					1.0	0.39481442853801063	0.0768734149987601	0.2413542745489261	0.09147940119231479	0.11839978920249083	0.14889699842659998	0.17863638448451707	-0.11808864308809708
I7I48_12344.peak00363	I7I48_12344.peak00363		I7I48_12344	JAEVHH010000003:6614027..6614319 (+)	hypothetical protein	HISTO_ZQ.Contig188.Fgenesh_Neurospora.16.final_new	in LTR block	I7I48_12344	ucsf_hc.01_1.G217B.10075					1.0	0.21313543354020714	0.19519197080914719	0.428949336490668	0.31001160549652695	-0.18432488870007546	0.3211157747955853	0.2140132054053432	-0.13015808308266186
I7I48_11125.peak00296	I7I48_11125.peak00296		I7I48_11125	JAEVHH010000003:1459527..1459787 (+)	chitin synthase	HISTO_GL.Contig286.fgenesh_plus.8.final_new	near LTR block	I7I48_11125	ucsf_hc.01_1.G217B.04811	Ryp1_ChIP	Ryp2_ChIP	Ryp3_ChIP		1.0	0.3254078161862941	0.26185065747993586	0.2910549695255462	0.15172989315068275	0.1647131048636976	0.16498072176167633	0.2266228604946388	-0.1322965744719065
I7I48_11129.peak00296	I7I48_11129.peak00296		I7I48_11129	JAEVHH010000003:1459527..1459787 (+)	hypothetical protein		transposon	I7I48_11129	ucsf_hc.01_1.G217B.07673					1.0	0.3254078161862941	0.26185065747993586	0.2910549695255462	0.15172989315068275	0.1647131048636976	0.16498072176167633	0.2266228604946388	-0.1322965744719065
I7I48_12344.peak00367	I7I48_12344.peak00367		I7I48_12344	JAEVHH010000003:6621257..6621421 (+)	hypothetical protein	HISTO_ZQ.Contig188.Fgenesh_Neurospora.16.final_new	in LTR block	I7I48_12344	ucsf_hc.01_1.G217B.10075					1.0	0.3659801953277477	0.2914539923009656	0.43918363521068615	0.32662594079990015	-0.0588327905704058	0.4004357654225652	0.2941411230819098	-0.14279630239577998
I7I48_05210.peak00474	I7I48_05210.peak00474		I7I48_05210	JAEVHH010000004:5734696..5734849 (+)	hypothetical protein		transposon	I7I48_05210	ucsf_hc.01_1.G217B.05800					1.0	0.43119275654187783	0.39486572283001975	0.4940092593960712	0.13951446223317898	0.2920926802523005	0.4505685525283174	0.36704057229696097	-0.14596401458472397
I7I48_05211.peak00474	I7I48_05211.peak00474		I7I48_05211	JAEVHH010000004:5734696..5734849 (+)	hypothetical protein		near LTR block	I7I48_05211	ucsf_hc.01_1.G217B.05799					1.0	0.43119275654187783	0.39486572283001975	0.4940092593960712	0.13951446223317898	0.2920926802523005	0.4505685525283174	0.36704057229696097	-0.14596401458472397
I7I48_08019.peak00242	I7I48_08019.peak00242		I7I48_08019	JAEVHH010000002:7426685..7426856 (+)	DUF202 superfamily domain-containing protein	HISTO_DM.Contig933.eannot.1694.final_new	near LTR block	I7I48_08019	ucsf_hc.01_1.G217B.02541					1.0	0.3786569002525113	0.19816855620420448	0.2954067261572757	0.09717172705355459	0.12338969776553732	0.18858293348055688	0.21356275681894005	-0.1543626081047809
I7I48_08019.peak00246	I7I48_08019.peak00246		I7I48_08019	JAEVHH010000002:7428476..7429008 (+)	DUF202 superfamily domain-containing protein	HISTO_DM.Contig933.eannot.1694.final_new	near LTR block	I7I48_08019	ucsf_hc.01_1.G217B.02541					1.0	0.42859115522960267	0.21797219700953796	0.17844954177026318	0.021090073300916723	0.13868392365355464	0.1785490677950301	0.19388932645981755	-0.16222994308663408
I7I48_08019.peak00245	I7I48_08019.peak00245		I7I48_08019	JAEVHH010000002:7428119..7428296 (+)	DUF202 superfamily domain-containing protein	HISTO_DM.Contig933.eannot.1694.final_new	near LTR block	I7I48_08019	ucsf_hc.01_1.G217B.02541					1.0	0.39381910008354803	0.08962245247883549	0.16790729162571116	0.09374245270088388	0.02985432878195815	0.033289515742112696	0.1347058569021749	-0.16482084898771332
I7I48_00929.peak00074	I7I48_00929.peak00074		I7I48_00929	JAEVHH010000001:2886794..2886980 (+)	hypothetical protein		transposon	I7I48_00929	ucsf_hc.01_1.G217B.04612					1.0	0.4544730137374646	0.04977991839585416	0.4920064272121898	0.06947767417488548	0.23220373342118594	0.19916768412172292	0.24951807517721716	-0.16513675587590476
I7I48_00930.peak00074	I7I48_00930.peak00074		I7I48_00930	JAEVHH010000001:2886794..2886980 (+)	beta-glucosidase, mycelia-enriched transcript	HISTO_GI.Contig382.Fgenesh_histo.56.final_new	near LTR block	I7I48_00930	ucsf_hc.01_1.G217B.04613	Ryp1_ChIP				1.0	0.4544730137374646	0.04977991839585416	0.4920064272121898	0.06947767417488548	0.23220373342118594	0.19916768412172292	0.24951807517721716	-0.16513675587590476
I7I48_09904.peak00553	I7I48_09904.peak00553		I7I48_09904	JAEVHH010000006:39123..39353 (+)	hypothetical protein		in LTR block	I7I48_09904	ucsf_hc.01_1.G217B.08018					1.0	0.45343024563458845	0.3728942514168473	0.2754212454271545	0.18956449747051884	0.19103542073202084	0.22060820839523387	0.28382564484606065	-0.16684587196027226
I7I48_12344.peak00366	I7I48_12344.peak00366		I7I48_12344	JAEVHH010000003:6616761..6617599 (+)	hypothetical protein	HISTO_ZQ.Contig188.Fgenesh_Neurospora.16.final_new	in LTR block	I7I48_12344	ucsf_hc.01_1.G217B.10075					1.0	0.26568068189354177	0.21969154472903996	0.4844219518885371	0.40178877342638497	-0.16521297666777057	0.22428342654458788	0.2384422336357202	-0.1696449850693055
I7I48_05345.peak00484	I7I48_05345.peak00484		I7I48_05345	JAEVHH010000004:6345012..6345236 (+)	flavin-containing monooxygenase	HISTO_ER.Contig17.Fgenesh_histo.37.final_new	in LTR block	I7I48_05345	ucsf_hc.01_1.G217B.03667					1.0	0.5516338967350374	0.30396282655148565	0.2657064919418559	0.1402475280417005	0.22181163746121335	0.2330878048821473	0.2860750309355733	-0.17538541494777254
I7I48_11927.peak00352	I7I48_11927.peak00352		I7I48_11927	JAEVHH010000003:5282048..5282219 (+)	hypothetical protein	HISTO_DU.Contig204.Fgenesh_Neurospora.16.final_new	in LTR block	I7I48_11927	ucsf_hc.01_1.G217B.03142					1.0	0.5149611142344754	0.2715497701838697	0.2340975713201776	0.07633770411126206	0.16635902265686098	0.24701847594548831	0.25172060974202237	-0.17696441767497045
I7I48_09818.peak00535	I7I48_09818.peak00535		I7I48_09818	JAEVHH010000005:4099430..4099610 (+)	hypothetical protein	HISTO_ER.Contig17.Fgenesh_Neurospora.72.final_new	near LTR block	I7I48_09818	ucsf_hc.01_1.G217B.03674					1.0	0.14369690036627114	0.18765244846297258	0.12529147085198322	0.11799641861485544	-0.14529649236378517	-0.0534295532378537	0.06265186544907392	-0.1791234822226701
I7I48_02703.peak00142	I7I48_02703.peak00142		I7I48_02703	JAEVHH010000001:7960231..7960386 (+)	no significant blast hit	HISTO_GI.Contig382-snap.77.final_new	in LTR block	I7I48_02703	ucsf_hc.01_1.G217B.04676					1.0	0.4452584777036601	0.34107159083634475	0.44972499598014726	0.1636837263728157	0.17718680554789645	0.3555860680547669	0.3220852774159385	-0.17986615484822438
I7I48_00003.peak00033	I7I48_00003.peak00033		I7I48_00003	JAEVHH010000001:53380..53543 (+)	histone H3	HISTO_ZB.Contig20.Fgenesh_histo.2.final_new	in LTR block	I7I48_00003	ucsf_hc.01_1.G217B.08169					1.0	0.20968425989727701	0.2392954406566935	0.133837226845275	-0.044510717748635464	-0.05156839862084306	0.12648323022023966	0.1022035068750011	-0.18413760451616146
I7I48_07221.peak00224	I7I48_07221.peak00224		I7I48_07221	JAEVHH010000002:5610029..5610300 (+)	hypothetical protein	HISTO_HS.Contig68.Fgenesh_histo.309.final_new		I7I48_07221	ucsf_hc.01_1.G217B.05954					1.0	0.4535099914612586	0.5482947034982765	0.3253954647409938	0.15787279012059963	0.29988753697270387	0.2971497632682272	0.34701837501034327	-0.1907633564463328
I7I48_00003.peak00038	I7I48_00003.peak00038		I7I48_00003	JAEVHH010000001:62031..62486 (+)	histone H3	HISTO_ZB.Contig20.Fgenesh_histo.2.final_new	in LTR block	I7I48_00003	ucsf_hc.01_1.G217B.08169					1.0	0.4870628847588572	0.24716680612518827	0.27817786296741565	0.10121304361538153	0.21849593227257103	0.12017938797489436	0.24204931961905135	-0.19083972999620477
I7I48_11250.peak00310	I7I48_11250.peak00310		I7I48_11250	JAEVHH010000003:2634127..2634334 (+)	serine/threonine phosphatase	HISTO_LY.Contig16.Fgenesh_histo.15.final_new	in LTR block	I7I48_11250	ucsf_hc.01_1.G217B.08107					1.0	0.5053578563901571	0.2238893352980057	0.26912883024400314	0.12930363792382837	0.11530307388851657	0.17685752239663455	0.2366400426901909	-0.19230392924106213
I7I48_11451.peak00323	I7I48_11451.peak00323	RAD51	I7I48_11451	JAEVHH010000003:3736470..3736649 (+)	uvsC	HISTO_ZZ.Contig127a.eannot.1347.final_new	near LTR block	I7I48_11451	ucsf_hc.01_1.G217B.11793					1.0	0.6240279890060361	0.2146667410813451	0.4743364210219372	0.20959542088238892	0.2617238490099747	0.26368044567645166	0.34133847777968895	-0.19267714518016774
I7I48_10286.peak00593	I7I48_10286.peak00593		I7I48_10286	JAEVHH010000006:1578620..1578863 (+)	hypothetical protein		transposon	I7I48_10286	ucsf_hc.01_1.G217B.04223					1.0	0.5987451188240098	0.20203548220484524	0.2950054759694887	0.1209140510989396	0.3334465365534811	0.06088830929587585	0.2685058289911067	-0.1935123933500157
I7I48_09904.peak00552	I7I48_09904.peak00552		I7I48_09904	JAEVHH010000006:37988..38165 (+)	hypothetical protein		in LTR block	I7I48_09904	ucsf_hc.01_1.G217B.08018					1.0	0.5647126164573848	0.23843049560200524	0.2804847147689866	0.060250959877430565	0.2155037370989985	0.21021517663587763	0.2615996167401139	-0.19921931773869003
I7I48_08019.peak00244	I7I48_08019.peak00244		I7I48_08019	JAEVHH010000002:7427581..7427867 (+)	DUF202 superfamily domain-containing protein	HISTO_DM.Contig933.eannot.1694.final_new	near LTR block	I7I48_08019	ucsf_hc.01_1.G217B.02541					1.0	0.408208170639657	0.25736022413685655	0.28381875188206385	0.14650089254928533	0.18644972687686456	0.0026702806837207715	0.21416800779474132	-0.2045887488495689
I7I48_09826.peak00536	I7I48_09826.peak00536		I7I48_09826	JAEVHH010000005:4350447..4350623 (+)	proteasome component C1	HISTO_BQ.Contig243.Fgenesh_histo.7.final_new	near LTR block	I7I48_09826	ucsf_hc.01_1.G217B.01362					1.0	0.5544814083555214	0.2631002576199012	0.25484388060426033	0.14888400689334458	0.2718934368292183	0.03313659878390185	0.2543899315143579	-0.20617050135773937
I7I48_10506.peak00606	I7I48_10506.peak00606		I7I48_10506	JAEVHH010000006:2562018..2562203 (+)	MFS transporter	HISTO_ZH.Contig107.genewise.17.final_new	in LTR block	I7I48_10506	ucsf_hc.01_1.G217B.08498					1.0	0.5995812784606345	0.3967197054208397	0.4403181465155763	0.23465471749709021	0.2508136525452993	0.3279009982439258	0.37499808311389426	-0.20774992070357834
I7I48_09913.peak00559	I7I48_09913.peak00559		I7I48_09913	JAEVHH010000006:144627..145165 (+)	hypothetical protein		near LTR block	I7I48_09913	ucsf_hc.01_1.G217B.08683					1.0	0.43451831940136576	0.30349222930984643	0.2852491429009152	0.08367724578409863	0.19666300003521697	0.11209872371658991	0.2359497768580055	-0.21027357402540733
I7I48_04890.peak00463	I7I48_04890.peak00463		I7I48_04890	JAEVHH010000004:4759184..4759384 (+)	choline transporter superfamily domain-containing protein	HISTO_ZW.Contig284.Fgenesh_histo.2.final_new	in LTR block	I7I48_04890	ucsf_hc.01_1.G217B.11507					1.0	0.5106170359364868	0.2603443154759896	0.24988152478017311	0.04474909877061539	0.22683416878636176	0.11141930717859638	0.23397424182137053	-0.21261343381902537
I7I48_02113.peak00113	I7I48_02113.peak00113		I7I48_02113	JAEVHH010000001:6112036..6112388 (+)	hypothetical protein	HISTO_ZE.Contig158.Fgenesh_histo.31.final_new	near LTR block	I7I48_02113	ucsf_hc.01_1.G217B.08328					1.0	0.44881266818258814	0.20442952591084784	0.24505109924816892	0.05582477360099347	0.11337710265353396	0.08588260046284979	0.19222962834316368	-0.21440293887474254
I7I48_11199.peak00301	I7I48_11199.peak00301	VEG136	I7I48_11199	JAEVHH010000003:1891287..1891441 (+)	VEG136 protein	HISTO_DF.Contig537.eannot.1352.final_new	in LTR block	I7I48_11199	ucsf_hc.01_1.G217B.01954					1.0	0.7281852202973282	0.2739813894229698	0.32345772174055787	0.24694417123587153	0.17592331542986916	0.25717328755728874	0.3342775176139809	-0.21519451907927553
I7I48_02763.peak00645	I7I48_02763.peak00645		I7I48_02763	JAEVHH010000007:219958..220118 (+)	esterase/lipase superfamily domain-containing protein	HISTO_ZU.Contig65-snap.3.final_new	near LTR block	I7I48_02763	ucsf_hc.01_1.G217B.11053					1.0	0.5999586429954216	0.3106306826721271	0.2514290290966734	0.07723918581308653	0.20914357231955827	0.22825217657790775	0.27944221491246246	-0.21579447335122323
I7I48_12344.peak00365	I7I48_12344.peak00365		I7I48_12344	JAEVHH010000003:6615823..6616506 (+)	hypothetical protein	HISTO_ZQ.Contig188.Fgenesh_Neurospora.16.final_new	in LTR block	I7I48_12344	ucsf_hc.01_1.G217B.10075					1.0	0.340807773140857	0.315595476237847	0.596912517496524	0.3574845779628286	-0.10151937796519661	0.3391811595893133	0.3080770210770289	-0.21938980242942754
I7I48_00003.peak00037	I7I48_00003.peak00037		I7I48_00003	JAEVHH010000001:61087..61506 (+)	histone H3	HISTO_ZB.Contig20.Fgenesh_histo.2.final_new	in LTR block	I7I48_00003	ucsf_hc.01_1.G217B.08169					1.0	0.5016027042304776	0.31175559719221646	0.4490503214656486	0.2016297722998125	0.26573349222516307	0.1330192719461828	0.3104651932265835	-0.22067536213906144
I7I48_00976.peak00077	I7I48_00976.peak00077		I7I48_00976	JAEVHH010000001:3001978..3002131 (+)	phosphotransferase enzyme family protein	HISTO_GI.Contig382-snap.70.final_new	near LTR block	I7I48_00976	ucsf_hc.01_1.G217B.04658					1.0	0.18235915356727528	0.3212183982062201	0.195136906759521	0.0761213254908859	0.002234987030751423	-0.04564886377084565	0.12190365121396801	-0.22200233659407492
I7I48_00929.peak00075	I7I48_00929.peak00075		I7I48_00929	JAEVHH010000001:2887149..2887295 (+)	hypothetical protein		transposon	I7I48_00929	ucsf_hc.01_1.G217B.04612					1.0	0.43603050106776853	0.1867877085059081	0.42920522422473506	0.14366094076432412	0.07537569285616263	0.15947765943515524	0.2384229544756756	-0.22450304691425654
I7I48_00930.peak00075	I7I48_00930.peak00075		I7I48_00930	JAEVHH010000001:2887149..2887295 (+)	beta-glucosidase, mycelia-enriched transcript	HISTO_GI.Contig382.Fgenesh_histo.56.final_new	near LTR block	I7I48_00930	ucsf_hc.01_1.G217B.04613	Ryp1_ChIP				1.0	0.43603050106776853	0.1867877085059081	0.42920522422473506	0.14366094076432412	0.07537569285616263	0.15947765943515524	0.2384229544756756	-0.22450304691425654
I7I48_08019.peak00243	I7I48_08019.peak00243		I7I48_08019	JAEVHH010000002:7427094..7427349 (+)	DUF202 superfamily domain-containing protein	HISTO_DM.Contig933.eannot.1694.final_new	near LTR block	I7I48_08019	ucsf_hc.01_1.G217B.02541					1.0	0.45320357041469395	0.34928561172271266	0.37648380356433275	0.13400880383737368	0.1864046259361718	0.17942003646445603	0.2798010753232901	-0.2263798398212459
I7I48_02763.peak00644	I7I48_02763.peak00644		I7I48_02763	JAEVHH010000007:217435..217597 (+)	esterase/lipase superfamily domain-containing protein	HISTO_ZU.Contig65-snap.3.final_new	near LTR block	I7I48_02763	ucsf_hc.01_1.G217B.11053					1.0	0.6796703920286931	0.40582111775244145	0.3379242247286314	0.2616279837593031	0.2672986468535672	0.20925650174530652	0.36026647781132376	-0.228410867383863
I7I48_11785.peak00341	I7I48_11785.peak00341	HPD1	I7I48_11785	JAEVHH010000003:4723604..4724191 (+)	4-hydroxyphenylpyruvate dioxygenase	HISTO_ZZ.Contig127c.eannot.1604.final_new		I7I48_11785	ucsf_hc.01_1.G217B.12124					1.0	0.4436819455693055	0.22824454478480882	0.23932428902412317	-0.006848929506063639	0.17334957982709343	0.05732697685081822	0.18917973442501426	-0.22914105073546315
I7I48_10561.peak00612	I7I48_10561.peak00612		I7I48_10561	JAEVHH010000006:2745173..2749144 (+)	hypothetical protein		transposon	I7I48_10561	ucsf_hc.01_1.G217B.08443					1.0	0.5017387431037341	0.3176721412839373	0.3718014260383684	0.1408292144236729	0.17057044650474706	0.18855770315858056	0.28186161241884006	-0.23041831544634642
I7I48_00976.peak00078	I7I48_00976.peak00078		I7I48_00976	JAEVHH010000001:3004259..3004473 (+)	phosphotransferase enzyme family protein	HISTO_GI.Contig382-snap.70.final_new	near LTR block	I7I48_00976	ucsf_hc.01_1.G217B.04658					1.0	0.35271657452050253	0.07609352590185281	0.12815585901328896	-0.05311181286746014	0.03637813707428972	-0.13340765496514773	0.06780410477955436	-0.23570243006465416
I7I48_10087.peak00577	I7I48_10087.peak00577		I7I48_10087	JAEVHH010000006:803896..804099 (+)	malate dehydrogenase	HISTO_GX.Contig297.Fgenesh_histo.102.final_new	in LTR block	I7I48_10087	ucsf_hc.01_1.G217B.05368					1.0	0.5400612837575995	0.31995974056710275	0.3555515306412058	0.06229113358161609	0.20361121196906518	0.24152507637101728	0.2871666628146011	-0.23604837768140322
I7I48_03133.peak00663	I7I48_03133.peak00663		I7I48_03133	JAEVHH010000007:1421901..1422351 (+)	C6 zinc finger domain-containing protein	HISTO_ZU.Contig65.fgenesh_plus.68.final_new	in LTR block	I7I48_03133	ucsf_hc.01_1.G217B.11421					1.0	0.4918409011587659	0.3824296683073656	0.3149367941608241	0.05239796917110562	0.2163574028285744	0.2041346804119294	0.2770162360064275	-0.23877243707178206
I7I48_02703.peak00144	I7I48_02703.peak00144		I7I48_02703	JAEVHH010000001:7961005..7961238 (+)	no significant blast hit	HISTO_GI.Contig382-snap.77.final_new	in LTR block	I7I48_02703	ucsf_hc.01_1.G217B.04676					1.0	0.5287095897014857	0.25247631626337885	0.22679302315572936	0.1702917902036022	0.10884809701990772	0.007602872078463108	0.2157869480704278	-0.2404120566062069
I7I48_10506.peak00605	I7I48_10506.peak00605		I7I48_10506	JAEVHH010000006:2560686..2561186 (+)	MFS transporter	HISTO_ZH.Contig107.genewise.17.final_new	in LTR block	I7I48_10506	ucsf_hc.01_1.G217B.08498					1.0	0.4817214616696335	0.20223254207878927	0.2196456179358537	0.07109011249649688	0.06252823142342634	0.047876856818461766	0.1808491370704436	-0.2407014736486305
I7I48_03273.peak00407	I7I48_03273.peak00407		I7I48_03273	JAEVHH010000004:487793..488401 (+)	phosphotransferase enzyme family protein	HISTO_DF.Contig537.eannot.1369.final_new	in LTR block	I7I48_03273	ucsf_hc.01_1.G217B.02052					1.0	0.48986764116469894	0.30548329329621493	0.3454727956708006	0.11138036394440054	0.17127108207347663	0.12124321258463966	0.2574530647890385	-0.24564302384306586
I7I48_02729.peak00640	I7I48_02729.peak00640	ATP11	I7I48_02729	JAEVHH010000007:68373..68678 (+)	F1 ATPase assembly protein	HISTO_AL.Contig320.eannot.1101.final_new	in LTR block	I7I48_02729	ucsf_hc.01_1.G217B.00332					1.0	0.5170660770347768	0.1221221144485084	0.32044492301938	0.05752226478813027	0.10597985505547691	0.05036121711285135	0.19558274190985395	-0.24858992584873557
I7I48_05373.peak00165	I7I48_05373.peak00165		I7I48_05373	JAEVHH010000002:61716..61884 (+)	hypothetical protein	HISTO_JG.Contig206.eannot.1591.final_new	in LTR block	I7I48_05373	ucsf_hc.01_1.G217B.00014					1.0	0.5611270509207797	0.31020157733572307	0.4459652201962232	0.1536378701299077	0.23193897420267406	0.18552755667418774	0.3147330415765826	-0.24872981581531886
I7I48_10561.peak00611	I7I48_10561.peak00611		I7I48_10561	JAEVHH010000006:2743856..2744816 (+)	hypothetical protein		transposon	I7I48_10561	ucsf_hc.01_1.G217B.08443					1.0	0.4980988516359093	0.38757306999076735	0.42530709961352686	0.17043225623692937	0.1083565427758153	0.2806187916853624	0.31173110198971843	-0.2505238101806988
I7I48_02703.peak00141	I7I48_02703.peak00141		I7I48_02703	JAEVHH010000001:7959787..7960022 (+)	no significant blast hit	HISTO_GI.Contig382-snap.77.final_new	in LTR block	I7I48_02703	ucsf_hc.01_1.G217B.04676					1.0	0.5346917477166115	0.4085373608226399	0.312796412630608	0.0959219654764325	0.3239472549985869	0.06717213831173285	0.2905111466594353	-0.25632805412770243
I7I48_11931.peak00353	I7I48_11931.peak00353		I7I48_11931	JAEVHH010000003:5298112..5298335 (+)	hypothetical protein		transposon	I7I48_11931	ucsf_hc.01_1.G217B.03146					1.0	0.6142031460977406	0.37502203437677284	0.41143052249675915	0.2979920021945608	0.21035366948309542	0.12164063150456839	0.3384403343589162	-0.2568897999296827
I7I48_05373.peak00167	I7I48_05373.peak00167		I7I48_05373	JAEVHH010000002:70046..70221 (+)	hypothetical protein	HISTO_JG.Contig206.eannot.1591.final_new	in LTR block	I7I48_05373	ucsf_hc.01_1.G217B.00014					1.0	0.4658825897979604	0.3565917241591533	0.3159964306689005	0.07246153261370658	0.09598295476923968	0.1933674488366779	0.250047113474273	-0.2588862694687966
I7I48_02452.peak00124	I7I48_02452.peak00124		I7I48_02452	JAEVHH010000001:7108641..7108815 (+)	hypothetical protein	HISTO_KF.Contig601.Fgenesh_Aspergillus.50.final_new	transposon	I7I48_02452	ucsf_hc.01_1.G217B.07196					1.0	0.5984947825960591	0.2343449610829823	0.5007178839807893	0.17793646625330495	0.23146291577865852	0.14085467329732138	0.31396861383151925	-0.26110119077684857
I7I48_10561.peak00609	I7I48_10561.peak00609		I7I48_10561	JAEVHH010000006:2742157..2742759 (+)	hypothetical protein		transposon	I7I48_10561	ucsf_hc.01_1.G217B.08443					1.0	0.4867044159921585	0.3139120864758438	0.39937359721517507	0.15582026516399994	0.10866826123419426	0.15185903667574996	0.26938961045952026	-0.2612141788697444
I7I48_10658.peak00282	I7I48_10658.peak00282		I7I48_10658	JAEVHH010000003:263966..264402 (+)	hypothetical protein		near LTR block	I7I48_10658	ucsf_hc.01_1.G217B.04845					1.0	0.5455556876283931	0.32045597512551416	0.4647577130008993	0.17484430658735717	0.22474180209445715	0.14663937046424502	0.31283247581681095	-0.2615146322029157
I7I48_11785.peak00342	I7I48_11785.peak00342	HPD1	I7I48_11785	JAEVHH010000003:4724479..4724728 (+)	4-hydroxyphenylpyruvate dioxygenase	HISTO_ZZ.Contig127c.eannot.1604.final_new		I7I48_11785	ucsf_hc.01_1.G217B.12124					1.0	0.49588873444470094	0.21936229993471013	0.2451473312036263	0.04089322290398456	0.036332574446668264	0.09301413180630091	0.18843971578999852	-0.2633861454753612
I7I48_02697.peak00137	I7I48_02697.peak00137		I7I48_02697	JAEVHH010000001:7905116..7905531 (+)	phosphotransferase family protein	HISTO_GI.Contig360.Fgenesh_histo.1.final_new	in LTR block	I7I48_02697	ucsf_hc.01_1.G217B.04435					1.0	0.5029289544562707	0.2181411808584014	0.32590753755364743	0.12529718657572886	0.12007829048296248	0.010350281572519715	0.2171172385832551	-0.2637506380790362
I7I48_07221.peak00223	I7I48_07221.peak00223		I7I48_07221	JAEVHH010000002:5609266..5609591 (+)	hypothetical protein	HISTO_HS.Contig68.Fgenesh_histo.309.final_new		I7I48_07221	ucsf_hc.01_1.G217B.05954					1.0	0.5996835936297062	0.32386496691343336	0.3187056829591848	0.08938479446389103	0.2074712258416025	0.15334546051869702	0.28207595405441915	-0.264017587559378
I7I48_04100.peak00436	I7I48_04100.peak00436		I7I48_04100	JAEVHH010000004:2640685..2640910 (+)	hypothetical protein		near LTR block	I7I48_04100	ucsf_hc.01_1.G217B.00966					1.0	0.32168421862218577	0.3706695863023338	0.21349114488485	-0.03279434259532188	0.06540670158860662	0.0783944213670903	0.16947528836162412	-0.2649460564829982
I7I48_10561.peak00610	I7I48_10561.peak00610		I7I48_10561	JAEVHH010000006:2743004..2743650 (+)	hypothetical protein		transposon	I7I48_10561	ucsf_hc.01_1.G217B.08443					1.0	0.6018992886653363	0.34382039734109693	0.5128705963471201	0.25224713502310114	0.16650533893703812	0.23991533980226531	0.35287634935265966	-0.2666408228637162
I7I48_09174.peak00515	I7I48_09174.peak00515		I7I48_09174	JAEVHH010000005:2607227..2607483 (+)	MIZ zinc finger protein	HISTO_ZL.Contig1161a.Fgenesh_histo.34.final_new	near LTR block	I7I48_09174	ucsf_hc.01_1.G217B.09189					1.0	0.4657772560890474	0.3176369591384659	0.4103586039981646	0.08539108326796141	0.15903117567138447	0.14743273137251123	0.26427130158958917	-0.26730594297127364
I7I48_10270.peak00587	I7I48_10270.peak00587		I7I48_10270	JAEVHH010000006:1404013..1404210 (+)	hypothetical protein		in LTR block	I7I48_10270	ucsf_hc.01_1.G217B.08076					1.0	0.4850165886924218	0.34757205609175157	0.22995408197996214	0.060467005237925475	0.09605958381482438	0.10024999946048474	0.21988655254622838	-0.26858871275030033
I7I48_10506.peak00607	I7I48_10506.peak00607		I7I48_10506	JAEVHH010000006:2562584..2562765 (+)	MFS transporter	HISTO_ZH.Contig107.genewise.17.final_new	in LTR block	I7I48_10506	ucsf_hc.01_1.G217B.08498					1.0	0.49074840012901455	0.29654624177293887	0.3250423144736785	0.105574950386921	0.12990953759626822	0.06741738570563882	0.23587313834407667	-0.26981169422893464
I7I48_11282.peak00315	I7I48_11282.peak00315		I7I48_11282	JAEVHH010000003:3066053..3066492 (+)	hypothetical protein	HISTO_ZE.Contig149.Fgenesh_histo.14.final_new	in LTR block	I7I48_11282	ucsf_hc.01_1.G217B.08172					1.0	0.5516547357444466	0.23949757778148795	0.256161650884585	0.0673529848432004	0.07982826642205398	0.08657585774536236	0.21351184557018935	-0.2711856184666342
I7I48_02703.peak00143	I7I48_02703.peak00143		I7I48_02703	JAEVHH010000001:7960689..7960835 (+)	no significant blast hit	HISTO_GI.Contig382-snap.77.final_new	in LTR block	I7I48_02703	ucsf_hc.01_1.G217B.04676					1.0	0.4689022686233284	0.4117005302954696	0.30704906892153283	0.1329610521071154	0.11205494428310825	0.12610422193199966	0.25979534769375906	-0.2721772165060359
I7I48_12344.peak00364	I7I48_12344.peak00364		I7I48_12344	JAEVHH010000003:6614517..6615593 (+)	hypothetical protein	HISTO_ZQ.Contig188.Fgenesh_Neurospora.16.final_new	in LTR block	I7I48_12344	ucsf_hc.01_1.G217B.10075					1.0	0.5058321067748164	0.3695889996399693	0.5586181606483742	0.3558414922925155	-0.06052583307167669	0.32211243062885986	0.3419112261521431	-0.27220372573782037
I7I48_05373.peak00166	I7I48_05373.peak00166		I7I48_05373	JAEVHH010000002:69244..69815 (+)	hypothetical protein	HISTO_JG.Contig206.eannot.1591.final_new	in LTR block	I7I48_05373	ucsf_hc.01_1.G217B.00014					1.0	0.4769859509005041	0.3925146761780851	0.36091030034146443	0.1339664006265988	0.19062955253051128	0.08310955465814629	0.2730194058725517	-0.27423513986826575
I7I48_00016.peak00047	I7I48_00016.peak00047		I7I48_00016	JAEVHH010000001:220626..220864 (+)	hypothetical protein		transposon	I7I48_00016	ucsf_hc.01_1.G217B.04663					1.0	0.5866099664371309	0.27389584890321583	0.22484034788326768	0.1980813179334736	0.08554297556632706	-0.02734084568695694	0.22360493517274305	-0.276354238470257
I7I48_00018.peak00048	I7I48_00018.peak00048		I7I48_00018	JAEVHH010000001:226831..227003 (+)	aminomethyltransferase	HISTO_LN.Contig75.eannot.1152.final_new	in LTR block	I7I48_00018	ucsf_hc.01_1.G217B.08040					1.0	0.6646173718578257	0.18708514073887372	0.23150196173068727	0.21878453415635368	0.11275213418740693	-0.08367520279225094	0.22184432331314938	-0.27844766959195894
I7I48_04897.peak00467	I7I48_04897.peak00467		I7I48_04897	JAEVHH010000004:4968248..4968444 (+)	MFS monosaccharide transporter	HISTO_GY.Contig460.Fgenesh_Aspergillus.210.final_new	in LTR block	I7I48_04897	ucsf_hc.01_1.G217B.05687					1.0	0.6356693954414321	0.3124926609375759	0.525800804394464	0.14131195626147952	0.29260588845889357	0.20093786230808963	0.3514697613003224	-0.27970238458166974
I7I48_11202.peak00302	I7I48_11202.peak00302		I7I48_11202	JAEVHH010000003:1950487..1950679 (+)	hypothetical protein		in LTR block	I7I48_11202	ucsf_hc.01_1.G217B.01957					1.0	0.5871108999903112	0.27071787513553824	0.4009837350616432	0.08214351782122309	0.11722731532598174	0.21576965145885296	0.27899216579892505	-0.2812240085271449
I7I48_03949.peak00429	I7I48_03949.peak00429	TRM112	I7I48_03949	JAEVHH010000004:2309787..2310003 (+)	DUF343 domain-containing protein	HISTO_BP.Contig457.fgenesh_plus.128.final_new		I7I48_03949	ucsf_hc.01_1.G217B.00817					1.0	0.3628801731913809	0.28442677137790395	0.29450193149551596	-0.029919826052781318	0.035996159849405185	0.08948405519472569	0.1728948775093584	-0.2820828290244838
I7I48_02724.peak00638	I7I48_02724.peak00638	PHO85	I7I48_02724	JAEVHH010000007:46083..46326 (+)	pho85 cyclin	HISTO_AL.Contig320.eannot.1105.final_new	in LTR block	I7I48_02724	ucsf_hc.01_1.G217B.00337					1.0	0.5094916741573441	0.42734238578603034	0.28279853259038323	-0.019328066286390055	0.22818950310671493	0.16427222431351607	0.2654610422779331	-0.28216631046663887
I7I48_00003.peak00035	I7I48_00003.peak00035		I7I48_00003	JAEVHH010000001:55221..55377 (+)	histone H3	HISTO_ZB.Contig20.Fgenesh_histo.2.final_new	in LTR block	I7I48_00003	ucsf_hc.01_1.G217B.08169					1.0	0.3505878111045375	0.21661046979608767	0.23776022540953545	0.08895659645971632	-0.14640301242501574	0.010427060635243013	0.1263231918300174	-0.283992620546739
I7I48_09904.peak00554	I7I48_09904.peak00554		I7I48_09904	JAEVHH010000006:41054..41243 (+)	hypothetical protein		in LTR block	I7I48_09904	ucsf_hc.01_1.G217B.08018					1.0	0.4928715720219845	0.3858179914374452	0.4480208462689028	0.1750069271106014	0.19440242320382461	0.10370167487985582	0.299970239153769	-0.2845331281780169
I7I48_10406.peak00601	I7I48_10406.peak00601		I7I48_10406	JAEVHH010000006:2177093..2177348 (+)	hypothetical protein		in LTR block	I7I48_10406	ucsf_hc.01_1.G217B.11625					1.0	0.3271409930979843	0.16864673593952328	0.14392437332028796	-0.12708756413971378	-0.057876353851719964	-0.03154543465419235	0.0705337916186949	-0.28540715166780717
I7I48_07221.peak00225	I7I48_07221.peak00225		I7I48_07221	JAEVHH010000002:5611425..5611576 (+)	hypothetical protein	HISTO_HS.Contig68.Fgenesh_histo.309.final_new		I7I48_07221	ucsf_hc.01_1.G217B.05954					1.0	0.5515307076287506	0.34197436647508417	0.4009944610599623	0.13805864119958056	0.1792393405624042	0.11940568388113637	0.288533866801153	-0.28593195650689196
I7I48_07221.peak00226	I7I48_07221.peak00226		I7I48_07221	JAEVHH010000002:5612053..5612241 (+)	hypothetical protein	HISTO_HS.Contig68.Fgenesh_histo.309.final_new		I7I48_07221	ucsf_hc.01_1.G217B.05954					1.0	0.5077772631941122	0.2739813894229698	0.37999530211604027	0.10035801688420576	0.09080503968788856	0.11100504219948326	0.24398700891745	-0.28652861865384827
I7I48_11125.peak00293	I7I48_11125.peak00293		I7I48_11125	JAEVHH010000003:1457082..1457658 (+)	chitin synthase	HISTO_GL.Contig286.fgenesh_plus.8.final_new	near LTR block	I7I48_11125	ucsf_hc.01_1.G217B.04811	Ryp1_ChIP	Ryp2_ChIP	Ryp3_ChIP		1.0	0.5306045703499198	0.3041696363350699	0.4277173393208793	0.09596369261756221	0.12013975042790248	0.1843023345577992	0.27714955393485546	-0.28736192280086836
I7I48_11129.peak00293	I7I48_11129.peak00293		I7I48_11129	JAEVHH010000003:1457082..1457658 (+)	hypothetical protein		transposon	I7I48_11129	ucsf_hc.01_1.G217B.07673					1.0	0.5306045703499198	0.3041696363350699	0.4277173393208793	0.09596369261756221	0.12013975042790248	0.1843023345577992	0.27714955393485546	-0.28736192280086836
I7I48_05321.peak00476	I7I48_05321.peak00476		I7I48_05321	JAEVHH010000004:5976068..5976254 (+)	hypothetical protein		near LTR block	I7I48_05321	ucsf_hc.01_1.G217B.05198					1.0	0.5688056892164597	0.35771972652061435	0.3305105271131916	0.046769789240654	0.2569269409149735	0.08943624346491985	0.2750281527451355	-0.28796765640990607
I7I48_11125.peak00295	I7I48_11125.peak00295		I7I48_11125	JAEVHH010000003:1458516..1459235 (+)	chitin synthase	HISTO_GL.Contig286.fgenesh_plus.8.final_new	near LTR block	I7I48_11125	ucsf_hc.01_1.G217B.04811	Ryp1_ChIP	Ryp2_ChIP	Ryp3_ChIP		1.0	0.44519007273264655	0.24800477331506598	0.31231247669254136	0.03401097848513612	0.14572774151694734	-0.03835326262123906	0.1911487966868497	-0.28804062178646983
I7I48_11129.peak00295	I7I48_11129.peak00295		I7I48_11129	JAEVHH010000003:1458516..1459235 (+)	hypothetical protein		transposon	I7I48_11129	ucsf_hc.01_1.G217B.07673					1.0	0.44519007273264655	0.24800477331506598	0.31231247669254136	0.03401097848513612	0.14572774151694734	-0.03835326262123906	0.1911487966868497	-0.28804062178646983
I7I48_04693.peak00456	I7I48_04693.peak00456		I7I48_04693	JAEVHH010000004:4041525..4041680 (+)	hypothetical protein	HISTO_EA.Contig33.Fgenesh_Aspergillus.47.final_new	transposon	I7I48_04693	ucsf_hc.01_1.G217B.03529					1.0	0.38410932897118855	0.3369188405835929	0.16031613998418703	-0.009874558016343071	0.09874963774392165	-0.07974446621607578	0.14841248717507854	-0.2907378986758219
I7I48_04695.peak00456	I7I48_04695.peak00456		I7I48_04695	JAEVHH010000004:4041525..4041680 (+)	hypothetical protein		near LTR block	I7I48_04695	ucsf_hc.01_1.G217B.03531					1.0	0.38410932897118855	0.3369188405835929	0.16031613998418703	-0.009874558016343071	0.09874963774392165	-0.07974446621607578	0.14841248717507854	-0.2907378986758219
I7I48_02113.peak00114	I7I48_02113.peak00114		I7I48_02113	JAEVHH010000001:6112801..6113002 (+)	hypothetical protein	HISTO_ZE.Contig158.Fgenesh_histo.31.final_new	near LTR block	I7I48_02113	ucsf_hc.01_1.G217B.08328					1.0	0.43905751184802466	0.3833388005736914	0.3999805017532212	0.1285559488370276	0.08783118427839809	0.13146940119411898	0.261705558080747	-0.2915067599551309
I7I48_10305.peak00594	I7I48_10305.peak00594		I7I48_10305	JAEVHH010000006:1891755..1891998 (+)	DUF2461 superfamily domain-containing protein	HISTO_ZY.Contig571f.Fgenesh_histo.1.final_new	near LTR block	I7I48_10305	ucsf_hc.01_1.G217B.11627					1.0	0.4377563484654967	0.36746038191157104	0.32340127432897625	0.0015513449822961434	0.18368910406314254	0.06872902927373159	0.23043124717086902	-0.2915495087956245
I7I48_10658.peak00281	I7I48_10658.peak00281		I7I48_10658	JAEVHH010000003:258532..258769 (+)	hypothetical protein		near LTR block	I7I48_10658	ucsf_hc.01_1.G217B.04845					1.0	0.4973028984772738	0.3468338009069317	0.31625240822034595	0.05490785868433079	0.15598207261100283	0.07335831636169965	0.24077289254359743	-0.29204695331583935
I7I48_11785.peak00340	I7I48_11785.peak00340	HPD1	I7I48_11785	JAEVHH010000003:4723162..4723479 (+)	4-hydroxyphenylpyruvate dioxygenase	HISTO_ZZ.Contig127c.eannot.1604.final_new		I7I48_11785	ucsf_hc.01_1.G217B.12124					1.0	0.5328791538703104	0.3549781361135096	0.36128940524193576	0.10047513935230856	0.1352766329697439	0.1345778896787323	0.2699127262044234	-0.2929390110749903
I7I48_11125.peak00292	I7I48_11125.peak00292		I7I48_11125	JAEVHH010000003:1456462..1456901 (+)	chitin synthase	HISTO_GL.Contig286.fgenesh_plus.8.final_new	near LTR block	I7I48_11125	ucsf_hc.01_1.G217B.04811	Ryp1_ChIP	Ryp2_ChIP	Ryp3_ChIP		1.0	0.298985770950569	0.15176736491662257	0.2654249630033316	-0.050313486562761134	-0.015329159457937225	-0.10162619767629555	0.09148487586225487	-0.29448231418917237
I7I48_11129.peak00292	I7I48_11129.peak00292		I7I48_11129	JAEVHH010000003:1456462..1456901 (+)	hypothetical protein		transposon	I7I48_11129	ucsf_hc.01_1.G217B.07673					1.0	0.298985770950569	0.15176736491662257	0.2654249630033316	-0.050313486562761134	-0.015329159457937225	-0.10162619767629555	0.09148487586225487	-0.29448231418917237
I7I48_02812.peak00655	I7I48_02812.peak00655	SAC3	I7I48_02812	JAEVHH010000007:547766..548051 (+)	MCM3-associated protein	HISTO_ZU.Contig65.Fgenesh_histo.168.final_new	near LTR block	I7I48_02812	ucsf_hc.01_1.G217B.11102					1.0	0.5771792010180674	0.3302079666222756	0.30558393214950774	0.0671450264164567	0.09705394942595191	0.16069353630708738	0.2563106019898911	-0.2960261958801182
I7I48_11250.peak00311	I7I48_11250.peak00311		I7I48_11250	JAEVHH010000003:2634398..2634774 (+)	serine/threonine phosphatase	HISTO_LY.Contig16.Fgenesh_histo.15.final_new	in LTR block	I7I48_11250	ucsf_hc.01_1.G217B.08107					1.0	0.47355051958737504	0.3682345798434402	0.4681720909247271	0.015412574783023825	0.2369338313595264	0.16825872976294676	0.28842705437683985	-0.2964506848166818
I7I48_10107.peak00579	I7I48_10107.peak00579		I7I48_10107	JAEVHH010000006:871118..871295 (+)	serine/arginine repetitive matrix protein, ER lumen protein retaining receptor	HISTO_GX.Contig297-snap.80.final_new	near LTR block	I7I48_10107	ucsf_hc.01_1.G217B.05348					1.0	0.7723137343773909	0.3221416986460405	0.3593025065620681	0.1341287535394493	0.23527461617120404	0.1925996337189061	0.3359601571691765	-0.2972516453853133
I7I48_03949.peak00428	I7I48_03949.peak00428	TRM112	I7I48_03949	JAEVHH010000004:2308986..2309443 (+)	DUF343 domain-containing protein	HISTO_BP.Contig457.fgenesh_plus.128.final_new		I7I48_03949	ucsf_hc.01_1.G217B.00817					1.0	0.41755291762708957	0.28055555058268766	0.32731597411201996	-0.04037172646773235	0.1285165726736337	0.04353477024844499	0.19285067646269055	-0.2979149419558169
I7I48_10087.peak00578	I7I48_10087.peak00578		I7I48_10087	JAEVHH010000006:804674..804853 (+)	malate dehydrogenase	HISTO_GX.Contig297.Fgenesh_histo.102.final_new	in LTR block	I7I48_10087	ucsf_hc.01_1.G217B.05368					1.0	0.5479862584095585	0.4082869295178254	0.27648951281464584	0.08108666921194851	0.1436389461567773	0.11382589215356265	0.26188570137738637	-0.2980703977399138
I7I48_01870.peak00108	I7I48_01870.peak00108		I7I48_01870	JAEVHH010000001:5523442..5523665 (+)	ribosomal subunit 39S superfamily domain-containing protein	HISTO_ZL.Contig1131.Fgenesh_histo.171.final_new		I7I48_01870	ucsf_hc.01_1.G217B.08823					1.0	0.6866726882846195	0.4202156522543786	0.3847643483709724	0.12784102108821727	0.23858735021203992	0.2277883620614909	0.3476449037119531	-0.2991453185160741
I7I48_02736.peak00642	I7I48_02736.peak00642		I7I48_02736	JAEVHH010000007:149147..149455 (+)	hypothetical protein	HISTO_AL.Contig320.Fgenesh_Aspergillus.41.final_new	in LTR block	I7I48_02736	ucsf_hc.01_1.G217B.00325					1.0	0.43799602595065856	0.358506947593756	0.3371636345407347	0.07218220841366807	0.11212334925412182	0.04980085461880179	0.22796217006195682	-0.29985339859951915
I7I48_03865.peak00422	I7I48_03865.peak00422		I7I48_03865	JAEVHH010000004:1961389..1961802 (+)	hypothetical protein	HISTO_ZL.Contig1161e.eannot.1275.final_new	transposon	I7I48_03865	ucsf_hc.01_1.G217B.09833					1.0	0.5086517397861212	0.3975756582910749	0.2275581937111728	0.009887166292769534	0.16930057876779991	0.05484553876217779	0.22796981260185273	-0.2999174359885406
I7I48_11451.peak00322	I7I48_11451.peak00322	RAD51	I7I48_11451	JAEVHH010000003:3735417..3735705 (+)	uvsC	HISTO_ZZ.Contig127a.eannot.1347.final_new	near LTR block	I7I48_11451	ucsf_hc.01_1.G217B.11793					1.0	0.4931175348630694	0.3556816514033897	0.3021852587883378	0.04842638526064125	0.115500599230979	0.08511361300454223	0.23333750709182655	-0.3006479491862114
I7I48_02724.peak00637	I7I48_02724.peak00637	PHO85	I7I48_02724	JAEVHH010000007:45654..45801 (+)	pho85 cyclin	HISTO_AL.Contig320.eannot.1105.final_new	in LTR block	I7I48_02724	ucsf_hc.01_1.G217B.00337					1.0	0.517074334241562	0.33158782289674116	0.3869224980160819	0.11983809598905637	0.11083180301366724	0.1029333736610597	0.2615313213030281	-0.3006604608302006
I7I48_08019.peak00241	I7I48_08019.peak00241		I7I48_08019	JAEVHH010000002:7426003..7426432 (+)	DUF202 superfamily domain-containing protein	HISTO_DM.Contig933.eannot.1694.final_new	near LTR block	I7I48_08019	ucsf_hc.01_1.G217B.02541					1.0	0.4745139508427181	0.3390956411475351	0.25602979422026717	0.013125258250506588	0.10619497397645827	0.048012486699250734	0.20616201752278934	-0.3007688890947683
I7I48_08019.peak00240	I7I48_08019.peak00240		I7I48_08019	JAEVHH010000002:7425575..7425763 (+)	DUF202 superfamily domain-containing protein	HISTO_DM.Contig933.eannot.1694.final_new	near LTR block	I7I48_08019	ucsf_hc.01_1.G217B.02541					1.0	0.4544730137374646	0.07347543948743096	0.244340202758474	-0.11104920084485248	-0.03488747664824832	0.015303491721536888	0.10694257836863429	-0.3009739472516445
I7I48_06717.peak00205	I7I48_06717.peak00205		I7I48_06717	JAEVHH010000002:3429685..3429833 (+)	cell division control protein	HISTO_ZT.Contig1141.genewise.16.final_new	near LTR block	I7I48_06717	ucsf_hc.01_1.G217B.10476					1.0	0.5907216709185157	0.38569177691998646	0.3884246789281194	0.21635585140244862	0.040547179988856596	0.20224707705369482	0.3039980392019369	-0.3018960061072071
I7I48_10600.peak00277	I7I48_10600.peak00277		I7I48_10600	JAEVHH010000003:47167..47395 (+)	smr domain-containing protein	HISTO_LN.Contig75.Fgenesh_Aspergillus.1.final_new	near LTR block	I7I48_10600	ucsf_hc.01_1.G217B.08075					1.0	0.6222474901765118	0.37800181900061036	0.4106256716859884	0.09249282504294631	0.2819799457254204	0.13032880779372502	0.31927942657086705	-0.302024467433673
I7I48_02763.peak00646	I7I48_02763.peak00646		I7I48_02763	JAEVHH010000007:221310..221456 (+)	esterase/lipase superfamily domain-containing protein	HISTO_ZU.Contig65-snap.3.final_new	near LTR block	I7I48_02763	ucsf_hc.01_1.G217B.11053					1.0	0.6173073779412686	0.4538721933124711	0.4755608599164751	0.23458639027924688	0.16401286633774648	0.2381690364154172	0.3639181207004376	-0.30332404604593477
I7I48_11462.peak00325	I7I48_11462.peak00325		I7I48_11462	JAEVHH010000003:3759998..3760434 (+)	hypothetical protein		in LTR block	I7I48_11462	ucsf_hc.01_1.G217B.11804					1.0	0.37648350474485337	0.3118960053021662	0.44562621213156417	-0.0026443440284543707	0.15249837349833095	0.07392629637833326	0.22629767467113227	-0.303408465443458
I7I48_08179.peak00252	I7I48_08179.peak00252		I7I48_08179	JAEVHH010000002:7835542..7835811 (+)	pol-like protein	HISTO_DM.Contig940.Fgenesh_Aspergillus.16.final_new	transposon	I7I48_08179	ucsf_hc.01_1.G217B.02871					1.0	0.6078797089606829	0.2580575338557566	0.1770565671157398	0.010748129079458213	-0.021552152748099518	0.1424060342611001	0.19576597008743968	-0.30379726644657346
I7I48_07659.peak00236	I7I48_07659.peak00236		I7I48_07659	JAEVHH010000002:6599781..6599936 (+)	hypothetical protein	HISTO_DM.Contig93.Fgenesh_Neurospora.139.final_new	near LTR block	I7I48_07659	ucsf_hc.01_1.G217B.02198					1.0	0.6818944220505703	0.4941264272901532	0.6453703394753216	0.24316700204415742	0.33078104842178635	0.33086179516643377	0.45436683907473707	-0.3055271143945559
I7I48_04897.peak00466	I7I48_04897.peak00466		I7I48_04897	JAEVHH010000004:4962577..4962992 (+)	MFS monosaccharide transporter	HISTO_GY.Contig460.Fgenesh_Aspergillus.210.final_new	in LTR block	I7I48_04897	ucsf_hc.01_1.G217B.05687					1.0	0.5651821149383331	0.3943639366321131	0.3508205982869763	0.11313607375086565	0.15497123174724026	0.12141252660727764	0.2833144136604677	-0.3069489392506797
I7I48_02445.peak00121	I7I48_02445.peak00121		I7I48_02445	JAEVHH010000001:7014034..7014304 (+)	hypothetical protein		in LTR block	I7I48_02445	ucsf_hc.01_1.G217B.07189					1.0	0.5705486696485806	0.29627685608624643	0.30821944388621536	0.1827474587596285	0.034495745618535745	0.03679427995926665	0.23818040899307885	-0.30700249509453714
I7I48_11223.peak00305	I7I48_11223.peak00305		I7I48_11223	JAEVHH010000003:2198691..2198880 (+)	hypothetical protein		in LTR block	I7I48_11223	ucsf_hc.01_1.G217B.00355					1.0	0.6376277560701382	0.3404766599967818	0.4102042622946793	0.20044946049308754	0.1218803185151871	0.1428216168769334	0.30891001237446786	-0.30771909415879706
I7I48_07081.peak00220	I7I48_07081.peak00220	NUC1	I7I48_07081	JAEVHH010000002:5269182..5269534 (+)	DNA/RNA non-specific nuclease	HISTO_HS.Contig68-snap.152.final_new		I7I48_07081	ucsf_hc.01_1.G217B.06093					1.0	0.45854240879081565	0.38334565832042855	0.31036899471488466	-0.021795739552259663	0.1244741255578734	0.12199982359926309	0.22948921190516758	-0.3091929507404173
I7I48_01120.peak00084	I7I48_01120.peak00084	YPS3	I7I48_01120	JAEVHH010000001:3700462..3700861 (+)	yeast-phase specific protein yps-3	HISTO_AL.Contig317.eannot.1560.final_new	near LTR block	I7I48_01120	ucsf_hc.01_1.G217B.00287	Ryp1_ChIP	Ryp2_ChIP		Ryp4_ChIP	1.0	0.5749702871834702	0.27563937095215907	0.3881484081069505	0.07562060082680078	0.11555108459626284	0.11581193762624309	0.25762361488198104	-0.3105914810644243
I7I48_11125.peak00294	I7I48_11125.peak00294		I7I48_11125	JAEVHH010000003:1458023..1458379 (+)	chitin synthase	HISTO_GL.Contig286.fgenesh_plus.8.final_new	near LTR block	I7I48_11125	ucsf_hc.01_1.G217B.04811	Ryp1_ChIP	Ryp2_ChIP	Ryp3_ChIP		1.0	0.49277969963624413	0.20425869610045766	0.31904956802779205	-0.008207397926064397	0.07741698181757206	0.013837989681087404	0.18318925622284812	-0.31101346339729957
I7I48_11129.peak00294	I7I48_11129.peak00294		I7I48_11129	JAEVHH010000003:1458023..1458379 (+)	hypothetical protein		transposon	I7I48_11129	ucsf_hc.01_1.G217B.07673					1.0	0.49277969963624413	0.20425869610045766	0.31904956802779205	-0.008207397926064397	0.07741698181757206	0.013837989681087404	0.18318925622284812	-0.31101346339729957
I7I48_03949.peak00430	I7I48_03949.peak00430	TRM112	I7I48_03949	JAEVHH010000004:2310311..2310574 (+)	DUF343 domain-containing protein	HISTO_BP.Contig457.fgenesh_plus.128.final_new		I7I48_03949	ucsf_hc.01_1.G217B.00817					1.0	0.2834936004934223	0.30450658024139143	0.16489987621861202	-0.09409274659919586	-0.08923915298440566	-0.0005196289928309783	0.09484142139616555	-0.3122505285099528
I7I48_00003.peak00036	I7I48_00003.peak00036		I7I48_00003	JAEVHH010000001:60285..60526 (+)	histone H3	HISTO_ZB.Contig20.Fgenesh_histo.2.final_new	in LTR block	I7I48_00003	ucsf_hc.01_1.G217B.08169					1.0	0.691914161834982	0.6018837337798068	0.5600925552998348	0.250011880581845	0.38680880311466304	0.2802962971097157	0.46183457195347455	-0.3122578233694666
I7I48_11303.peak00317	I7I48_11303.peak00317		I7I48_11303	JAEVHH010000003:3186488..3186646 (+)	hypothetical protein		in LTR block	I7I48_11303	ucsf_hc.01_1.G217B.07235					1.0	0.5895631685180971	0.3780976759516367	0.4185255256864244	0.17711192409019616	0.0672189319000589	0.19496769559243732	0.3042474869564751	-0.31562927285782194
I7I48_06857.peak00211	I7I48_06857.peak00211		I7I48_06857	JAEVHH010000002:3973758..3973905 (+)	hypothetical protein	HISTO_ZA.Contig209.eannot.1030.final_new	transposon	I7I48_06857	ucsf_hc.01_1.G217B.08159					1.0	0.5324874767898815	0.46255267303969994	0.3763379996887477	0.022806545889938468	0.17862256122209796	0.21835894914155984	0.2985277009619876	-0.317196697754911
I7I48_04892.peak00464	I7I48_04892.peak00464	RAB2	I7I48_04892	JAEVHH010000004:4810115..4810304 (+)	GTP-binding protein RAB2	HISTO_GP.Contig38.Fgenesh_histo.2.final_new	transposon	I7I48_04892	ucsf_hc.01_1.G217B.05178					1.0	0.44345391032189596	0.2819372193522057	0.47222761357236354	0.14399505546350078	-0.01942898085512934	0.12039057073760606	0.24042923143207376	-0.31755403263349585
I7I48_06269.peak00192	I7I48_06269.peak00192	APG9	I7I48_06269	JAEVHH010000002:2405365..2406009 (+)	autophagy protein Apg9	HISTO_ZT.Contig1089.fgenesh_plus.105.final_new		I7I48_06269	ucsf_hc.01_1.G217B.10162	Ryp1_ChIP				1.0	0.5063144851861072	0.29499440469772653	0.34318257802121954	0.013885999599826615	0.16509326388251333	0.01101270028789092	0.22241390527921404	-0.3181665013782741
I7I48_06273.peak00192	I7I48_06273.peak00192	BUD2	I7I48_06273	JAEVHH010000002:2405365..2406009 (+)	GTPase activating protein	HISTO_ZT.Contig1089.Fgenesh_Aspergillus.45.final_new		I7I48_06273	ucsf_hc.01_1.G217B.10158	Ryp1_ChIP				1.0	0.5063144851861072	0.29499440469772653	0.34318257802121954	0.013885999599826615	0.16509326388251333	0.01101270028789092	0.22241390527921404	-0.3181665013782741
I7I48_01562.peak00097	I7I48_01562.peak00097		I7I48_01562	JAEVHH010000001:4704687..4704833 (+)	hypothetical protein	HISTO_ZL.Contig1158.Fgenesh_histo.6.final_new	near LTR block	I7I48_01562	ucsf_hc.01_1.G217B.09128					1.0	0.5198386196222538	0.29333441970539786	0.44714088586291556	0.03498811311978467	0.20583876787232813	0.05285523990136087	0.2589993410140068	-0.3222106014323645
I7I48_02770.peak00650	I7I48_02770.peak00650		I7I48_02770	JAEVHH010000007:335760..335927 (+)	hypothetical protein	HISTO_ZU.Contig65.Fgenesh_Neurospora.127.final_new	in LTR block	I7I48_02770	ucsf_hc.01_1.G217B.11060					1.0	0.7264211194772723	0.3116911954762095	0.45009956106481464	0.08002270972638081	0.2617769775839296	0.17482751195347745	0.3341398458803474	-0.3238615589181696
I7I48_05336.peak00481	I7I48_05336.peak00481		I7I48_05336	JAEVHH010000004:6233282..6233454 (+)	hypothetical protein		in LTR block	I7I48_05336	ucsf_hc.01_1.G217B.08080					1.0	0.6348347439626192	0.3864569294390564	0.3682710587899447	0.043419603699861975	0.26968856749977954	0.10460315272107767	0.3012123426853899	-0.3239504694236337
I7I48_08467.peak00494	I7I48_08467.peak00494		I7I48_08467	JAEVHH010000005:597765..598090 (+)	sterigmatocystin biosynthesis P450 monooxygenase StcS	HISTO_DA.Contig93.Fgenesh_histo.1.final_new	near LTR block	I7I48_08467	ucsf_hc.01_1.G217B.01698					1.0	0.5618457992203385	0.30475855108214234	0.3860156179186105	0.08565533732875841	0.13015527617272915	0.06480442201772019	0.2555391672900499	-0.3240016442339612
I7I48_00356.peak00063	I7I48_00356.peak00063	SMP2	I7I48_00356	JAEVHH010000001:1403318..1403589 (+)	nuclear elongation and deformation protein	HISTO_AZ.Contig47.eannot.1692.final_new	near LTR block	I7I48_00356	ucsf_hc.01_1.G217B.00669					1.0	0.5147443389035598	0.3931530904006474	0.3966054489308346	0.08355481440628565	0.08113170073194409	0.16336696269387618	0.2720927260111913	-0.3254831334676453
I7I48_09164.peak00513	I7I48_09164.peak00513	AMY2	I7I48_09164	JAEVHH010000005:2385559..2385769 (+)	alpha-amylase AmyA	HISTO_ZL.Contig1161a.eannot.1153.final_new	transposon	I7I48_09164	ucsf_hc.01_1.G217B.09179					1.0	0.4736748867700731	0.39627734508157053	0.397452744940306	0.0977113549038291	0.18337173760007186	0.007686539312963037	0.2593624347681356	-0.32621178165836184
I7I48_02703.peak00140	I7I48_02703.peak00140		I7I48_02703	JAEVHH010000001:7958533..7958775 (+)	no significant blast hit	HISTO_GI.Contig382-snap.77.final_new	in LTR block	I7I48_02703	ucsf_hc.01_1.G217B.04676					1.0	0.4982477708735402	0.3885457739751398	0.34342052093363273	-0.016972144943037115	0.14354014157906603	0.11634588413207825	0.24552132442506996	-0.3291000616714018
I7I48_10576.peak00617	I7I48_10576.peak00617	MET2	I7I48_10576	JAEVHH010000006:3059349..3059526 (+)	homoserine O-acetyltransferase	HISTO_ZM.Contig34.eannot.1043.final_new	in LTR block	I7I48_10576	ucsf_hc.01_1.G217B.10054					1.0	0.6779034658545051	0.5100692061799196	0.3663780891680013	0.09824244088107226	0.19139218254234502	0.2651816358538063	0.35152783674660826	-0.3331781673084009
I7I48_01757.peak00106	I7I48_01757.peak00106		I7I48_01757	JAEVHH010000001:5240251..5240407 (+)	hypothetical protein		in LTR block	I7I48_01757	ucsf_hc.01_1.G217B.08934					1.0	0.30797825975521786	0.22692339538763917	0.2981745449935014	-0.08954851693173582	0.027749155503674405	-0.10957969575683846	0.11028285715857643	-0.3348184191070861
I7I48_06717.peak00204	I7I48_06717.peak00204		I7I48_06717	JAEVHH010000002:3426920..3427162 (+)	cell division control protein	HISTO_ZT.Contig1141.genewise.16.final_new	near LTR block	I7I48_06717	ucsf_hc.01_1.G217B.10476					1.0	0.5296649306417784	0.49352808913901325	0.34608325281241004	0.13526109322022783	0.1492115428813472	0.07218203228578723	0.287655156830094	-0.33754053473527984
I7I48_11451.peak00324	I7I48_11451.peak00324	RAD51	I7I48_11451	JAEVHH010000003:3737357..3737563 (+)	uvsC	HISTO_ZZ.Contig127a.eannot.1347.final_new	near LTR block	I7I48_11451	ucsf_hc.01_1.G217B.11793					1.0	0.602624414541373	0.41318099327391533	0.3891705624224824	-0.005708825574281207	0.2720338333051817	0.11781880050392912	0.2981866297454334	-0.3402773873343138
I7I48_11303.peak00316	I7I48_11303.peak00316		I7I48_11303	JAEVHH010000003:3185445..3185659 (+)	hypothetical protein		in LTR block	I7I48_11303	ucsf_hc.01_1.G217B.07235					1.0	0.48657789741628554	0.24988454383095016	0.5004136265653734	0.1221735719404109	0.13323435006581108	-0.05137577752887412	0.24015136871499282	-0.34428130777842036
I7I48_00095.peak00057	I7I48_00095.peak00057		I7I48_00095	JAEVHH010000001:861848..862090 (+)	DUF2293 superfamily domain-containing protein	HISTO_AZ.Contig47.eannot.1676.final_new	near LTR block	I7I48_00095	ucsf_hc.01_1.G217B.00409					1.0	0.5286955425851032	0.251234425929712	0.44896076139618146	0.04625941688514468	0.08351795371920634	0.06590115325825885	0.23742820896226777	-0.34440406868279566
I7I48_04100.peak00435	I7I48_04100.peak00435		I7I48_04100	JAEVHH010000004:2639407..2640091 (+)	hypothetical protein		near LTR block	I7I48_04100	ucsf_hc.01_1.G217B.00966					1.0	0.44660041809175466	0.33454370424304036	0.3871961687758544	0.03015233585523336	0.13132024370557205	-0.03205478288774044	0.2162930146306191	-0.34630749814586154
I7I48_05403.peak00169	I7I48_05403.peak00169		I7I48_05403	JAEVHH010000002:255541..255813 (+)	hypothetical protein	HISTO_JG.Contig206.Fgenesh_Aspergillus.81.final_new	in LTR block	I7I48_05403	ucsf_hc.01_1.G217B.06590					1.0	0.5737298465113676	0.34765522532135373	0.30808400947888637	0.08567460396080451	0.021671281481256965	0.07078645353730983	0.23460023671516314	-0.3504455807774121
I7I48_05373.peak00168	I7I48_05373.peak00168		I7I48_05373	JAEVHH010000002:70302..70631 (+)	hypothetical protein	HISTO_JG.Contig206.eannot.1591.final_new	in LTR block	I7I48_05373	ucsf_hc.01_1.G217B.00014					1.0	0.39819148898686385	0.3185904823678679	0.2607685353912661	-0.02630265705723067	0.04276048532697052	-0.09227681063660353	0.15028858739652237	-0.35112316303762053
I7I48_04693.peak00455	I7I48_04693.peak00455		I7I48_04693	JAEVHH010000004:4040770..4040990 (+)	hypothetical protein	HISTO_EA.Contig33.Fgenesh_Aspergillus.47.final_new	transposon	I7I48_04693	ucsf_hc.01_1.G217B.03529					1.0	0.5181088635210074	0.26591013693333376	0.3052061652346827	0.013363907892592453	-0.007695691332429533	0.015741136208705764	0.1851057530763154	-0.35593860430671836
I7I48_04695.peak00455	I7I48_04695.peak00455		I7I48_04695	JAEVHH010000004:4040770..4040990 (+)	hypothetical protein		near LTR block	I7I48_04695	ucsf_hc.01_1.G217B.03531					1.0	0.5181088635210074	0.26591013693333376	0.3052061652346827	0.013363907892592453	-0.007695691332429533	0.015741136208705764	0.1851057530763154	-0.35593860430671836
I7I48_10401.peak00599	I7I48_10401.peak00599		I7I48_10401	JAEVHH010000006:2163134..2163361 (+)	hypothetical protein		in LTR block	I7I48_10401	ucsf_hc.01_1.G217B.11620					1.0	0.6342730393618172	0.4590935849472849	0.3938364624820212	0.14909262449777017	0.14463549613770632	0.12303661490575235	0.3173279703887254	-0.35681278374996483
I7I48_06266.peak00189	I7I48_06266.peak00189		I7I48_06266	JAEVHH010000002:2389567..2389713 (+)	class I alpha-mannosidase 1A	HISTO_ZT.Contig1089.Fgenesh_Neurospora.45.final_new		I7I48_06266	ucsf_hc.01_1.G217B.10165					1.0	0.5695513796199514	0.36820093058710024	0.5021451362695781	0.11005974733147394	0.0346188852427638	0.22362072784626197	0.3013661344828549	-0.35719936201871
I7I48_06267.peak00189	I7I48_06267.peak00189		I7I48_06267	JAEVHH010000002:2389567..2389713 (+)	hypothetical protein	HISTO_ZT.Contig1089.Fgenesh_histo.63.final_new		I7I48_06267	ucsf_hc.01_1.G217B.10164					1.0	0.5695513796199514	0.36820093058710024	0.5021451362695781	0.11005974733147394	0.0346188852427638	0.22362072784626197	0.3013661344828549	-0.35719936201871
I7I48_09901.peak00551	I7I48_09901.peak00551		I7I48_09901	JAEVHH010000006:33786..34302 (+)	hypothetical protein		in LTR block	I7I48_09901	ucsf_hc.01_1.G217B.07247					1.0	0.7532515244098006	0.5009044539537844	0.6271478875928316	0.08688658101223834	0.536526358345863	0.1853460125783758	0.44834380298214893	-0.35751497133997984
I7I48_09909.peak00558	I7I48_09909.peak00558		I7I48_09909	JAEVHH010000006:92195..92344 (+)	no significant blast hit	HISTO_LJ.Contig29.Fgenesh_histo.2.final_new	in LTR block	I7I48_09909	ucsf_hc.01_1.G217B.08023					1.0	0.5504525634699902	0.5526691560139511	0.2898685426158458	0.03891665346846063	0.14622333206338034	0.13488285775386077	0.2855021842309148	-0.35765580627136173
I7I48_04690.peak00453	I7I48_04690.peak00453		I7I48_04690	JAEVHH010000004:4024669..4024974 (+)	NUDIX domain-containing protein	HISTO_EA.Contig33.eannot.1626.final_new	near LTR block	I7I48_04690	ucsf_hc.01_1.G217B.03526					1.0	0.5720660183800463	0.2985196133769834	0.47164144636761685	0.0954428288202619	0.13384651752986554	0.03616209661920122	0.2679464201823292	-0.35892521171843933
I7I48_04692.peak00453	I7I48_04692.peak00453		I7I48_04692	JAEVHH010000004:4024669..4024974 (+)	hypothetical protein	HISTO_EA.Contig33.Fgenesh_Neurospora.21.final_new	transposon	I7I48_04692	ucsf_hc.01_1.G217B.03528					1.0	0.5720660183800463	0.2985196133769834	0.47164144636761685	0.0954428288202619	0.13384651752986554	0.03616209661920122	0.2679464201823292	-0.35892521171843933
I7I48_03983.peak00431	I7I48_03983.peak00431	SSP120	I7I48_03983	JAEVHH010000004:2392434..2392718 (+)	secretory pathway protein Ssp120	HISTO_BP.Contig457.eannot.1646.final_new		I7I48_03983	ucsf_hc.01_1.G217B.00851					1.0	0.49644626490632193	0.3477324759995807	0.33476201992497345	0.05201172289130107	0.07683628021542788	-0.02813195397248247	0.21327613499418707	-0.3594082372322098
I7I48_03987.peak00431	I7I48_03987.peak00431		I7I48_03987	JAEVHH010000004:2392434..2392718 (+)	hypothetical protein	HISTO_BP.Contig457-snap.67.final_new		I7I48_03987	ucsf_hc.01_1.G217B.00855					1.0	0.49644626490632193	0.3477324759995807	0.33476201992497345	0.05201172289130107	0.07683628021542788	-0.02813195397248247	0.21327613499418707	-0.3594082372322098
I7I48_11875.peak00347	I7I48_11875.peak00347		I7I48_11875	JAEVHH010000003:4940498..4940798 (+)	hypothetical protein	HISTO_ZZ.Contig127c-snap.102.final_new	in LTR block	I7I48_11875	ucsf_hc.01_1.G217B.12213					1.0	0.44145974187569315	0.31591697116272577	0.33008032134263	0.017089067618781595	0.0041220965750170535	-0.030906164509063583	0.17962700567763065	-0.3657173448987712
I7I48_02448.peak00122	I7I48_02448.peak00122		I7I48_02448	JAEVHH010000001:7066064..7066313 (+)	serine/threonine protein kinase Sgk2	HISTO_KF.Contig601.Fgenesh_Neurospora.21.final_new	transposon	I7I48_02448	ucsf_hc.01_1.G217B.07192					1.0	0.6134225682020451	0.41312598154699864	0.4707277061805313	-0.033400559443329536	0.2583168206379718	0.17134973998196046	0.3155903761843629	-0.36700341825099075
I7I48_06266.peak00187	I7I48_06266.peak00187		I7I48_06266	JAEVHH010000002:2386606..2386764 (+)	class I alpha-mannosidase 1A	HISTO_ZT.Contig1089.Fgenesh_Neurospora.45.final_new		I7I48_06266	ucsf_hc.01_1.G217B.10165					1.0	0.6582574138491295	0.5518419251464407	0.4755608599164747	0.07825899223765687	0.2054204862768405	0.29829654277998474	0.3779393700344212	-0.36789472587252103
I7I48_06267.peak00187	I7I48_06267.peak00187		I7I48_06267	JAEVHH010000002:2386606..2386764 (+)	hypothetical protein	HISTO_ZT.Contig1089.Fgenesh_histo.63.final_new		I7I48_06267	ucsf_hc.01_1.G217B.10164					1.0	0.6582574138491295	0.5518419251464407	0.4755608599164747	0.07825899223765687	0.2054204862768405	0.29829654277998474	0.3779393700344212	-0.36789472587252103
I7I48_06269.peak00191	I7I48_06269.peak00191	APG9	I7I48_06269	JAEVHH010000002:2399970..2400152 (+)	autophagy protein Apg9	HISTO_ZT.Contig1089.fgenesh_plus.105.final_new		I7I48_06269	ucsf_hc.01_1.G217B.10162	Ryp1_ChIP				1.0	0.3972860304845194	0.30422767629108993	0.22478917789984165	-0.08420199707754827	-0.055240209167356946	-0.04054564747745193	0.1243858384921823	-0.368763579465936
I7I48_07374.peak00232	I7I48_07374.peak00232		I7I48_07374	JAEVHH010000002:5938069..5938284 (+)	RecA homologous recombination, DNA repair protein	HISTO_DM.Contig93-snap.165.final_new	near LTR block	I7I48_07374	ucsf_hc.01_1.G217B.02480					1.0	0.5599731976477671	0.45512030259648306	0.3817162984434159	0.011328210636985858	0.23858735021203992	0.038376322078370606	0.2808502802691771	-0.36950597192008994
I7I48_06342.peak00193	I7I48_06342.peak00193		I7I48_06342	JAEVHH010000002:2568703..2568977 (+)	C6 transcription factor	HISTO_ZT.Contig1089-snap.6.final_new	in LTR block	I7I48_06342	ucsf_hc.01_1.G217B.10089					1.0	0.5408770383058457	0.42187807996017945	0.36843311700128334	0.04326357088145305	0.08909746437851962	0.07953258074124225	0.2571803085447539	-0.3730982064220312
I7I48_04894.peak00465	I7I48_04894.peak00465		I7I48_04894	JAEVHH010000004:4855492..4855660 (+)	hypothetical protein	HISTO_GP.Contig38.Fgenesh_Neurospora.1.final_new	transposon	I7I48_04894	ucsf_hc.01_1.G217B.05177					1.0	0.5669459467212381	0.3381739454967493	0.3351271551835615	0.09596369261756199	-0.007296553920701054	0.02924268267941077	0.2263594781296368	-0.37411240867509243
I7I48_02055.peak00112	I7I48_02055.peak00112		I7I48_02055	JAEVHH010000001:5951904..5952131 (+)	hypothetical protein	HISTO_ZE.Contig158-snap.80.final_new	near LTR block	I7I48_02055	ucsf_hc.01_1.G217B.08386					1.0	0.5372830282352414	0.3371882262702849	0.30981347923828295	-0.008283175694334899	-0.01479688558803427	0.07036741606561381	0.20526201475450895	-0.3789991263201882
I7I48_02056.peak00112	I7I48_02056.peak00112		I7I48_02056	JAEVHH010000001:5951904..5952131 (+)	hypothetical protein		transposon	I7I48_02056	ucsf_hc.01_1.G217B.08385					1.0	0.5372830282352414	0.3371882262702849	0.30981347923828295	-0.008283175694334899	-0.01479688558803427	0.07036741606561381	0.20526201475450895	-0.3789991263201882
I7I48_10278.peak00589	I7I48_10278.peak00589		I7I48_10278	JAEVHH010000006:1479259..1479425 (+)	hypothetical protein	HISTO_BM.Contig14-snap.1.final_new	in LTR block	I7I48_10278	ucsf_hc.01_1.G217B.00750					1.0	0.5734781756354757	0.35331413348635554	0.2479317902138798	0.08555505383594908	-0.021838203118995647	-0.037113197765667794	0.2002212920478328	-0.3827068154614751
I7I48_06344.peak00194	I7I48_06344.peak00194		I7I48_06344	JAEVHH010000002:2585027..2585173 (+)	hypothetical protein		transposon	I7I48_06344	ucsf_hc.01_1.G217B.10087					1.0	0.505624760402553	0.19350462472048913	0.2967506433861664	-0.19576416449410128	0.08914970016781787	-0.04684813782222497	0.14040290439345005	-0.38311421021923897
I7I48_06345.peak00194	I7I48_06345.peak00194		I7I48_06345	JAEVHH010000002:2585027..2585173 (+)	hypothetical protein	HISTO_ZT.Contig1089.Fgenesh_Aspergillus.33.final_new	near LTR block	I7I48_06345	ucsf_hc.01_1.G217B.10086					1.0	0.505624760402553	0.19350462472048913	0.2967506433861664	-0.19576416449410128	0.08914970016781787	-0.04684813782222497	0.14040290439345005	-0.38311421021923897
I7I48_11223.peak00306	I7I48_11223.peak00306		I7I48_11223	JAEVHH010000003:2199934..2200080 (+)	hypothetical protein		in LTR block	I7I48_11223	ucsf_hc.01_1.G217B.00355					1.0	0.5683641773991157	0.44455038481655695	0.4567246319439129	0.01211715540109859	0.20567272773930467	0.0900459617416105	0.29624583984026653	-0.38726778309252385
I7I48_10401.peak00600	I7I48_10401.peak00600		I7I48_10401	JAEVHH010000006:2164761..2164919 (+)	hypothetical protein		in LTR block	I7I48_10401	ucsf_hc.01_1.G217B.11620					1.0	0.48294012790706264	0.2774970207769022	0.2871121507936274	0.0034237593150667767	-0.08650802375400568	-0.04667878896130273	0.1529643743462251	-0.3924374509592779
I7I48_11319.peak00320	I7I48_11319.peak00320	WHC1	I7I48_11319	JAEVHH010000003:3427336..3427509 (+)	white collar 1	HISTO_ZZ.Contig2f-snap.1.final_new	near LTR block	I7I48_11319	ucsf_hc.01_1.G217B.12260					1.0	0.6873021638567547	0.33259779561133895	0.35688642235712154	0.04629716186840471	0.13608481086324842	0.006078495035019671	0.2608744749319813	-0.39610863801951407
I7I48_06729.peak00206	I7I48_06729.peak00206		I7I48_06729	JAEVHH010000002:3540844..3541094 (+)	hypothetical protein	HISTO_KK.Contig134.Fgenesh_histo.5.final_new	near LTR block	I7I48_06729	ucsf_hc.01_1.G217B.07210					1.0	0.5114219683937644	0.45275591309528707	0.41418419606867074	-0.05411627088825699	0.11598664911115897	0.1033841454319161	0.25726943353542336	-0.4043691846343014
I7I48_11785.peak00339	I7I48_11785.peak00339	HPD1	I7I48_11785	JAEVHH010000003:4722784..4722965 (+)	4-hydroxyphenylpyruvate dioxygenase	HISTO_ZZ.Contig127c.eannot.1604.final_new		I7I48_11785	ucsf_hc.01_1.G217B.12124					1.0	0.5704793118109466	0.25301381874644224	0.4648038733725557	-0.11896741523822496	0.11335933262827291	0.04079690930749347	0.22058097177124764	-0.41770272574413436
I7I48_03876.peak00425	I7I48_03876.peak00425		I7I48_03876	JAEVHH010000004:2061875..2062050 (+)	hypothetical protein		in LTR block	I7I48_03876	ucsf_hc.01_1.G217B.09900					1.0	0.5857880898511238	0.4749969379867608	0.39360573363469364	-0.007355424620314022	0.1292148214962039	0.0692583615272897	0.2742514199792929	-0.42109100102313285
I7I48_08218.peak00262	I7I48_08218.peak00262	NOP2	I7I48_08218	JAEVHH010000002:8109421..8109632 (+)	nucleolar protein NOP2	HISTO_ZL.Contig1117.Fgenesh_histo.22.final_new	in LTR block	I7I48_08218	ucsf_hc.01_1.G217B.08536					1.0	0.5688150743995739	0.38474647053634203	0.27993709850092396	0.01134352839140318	-0.017327643721583463	-0.02888272995187191	0.19977196635913125	-0.42278849623963066
I7I48_01870.peak00109	I7I48_01870.peak00109		I7I48_01870	JAEVHH010000001:5524341..5524502 (+)	ribosomal subunit 39S superfamily domain-containing protein	HISTO_ZL.Contig1131.Fgenesh_histo.171.final_new		I7I48_01870	ucsf_hc.01_1.G217B.08823					1.0	0.8947506079452698	0.5750123766507856	0.42089886309091584	0.309365233784765	0.1474394621538444	0.16504741901976772	0.4187523271075581	-0.42293657757619807
I7I48_10582.peak00620	I7I48_10582.peak00620		I7I48_10582	JAEVHH010000006:3118861..3119057 (+)	hypothetical protein		in LTR block	I7I48_10582	ucsf_hc.01_1.G217B.04202					1.0	0.5937284224670938	0.4392269991005028	0.2482044340852172	-0.013378014791543658	0.03521586567658552	-0.020510352517688846	0.21374789233669447	-0.42661078576182027
I7I48_09164.peak00512	I7I48_09164.peak00512	AMY2	I7I48_09164	JAEVHH010000005:2384216..2384391 (+)	alpha-amylase AmyA	HISTO_ZL.Contig1161a.eannot.1153.final_new	transposon	I7I48_09164	ucsf_hc.01_1.G217B.09179					1.0	0.48133624220447313	0.31188244556476274	0.3081307490085743	-0.06921964317132834	-0.05279168131571543	-0.07637933302561972	0.15049312987752445	-0.4332466980968246
I7I48_06266.peak00188	I7I48_06266.peak00188		I7I48_06266	JAEVHH010000002:2388359..2388638 (+)	class I alpha-mannosidase 1A	HISTO_ZT.Contig1089.Fgenesh_Neurospora.45.final_new		I7I48_06266	ucsf_hc.01_1.G217B.10165					1.0	0.6153494110618363	0.5505670880795192	0.3978457230550174	-0.09294353885878548	0.19716742283205924	0.14655305795830087	0.3024231940213246	-0.4376617600882661
I7I48_06267.peak00188	I7I48_06267.peak00188		I7I48_06267	JAEVHH010000002:2388359..2388638 (+)	hypothetical protein	HISTO_ZT.Contig1089.Fgenesh_histo.63.final_new		I7I48_06267	ucsf_hc.01_1.G217B.10164					1.0	0.6153494110618363	0.5505670880795192	0.3978457230550174	-0.09294353885878548	0.19716742283205924	0.14655305795830087	0.3024231940213246	-0.4376617600882661
I7I48_04812.peak00462	I7I48_04812.peak00462		I7I48_04812	JAEVHH010000004:4444298..4444545 (+)	hypothetical protein	HISTO_ZW.Contig245.Fgenesh_histo.8.final_new	in LTR block	I7I48_04812	ucsf_hc.01_1.G217B.11504					1.0	0.5440463596353153	0.4329974916983431	0.3668840835434972	0.042678441476575735	0.03093900243382719	-0.08494527634416849	0.22210001707389831	-0.4517519224369737
I7I48_04690.peak00454	I7I48_04690.peak00454		I7I48_04690	JAEVHH010000004:4025849..4026146 (+)	NUDIX domain-containing protein	HISTO_EA.Contig33.eannot.1626.final_new	near LTR block	I7I48_04690	ucsf_hc.01_1.G217B.03526					1.0	0.4969523239061462	0.2823402888257184	0.48953025442063325	-0.032349185660543345	-0.10556666291029426	-0.008174846675006786	0.1871220286511089	-0.47163785413278075
I7I48_04692.peak00454	I7I48_04692.peak00454		I7I48_04692	JAEVHH010000004:4025849..4026146 (+)	hypothetical protein	HISTO_EA.Contig33.Fgenesh_Neurospora.21.final_new	transposon	I7I48_04692	ucsf_hc.01_1.G217B.03528					1.0	0.4969523239061462	0.2823402888257184	0.48953025442063325	-0.032349185660543345	-0.10556666291029426	-0.008174846675006786	0.1871220286511089	-0.47163785413278075
