# Supplementary material for: The Rpd3 histone deacetylase is a critical regulator of temperature-mediated morphogenesis and virulence in the human fungal pathogen Histoplasma
Source: PLoS Biol. 2026 Mar 17;24(3):e3003341. doi: 10.1371/journal.pbio.3003341 (PMC13132440; doi:10.1371/journal.pbio.3003341)
Supplement: S10 Table — Excel-compatible tab-delimited text conforming to JavaTreeView extended CDT format. Each row represents a gene associated with at least one Ryp as given in the UNIQID column. The NAME column gives short names taken from S1 Data of [53] with additional names and corrections based on human curation. This is followed by Ryp-specific peak coordinates; where more than one peak exists for a given gene, the peak with the best MACS2 score is given. Description and HcG217B_pred (WUSTL G217B predicted gene accessions), HcG217B_rc (Edwards and colleagues G217B transcript accessions [18]), HcG217B_acc (UCSF1 gene accessions [53]), and HcG217B (Gilmore and colleagues transcript accessions [24]); and Ryp1_ChIP, Ryp2_ChIP, Ryp3_ChIP, and Ryp4_ChIP (indicating genes with promoters bound by Ryp TFs in [23]) are taken from S1 Data of [53]. Following a GWEIGHT column, included for JavaTreeView compatibility, is log2 differential ChIP enrichment between WT and rpd3 samples for each Ryp. (TXT) [file pbio.3003341.s017.txt]

GID	UNIQID	NAME	Ryp1|coord	Ryp2|coord	Ryp3|coord	Description	HcG217B_pred	HcG217B_rc	HcG217B_acc	HcG217B	Ryp1_ChIP	Ryp2_ChIP	Ryp3_ChIP	Ryp4_ChIP	GWEIGHT	Ryp1|WT/rpd3	Ryp2|WT/rpd3	Ryp3|WT/rpd3
I7I48_01366	I7I48_01366				JAEVHH010000001:4237002..4237242 (+)	hypothetical protein	HISTO_AL.Contig317.eannot.1542.final_new	near LTR block	I7I48_01366	ucsf_hc.01_1.G217B.00040	Ryp1_ChIP				1.0			0.41632226684057216
I7I48_05687	I7I48_05687	RPL27	JAEVHH010000002:942245..942459 (+)	JAEVHH010000002:942232..942477 (+)	JAEVHH010000002:942195..942485 (+)	60S ribosomal protein L27A	HISTO_JG.Contig207.eannot.1373.final_new		I7I48_05687	ucsf_hc.01_1.G217B.06746	Ryp1_ChIP	Ryp2_ChIP	Ryp3_ChIP		1.0	0.2645306935126548	0.3935217306858308	0.36638309754834886
I7I48_05688	I7I48_05688		JAEVHH010000002:942245..942459 (+)	JAEVHH010000002:942232..942477 (+)	JAEVHH010000002:942195..942485 (+)	chromosome segregation ATPase family protein	HISTO_JG.Contig207.Fgenesh_histo.89.final_new		I7I48_05688	ucsf_hc.01_1.G217B.06745	Ryp1_ChIP	Ryp2_ChIP	Ryp3_ChIP		1.0	0.2645306935126548	0.3935217306858308	0.36638309754834886
I7I48_06444	I7I48_06444		JAEVHH010000002:2814899..2816025 (+)	JAEVHH010000002:2814873..2815379 (+)	JAEVHH010000002:2814852..2815351 (+)	BYS1 domain-containing protein	HISTO_ZT.Contig181-snap.144.final_new		I7I48_06444	ucsf_hc.01_1.G217B.10932	Ryp1_ChIP	Ryp2_ChIP	Ryp3_ChIP		1.0	0.22454656232594358	0.4324705350135274	0.3138784563226237
I7I48_09260	I7I48_09260			JAEVHH010000005:2808193..2808425 (+)	JAEVHH010000005:2808146..2808443 (+)	hypothetical protein			I7I48_09260	ucsf_hc.01_1.G217B.09275					1.0		0.2334903243503284	0.307106622478964
I7I48_09261	I7I48_09261			JAEVHH010000005:2808193..2808425 (+)	JAEVHH010000005:2808146..2808443 (+)	hydroxy-methylglutaryl (HMG) CoA reductase	HISTO_ZL.Contig1161b-snap.11.final_new		I7I48_09261	ucsf_hc.01_1.G217B.09276	Ryp1_ChIP	Ryp2_ChIP	Ryp3_ChIP		1.0		0.2334903243503284	0.307106622478964
I7I48_11513	I7I48_11513	CSR1	JAEVHH010000003:3882727..3882982 (+)	JAEVHH010000003:3882666..3883714 (+)	JAEVHH010000003:3882639..3883733 (+)	zinc-responsiveness transcriptional activator	HISTO_ZZ.Contig127a.eannot.1408.final_new		I7I48_11513	ucsf_hc.01_1.G217B.11855		Ryp2_ChIP	Ryp3_ChIP		1.0	0.2541634007486299	0.2959778848814449	0.302122940643282
I7I48_11514	I7I48_11514		JAEVHH010000003:3882727..3882982 (+)	JAEVHH010000003:3882666..3883714 (+)	JAEVHH010000003:3882639..3883733 (+)	hypothetical protein	HISTO_ZZ.Contig127a.eannot.1365.final_new		I7I48_11514	ucsf_hc.01_1.G217B.11856		Ryp2_ChIP	Ryp3_ChIP		1.0	0.2541634007486299	0.2959778848814449	0.302122940643282
I7I48_08405	I7I48_08405		JAEVHH010000005:465448..465759 (+)	JAEVHH010000005:465534..466472 (+)	JAEVHH010000005:465461..465824 (+)	hypothetical protein	HISTO_DA.Contig93.Fgenesh_histo.114.final_new		I7I48_08405	ucsf_hc.01_1.G217B.01759			Ryp3_ChIP		1.0	0.20245810220236526	0.009223051882194945	0.28990580821940215
I7I48_09944	I7I48_09944		JAEVHH010000006:210708..211518 (+)	JAEVHH010000006:210660..211607 (+)	JAEVHH010000006:211201..211573 (+)	hypothetical protein			I7I48_09944	ucsf_hc.01_1.G217B.08652					1.0	0.15479445219917426	0.17625058324897802	0.28660861601206705
I7I48_09947	I7I48_09947		JAEVHH010000006:210708..211518 (+)	JAEVHH010000006:210660..211607 (+)	JAEVHH010000006:211201..211573 (+)	hypothetical protein	HISTO_ZL.Contig1131.eannot.1941.final_new		I7I48_09947	ucsf_hc.01_1.G217B.08649	Ryp1_ChIP	Ryp2_ChIP	Ryp3_ChIP	Ryp4_ChIP	1.0	0.15479445219917426	0.17625058324897802	0.28660861601206705
I7I48_11905	I7I48_11905				JAEVHH010000003:5035489..5035751 (+)	DUF1604 domain-containing protein	HISTO_ZZ.Contig127c-snap.127.final_new	near LTR block	I7I48_11905	ucsf_hc.01_1.G217B.12242		Ryp2_ChIP	Ryp3_ChIP		1.0			0.2815000726605975
I7I48_11906	I7I48_11906	KIN1			JAEVHH010000003:5035489..5035751 (+)	protein kinase	HISTO_ZZ.Contig127c.eannot.1525.final_new	near LTR block	I7I48_11906	ucsf_hc.01_1.G217B.12243		Ryp2_ChIP	Ryp3_ChIP		1.0			0.2815000726605975
I7I48_02568	I7I48_02568		JAEVHH010000001:7405687..7406037 (+)	JAEVHH010000001:7405651..7405884 (+)	JAEVHH010000001:7405639..7406071 (+)	serine/threonine-protein kinase	HISTO_KF.Contig597.eannot.1447.final_new		I7I48_02568	ucsf_hc.01_1.G217B.06904					1.0	0.2492891383807907	0.4698263188393646	0.2807583304288269
I7I48_02569	I7I48_02569		JAEVHH010000001:7405687..7406037 (+)	JAEVHH010000001:7405651..7405884 (+)	JAEVHH010000001:7405639..7406071 (+)	hypothetical protein			I7I48_02569	ucsf_hc.01_1.G217B.06905					1.0	0.2492891383807907	0.4698263188393646	0.2807583304288269
I7I48_01057	I7I48_01057				JAEVHH010000001:3253149..3253373 (+)	hypothetical protein		near LTR block	I7I48_01057	ucsf_hc.01_1.G217B.11018					1.0			0.27466360709737203
I7I48_01058	I7I48_01058				JAEVHH010000001:3253149..3253373 (+)	hypothetical protein	HISTO_ZU.Contig171-snap.13.final_new	near LTR block	I7I48_01058	ucsf_hc.01_1.G217B.11019	Ryp1_ChIP				1.0			0.27466360709737203
I7I48_04286	I7I48_04286		JAEVHH010000004:3076354..3076713 (+)	JAEVHH010000004:3076205..3077135 (+)	JAEVHH010000004:3076216..3076741 (+)	hypothetical protein	HISTO_BP.Contig459.Fgenesh_histo.102.final_new		I7I48_04286	ucsf_hc.01_1.G217B.01154	Ryp1_ChIP	Ryp2_ChIP	Ryp3_ChIP	Ryp4_ChIP	1.0	0.2445065405820707	0.2132476852056938	0.27083047054488174
I7I48_04287	I7I48_04287		JAEVHH010000004:3076354..3076713 (+)	JAEVHH010000004:3076205..3077135 (+)	JAEVHH010000004:3076216..3076741 (+)	protein kinase	HISTO_BP.Contig459.Fgenesh_histo.106.final_new		I7I48_04287	ucsf_hc.01_1.G217B.01155	Ryp1_ChIP	Ryp2_ChIP	Ryp3_ChIP	Ryp4_ChIP	1.0	0.2445065405820707	0.2132476852056938	0.27083047054488174
I7I48_10989	I7I48_10989			JAEVHH010000003:1138992..1139365 (+)	JAEVHH010000003:1139164..1139387 (+)	hypothetical protein	HISTO_GL.Contig233.eannot.1175.final_new	near LTR block	I7I48_10989	ucsf_hc.01_1.G217B.04698	Ryp1_ChIP		Ryp3_ChIP		1.0		0.0982744984868612	0.26974098546126773
I7I48_10990	I7I48_10990			JAEVHH010000003:1138992..1139365 (+)	JAEVHH010000003:1139164..1139387 (+)	hypothetical protein		near LTR block	I7I48_10990	ucsf_hc.01_1.G217B.04699					1.0		0.0982744984868612	0.26974098546126773
I7I48_06575	I7I48_06575			JAEVHH010000002:3113148..3113363 (+)	JAEVHH010000002:3113116..3113377 (+)	serine/threonine-protein kinase ssp1	HISTO_ZT.Contig181.Fgenesh_Aspergillus.86.final_new		I7I48_06575	ucsf_hc.01_1.G217B.10802		Ryp2_ChIP	Ryp3_ChIP		1.0		0.12992058173443247	0.26535680888664614
I7I48_06576	I7I48_06576			JAEVHH010000002:3113148..3113363 (+)	JAEVHH010000002:3113116..3113377 (+)	hypothetical protein			I7I48_06576	ucsf_hc.01_1.G217B.10801					1.0		0.12992058173443247	0.26535680888664614
I7I48_05469	I7I48_05469		JAEVHH010000002:435970..436239 (+)	JAEVHH010000002:435926..436313 (+)	JAEVHH010000002:435929..436250 (+)	hypothetical protein			I7I48_05469	ucsf_hc.01_1.G217B.06524					1.0	0.42850617999765167	0.37522551782188224	0.2646076299349991
I7I48_05470	I7I48_05470	OXR1	JAEVHH010000002:435970..436239 (+)	JAEVHH010000002:435926..436313 (+)	JAEVHH010000002:435929..436250 (+)	oxidoreductase, iron-regulated transcript, yeast-enriched transcript	HISTO_JG.Contig206.eannot.1534.final_new		I7I48_05470	ucsf_hc.01_1.G217B.06523					1.0	0.42850617999765167	0.37522551782188224	0.2646076299349991
I7I48_10537	I7I48_10537				JAEVHH010000006:2636512..2636859 (+)	hypothetical protein	HISTO_ZH.Contig107.eannot.1136.final_new	near LTR block	I7I48_10537	ucsf_hc.01_1.G217B.08467		Ryp2_ChIP	Ryp3_ChIP		1.0			0.2621492182421821
I7I48_10538	I7I48_10538				JAEVHH010000006:2636512..2636859 (+)	fructose-1,6-bisphosphatase	HISTO_ZH.Contig107.eannot.1172.final_new	near LTR block	I7I48_10538	ucsf_hc.01_1.G217B.08466		Ryp2_ChIP	Ryp3_ChIP		1.0			0.2621492182421821
I7I48_07693	I7I48_07693			JAEVHH010000002:6673457..6673825 (+)	JAEVHH010000002:6672656..6673851 (+)	hypothetical protein	HISTO_DM.Contig936.Fgenesh_histo.56.final_new		I7I48_07693	ucsf_hc.01_1.G217B.02865					1.0		0.2111025082828889	0.2619203325831024
I7I48_07694	I7I48_07694			JAEVHH010000002:6673457..6673825 (+)	JAEVHH010000002:6672656..6673851 (+)	pleckstrin homology domain protein	HISTO_DM.Contig936.eannot.1253.final_new		I7I48_07694	ucsf_hc.01_1.G217B.02864	Ryp1_ChIP	Ryp2_ChIP	Ryp3_ChIP		1.0		0.2111025082828889	0.2619203325831024
I7I48_02187	I7I48_02187		JAEVHH010000001:6282818..6283191 (+)	JAEVHH010000001:6282770..6283358 (+)	JAEVHH010000001:6282861..6283314 (+)	hypothetical protein			I7I48_02187	ucsf_hc.01_1.G217B.08254					1.0	0.10944074938116358	0.17599818209584395	0.25832079371482414
I7I48_02188	I7I48_02188		JAEVHH010000001:6282818..6283191 (+)	JAEVHH010000001:6282770..6283358 (+)	JAEVHH010000001:6282861..6283314 (+)	hypothetical protein			I7I48_02188	ucsf_hc.01_1.G217B.08253					1.0	0.10944074938116358	0.17599818209584395	0.25832079371482414
I7I48_06748	I7I48_06748			JAEVHH010000002:3582502..3583226 (+)	JAEVHH010000002:3582497..3583381 (+)	hypothetical protein	HISTO_KK.Contig134.Fgenesh_histo.17.final_new	near LTR block	I7I48_06748	ucsf_hc.01_1.G217B.07229	Ryp1_ChIP	Ryp2_ChIP	Ryp3_ChIP	Ryp4_ChIP	1.0		0.1662800394462916	0.2528634640622007
I7I48_10157	I7I48_10157	FAA2		JAEVHH010000006:976636..976923 (+)	JAEVHH010000006:976633..976926 (+)	long-chain-fatty-acid-CoA ligase	HISTO_GX.Contig297.eannot.1460.final_new	near LTR block	I7I48_10157	ucsf_hc.01_1.G217B.05298					1.0		0.26433806648622965	0.2502758493955913
I7I48_11757	I7I48_11757			JAEVHH010000003:4627667..4627904 (+)	JAEVHH010000003:4627672..4627931 (+)	ADAM protease ADM-B	HISTO_ZZ.Contig127c.Fgenesh_histo.135.final_new		I7I48_11757	ucsf_hc.01_1.G217B.12096	Ryp1_ChIP		Ryp3_ChIP		1.0		0.1464573375595556	0.24985423788625577
I7I48_05913	I7I48_05913	CDO1		JAEVHH010000002:1557840..1557995 (+)	JAEVHH010000002:1557804..1558016 (+)	cysteine dioxygenase	HISTO_ZT.Contig174.Fgenesh_histo.111.final_new		I7I48_05913	ucsf_hc.01_1.G217B.10665					1.0		0.12683979325213143	0.24748136102674062
I7I48_05914	I7I48_05914	RBG1		JAEVHH010000002:1557840..1557995 (+)	JAEVHH010000002:1557804..1558016 (+)	developmentally regulated GTP-binding protein	HISTO_ZT.Contig174.Fgenesh_Aspergillus.43.final_new		I7I48_05914	ucsf_hc.01_1.G217B.10664					1.0		0.12683979325213143	0.24748136102674062
I7I48_08334	I7I48_08334	CYC8	JAEVHH010000005:314918..315082 (+)	JAEVHH010000005:314728..315237 (+)	JAEVHH010000005:314702..315323 (+)	transcriptional repressor	HISTO_DA.Contig93.eannot.2019.final_new		I7I48_08334	ucsf_hc.01_1.G217B.01829			Ryp3_ChIP		1.0	0.017150973394757095	0.14481389774705414	0.2464933717824497
I7I48_08335	I7I48_08335		JAEVHH010000005:314918..315082 (+)	JAEVHH010000005:314728..315237 (+)	JAEVHH010000005:314702..315323 (+)	hypothetical protein			I7I48_08335	ucsf_hc.01_1.G217B.01828					1.0	0.017150973394757095	0.14481389774705414	0.2464933717824497
I7I48_06589	I7I48_06589			JAEVHH010000002:3137843..3138282 (+)	JAEVHH010000002:3137836..3138272 (+)	hypothetical protein			I7I48_06589	ucsf_hc.01_1.G217B.10788					1.0		0.11257704994896477	0.24424368183684939
I7I48_06590	I7I48_06590			JAEVHH010000002:3137843..3138282 (+)	JAEVHH010000002:3137836..3138272 (+)	hypothetical protein	HISTO_ZT.Contig181.eannot.1585.final_new		I7I48_06590	ucsf_hc.01_1.G217B.10787	Ryp1_ChIP	Ryp2_ChIP	Ryp3_ChIP		1.0		0.11257704994896477	0.24424368183684939
I7I48_07931	I7I48_07931	SDP1		JAEVHH010000002:7247145..7247306 (+)	JAEVHH010000002:7247108..7247348 (+)	tyrosine-protein phosphatase MSG5	HISTO_DM.Contig933.Fgenesh_histo.156.final_new		I7I48_07931	ucsf_hc.01_1.G217B.02628	Ryp1_ChIP				1.0		0.17385699450648087	0.24023313498349724
I7I48_10317	I7I48_10317		JAEVHH010000006:1911432..1911573 (+)	JAEVHH010000006:1911374..1911637 (+)	JAEVHH010000006:1911351..1911669 (+)	hypothetical protein	HISTO_ZY.Contig571f.Fgenesh_histo.5.final_new	near LTR block	I7I48_10317	ucsf_hc.01_1.G217B.11639					1.0	0.08951592819762094	0.15285093904804323	0.2392040376094518
I7I48_10319	I7I48_10319		JAEVHH010000006:1911432..1911573 (+)	JAEVHH010000006:1911374..1911637 (+)	JAEVHH010000006:1911351..1911669 (+)	C6 zinc finger domain-containing protein	HISTO_ZY.Contig571f.Fgenesh_histo.6.final_new	near LTR block	I7I48_10319	ucsf_hc.01_1.G217B.11641	Ryp1_ChIP	Ryp2_ChIP	Ryp3_ChIP		1.0	0.08951592819762094	0.15285093904804323	0.2392040376094518
I7I48_12227	I7I48_12227	CAC2			JAEVHH010000003:6221443..6221670 (+)	chromatin assembly factor 1 subunit B	HISTO_FX.Contig167.Fgenesh_histo.79.final_new	in LTR block	I7I48_12227	ucsf_hc.01_1.G217B.04332	Ryp1_ChIP	Ryp2_ChIP	Ryp3_ChIP		1.0			0.23907422399407594
I7I48_12228	I7I48_12228				JAEVHH010000003:6221443..6221670 (+)	hypothetical protein	HISTO_FX.Contig167.Fgenesh_Aspergillus.60.final_new	in LTR block	I7I48_12228	ucsf_hc.01_1.G217B.04331	Ryp1_ChIP	Ryp2_ChIP	Ryp3_ChIP		1.0			0.23907422399407594
I7I48_07647	I7I48_07647			JAEVHH010000002:6552115..6552341 (+)	JAEVHH010000002:6552059..6552365 (+)	zinc finger protein	HISTO_DM.Contig93.Fgenesh_histo.184.final_new	near LTR block	I7I48_07647	ucsf_hc.01_1.G217B.02210	Ryp1_ChIP		Ryp3_ChIP		1.0		0.11705983511123356	0.2373185500168447
I7I48_02832	I7I48_02832		JAEVHH010000007:606004..607122 (+)	JAEVHH010000007:605765..607145 (+)	JAEVHH010000007:605736..606488 (+)	leptomycin B resistance protein	HISTO_ZU.Contig65.Fgenesh_Aspergillus.250.final_new		I7I48_02832	ucsf_hc.01_1.G217B.11122					1.0	0.031715034299738	0.07418878360324964	0.2356510877396659
I7I48_02833	I7I48_02833		JAEVHH010000007:606004..607122 (+)	JAEVHH010000007:605765..607145 (+)	JAEVHH010000007:605736..606488 (+)	hypothetical protein	HISTO_ZU.Contig65.Fgenesh_histo.185.final_new		I7I48_02833	ucsf_hc.01_1.G217B.11123					1.0	0.031715034299738	0.07418878360324964	0.2356510877396659
I7I48_03689	I7I48_03689			JAEVHH010000004:1555239..1555407 (+)	JAEVHH010000004:1555160..1555457 (+)	hypothetical protein	HISTO_LG.Contig392.Fgenesh_histo.204.final_new		I7I48_03689	ucsf_hc.01_1.G217B.07846	Ryp1_ChIP	Ryp2_ChIP	Ryp3_ChIP		1.0		0.3294821554990262	0.23352708374046519
I7I48_04921	I7I48_04921	NIT51	JAEVHH010000004:5027106..5027301 (+)	JAEVHH010000004:5027008..5027559 (+)	JAEVHH010000004:5026978..5027577 (+)	F1F0-ATP synthase regulatory factor Stf2, nitrosative stress-induced transcript	HISTO_GY.Contig460.eannot.1724.final_new		I7I48_04921	ucsf_hc.01_1.G217B.05663		Ryp2_ChIP	Ryp3_ChIP		1.0	0.0707861526080602	0.2524815845501481	0.2322835306746595
I7I48_04922	I7I48_04922	DRE2	JAEVHH010000004:5027106..5027301 (+)	JAEVHH010000004:5027008..5027559 (+)	JAEVHH010000004:5026978..5027577 (+)	DUF689 domain-containing protein			I7I48_04922	ucsf_hc.01_1.G217B.05662					1.0	0.0707861526080602	0.2524815845501481	0.2322835306746595
I7I48_08046	I7I48_08046		JAEVHH010000002:7498944..7499210 (+)	JAEVHH010000002:7498927..7499145 (+)	JAEVHH010000002:7498896..7499207 (+)	transketolase TktA	HISTO_DM.Contig933.eannot.1649.final_new		I7I48_08046	ucsf_hc.01_1.G217B.02514	Ryp1_ChIP	Ryp2_ChIP	Ryp3_ChIP		1.0	0.16331556887023996	0.21587438885361782	0.23170828964003248
I7I48_01562	I7I48_01562		JAEVHH010000001:4701946..4702222 (+)	JAEVHH010000001:4701902..4702200 (+)	JAEVHH010000001:4701879..4702081 (+)	hypothetical protein	HISTO_ZL.Contig1158.Fgenesh_histo.6.final_new	near LTR block	I7I48_01562	ucsf_hc.01_1.G217B.09128					1.0	0.09679156736817908	0.04522555105830445	0.23057713432402488
I7I48_04839	I7I48_04839	GLT1			JAEVHH010000004:4530101..4530323 (+)	glutamate synthase	HISTO_ZW.Contig245.Fgenesh_histo.47.final_new		I7I48_04839	ucsf_hc.01_1.G217B.11477					1.0			0.22977113807096317
I7I48_06989	I7I48_06989		JAEVHH010000002:5038534..5038842 (+)	JAEVHH010000002:5038532..5038847 (+)	JAEVHH010000002:5038523..5038859 (+)	hypothetical protein			I7I48_06989	ucsf_hc.01_1.G217B.06185					1.0	0.23951915709792287	0.25268989023693245	0.22958681792723423
I7I48_06990	I7I48_06990		JAEVHH010000002:5038534..5038842 (+)	JAEVHH010000002:5038532..5038847 (+)	JAEVHH010000002:5038523..5038859 (+)	C6 zinc finger domain-containing protein	HISTO_HS.Contig68.Fgenesh_histo.200.final_new		I7I48_06990	ucsf_hc.01_1.G217B.06184			Ryp3_ChIP		1.0	0.23951915709792287	0.25268989023693245	0.22958681792723423
I7I48_10645	I7I48_10645	MTP1		JAEVHH010000003:229960..230298 (+)	JAEVHH010000003:229941..230681 (+)	glycerophosphoinositol permease	HISTO_GL.Contig296.Fgenesh_Aspergillus.64.final_new	near LTR block	I7I48_10645	ucsf_hc.01_1.G217B.04832	Ryp1_ChIP	Ryp2_ChIP	Ryp3_ChIP	Ryp4_ChIP	1.0		0.3425343532264935	0.2277396900104727
I7I48_06075	I7I48_06075		JAEVHH010000002:1946504..1946720 (+)	JAEVHH010000002:1946483..1946737 (+)	JAEVHH010000002:1946480..1946769 (+)	hypothetical protein	HISTO_ZT.Contig1089.Fgenesh_histo.185.final_new		I7I48_06075	ucsf_hc.01_1.G217B.10355	Ryp1_ChIP	Ryp2_ChIP	Ryp3_ChIP		1.0	0.35645548525157134	0.2685059889584765	0.22104056812764208
I7I48_06076	I7I48_06076		JAEVHH010000002:1946504..1946720 (+)	JAEVHH010000002:1946483..1946737 (+)	JAEVHH010000002:1946480..1946769 (+)	hypothetical protein	HISTO_ZT.Contig1089.Fgenesh_histo.184.final_new		I7I48_06076	ucsf_hc.01_1.G217B.10354	Ryp1_ChIP	Ryp2_ChIP	Ryp3_ChIP		1.0	0.35645548525157134	0.2685059889584765	0.22104056812764208
I7I48_08516	I7I48_08516			JAEVHH010000005:728808..729055 (+)	JAEVHH010000005:728770..729070 (+)	golgi integral membrane protein	HISTO_DA.Contig93-snap.134.final_new		I7I48_08516	ucsf_hc.01_1.G217B.01649	Ryp1_ChIP	Ryp2_ChIP	Ryp3_ChIP		1.0		0.22486576381959475	0.21993999914783693
I7I48_12040	I7I48_12040			JAEVHH010000003:5559627..5560248 (+)	JAEVHH010000003:5559643..5559887 (+)	oleate delta-12 desaturase	HISTO_DU.Contig190.fgenesh_plus.14.final_new		I7I48_12040	ucsf_hc.01_1.G217B.03058	Ryp1_ChIP		Ryp3_ChIP	Ryp4_ChIP	1.0		0.14492907586929465	0.21824263211887898
I7I48_12043	I7I48_12043			JAEVHH010000003:5559627..5560248 (+)	JAEVHH010000003:5559643..5559887 (+)	hypothetical protein			I7I48_12043	ucsf_hc.01_1.G217B.03061					1.0		0.14492907586929465	0.21824263211887898
I7I48_09781	I7I48_09781		JAEVHH010000005:4018808..4019138 (+)	JAEVHH010000005:4018752..4019278 (+)	JAEVHH010000005:4018722..4019115 (+)	WW domain-containing protein	HISTO_ER.Contig17.eannot.1267.final_new		I7I48_09781	ucsf_hc.01_1.G217B.03710			Ryp3_ChIP		1.0	0.2450331188036966	0.13577452747202357	0.2166342460811892
I7I48_04059	I7I48_04059			JAEVHH010000004:2554536..2554985 (+)	JAEVHH010000004:2554483..2555065 (+)	hypothetical protein			I7I48_04059	ucsf_hc.01_1.G217B.00926					1.0		0.22935420305849136	0.2135208027277698
I7I48_05457	I7I48_05457			JAEVHH010000002:411183..411515 (+)	JAEVHH010000002:411095..411519 (+)	hypothetical protein			I7I48_05457	ucsf_hc.01_1.G217B.06536					1.0		0.2704064152822869	0.21096626011152633
I7I48_05460	I7I48_05460	DEV18		JAEVHH010000002:411183..411515 (+)	JAEVHH010000002:411095..411519 (+)	HLH transcription factor	HISTO_JG.Contig206.eannot.1540.final_new		I7I48_05460	ucsf_hc.01_1.G217B.06533	Ryp1_ChIP	Ryp2_ChIP	Ryp3_ChIP		1.0		0.2704064152822869	0.21096626011152633
I7I48_06122	I7I48_06122				JAEVHH010000002:2059798..2060078 (+)	alphaN-acetylglucosamine transferase	HISTO_ZT.Contig1089.eannot.1639.final_new		I7I48_06122	ucsf_hc.01_1.G217B.10308	Ryp1_ChIP	Ryp2_ChIP	Ryp3_ChIP	Ryp4_ChIP	1.0			0.20828255097477488
I7I48_06123	I7I48_06123				JAEVHH010000002:2059798..2060078 (+)	hypothetical protein			I7I48_06123	ucsf_hc.01_1.G217B.10307					1.0			0.20828255097477488
I7I48_10649	I7I48_10649				JAEVHH010000003:237701..238024 (+)	phosphoenolpyruvate carboxykinase		near LTR block	I7I48_10649	ucsf_hc.01_1.G217B.04836					1.0			0.20649941497055702
I7I48_10650	I7I48_10650				JAEVHH010000003:237701..238024 (+)	hypothetical protein	HISTO_GL.Contig296.Fgenesh_Neurospora.72.final_new	near LTR block	I7I48_10650	ucsf_hc.01_1.G217B.04837					1.0			0.20649941497055702
I7I48_05901	I7I48_05901			JAEVHH010000002:1527394..1527576 (+)	JAEVHH010000002:1527318..1527647 (+)	G-protein coupled receptor	HISTO_ZT.Contig174.Fgenesh_Aspergillus.92.final_new		I7I48_05901	ucsf_hc.01_1.G217B.10677	Ryp1_ChIP	Ryp2_ChIP	Ryp3_ChIP		1.0		0.17531162302784922	0.20200693373963874
I7I48_05906	I7I48_05906			JAEVHH010000002:1527394..1527576 (+)	JAEVHH010000002:1527318..1527647 (+)	phosphatidylinositol 3-phosphate phosphatase	HISTO_ZT.Contig174.Fgenesh_histo.128.final_new		I7I48_05906	ucsf_hc.01_1.G217B.10672	Ryp1_ChIP	Ryp2_ChIP	Ryp3_ChIP		1.0		0.17531162302784922	0.20200693373963874
I7I48_04130	I7I48_04130		JAEVHH010000004:2699783..2700265 (+)	JAEVHH010000004:2699771..2700276 (+)	JAEVHH010000004:2699839..2700387 (+)	hypothetical protein	HISTO_BP.Contig457.Fgenesh_histo.137.final_new		I7I48_04130	ucsf_hc.01_1.G217B.00996					1.0	0.13821282645560393	0.15320574626479444	0.20126446508251228
I7I48_04134	I7I48_04134		JAEVHH010000004:2699783..2700265 (+)	JAEVHH010000004:2699771..2700276 (+)	JAEVHH010000004:2699839..2700387 (+)	C6 transcription factor	HISTO_BP.Contig457.eannot.1691.final_new		I7I48_04134	ucsf_hc.01_1.G217B.01001	Ryp1_ChIP	Ryp2_ChIP	Ryp3_ChIP		1.0	0.13821282645560393	0.15320574626479444	0.20126446508251228
I7I48_04409	I7I48_04409	NSD4		JAEVHH010000004:3348731..3349208 (+)	JAEVHH010000004:3348730..3349162 (+)	GATA-type sexual development transcription factor NsdD	HISTO_BP.Contig459.Fgenesh_histo.89.final_new		I7I48_04409	ucsf_hc.01_1.G217B.01276	Ryp1_ChIP	Ryp2_ChIP	Ryp3_ChIP		1.0		0.11067329038435224	0.20059409440711887
I7I48_04411	I7I48_04411			JAEVHH010000004:3348731..3349208 (+)	JAEVHH010000004:3348730..3349162 (+)	hypothetical protein			I7I48_04411	ucsf_hc.01_1.G217B.01278					1.0		0.11067329038435224	0.20059409440711887
I7I48_01783	I7I48_01783			JAEVHH010000001:5329110..5329402 (+)	JAEVHH010000001:5329078..5329426 (+)	hypothetical protein	HISTO_ZL.Contig1131.Fgenesh_histo.145.final_new		I7I48_01783	ucsf_hc.01_1.G217B.08910	Ryp1_ChIP	Ryp2_ChIP	Ryp3_ChIP	Ryp4_ChIP	1.0		0.12524785568648902	0.20036507708896667
I7I48_07293	I7I48_07293			JAEVHH010000002:5755578..5755737 (+)	JAEVHH010000002:5755525..5755776 (+)	trehalose transporter	HISTO_HS.Contig68.eannot.1937.final_new		I7I48_07293	ucsf_hc.01_1.G217B.05883	Ryp1_ChIP	Ryp2_ChIP	Ryp3_ChIP		1.0		0.15280657424927788	0.19868642025427732
I7I48_00481	I7I48_00481		JAEVHH010000001:1803411..1803885 (+)	JAEVHH010000001:1803204..1803901 (+)	JAEVHH010000001:1803203..1803880 (+)	DNA binding regulatory protein AmdX	HISTO_LF.Contig359-snap.63.final_new		I7I48_00481	ucsf_hc.01_1.G217B.07372			Ryp3_ChIP		1.0	0.24605125585584928	0.2484106777855038	0.1985917758693657
I7I48_08973	I7I48_08973				JAEVHH010000005:1884234..1884443 (+)	hypothetical protein	HISTO_FE.Contig19.eannot.1835.final_new		I7I48_08973	ucsf_hc.01_1.G217B.04009			Ryp3_ChIP		1.0			0.19611686442748424
I7I48_03865	I7I48_03865		JAEVHH010000004:1960034..1960202 (+)	JAEVHH010000004:1959996..1960422 (+)	JAEVHH010000004:1960002..1960210 (+)	hypothetical protein	HISTO_ZL.Contig1161e.eannot.1275.final_new	transposon	I7I48_03865	ucsf_hc.01_1.G217B.09833					1.0	0.1255253759032577	-0.045166218538464226	0.1959455932614123
I7I48_05722	I7I48_05722		JAEVHH010000002:1021470..1021946 (+)	JAEVHH010000002:1021438..1022533 (+)	JAEVHH010000002:1021440..1021798 (+)	hypothetical protein			I7I48_05722	ucsf_hc.01_1.G217B.06713					1.0	0.1766270536241129	0.11743916540636218	0.1937741870587451
I7I48_05723	I7I48_05723		JAEVHH010000002:1021470..1021946 (+)	JAEVHH010000002:1021438..1022533 (+)	JAEVHH010000002:1021440..1021798 (+)	hypothetical protein			I7I48_05723	ucsf_hc.01_1.G217B.06712					1.0	0.1766270536241129	0.11743916540636218	0.1937741870587451
I7I48_11540	I7I48_11540				JAEVHH010000003:3951999..3952256 (+)	GTP-binding protein YchF		near LTR block	I7I48_11540	ucsf_hc.01_1.G217B.11882					1.0			0.19256022370747822
I7I48_11542	I7I48_11542				JAEVHH010000003:3951999..3952256 (+)	repeat set, removed, yeast-enriched transcript	HISTO_ZZ.Contig127a-snap.109.final_new	near LTR block	I7I48_11542	ucsf_hc.01_1.G217B.11884					1.0			0.19256022370747822
I7I48_10735	I7I48_10735	MET10	JAEVHH010000003:418327..419956 (+)	JAEVHH010000003:418306..418926 (+)	JAEVHH010000003:418281..418549 (+)	sulfite reductase flavoprotein component	HISTO_GL.Contig296.Fgenesh_Neurospora.6.final_new		I7I48_10735	ucsf_hc.01_1.G217B.04922	Ryp1_ChIP		Ryp3_ChIP		1.0	0.015980270248598633	0.16539893010502377	0.1924463614724425
I7I48_10737	I7I48_10737		JAEVHH010000003:418327..419956 (+)	JAEVHH010000003:418306..418926 (+)	JAEVHH010000003:418281..418549 (+)	repeat set, removed, yeast-enriched transcript	HISTO_GL.Contig296.eannot.1345.final_new		I7I48_10737	ucsf_hc.01_1.G217B.04924	Ryp1_ChIP	Ryp2_ChIP	Ryp3_ChIP	Ryp4_ChIP	1.0	0.015980270248598633	0.16539893010502377	0.1924463614724425
I7I48_04989	I7I48_04989		JAEVHH010000004:5174249..5174492 (+)	JAEVHH010000004:5173704..5174005 (+)	JAEVHH010000004:5173841..5174033 (+)	glutaredoxin domain-containing protein	HISTO_GY.Contig460.Fgenesh_Aspergillus.23.final_new		I7I48_04989	ucsf_hc.01_1.G217B.05595	Ryp1_ChIP		Ryp3_ChIP		1.0	0.040015099240798144	0.1429614302972061	0.18868914741102163
I7I48_04992	I7I48_04992		JAEVHH010000004:5174249..5174492 (+)	JAEVHH010000004:5173704..5174005 (+)	JAEVHH010000004:5173841..5174033 (+)	hypothetical protein	HISTO_GY.Contig460.eannot.1748.final_new		I7I48_04992	ucsf_hc.01_1.G217B.05593	Ryp1_ChIP	Ryp2_ChIP	Ryp3_ChIP		1.0	0.040015099240798144	0.1429614302972061	0.18868914741102163
I7I48_02461	I7I48_02461		JAEVHH010000001:7149030..7149484 (+)	JAEVHH010000001:7148694..7150028 (+)	JAEVHH010000001:7149169..7149504 (+)	hypothetical protein		in LTR block	I7I48_02461	ucsf_hc.01_1.G217B.06798					1.0	0.169094504200725	0.17900806592464386	0.18792784119112818
I7I48_02462	I7I48_02462		JAEVHH010000001:7149030..7149484 (+)	JAEVHH010000001:7148694..7150028 (+)	JAEVHH010000001:7149169..7149504 (+)	hypothetical protein		in LTR block	I7I48_02462	ucsf_hc.01_1.G217B.06799					1.0	0.169094504200725	0.17900806592464386	0.18792784119112818
I7I48_08984	I7I48_08984			JAEVHH010000005:1913980..1914369 (+)	JAEVHH010000005:1913903..1914622 (+)	hypothetical protein	HISTO_FE.Contig19.Fgenesh_Neurospora.34.final_new		I7I48_08984	ucsf_hc.01_1.G217B.04020	Ryp1_ChIP		Ryp3_ChIP		1.0		0.16531576376197368	0.18297048771634916
I7I48_08986	I7I48_08986			JAEVHH010000005:1913980..1914369 (+)	JAEVHH010000005:1913903..1914622 (+)	hypothetical protein	HISTO_FE.Contig19.eannot.1843.final_new		I7I48_08986	ucsf_hc.01_1.G217B.04022	Ryp1_ChIP		Ryp3_ChIP		1.0		0.16531576376197368	0.18297048771634916
I7I48_02844	I7I48_02844				JAEVHH010000007:628490..628713 (+)	hypothetical protein			I7I48_02844	ucsf_hc.01_1.G217B.11134					1.0			0.1828415652516105
I7I48_02845	I7I48_02845				JAEVHH010000007:628490..628713 (+)	calcium/calmodulin-dependent protein kinase	HISTO_ZU.Contig65.Fgenesh_histo.192.final_new		I7I48_02845	ucsf_hc.01_1.G217B.11135			Ryp3_ChIP		1.0			0.1828415652516105
I7I48_04034	I7I48_04034				JAEVHH010000004:2504291..2505320 (+)	hypothetical protein	HISTO_BP.Contig457.Fgenesh_Neurospora.98.final_new		I7I48_04034	ucsf_hc.01_1.G217B.00901	Ryp1_ChIP	Ryp2_ChIP	Ryp3_ChIP		1.0			0.1827236991244564
I7I48_04035	I7I48_04035				JAEVHH010000004:2504291..2505320 (+)	hypothetical protein			I7I48_04035	ucsf_hc.01_1.G217B.00902					1.0			0.1827236991244564
I7I48_02516	I7I48_02516		JAEVHH010000001:7281299..7281848 (+)	JAEVHH010000001:7281180..7281906 (+)	JAEVHH010000001:7281238..7281916 (+)	no significant blast hit			I7I48_02516	ucsf_hc.01_1.G217B.06852					1.0	0.1358785176315118	0.23937496022444202	0.17916638188156336
I7I48_02517	I7I48_02517		JAEVHH010000001:7281299..7281848 (+)	JAEVHH010000001:7281180..7281906 (+)	JAEVHH010000001:7281238..7281916 (+)	hypothetical protein			I7I48_02517	ucsf_hc.01_1.G217B.06853					1.0	0.1358785176315118	0.23937496022444202	0.17916638188156336
I7I48_03279	I7I48_03279			JAEVHH010000004:592794..593446 (+)	JAEVHH010000004:592812..593467 (+)	hypothetical protein	HISTO_DF.Contig537.Fgenesh_Aspergillus.126.final_new	near LTR block	I7I48_03279	ucsf_hc.01_1.G217B.02058	Ryp1_ChIP	Ryp2_ChIP	Ryp3_ChIP		1.0		0.20573801505037811	0.1740323483672897
I7I48_03280	I7I48_03280			JAEVHH010000004:592794..593446 (+)	JAEVHH010000004:592812..593467 (+)	neutral amino acid permease	HISTO_DF.Contig537.eannot.1406.final_new	near LTR block	I7I48_03280	ucsf_hc.01_1.G217B.02059	Ryp1_ChIP	Ryp2_ChIP	Ryp3_ChIP		1.0		0.20573801505037811	0.1740323483672897
I7I48_04986	I7I48_04986				JAEVHH010000004:5159906..5160092 (+)	hypothetical protein	HISTO_GY.Contig460.Fgenesh_histo.53.final_new		I7I48_04986	ucsf_hc.01_1.G217B.05598					1.0			0.1739244362243728
I7I48_10426	I7I48_10426			JAEVHH010000006:2260246..2260445 (+)	JAEVHH010000006:2260224..2260453 (+)	pre-mRNA splicing factor	HISTO_ZY.Contig518-snap.9.final_new	near LTR block	I7I48_10426	ucsf_hc.01_1.G217B.11532	Ryp1_ChIP		Ryp3_ChIP		1.0		0.165416949303612	0.1733079533903745
I7I48_08459	I7I48_08459			JAEVHH010000005:573342..573549 (+)	JAEVHH010000005:573335..573581 (+)	cell wall synthesis protein	HISTO_DA.Contig93.Fgenesh_histo.6.final_new	near LTR block	I7I48_08459	ucsf_hc.01_1.G217B.01706	Ryp1_ChIP	Ryp2_ChIP	Ryp3_ChIP		1.0		0.14663503657279345	0.17255970406376975
I7I48_02459	I7I48_02459			JAEVHH010000001:7148694..7150028 (+)	JAEVHH010000001:7148671..7148952 (+)	C2H2 transcription factor	HISTO_KF.Contig597.fgenesh_plus.25.final_new	in LTR block	I7I48_02459	ucsf_hc.01_1.G217B.06796	Ryp1_ChIP	Ryp2_ChIP	Ryp3_ChIP	Ryp4_ChIP	1.0		0.17900806592464386	0.17135283335460252
I7I48_00194	I7I48_00194				JAEVHH010000001:1057718..1057933 (+)	auxin efflux carrier superfamily	HISTO_AZ.Contig47.eannot.1566.final_new		I7I48_00194	ucsf_hc.01_1.G217B.00507					1.0			0.16963499939318327
I7I48_01474	I7I48_01474		JAEVHH010000001:4481198..4481350 (+)		JAEVHH010000001:4481094..4481360 (+)	no significant blast hit	HISTO_ZL.Contig658.eannot.1267.final_new		I7I48_01474	ucsf_hc.01_1.G217B.09940					1.0	0.30685037626832357		0.1661802827548453
I7I48_01477	I7I48_01477		JAEVHH010000001:4481198..4481350 (+)		JAEVHH010000001:4481094..4481360 (+)	cation-transporting ATPase	HISTO_ZL.Contig658.Fgenesh_histo.78.final_new		I7I48_01477	ucsf_hc.01_1.G217B.09937					1.0	0.30685037626832357		0.1661802827548453
I7I48_10170	I7I48_10170		JAEVHH010000006:1006375..1006987 (+)	JAEVHH010000006:1006457..1007168 (+)	JAEVHH010000006:1006410..1007513 (+)	hypothetical protein		near LTR block	I7I48_10170	ucsf_hc.01_1.G217B.05285					1.0	0.22069846321261954	0.2456337975863841	0.16610581040285233
I7I48_10010	I7I48_10010				JAEVHH010000006:310723..311012 (+)	hypothetical protein			I7I48_10010	ucsf_hc.01_1.G217B.08591					1.0			0.16489853117575942
I7I48_01044	I7I48_01044				JAEVHH010000001:3220809..3220980 (+)	hypothetical protein		near LTR block	I7I48_01044	ucsf_hc.01_1.G217B.11005					1.0			0.1642335525747747
I7I48_10184	I7I48_10184			JAEVHH010000006:1046388..1047038 (+)	JAEVHH010000006:1046322..1047008 (+)	plasma membrane ATPase	HISTO_GX.Contig297.eannot.1542.final_new		I7I48_10184	ucsf_hc.01_1.G217B.05271					1.0		0.08166761178386142	0.16342113445638073
I7I48_10186	I7I48_10186			JAEVHH010000006:1046388..1047038 (+)	JAEVHH010000006:1046322..1047008 (+)	hypothetical protein	HISTO_GX.Contig297.Fgenesh_histo.78.final_new		I7I48_10186	ucsf_hc.01_1.G217B.05268					1.0		0.08166761178386142	0.16342113445638073
I7I48_08820	I7I48_08820				JAEVHH010000005:1541060..1541298 (+)	leucine rich repeat domain-containing protein	HISTO_FE.Contig19.Fgenesh_histo.213.final_new		I7I48_08820	ucsf_hc.01_1.G217B.03856			Ryp3_ChIP		1.0			0.16342037415514232
I7I48_08821	I7I48_08821				JAEVHH010000005:1541060..1541298 (+)	hypothetical protein			I7I48_08821	ucsf_hc.01_1.G217B.03857					1.0			0.16342037415514232
I7I48_04402	I7I48_04402		JAEVHH010000004:3336443..3338518 (+)	JAEVHH010000004:3335913..3337030 (+)	JAEVHH010000004:3335918..3336831 (+)	hypothetical protein	HISTO_BP.Contig459.Fgenesh_histo.85.final_new		I7I48_04402	ucsf_hc.01_1.G217B.01269	Ryp1_ChIP	Ryp2_ChIP	Ryp3_ChIP		1.0	-0.023397803748895014	0.13321088655205868	0.16077336595625696
I7I48_08826	I7I48_08826	TFC4			JAEVHH010000005:1554391..1554603 (+)	transcription factor tfiiic complex subunit sfc4	HISTO_FE.Contig19.Fgenesh_histo.216.final_new		I7I48_08826	ucsf_hc.01_1.G217B.03862					1.0			0.1595698913207829
I7I48_08827	I7I48_08827				JAEVHH010000005:1554391..1554603 (+)	hypothetical protein	HISTO_FE.Contig19.Fgenesh_Aspergillus.183.final_new		I7I48_08827	ucsf_hc.01_1.G217B.03863					1.0			0.1595698913207829
I7I48_01540	I7I48_01540		JAEVHH010000001:4649824..4650544 (+)	JAEVHH010000001:4648871..4650525 (+)	JAEVHH010000001:4648831..4649046 (+)	hypothetical protein			I7I48_01540	ucsf_hc.01_1.G217B.09147					1.0	0.025546625068852375	-0.0006441251688402497	0.1566332647111039
I7I48_01543	I7I48_01543	PHK2	JAEVHH010000001:4649824..4650544 (+)	JAEVHH010000001:4648871..4650525 (+)	JAEVHH010000001:4648831..4649046 (+)	histidine kinase	HISTO_ZL.Contig1158.eannot.1400.final_new	near LTR block	I7I48_01543	ucsf_hc.01_1.G217B.09146	Ryp1_ChIP	Ryp2_ChIP	Ryp3_ChIP		1.0	0.025546625068852375	-0.0006441251688402497	0.1566332647111039
I7I48_11801	I7I48_11801		JAEVHH010000003:4773529..4774298 (+)		JAEVHH010000003:4772689..4772969 (+)	hypothetical protein			I7I48_11801	ucsf_hc.01_1.G217B.12140					1.0	0.11475607624833359		0.15577022856954853
I7I48_11802	I7I48_11802		JAEVHH010000003:4773529..4774298 (+)		JAEVHH010000003:4772689..4772969 (+)	hypothetical protein			I7I48_11802	ucsf_hc.01_1.G217B.12141					1.0	0.11475607624833359		0.15577022856954853
I7I48_11653	I7I48_11653				JAEVHH010000003:4327286..4327521 (+)	2-oxoglutarate dehydrogenase	HISTO_ZZ.Contig127b.Fgenesh_histo.49.final_new		I7I48_11653	ucsf_hc.01_1.G217B.11993					1.0			0.15289245889212347
I7I48_01514	I7I48_01514		JAEVHH010000001:4586272..4586770 (+)	JAEVHH010000001:4586270..4586640 (+)	JAEVHH010000001:4585705..4586732 (+)	hypothetical protein	HISTO_ZL.Contig1160.eannot.1056.final_new	near LTR block	I7I48_01514	ucsf_hc.01_1.G217B.09173	Ryp1_ChIP	Ryp2_ChIP	Ryp3_ChIP		1.0	0.04790251645185717	0.1481907112546662	0.15197919941043028
I7I48_01516	I7I48_01516	MUS81	JAEVHH010000001:4586272..4586770 (+)	JAEVHH010000001:4586270..4586640 (+)	JAEVHH010000001:4585705..4586732 (+)	crossover junction endonuclease mus81	HISTO_ZL.Contig1160.Fgenesh_histo.5.final_new	near LTR block	I7I48_01516	ucsf_hc.01_1.G217B.09171	Ryp1_ChIP	Ryp2_ChIP	Ryp3_ChIP		1.0	0.04790251645185717	0.1481907112546662	0.15197919941043028
I7I48_01607	I7I48_01607	NIT28/RPN4	JAEVHH010000001:4858619..4860148 (+)	JAEVHH010000001:4859542..4860164 (+)	JAEVHH010000001:4859695..4860189 (+)	C2H2 transcription factor	HISTO_ZL.Contig1158.Fgenesh_histo.18.final_new		I7I48_01607	ucsf_hc.01_1.G217B.09083	Ryp1_ChIP		Ryp3_ChIP		1.0	0.0001453707043153618	0.07224493820462989	0.15057354242730558
I7I48_05794	I7I48_05794		JAEVHH010000002:1187454..1187623 (+)		JAEVHH010000002:1187452..1187621 (+)	hypothetical protein			I7I48_05794	ucsf_hc.01_1.G217B.06642					1.0	0.29628427925283896		0.14886270718113628
I7I48_06431	I7I48_06431		JAEVHH010000002:2780652..2785340 (+)	JAEVHH010000002:2780641..2780806 (+)	JAEVHH010000002:2780636..2780823 (+)	hypothetical protein			I7I48_06431	ucsf_hc.01_1.G217B.10945					1.0	0.021827611832592204	0.030669758449401778	0.1475458637262288
I7I48_06432	I7I48_06432	PAC2	JAEVHH010000002:2780652..2785340 (+)	JAEVHH010000002:2780641..2780806 (+)	JAEVHH010000002:2780636..2780823 (+)	camp independent regulatory protein	HISTO_ZT.Contig181-snap.149.final_new		I7I48_06432	ucsf_hc.01_1.G217B.10944	Ryp1_ChIP	Ryp2_ChIP	Ryp3_ChIP		1.0	0.021827611832592204	0.030669758449401778	0.1475458637262288
I7I48_09957	I7I48_09957		JAEVHH010000006:230127..230470 (+)	JAEVHH010000006:230121..230484 (+)	JAEVHH010000006:230204..230516 (+)	serine-rich protein	HISTO_ZL.Contig1131.Fgenesh_Aspergillus.225.final_new		I7I48_09957	ucsf_hc.01_1.G217B.08639	Ryp1_ChIP	Ryp2_ChIP	Ryp3_ChIP		1.0	0.16709109539616918	0.10113289256741347	0.14731782527152412
I7I48_09962	I7I48_09962		JAEVHH010000006:230127..230470 (+)	JAEVHH010000006:230121..230484 (+)	JAEVHH010000006:230204..230516 (+)	hypothetical protein			I7I48_09962	ucsf_hc.01_1.G217B.08635					1.0	0.16709109539616918	0.10113289256741347	0.14731782527152412
I7I48_11821	I7I48_11821	VEA1			JAEVHH010000003:4815705..4816034 (+)	sexual development activator VeA	HISTO_ZZ.Contig127c.eannot.1611.final_new		I7I48_11821	ucsf_hc.01_1.G217B.12160	Ryp1_ChIP	Ryp2_ChIP	Ryp3_ChIP	Ryp4_ChIP	1.0			0.14685781501989123
I7I48_08212	I7I48_08212	CBP1	JAEVHH010000002:8060195..8064467 (+)	JAEVHH010000002:8059770..8060427 (+)	JAEVHH010000002:8060063..8060354 (+)	calcium-binding protein	HISTO_ZL.Contig1117.eannot.1110.final_new	near LTR block	I7I48_08212	ucsf_hc.01_1.G217B.08530	Ryp1_ChIP	Ryp2_ChIP	Ryp3_ChIP	Ryp4_ChIP	1.0	-0.04229577843112163	0.1926127545712221	0.14516417541647153
I7I48_02009	I7I48_02009			JAEVHH010000001:5855094..5855258 (+)	JAEVHH010000001:5855114..5855305 (+)	hypothetical protein		near LTR block	I7I48_02009	ucsf_hc.01_1.G217B.08431					1.0		0.18458667490815078	0.14144772503816275
I7I48_02011	I7I48_02011			JAEVHH010000001:5855094..5855258 (+)	JAEVHH010000001:5855114..5855305 (+)	hypothetical protein		near LTR block	I7I48_02011	ucsf_hc.01_1.G217B.08429					1.0		0.18458667490815078	0.14144772503816275
I7I48_09296	I7I48_09296		JAEVHH010000005:2881506..2881967 (+)	JAEVHH010000005:2881505..2882114 (+)	JAEVHH010000005:2881506..2882087 (+)	hypothetical protein		near LTR block	I7I48_09296	ucsf_hc.01_1.G217B.09311					1.0	0.055579560107554986	0.11896267229893326	0.13990908188522036
I7I48_09298	I7I48_09298		JAEVHH010000005:2881506..2881967 (+)	JAEVHH010000005:2881505..2882114 (+)	JAEVHH010000005:2881506..2882087 (+)	hypothetical protein	HISTO_ZL.Contig1161b.Fgenesh_histo.5.final_new	near LTR block	I7I48_09298	ucsf_hc.01_1.G217B.09313	Ryp1_ChIP	Ryp2_ChIP	Ryp3_ChIP		1.0	0.055579560107554986	0.11896267229893326	0.13990908188522036
I7I48_00396	I7I48_00396			JAEVHH010000001:1605836..1606062 (+)	JAEVHH010000001:1605762..1606106 (+)	hypothetical protein	HISTO_LF.Contig359.Fgenesh_Neurospora.142.final_new		I7I48_00396	ucsf_hc.01_1.G217B.07287	Ryp1_ChIP	Ryp2_ChIP	Ryp3_ChIP		1.0		0.19855545576416056	0.13973160658044173
I7I48_03111	I7I48_03111	SLY1			JAEVHH010000007:1352031..1352254 (+)	SNARE docking complex subunit	HISTO_ZU.Contig65-snap.195.final_new	near LTR block	I7I48_03111	ucsf_hc.01_1.G217B.11399					1.0			0.13516879133980958
I7I48_03112	I7I48_03112				JAEVHH010000007:1352031..1352254 (+)	C-x8-C-x5-C-x3-H zinc finger protein	HISTO_ZU.Contig65.Fgenesh_Neurospora.147.final_new	near LTR block	I7I48_03112	ucsf_hc.01_1.G217B.11400					1.0			0.13516879133980958
I7I48_03098	I7I48_03098	ILV5	JAEVHH010000007:1317836..1318050 (+)	JAEVHH010000007:1317803..1318068 (+)	JAEVHH010000007:1317787..1318070 (+)	ketol-acid reductoisomerase	HISTO_ZU.Contig65.eannot.1966.final_new		I7I48_03098	ucsf_hc.01_1.G217B.11386					1.0	0.236634793582603	0.19307266582733051	0.13469163766160194
I7I48_03099	I7I48_03099		JAEVHH010000007:1317836..1318050 (+)	JAEVHH010000007:1317803..1318068 (+)	JAEVHH010000007:1317787..1318070 (+)	isochorismatase family	HISTO_ZU.Contig65.Fgenesh_Neurospora.115.final_new		I7I48_03099	ucsf_hc.01_1.G217B.11387					1.0	0.236634793582603	0.19307266582733051	0.13469163766160194
I7I48_12253	I7I48_12253		JAEVHH010000003:6277121..6278324 (+)	JAEVHH010000003:6277076..6277525 (+)	JAEVHH010000003:6277068..6277475 (+)	hypothetical protein		near LTR block	I7I48_12253	ucsf_hc.01_1.G217B.04306					1.0	0.07774965425847541	0.04180240264454668	0.13438486340092085
I7I48_12256	I7I48_12256		JAEVHH010000003:6277121..6278324 (+)	JAEVHH010000003:6277076..6277525 (+)	JAEVHH010000003:6277068..6277475 (+)	hypothetical protein			I7I48_12256	ucsf_hc.01_1.G217B.04303					1.0	0.07774965425847541	0.04180240264454668	0.13438486340092085
I7I48_01805	I7I48_01805		JAEVHH010000001:5370124..5370617 (+)	JAEVHH010000001:5370156..5370616 (+)	JAEVHH010000001:5371256..5371481 (+)	sugar transporter	HISTO_ZL.Contig1131.eannot.2134.final_new		I7I48_01805	ucsf_hc.01_1.G217B.08888	Ryp1_ChIP	Ryp2_ChIP	Ryp3_ChIP		1.0	0.07867895160639546	0.002969391813675601	0.1325604309875409
I7I48_03360	I7I48_03360		JAEVHH010000004:775928..777560 (+)	JAEVHH010000004:775884..777320 (+)	JAEVHH010000004:777112..777731 (+)	hypothetical protein	HISTO_DF.Contig537.Fgenesh_Neurospora.145.final_new	near LTR block	I7I48_03360	ucsf_hc.01_1.G217B.02137	Ryp1_ChIP	Ryp2_ChIP	Ryp3_ChIP		1.0	0.07856518317557244	0.03625917300651251	0.1319613270907759
I7I48_11816	I7I48_11816			JAEVHH010000003:4810147..4810538 (+)	JAEVHH010000003:4810135..4810544 (+)	hypothetical protein	HISTO_ZZ.Contig127c.Fgenesh_histo.82.final_new		I7I48_11816	ucsf_hc.01_1.G217B.12155	Ryp1_ChIP	Ryp2_ChIP	Ryp3_ChIP	Ryp4_ChIP	1.0		0.11066103633050664	0.13145534231035438
I7I48_07314	I7I48_07314				JAEVHH010000002:5808843..5809381 (+)	Pi-transporter A-1	HISTO_HS.Contig68.eannot.2162.final_new	near LTR block	I7I48_07314	ucsf_hc.01_1.G217B.05862					1.0			0.12897674218581265
I7I48_09259	I7I48_09259		JAEVHH010000005:2806026..2806171 (+)	JAEVHH010000005:2805890..2806187 (+)	JAEVHH010000005:2805813..2806174 (+)	hypothetical protein	HISTO_ZL.Contig1161b-snap.10.final_new		I7I48_09259	ucsf_hc.01_1.G217B.09274	Ryp1_ChIP	Ryp2_ChIP	Ryp3_ChIP		1.0	0.0873077418808115	0.11563373740708138	0.12886449925429436
I7I48_00934	I7I48_00934			JAEVHH010000001:2906829..2907181 (+)	JAEVHH010000001:2906844..2907141 (+)	hypothetical protein		near LTR block	I7I48_00934	ucsf_hc.01_1.G217B.04617					1.0		0.15000579608358522	0.12785070850200309
I7I48_00935	I7I48_00935	CHS4		JAEVHH010000001:2906829..2907181 (+)	JAEVHH010000001:2906844..2907141 (+)	chitin synthase	HISTO_GI.Contig382.fgenesh_plus.46.final_new	near LTR block	I7I48_00935	ucsf_hc.01_1.G217B.04618	Ryp1_ChIP	Ryp2_ChIP	Ryp3_ChIP		1.0		0.15000579608358522	0.12785070850200309
I7I48_09963	I7I48_09963	YPS21			JAEVHH010000006:237175..237410 (+)	yeast-phase specific protein	HISTO_ZL.Contig1131.eannot.1938.final_new		I7I48_09963	ucsf_hc.01_1.G217B.08634	Ryp1_ChIP	Ryp2_ChIP	Ryp3_ChIP		1.0			0.12778294959840103
I7I48_05719	I7I48_05719	NIT54			JAEVHH010000002:1019049..1019397 (+)	nitrositive-stress induced transcript	HISTO_JG.Contig207.Fgenesh_histo.6.final_new		I7I48_05719	ucsf_hc.01_1.G217B.06716	Ryp1_ChIP	Ryp2_ChIP	Ryp3_ChIP	Ryp4_ChIP	1.0			0.1258266538833375
I7I48_05720	I7I48_05720				JAEVHH010000002:1019049..1019397 (+)	hypothetical protein			I7I48_05720	ucsf_hc.01_1.G217B.06715					1.0			0.1258266538833375
I7I48_04198	I7I48_04198		JAEVHH010000004:2876651..2876787 (+)		JAEVHH010000004:2876655..2876840 (+)	RNA-binding protein Nrd1	HISTO_BP.Contig457.Fgenesh_Aspergillus.17.final_new	near LTR block	I7I48_04198	ucsf_hc.01_1.G217B.01065					1.0	0.11666047723814156		0.1252697164624505
I7I48_10314	I7I48_10314			JAEVHH010000006:1907917..1908357 (+)	JAEVHH010000006:1908046..1908399 (+)	hypothetical protein		near LTR block	I7I48_10314	ucsf_hc.01_1.G217B.11636					1.0		0.08132370779837364	0.12284177895356832
I7I48_10316	I7I48_10316			JAEVHH010000006:1907917..1908357 (+)	JAEVHH010000006:1908046..1908399 (+)	hypothetical protein		near LTR block	I7I48_10316	ucsf_hc.01_1.G217B.11638					1.0		0.08132370779837364	0.12284177895356832
I7I48_06738	I7I48_06738			JAEVHH010000002:3564365..3564784 (+)	JAEVHH010000002:3563882..3564095 (+)	extracellular cellulase, proline-rich	HISTO_KK.Contig134.eannot.1134.final_new	near LTR block	I7I48_06738	ucsf_hc.01_1.G217B.07219	Ryp1_ChIP		Ryp3_ChIP	Ryp4_ChIP	1.0		0.04048859456002543	0.1146821808400244
I7I48_06739	I7I48_06739			JAEVHH010000002:3564365..3564784 (+)	JAEVHH010000002:3563882..3564095 (+)	hypothetical protein		near LTR block	I7I48_06739	ucsf_hc.01_1.G217B.07220					1.0		0.04048859456002543	0.1146821808400244
I7I48_11751	I7I48_11751				JAEVHH010000003:4619487..4619644 (+)	hypothetical protein	HISTO_ZZ.Contig127c.Fgenesh_histo.131.final_new		I7I48_11751	ucsf_hc.01_1.G217B.12090					1.0			0.11406732341068573
I7I48_08954	I7I48_08954				JAEVHH010000005:1842534..1842907 (+)	hypothetical protein	HISTO_FE.Contig19.Fgenesh_Aspergillus.274.final_new		I7I48_08954	ucsf_hc.01_1.G217B.03990			Ryp3_ChIP		1.0			0.11386874272990173
I7I48_09234	I7I48_09234		JAEVHH010000005:2743400..2743549 (+)	JAEVHH010000005:2743372..2743822 (+)	JAEVHH010000005:2743273..2743850 (+)	sugar transporter	HISTO_ZL.Contig1161a.Fgenesh_Aspergillus.22.final_new		I7I48_09234	ucsf_hc.01_1.G217B.09249					1.0	-0.025041343770694002	0.07875233784748822	0.10969354033647694
I7I48_11961	I7I48_11961				JAEVHH010000003:5406604..5406826 (+)	myosin class II heavy chain	HISTO_DU.Contig190.Fgenesh_Neurospora.39.final_new	near LTR block	I7I48_11961	ucsf_hc.01_1.G217B.02979					1.0			0.10856639590836063
I7I48_11415	I7I48_11415				JAEVHH010000003:3655945..3656162 (+)	succinate dehydrogenase cytochrome b560 subunit	HISTO_ZZ.Contig127a.Fgenesh_Neurospora.2.final_new		I7I48_11415	ucsf_hc.01_1.G217B.11758					1.0			0.1080117817783966
I7I48_03351	I7I48_03351	FMP52			JAEVHH010000004:752584..752947 (+)	NAD dependent epimerase/dehydratase	HISTO_DF.Contig537.eannot.1366.final_new		I7I48_03351	ucsf_hc.01_1.G217B.02128					1.0			0.10742550176756374
I7I48_12199	I7I48_12199	CHS2	JAEVHH010000003:6131612..6132732 (+)		JAEVHH010000003:6132585..6132734 (+)	class II chitin synthase	HISTO_FX.Contig167.Fgenesh_Aspergillus.26.final_new	near LTR block	I7I48_12199	ucsf_hc.01_1.G217B.04360					1.0	-0.008564784074277614		0.10698710238845306
I7I48_06544	I7I48_06544				JAEVHH010000002:3038947..3039138 (+)	hypothetical protein	HISTO_ZT.Contig181.Fgenesh_histo.142.final_new		I7I48_06544	ucsf_hc.01_1.G217B.10833					1.0			0.10661069002506054
I7I48_06546	I7I48_06546				JAEVHH010000002:3038947..3039138 (+)	succinate dehydrogenase flavoprotein subunit	HISTO_ZT.Contig181.Fgenesh_histo.138.final_new		I7I48_06546	ucsf_hc.01_1.G217B.10831					1.0			0.10661069002506054
I7I48_12139	I7I48_12139				JAEVHH010000003:5922963..5923508 (+)	ferric-chelate reductase	HISTO_BI.Contig285.Fgenesh_Aspergillus.37.final_new	near LTR block	I7I48_12139	ucsf_hc.01_1.G217B.00720	Ryp1_ChIP		Ryp3_ChIP	Ryp4_ChIP	1.0			0.10505205581179392
I7I48_09809	I7I48_09809		JAEVHH010000005:4081394..4081516 (+)	JAEVHH010000005:4081380..4081786 (+)	JAEVHH010000005:4081553..4081820 (+)	allergen Asp f 4	HISTO_ER.Contig17-snap.14.final_new	near LTR block	I7I48_09809	ucsf_hc.01_1.G217B.03683	Ryp1_ChIP	Ryp2_ChIP	Ryp3_ChIP	Ryp4_ChIP	1.0	-0.033830475486704925	-0.020806287771439985	0.10437274433067184
I7I48_09810	I7I48_09810		JAEVHH010000005:4081394..4081516 (+)	JAEVHH010000005:4081380..4081786 (+)	JAEVHH010000005:4081553..4081820 (+)	hypothetical protein		near LTR block	I7I48_09810	ucsf_hc.01_1.G217B.03681					1.0	-0.033830475486704925	-0.020806287771439985	0.10437274433067184
I7I48_02870	I7I48_02870			JAEVHH010000007:688325..689147 (+)	JAEVHH010000007:688335..689183 (+)	hypothetical protein	HISTO_ZU.Contig65.Fgenesh_Aspergillus.292.final_new		I7I48_02870	ucsf_hc.01_1.G217B.11160	Ryp1_ChIP		Ryp3_ChIP		1.0		0.029992397924692937	0.10139611046427544
I7I48_02871	I7I48_02871			JAEVHH010000007:688325..689147 (+)	JAEVHH010000007:688335..689183 (+)	hypothetical protein			I7I48_02871	ucsf_hc.01_1.G217B.11161					1.0		0.029992397924692937	0.10139611046427544
I7I48_02916	I7I48_02916				JAEVHH010000007:774395..774788 (+)	forkhead box protein L2	HISTO_ZU.Contig65.Fgenesh_histo.235.final_new		I7I48_02916	ucsf_hc.01_1.G217B.11206	Ryp1_ChIP		Ryp3_ChIP	Ryp4_ChIP	1.0			0.10122721043333668
I7I48_08207	I7I48_08207			JAEVHH010000002:8057033..8057198 (+)	JAEVHH010000002:8056979..8057240 (+)	DUF455 domain-containing protein	HISTO_ZL.Contig1117.Fgenesh_histo.5.final_new	near LTR block	I7I48_08207	ucsf_hc.01_1.G217B.08525	Ryp1_ChIP	Ryp2_ChIP	Ryp3_ChIP	Ryp4_ChIP	1.0		0.056474396445523045	0.0998774483153447
I7I48_08208	I7I48_08208	GCD10		JAEVHH010000002:8057033..8057198 (+)	JAEVHH010000002:8056979..8057240 (+)	tRNA(m1A58)-methyltransferase subunit trm6	HISTO_ZL.Contig1117.eannot.1109.final_new	near LTR block	I7I48_08208	ucsf_hc.01_1.G217B.08526	Ryp1_ChIP	Ryp2_ChIP	Ryp3_ChIP	Ryp4_ChIP	1.0		0.056474396445523045	0.0998774483153447
I7I48_05081	I7I48_05081				JAEVHH010000004:5345579..5345731 (+)	sucrose transporter	HISTO_GY.Contig460.Fgenesh_Aspergillus.169.final_new		I7I48_05081	ucsf_hc.01_1.G217B.05505					1.0			0.09965701780658809
I7I48_05082	I7I48_05082				JAEVHH010000004:5345579..5345731 (+)	hypothetical protein	HISTO_GY.Contig460.Fgenesh_histo.142.final_new		I7I48_05082	ucsf_hc.01_1.G217B.05504					1.0			0.09965701780658809
I7I48_06268	I7I48_06268		JAEVHH010000002:2393798..2393955 (+)	JAEVHH010000002:2393782..2394237 (+)	JAEVHH010000002:2393772..2394224 (+)	serine/threonine protein kinase	HISTO_ZT.Contig1089.eannot.1543.final_new		I7I48_06268	ucsf_hc.01_1.G217B.10163					1.0	0.22990541300717235	0.12251173957422185	0.09885122008401896
I7I48_02810	I7I48_02810	URA7	JAEVHH010000007:532282..532440 (+)	JAEVHH010000007:532311..533222 (+)	JAEVHH010000007:532307..533322 (+)	CTP synthase	HISTO_ZU.Contig65.eannot.2121.final_new	near LTR block	I7I48_02810	ucsf_hc.01_1.G217B.11100					1.0	0.13202011592243534	0.11659299833198561	0.09838217862193252
I7I48_02811	I7I48_02811		JAEVHH010000007:532282..532440 (+)	JAEVHH010000007:532311..533222 (+)	JAEVHH010000007:532307..533322 (+)	plasma membrane zinc ion transporter	HISTO_ZU.Contig65.genewise.139.final_new	near LTR block	I7I48_02811	ucsf_hc.01_1.G217B.11101					1.0	0.13202011592243534	0.11659299833198561	0.09838217862193252
I7I48_04693	I7I48_04693		JAEVHH010000004:4043740..4043954 (+)	JAEVHH010000004:4043712..4043972 (+)	JAEVHH010000004:4043719..4043954 (+)	hypothetical protein	HISTO_EA.Contig33.Fgenesh_Aspergillus.47.final_new	transposon	I7I48_04693	ucsf_hc.01_1.G217B.03529					1.0	0.1792896411271828	0.04092468862091689	0.09498032302159262
I7I48_04695	I7I48_04695		JAEVHH010000004:4043740..4043954 (+)	JAEVHH010000004:4043712..4043972 (+)	JAEVHH010000004:4043719..4043954 (+)	hypothetical protein		near LTR block	I7I48_04695	ucsf_hc.01_1.G217B.03531					1.0	0.1792896411271828	0.04092468862091689	0.09498032302159262
I7I48_12149	I7I48_12149				JAEVHH010000003:5941491..5941757 (+)	hypothetical protein	HISTO_BI.Contig285.eannot.1102.final_new		I7I48_12149	ucsf_hc.01_1.G217B.00710	Ryp1_ChIP	Ryp2_ChIP	Ryp3_ChIP		1.0			0.09083107981495836
I7I48_12151	I7I48_12151				JAEVHH010000003:5941491..5941757 (+)	hypothetical protein	HISTO_BI.Contig285.Fgenesh_histo.36.final_new		I7I48_12151	ucsf_hc.01_1.G217B.00708	Ryp1_ChIP	Ryp2_ChIP	Ryp3_ChIP		1.0			0.09083107981495836
I7I48_11796	I7I48_11796		JAEVHH010000003:4764042..4764245 (+)	JAEVHH010000003:4764088..4764254 (+)	JAEVHH010000003:4764072..4764250 (+)	HMG box transcription factor, similar to mating type protein MAT1-2, not part of the MTL, mycelia-enriched	HISTO_ZZ.Contig127c.Fgenesh_histo.55.final_new		I7I48_11796	ucsf_hc.01_1.G217B.12135					1.0	0.08138125249884194	0.02598964513535662	0.08876366395551227
I7I48_04728	I7I48_04728				JAEVHH010000004:4123354..4123591 (+)	hypothetical protein			I7I48_04728	ucsf_hc.01_1.G217B.03564					1.0			0.08681835189130431
I7I48_06456	I7I48_06456			JAEVHH010000002:2844224..2844464 (+)	JAEVHH010000002:2844215..2844504 (+)	hypothetical protein			I7I48_06456	ucsf_hc.01_1.G217B.10920					1.0		0.04142396475044877	0.0847895044411836
I7I48_06457	I7I48_06457			JAEVHH010000002:2844224..2844464 (+)	JAEVHH010000002:2844215..2844504 (+)	hypothetical protein			I7I48_06457	ucsf_hc.01_1.G217B.10919					1.0		0.04142396475044877	0.0847895044411836
I7I48_07328	I7I48_07328				JAEVHH010000002:5848067..5848374 (+)	transcriptional activator protein FacB	HISTO_HS.Contig68.Fgenesh_histo.193.final_new	near LTR block	I7I48_07328	ucsf_hc.01_1.G217B.05848					1.0			0.0829373621648694
I7I48_01281	I7I48_01281				JAEVHH010000001:4034583..4035120 (+)	DUF3433 superfamily domain-containing protein	HISTO_AL.Contig317.Fgenesh_histo.50.final_new	near LTR block	I7I48_01281	ucsf_hc.01_1.G217B.00125	Ryp1_ChIP		Ryp3_ChIP		1.0			0.08138802207053528
I7I48_00210	I7I48_00210				JAEVHH010000001:1090945..1091278 (+)	importin beta-2 subunit	HISTO_AZ.Contig47.Fgenesh_Aspergillus.144.final_new		I7I48_00210	ucsf_hc.01_1.G217B.00523	Ryp1_ChIP				1.0			0.07944157602223956
I7I48_00211	I7I48_00211				JAEVHH010000001:1090945..1091278 (+)	hypothetical protein	HISTO_AZ.Contig47.Fgenesh_Neurospora.106.final_new		I7I48_00211	ucsf_hc.01_1.G217B.00524					1.0			0.07944157602223956
I7I48_09632	I7I48_09632		JAEVHH010000005:3641250..3641579 (+)	JAEVHH010000005:3641180..3641617 (+)	JAEVHH010000005:3639920..3641610 (+)	sugar transporter	HISTO_ZL.Contig1161d-snap.17.final_new		I7I48_09632	ucsf_hc.01_1.G217B.09647	Ryp1_ChIP		Ryp3_ChIP		1.0	0.17383731281662726	0.04421739928488727	0.07894787390076498
I7I48_04585	I7I48_04585			JAEVHH010000004:3784445..3785843 (+)	JAEVHH010000004:3787067..3787319 (+)	hypothetical protein	HISTO_EA.Contig33.eannot.1560.final_new		I7I48_04585	ucsf_hc.01_1.G217B.03422	Ryp1_ChIP	Ryp2_ChIP	Ryp3_ChIP		1.0		0.009637315679955395	0.07708007325655446
I7I48_04588	I7I48_04588			JAEVHH010000004:3784445..3785843 (+)	JAEVHH010000004:3787067..3787319 (+)	ankyrin repeat-containing protein	HISTO_EA.Contig33.Fgenesh_Aspergillus.146.final_new		I7I48_04588	ucsf_hc.01_1.G217B.03424	Ryp1_ChIP	Ryp2_ChIP	Ryp3_ChIP		1.0		0.009637315679955395	0.07708007325655446
I7I48_10869	I7I48_10869		JAEVHH010000003:759808..761543 (+)	JAEVHH010000003:761210..761426 (+)	JAEVHH010000003:759799..761488 (+)	beta-glucosidase			I7I48_10869	ucsf_hc.01_1.G217B.05094					1.0	0.03883280914464443	0.24984555146461535	0.07647270252522928
I7I48_01911	I7I48_01911	FAR2	JAEVHH010000001:5613738..5614635 (+)		JAEVHH010000001:5614488..5615056 (+)	C6 transcription factor	HISTO_ZL.Contig1131.eannot.2056.final_new		I7I48_01911	ucsf_hc.01_1.G217B.08781					1.0	0.09455410217767324		0.07627712629252763
I7I48_01914	I7I48_01914		JAEVHH010000001:5613738..5614635 (+)		JAEVHH010000001:5614488..5615056 (+)	hypothetical protein	HISTO_ZL.Contig1131.Fgenesh_histo.76.final_new		I7I48_01914	ucsf_hc.01_1.G217B.08778					1.0	0.09455410217767324		0.07627712629252763
I7I48_01961	I7I48_01961			JAEVHH010000001:5723211..5723479 (+)	JAEVHH010000001:5722848..5723055 (+)	hypothetical protein	HISTO_ZL.Contig1131-snap.93.final_new		I7I48_01961	ucsf_hc.01_1.G217B.08731					1.0		0.09459869597420417	0.07610713172302064
I7I48_10202	I7I48_10202	MCX1	JAEVHH010000006:1092707..1094337 (+)	JAEVHH010000006:1092246..1093098 (+)	JAEVHH010000006:1092680..1093102 (+)	ATP-dependent Clp protease ATP-binding subunit clpX	HISTO_GX.Contig297.Fgenesh_histo.28.final_new		I7I48_10202	ucsf_hc.01_1.G217B.05253					1.0	0.01775153959279117	-7.750946992303442e-05	0.07572796681375193
I7I48_10205	I7I48_10205		JAEVHH010000006:1092707..1094337 (+)	JAEVHH010000006:1092246..1093098 (+)	JAEVHH010000006:1092680..1093102 (+)	hypothetical protein	HISTO_GX.Contig297.Fgenesh_histo.25.final_new		I7I48_10205	ucsf_hc.01_1.G217B.05250					1.0	0.01775153959279117	-7.750946992303442e-05	0.07572796681375193
I7I48_07185	I7I48_07185	FLG1	JAEVHH010000002:5508925..5510357 (+)		JAEVHH010000002:5509011..5509283 (+)	developmental protein FluG	HISTO_HS.Contig68.eannot.2023.final_new		I7I48_07185	ucsf_hc.01_1.G217B.05990	Ryp1_ChIP				1.0	0.033965766587347616		0.07450452877878404
I7I48_06473	I7I48_06473	MSH2	JAEVHH010000002:2870104..2870634 (+)		JAEVHH010000002:2870148..2870866 (+)	DNA mismatch repair protein msh-2	HISTO_ZT.Contig181.fgenesh_plus.91.final_new		I7I48_06473	ucsf_hc.01_1.G217B.10903					1.0	0.18081913065150051		0.07389283448790106
I7I48_03307	I7I48_03307				JAEVHH010000004:661428..661588 (+)	hypothetical protein	HISTO_DF.Contig537.Fgenesh_histo.116.final_new		I7I48_03307	ucsf_hc.01_1.G217B.02085					1.0			0.07314672949067663
I7I48_09439	I7I48_09439		JAEVHH010000005:3186902..3187403 (+)		JAEVHH010000005:3186861..3187375 (+)	hypothetical protein			I7I48_09439	ucsf_hc.01_1.G217B.09454					1.0	0.061820480900214136		0.07153359047318228
I7I48_02228	I7I48_02228		JAEVHH010000001:6371774..6373175 (+)	JAEVHH010000001:6371769..6372951 (+)	JAEVHH010000001:6371857..6372932 (+)	PKc-like superfamily domain-containing protein	HISTO_ZE.Contig149-snap.30.final_new		I7I48_02228	ucsf_hc.01_1.G217B.08213	Ryp1_ChIP	Ryp2_ChIP	Ryp3_ChIP		1.0	0.025672566586371216	0.02144059521407731	0.07089162170399574
I7I48_02229	I7I48_02229		JAEVHH010000001:6371774..6373175 (+)	JAEVHH010000001:6371769..6372951 (+)	JAEVHH010000001:6371857..6372932 (+)	tachykinin family protein	HISTO_ZE.Contig149.Fgenesh_histo.67.final_new		I7I48_02229	ucsf_hc.01_1.G217B.08212	Ryp1_ChIP	Ryp2_ChIP	Ryp3_ChIP		1.0	0.025672566586371216	0.02144059521407731	0.07089162170399574
I7I48_10208	I7I48_10208	TUB1	JAEVHH010000006:1108275..1108413 (+)	JAEVHH010000006:1107533..1108402 (+)	JAEVHH010000006:1107484..1108401 (+)	tubulin alpha-1 subunit	HISTO_GX.Contig297.fgenesh_plus.50.final_new	near LTR block	I7I48_10208	ucsf_hc.01_1.G217B.05246			Ryp3_ChIP		1.0	0.1388112951253519	0.0745983505262076	0.06697374133778697
I7I48_04560	I7I48_04560			JAEVHH010000004:3729377..3729776 (+)	JAEVHH010000004:3729218..3729738 (+)	hypothetical protein	HISTO_EA.Contig33.Fgenesh_histo.99.final_new		I7I48_04560	ucsf_hc.01_1.G217B.03397	Ryp1_ChIP	Ryp2_ChIP	Ryp3_ChIP		1.0		0.1267156651974672	0.0668654297895349
I7I48_04561	I7I48_04561	CRB3		JAEVHH010000004:3729377..3729776 (+)	JAEVHH010000004:3729218..3729738 (+)	WD domain-containing protein	HISTO_EA.Contig33.Fgenesh_histo.100.final_new		I7I48_04561	ucsf_hc.01_1.G217B.03398	Ryp1_ChIP	Ryp2_ChIP	Ryp3_ChIP		1.0		0.1267156651974672	0.0668654297895349
I7I48_00483	I7I48_00483		JAEVHH010000001:1809469..1809965 (+)	JAEVHH010000001:1809099..1809986 (+)	JAEVHH010000001:1807913..1810003 (+)	hypothetical protein	HISTO_LF.Contig359.Fgenesh_Neurospora.197.final_new		I7I48_00483	ucsf_hc.01_1.G217B.07374	Ryp1_ChIP	Ryp2_ChIP	Ryp3_ChIP		1.0	0.13678728502004397	0.1428274301549236	0.06602888797820006
I7I48_00488	I7I48_00488		JAEVHH010000001:1809469..1809965 (+)	JAEVHH010000001:1809099..1809986 (+)	JAEVHH010000001:1807913..1810003 (+)	hypothetical protein	HISTO_LF.Contig359.eannot.1973.final_new		I7I48_00488	ucsf_hc.01_1.G217B.07378					1.0	0.13678728502004397	0.1428274301549236	0.06602888797820006
I7I48_05775	I7I48_05775				JAEVHH010000002:1153830..1154008 (+)	integral membrane protein	HISTO_JG.Contig207.Fgenesh_histo.102.final_new		I7I48_05775	ucsf_hc.01_1.G217B.06661					1.0			0.06559471343169443
I7I48_01733	I7I48_01733				JAEVHH010000001:5175357..5178262 (+)	hypothetical protein		in LTR block	I7I48_01733	ucsf_hc.01_1.G217B.08957					1.0			0.06519757818527841
I7I48_01734	I7I48_01734	MSB2			JAEVHH010000001:5175357..5178262 (+)	probable mucin family signaling protein Msb2	HISTO_ZL.Contig1131-snap.217.final_new	in LTR block	I7I48_01734	ucsf_hc.01_1.G217B.08956			Ryp3_ChIP		1.0			0.06519757818527841
I7I48_06750	I7I48_06750		JAEVHH010000002:3587834..3588057 (+)	JAEVHH010000002:3587836..3588064 (+)	JAEVHH010000002:3587839..3588094 (+)	hypothetical protein	HISTO_KK.Contig134-snap.10.final_new	near LTR block	I7I48_06750	ucsf_hc.01_1.G217B.07231					1.0	0.12122851126067505	0.08722281223938426	0.06494313903990763
I7I48_06972	I7I48_06972		JAEVHH010000002:4996366..4997978 (+)	JAEVHH010000002:4995961..4996606 (+)	JAEVHH010000002:4996337..4997984 (+)	hypothetical protein			I7I48_06972	ucsf_hc.01_1.G217B.06202					1.0	0.01942361712706752	0.122990223385729	0.0642027582655515
I7I48_06975	I7I48_06975		JAEVHH010000002:4996366..4997978 (+)	JAEVHH010000002:4995961..4996606 (+)	JAEVHH010000002:4996337..4997984 (+)	hypothetical protein			I7I48_06975	ucsf_hc.01_1.G217B.06199					1.0	0.01942361712706752	0.122990223385729	0.0642027582655515
I7I48_07512	I7I48_07512				JAEVHH010000002:6237345..6237521 (+)	monosaccharide transporter	HISTO_DM.Contig93.eannot.1716.final_new		I7I48_07512	ucsf_hc.01_1.G217B.02343					1.0			0.06311946990369435
I7I48_08773	I7I48_08773		JAEVHH010000005:1431865..1432012 (+)		JAEVHH010000005:1431850..1432388 (+)	BTB superfamily domain-containing protein	HISTO_FE.Contig19.fgenesh_plus.120.final_new		I7I48_08773	ucsf_hc.01_1.G217B.03811					1.0	0.16708387206546124		0.06311568213405822
I7I48_08774	I7I48_08774		JAEVHH010000005:1431865..1432012 (+)		JAEVHH010000005:1431850..1432388 (+)	hypothetical protein			I7I48_08774	ucsf_hc.01_1.G217B.03812					1.0	0.16708387206546124		0.06311568213405822
I7I48_01414	I7I48_01414				JAEVHH010000001:4343750..4344338 (+)	hypothetical protein	HISTO_ZL.Contig658.Fgenesh_Neurospora.80.final_new		I7I48_01414	ucsf_hc.01_1.G217B.10000					1.0			0.06290369531709095
I7I48_01415	I7I48_01415	PTR2			JAEVHH010000001:4343750..4344338 (+)	di/tri peptide transporter 2	HISTO_ZL.Contig658.Fgenesh_Neurospora.79.final_new		I7I48_01415	ucsf_hc.01_1.G217B.09999					1.0			0.06290369531709095
I7I48_01076	I7I48_01076				JAEVHH010000001:3292787..3292991 (+)	hypothetical protein	HISTO_AAR.Contig2.Fgenesh_Neurospora.2.final_new	near LTR block	I7I48_01076	ucsf_hc.01_1.G217B.00031					1.0			0.059370265241559014
I7I48_01078	I7I48_01078				JAEVHH010000001:3292787..3292991 (+)	histone-lysine N-methyltransferase	HISTO_AAR.Contig2.Fgenesh_histo.1.final_new	near LTR block	I7I48_01078	ucsf_hc.01_1.G217B.00029					1.0			0.059370265241559014
I7I48_09755	I7I48_09755	SFK1		JAEVHH010000005:3952765..3953443 (+)	JAEVHH010000005:3952111..3953477 (+)	FK506 suppressor Sfk1	HISTO_ER.Contig17.Fgenesh_histo.69.final_new		I7I48_09755	ucsf_hc.01_1.G217B.03736	Ryp1_ChIP	Ryp2_ChIP	Ryp3_ChIP		1.0		0.015596693988949029	0.05673623785468998
I7I48_09756	I7I48_09756			JAEVHH010000005:3952765..3953443 (+)	JAEVHH010000005:3952111..3953477 (+)	no significant blast hit	HISTO_ER.Contig17-snap.51.final_new		I7I48_09756	ucsf_hc.01_1.G217B.03735	Ryp1_ChIP	Ryp2_ChIP	Ryp3_ChIP		1.0		0.015596693988949029	0.05673623785468998
I7I48_07266	I7I48_07266		JAEVHH010000002:5706349..5706490 (+)	JAEVHH010000002:5706123..5706517 (+)	JAEVHH010000002:5706149..5706522 (+)	hypothetical protein			I7I48_07266	ucsf_hc.01_1.G217B.05909					1.0	0.16029277901645878	0.10171086656144077	0.05666026880070988
I7I48_04136	I7I48_04136				JAEVHH010000004:2718595..2718845 (+)	SH3 domain-containing protein	HISTO_BP.Contig457.eannot.1736.final_new		I7I48_04136	ucsf_hc.01_1.G217B.01003			Ryp3_ChIP		1.0			0.05394707537243432
I7I48_04137	I7I48_04137				JAEVHH010000004:2718595..2718845 (+)	stress response RCI peptide	HISTO_BP.Contig457.eannot.1694.final_new		I7I48_04137	ucsf_hc.01_1.G217B.01004			Ryp3_ChIP		1.0			0.05394707537243432
I7I48_01992	I7I48_01992				JAEVHH010000001:5796588..5796758 (+)	medium-chain fatty acid ethyl ester synthase/esterase	HISTO_ZL.Contig1131.eannot.2002.final_new	near LTR block	I7I48_01992	ucsf_hc.01_1.G217B.08700					1.0			0.053333034665553225
I7I48_09069	I7I48_09069		JAEVHH010000005:2091096..2091946 (+)	JAEVHH010000005:2091112..2092338 (+)	JAEVHH010000005:2091125..2091967 (+)	hypothetical protein			I7I48_09069	ucsf_hc.01_1.G217B.04105					1.0	0.05608416175156339	0.026136140909991334	0.05322886317439969
I7I48_11502	I7I48_11502		JAEVHH010000003:3858200..3858680 (+)	JAEVHH010000003:3858209..3858701 (+)	JAEVHH010000003:3857681..3858616 (+)	hypothetical protein			I7I48_11502	ucsf_hc.01_1.G217B.11844					1.0	0.16139367196593307	0.04540515616417376	0.05320983264502599
I7I48_11503	I7I48_11503		JAEVHH010000003:3858200..3858680 (+)	JAEVHH010000003:3858209..3858701 (+)	JAEVHH010000003:3857681..3858616 (+)	hypothetical protein			I7I48_11503	ucsf_hc.01_1.G217B.11845					1.0	0.16139367196593307	0.04540515616417376	0.05320983264502599
I7I48_00725	I7I48_00725		JAEVHH010000001:2368692..2369427 (+)		JAEVHH010000001:2368442..2369399 (+)	DUF985 domain-containing protein	HISTO_LF.Contig359.eannot.1976.final_new		I7I48_00725	ucsf_hc.01_1.G217B.07612					1.0	0.02877098393888995		0.05209585945253176
I7I48_00726	I7I48_00726		JAEVHH010000001:2368692..2369427 (+)		JAEVHH010000001:2368442..2369399 (+)	WD domain-containing protein	HISTO_LF.Contig359.Fgenesh_Aspergillus.77.final_new		I7I48_00726	ucsf_hc.01_1.G217B.07613					1.0	0.02877098393888995		0.05209585945253176
I7I48_06363	I7I48_06363		JAEVHH010000002:2637234..2637962 (+)		JAEVHH010000002:2636121..2637415 (+)	hypothetical protein	HISTO_ZT.Contig1129.eannot.1101.final_new	near LTR block	I7I48_06363	ucsf_hc.01_1.G217B.10461	Ryp1_ChIP	Ryp2_ChIP	Ryp3_ChIP		1.0	-0.15110040000165897		0.05153783804250933
I7I48_06365	I7I48_06365		JAEVHH010000002:2637234..2637962 (+)		JAEVHH010000002:2636121..2637415 (+)	leucine rich repeat domain-containing protein	HISTO_ZT.Contig1129.Fgenesh_Aspergillus.18.final_new		I7I48_06365	ucsf_hc.01_1.G217B.10460	Ryp1_ChIP	Ryp2_ChIP	Ryp3_ChIP		1.0	-0.15110040000165897		0.05153783804250933
I7I48_05497	I7I48_05497				JAEVHH010000002:510687..510948 (+)	acetamidase	HISTO_JG.Contig206.eannot.1503.final_new		I7I48_05497	ucsf_hc.01_1.G217B.06496					1.0			0.05142853662506032
I7I48_05499	I7I48_05499				JAEVHH010000002:510687..510948 (+)	translation initiation factor eIF3	HISTO_JG.Contig206.Fgenesh_histo.132.final_new		I7I48_05499	ucsf_hc.01_1.G217B.06494					1.0			0.05142853662506032
I7I48_07973	I7I48_07973		JAEVHH010000002:7333596..7333780 (+)		JAEVHH010000002:7333554..7333723 (+)	hypothetical protein	HISTO_DM.Contig933.Fgenesh_histo.67.final_new		I7I48_07973	ucsf_hc.01_1.G217B.02586					1.0	0.03845271719050386		0.051148927818814846
I7I48_07976	I7I48_07976		JAEVHH010000002:7333596..7333780 (+)		JAEVHH010000002:7333554..7333723 (+)	C2H2 finger domain-containing protein	HISTO_DM.Contig933.genewise.14.final_new		I7I48_07976	ucsf_hc.01_1.G217B.02584					1.0	0.03845271719050386		0.051148927818814846
I7I48_11446	I7I48_11446		JAEVHH010000003:3721789..3721971 (+)		JAEVHH010000003:3721775..3722034 (+)	DUF3237 domain-containing protein	HISTO_ZZ.Contig127a.Fgenesh_histo.35.final_new	near LTR block	I7I48_11446	ucsf_hc.01_1.G217B.11788					1.0	0.09748732851674717		0.050664580672618933
I7I48_08756	I7I48_08756				JAEVHH010000005:1387721..1387966 (+)	fascin superfamily domain-containing protein	HISTO_FE.Contig19.eannot.1806.final_new	near LTR block	I7I48_08756	ucsf_hc.01_1.G217B.03794					1.0			0.04981634327074018
I7I48_06407	I7I48_06407				JAEVHH010000002:2719689..2722125 (+)	hypothetical protein	HISTO_ZT.Contig181.Fgenesh_Neurospora.141.final_new		I7I48_06407	ucsf_hc.01_1.G217B.10969					1.0			0.04800401250854162
I7I48_06408	I7I48_06408				JAEVHH010000002:2719689..2722125 (+)	no significant blast hit	HISTO_ZT.Contig181.Fgenesh_histo.35.final_new		I7I48_06408	ucsf_hc.01_1.G217B.10968					1.0			0.04800401250854162
I7I48_09506	I7I48_09506		JAEVHH010000005:3349505..3350112 (+)	JAEVHH010000005:3347736..3350089 (+)	JAEVHH010000005:3349643..3350643 (+)	hypothetical protein	HISTO_ZL.Contig1161c.Fgenesh_histo.36.final_new		I7I48_09506	ucsf_hc.01_1.G217B.09521	Ryp1_ChIP		Ryp3_ChIP		1.0	0.13562838819794595	-0.0035169760300393788	0.04747033321410703
I7I48_06080	I7I48_06080		JAEVHH010000002:1957330..1958497 (+)	JAEVHH010000002:1959877..1960024 (+)	JAEVHH010000002:1957438..1960225 (+)	hypothetical protein	HISTO_ZT.Contig1089.Fgenesh_Neurospora.79.final_new		I7I48_06080	ucsf_hc.01_1.G217B.10350					1.0	0.026131703710444636	0.3700337842993224	0.047455278223658436
I7I48_06083	I7I48_06083		JAEVHH010000002:1957330..1958497 (+)	JAEVHH010000002:1959877..1960024 (+)	JAEVHH010000002:1957438..1960225 (+)	hypothetical protein	HISTO_ZT.Contig1089.eannot.1638.final_new		I7I48_06083	ucsf_hc.01_1.G217B.10347	Ryp1_ChIP		Ryp3_ChIP		1.0	0.026131703710444636	0.3700337842993224	0.047455278223658436
I7I48_09341	I7I48_09341				JAEVHH010000005:2966027..2966371 (+)	hypothetical protein	HISTO_ZL.Contig1161b.Fgenesh_Neurospora.102.final_new		I7I48_09341	ucsf_hc.01_1.G217B.09356					1.0			0.04697221384147746
I7I48_09343	I7I48_09343				JAEVHH010000005:2966027..2966371 (+)	mitochondrial exoribonuclease Cyt-4	HISTO_ZL.Contig1161b.Fgenesh_histo.43.final_new		I7I48_09343	ucsf_hc.01_1.G217B.09358					1.0			0.04697221384147746
I7I48_05183	I7I48_05183				JAEVHH010000004:5568136..5568417 (+)	hypothetical protein	HISTO_GY.Contig460.eannot.1689.final_new		I7I48_05183	ucsf_hc.01_1.G217B.05404	Ryp1_ChIP				1.0			0.04452083611847533
I7I48_05185	I7I48_05185	PEX3			JAEVHH010000004:5568136..5568417 (+)	peroxin 3	HISTO_GY.Contig460.eannot.1796.final_new		I7I48_05185	ucsf_hc.01_1.G217B.05402	Ryp1_ChIP				1.0			0.04452083611847533
I7I48_05610	I7I48_05610			JAEVHH010000002:776462..776630 (+)	JAEVHH010000002:776397..776668 (+)	sugar transporter	HISTO_JG.Contig206.Fgenesh_Aspergillus.16.final_new		I7I48_05610	ucsf_hc.01_1.G217B.06386					1.0		0.028680119799284677	0.0436017174502033
I7I48_05611	I7I48_05611			JAEVHH010000002:776462..776630 (+)	JAEVHH010000002:776397..776668 (+)	hypothetical protein			I7I48_05611	ucsf_hc.01_1.G217B.06385					1.0		0.028680119799284677	0.0436017174502033
I7I48_06970	I7I48_06970		JAEVHH010000002:4991964..4993143 (+)		JAEVHH010000002:4991972..4992115 (+)	hypothetical protein	HISTO_HS.Contig68.Fgenesh_histo.221.final_new		I7I48_06970	ucsf_hc.01_1.G217B.06204	Ryp1_ChIP	Ryp2_ChIP	Ryp3_ChIP		1.0	0.032796539843018904		0.04293067631955124
I7I48_00204	I7I48_00204				JAEVHH010000001:1080511..1080721 (+)	hypothetical protein			I7I48_00204	ucsf_hc.01_1.G217B.00517					1.0			0.04208660544831744
I7I48_01316	I7I48_01316				JAEVHH010000001:4115100..4117360 (+)	DUF3317 superfamily protein	HISTO_AL.Contig317.Fgenesh_Aspergillus.15.final_new		I7I48_01316	ucsf_hc.01_1.G217B.00090					1.0			0.04184796752614239
I7I48_01317	I7I48_01317	YBP2			JAEVHH010000001:4115100..4117360 (+)	Kinetochor_Ybp2 superfamily protein	HISTO_AL.Contig317.Fgenesh_histo.181.final_new		I7I48_01317	ucsf_hc.01_1.G217B.00089					1.0			0.04184796752614239
I7I48_08916	I7I48_08916		JAEVHH010000005:1753166..1754158 (+)	JAEVHH010000005:1753157..1754166 (+)	JAEVHH010000005:1751653..1753287 (+)	hypothetical protein		near LTR block	I7I48_08916	ucsf_hc.01_1.G217B.03952					1.0	0.0143195948008184	0.020471194814327166	0.04174241847294085
I7I48_11032	I7I48_11032		JAEVHH010000003:1246055..1246229 (+)		JAEVHH010000003:1246045..1246222 (+)	hypothetical protein	HISTO_GL.Contig233.Fgenesh_Aspergillus.3.final_new		I7I48_11032	ucsf_hc.01_1.G217B.04740					1.0	0.08007017505864697		0.039722107197473655
I7I48_09289	I7I48_09289				JAEVHH010000005:2864538..2865434 (+)	histone H3	HISTO_ZL.Contig1161b.Fgenesh_histo.129.final_new	near LTR block	I7I48_09289	ucsf_hc.01_1.G217B.09304					1.0			0.03919449024025984
I7I48_04414	I7I48_04414		JAEVHH010000004:3360144..3360263 (+)	JAEVHH010000004:3357533..3357771 (+)	JAEVHH010000004:3357538..3360257 (+)	hypothetical protein	HISTO_BP.Contig459.Fgenesh_histo.91.final_new		I7I48_04414	ucsf_hc.01_1.G217B.01281	Ryp1_ChIP		Ryp3_ChIP		1.0	0.15343188451684106	0.050931138134343815	0.03884757109073351
I7I48_05878	I7I48_05878		JAEVHH010000002:1485621..1486091 (+)	JAEVHH010000002:1485583..1486109 (+)	JAEVHH010000002:1485549..1486072 (+)	hypothetical protein	HISTO_ZT.Contig1128f.eannot.1115.final_new		I7I48_05878	ucsf_hc.01_1.G217B.10366	Ryp1_ChIP	Ryp2_ChIP	Ryp3_ChIP		1.0	0.06769257882603491	0.022708397795156418	0.03869036468013698
I7I48_05879	I7I48_05879		JAEVHH010000002:1485621..1486091 (+)	JAEVHH010000002:1485583..1486109 (+)	JAEVHH010000002:1485549..1486072 (+)	beta-glucosidase	HISTO_ZT.Contig1128f.genewise.21.final_new		I7I48_05879	ucsf_hc.01_1.G217B.10365	Ryp1_ChIP	Ryp2_ChIP	Ryp3_ChIP		1.0	0.06769257882603491	0.022708397795156418	0.03869036468013698
I7I48_02208	I7I48_02208				JAEVHH010000001:6321449..6321889 (+)	hypothetical protein	HISTO_ZE.Contig149.Fgenesh_histo.37.final_new		I7I48_02208	ucsf_hc.01_1.G217B.08233					1.0			0.03738585254719329
I7I48_01717	I7I48_01717		JAEVHH010000001:5124046..5124257 (+)	JAEVHH010000001:5124094..5124418 (+)	JAEVHH010000001:5124211..5124477 (+)	aldose 1-epimerase	HISTO_ZL.Contig1131.eannot.2023.final_new	near LTR block	I7I48_01717	ucsf_hc.01_1.G217B.08973	Ryp1_ChIP	Ryp2_ChIP	Ryp3_ChIP		1.0	-0.024256257987932323	0.035551667351650794	0.03716303292465392
I7I48_01718	I7I48_01718		JAEVHH010000001:5124046..5124257 (+)	JAEVHH010000001:5124094..5124418 (+)	JAEVHH010000001:5124211..5124477 (+)	AT DNA binding protein	HISTO_ZL.Contig1131-snap.223.final_new	near LTR block	I7I48_01718	ucsf_hc.01_1.G217B.08972	Ryp1_ChIP	Ryp2_ChIP	Ryp3_ChIP		1.0	-0.024256257987932323	0.035551667351650794	0.03716303292465392
I7I48_00660	I7I48_00660	PUS4			JAEVHH010000001:2204915..2205071 (+)	pseudouridine synthase	HISTO_LF.Contig359.Fgenesh_histo.33.final_new		I7I48_00660	ucsf_hc.01_1.G217B.07549					1.0			0.03644398632335848
I7I48_00662	I7I48_00662				JAEVHH010000001:2204915..2205071 (+)	hypothetical protein	HISTO_LF.Contig359.Fgenesh_histo.36.final_new		I7I48_00662	ucsf_hc.01_1.G217B.07551					1.0			0.03644398632335848
I7I48_11135	I7I48_11135		JAEVHH010000003:1482469..1484816 (+)		JAEVHH010000003:1484658..1484834 (+)	proteinase T precursor	HISTO_ZL.Contig1161e.eannot.1228.final_new	near LTR block	I7I48_11135	ucsf_hc.01_1.G217B.09838					1.0	-0.009229755251033311		0.036303454734902096
I7I48_11136	I7I48_11136		JAEVHH010000003:1482469..1484816 (+)		JAEVHH010000003:1484658..1484834 (+)	hypothetical protein		near LTR block	I7I48_11136	ucsf_hc.01_1.G217B.09839					1.0	-0.009229755251033311		0.036303454734902096
I7I48_00547	I7I48_00547		JAEVHH010000001:1961859..1962697 (+)		JAEVHH010000001:1961851..1964995 (+)	hypothetical protein	HISTO_LF.Contig359.Fgenesh_histo.13.final_new		I7I48_00547	ucsf_hc.01_1.G217B.07437	Ryp1_ChIP				1.0	0.032366451504573936		0.03516465992732481
I7I48_02866	I7I48_02866				JAEVHH010000007:678596..679721 (+)	C6 zinc finger domain-containing protein	HISTO_ZU.Contig65.Fgenesh_histo.207.final_new		I7I48_02866	ucsf_hc.01_1.G217B.11156					1.0			0.03398562213290703
I7I48_10860	I7I48_10860		JAEVHH010000003:735425..735963 (+)	JAEVHH010000003:735311..735948 (+)	JAEVHH010000003:735269..737150 (+)	amidase	HISTO_GL.Contig59.Fgenesh_histo.75.final_new		I7I48_10860	ucsf_hc.01_1.G217B.05085					1.0	0.033015350320669046	-0.009536531408009821	0.03308886466271005
I7I48_10862	I7I48_10862		JAEVHH010000003:735425..735963 (+)	JAEVHH010000003:735311..735948 (+)	JAEVHH010000003:735269..737150 (+)	hypothetical protein	HISTO_GL.Contig59.Fgenesh_Neurospora.71.final_new		I7I48_10862	ucsf_hc.01_1.G217B.05087					1.0	0.033015350320669046	-0.009536531408009821	0.03308886466271005
I7I48_07141	I7I48_07141				JAEVHH010000002:5422811..5422985 (+)	prolyl-tRNA synthetase	HISTO_HS.Contig68.eannot.2022.final_new		I7I48_07141	ucsf_hc.01_1.G217B.06033					1.0			0.03268582634610144
I7I48_07143	I7I48_07143				JAEVHH010000002:5422811..5422985 (+)	T-complex protein 1 subunit alpha	HISTO_HS.Contig68.eannot.2048.final_new		I7I48_07143	ucsf_hc.01_1.G217B.06032					1.0			0.03268582634610144
I7I48_06470	I7I48_06470		JAEVHH010000002:2868123..2868404 (+)		JAEVHH010000002:2868903..2869432 (+)	hypothetical protein			I7I48_06470	ucsf_hc.01_1.G217B.10906					1.0	0.07861162479990483		0.03211438370345019
I7I48_06471	I7I48_06471		JAEVHH010000002:2868123..2868404 (+)		JAEVHH010000002:2868903..2869432 (+)	hypothetical protein			I7I48_06471	ucsf_hc.01_1.G217B.10905					1.0	0.07861162479990483		0.03211438370345019
I7I48_06022	I7I48_06022				JAEVHH010000002:1811042..1811575 (+)	hypothetical protein			I7I48_06022	ucsf_hc.01_1.G217B.10556					1.0			0.031198163352436376
I7I48_08205	I7I48_08205				JAEVHH010000002:8052477..8052609 (+)	MYB DNA-binding domain-containing protein		near LTR block	I7I48_08205	ucsf_hc.01_1.G217B.08523					1.0			0.030405641329047516
I7I48_08206	I7I48_08206				JAEVHH010000002:8052477..8052609 (+)	deoxyhypusine synthase	HISTO_ZL.Contig1117.fgenesh_plus.3.final_new	near LTR block	I7I48_08206	ucsf_hc.01_1.G217B.08524					1.0			0.030405641329047516
I7I48_11962	I7I48_11962				JAEVHH010000003:5409529..5409716 (+)	beta-glucosidase	HISTO_DU.Contig190.eannot.1250.final_new	near LTR block	I7I48_11962	ucsf_hc.01_1.G217B.02980					1.0			0.029509793554034325
I7I48_09348	I7I48_09348	ESDC			JAEVHH010000005:2982559..2983474 (+)	GTP-binding protein EsdC	HISTO_ZL.Contig1161b.eannot.1356.final_new		I7I48_09348	ucsf_hc.01_1.G217B.09363					1.0			0.02938851978041984
I7I48_10348	I7I48_10348		JAEVHH010000006:1970654..1970816 (+)	JAEVHH010000006:1970640..1971359 (+)	JAEVHH010000006:1970651..1970820 (+)	intramembrane protease	HISTO_ZY.Contig571f.Fgenesh_histo.27.final_new		I7I48_10348	ucsf_hc.01_1.G217B.11670					1.0	0.05428421877619012	0.022806941850145052	0.028209769739013832
I7I48_11108	I7I48_11108		JAEVHH010000003:1382818..1383352 (+)	JAEVHH010000003:1383036..1383344 (+)	JAEVHH010000003:1383174..1383353 (+)	hypothetical protein	HISTO_GL.Contig286.Fgenesh_histo.1.final_new		I7I48_11108	ucsf_hc.01_1.G217B.04794					1.0	0.06650174976384171	0.07003384441994881	0.028059424906470176
I7I48_10524	I7I48_10524			JAEVHH010000006:2607140..2607503 (+)	JAEVHH010000006:2607127..2607480 (+)	hypothetical protein	HISTO_ZH.Contig107.Fgenesh_Neurospora.10.final_new	near LTR block	I7I48_10524	ucsf_hc.01_1.G217B.08479					1.0		-0.07214946022820458	0.027438049591467006
I7I48_10526	I7I48_10526			JAEVHH010000006:2607140..2607503 (+)	JAEVHH010000006:2607127..2607480 (+)	amino acid permease	HISTO_ZH.Contig107.Fgenesh_histo.15.final_new	near LTR block	I7I48_10526	ucsf_hc.01_1.G217B.08478					1.0		-0.07214946022820458	0.027438049591467006
I7I48_02550	I7I48_02550		JAEVHH010000001:7351601..7353852 (+)	JAEVHH010000001:7353498..7353884 (+)	JAEVHH010000001:7351594..7353929 (+)	MIPC synthase	HISTO_KF.Contig597.eannot.1486.final_new		I7I48_02550	ucsf_hc.01_1.G217B.06886	Ryp1_ChIP		Ryp3_ChIP		1.0	-0.009884426916793615	0.008298819343910635	0.026634506390088984
I7I48_04098	I7I48_04098				JAEVHH010000004:2628796..2628930 (+)	hypothetical protein		near LTR block	I7I48_04098	ucsf_hc.01_1.G217B.00964					1.0			0.02592059627047308
I7I48_04099	I7I48_04099				JAEVHH010000004:2628796..2628930 (+)	hypothetical protein	HISTO_BP.Contig457.genewise.62.final_new	near LTR block	I7I48_04099	ucsf_hc.01_1.G217B.00965					1.0			0.02592059627047308
I7I48_10313	I7I48_10313		JAEVHH010000006:1906235..1906411 (+)		JAEVHH010000006:1906255..1906395 (+)	hypothetical protein	HISTO_ZY.Contig571f.Fgenesh_histo.4.final_new	near LTR block	I7I48_10313	ucsf_hc.01_1.G217B.11635					1.0	0.08918349893955559		0.02583483275342889
I7I48_12260	I7I48_12260	CCN1	JAEVHH010000003:6283648..6285040 (+)	JAEVHH010000003:6283527..6283807 (+)	JAEVHH010000003:6282865..6285029 (+)	G1/S-specific cyclin CLN1	HISTO_FX.Contig167.eannot.1268.final_new		I7I48_12260	ucsf_hc.01_1.G217B.04299	Ryp1_ChIP	Ryp2_ChIP	Ryp3_ChIP		1.0	-0.019466426030885366	0.11951426168174065	0.025809542848855234
I7I48_08688	I7I48_08688				JAEVHH010000005:1126379..1128322 (+)	pre-mRNA branch site protein p14	HISTO_DA.Contig93.eannot.2178.final_new		I7I48_08688	ucsf_hc.01_1.G217B.01479					1.0			0.025077237769524842
I7I48_08689	I7I48_08689				JAEVHH010000005:1126379..1128322 (+)	weak homology to MFS monocarboxylate transporters	HISTO_DA.Contig93.Fgenesh_histo.242.final_new		I7I48_08689	ucsf_hc.01_1.G217B.01478					1.0			0.025077237769524842
I7I48_05474	I7I48_05474		JAEVHH010000002:453141..454252 (+)	JAEVHH010000002:453949..454282 (+)	JAEVHH010000002:453151..453275 (+)	RTA1 domain-containing protein	HISTO_JG.Contig206.Fgenesh_histo.186.final_new		I7I48_05474	ucsf_hc.01_1.G217B.06519					1.0	0.05086621346639833	0.030733331847712125	0.0245875767850688
I7I48_05476	I7I48_05476	NIT22	JAEVHH010000002:453141..454252 (+)	JAEVHH010000002:453949..454282 (+)	JAEVHH010000002:453151..453275 (+)	peroxisomal dehydratase	HISTO_JG.Contig206.Fgenesh_histo.185.final_new		I7I48_05476	ucsf_hc.01_1.G217B.06517					1.0	0.05086621346639833	0.030733331847712125	0.0245875767850688
I7I48_01135	I7I48_01135		JAEVHH010000001:3743670..3744350 (+)		JAEVHH010000001:3743689..3745277 (+)	hypothetical protein	HISTO_AL.Contig317-snap.133.final_new	near LTR block	I7I48_01135	ucsf_hc.01_1.G217B.00271					1.0	0.003219298736458969		0.024056714088677784
I7I48_01136	I7I48_01136	GAP1	JAEVHH010000001:3743670..3744350 (+)		JAEVHH010000001:3743689..3745277 (+)	general amino-acid permease GAP1	HISTO_AL.Contig317.Fgenesh_histo.57.final_new	near LTR block	I7I48_01136	ucsf_hc.01_1.G217B.00270					1.0	0.003219298736458969		0.024056714088677784
I7I48_03081	I7I48_03081				JAEVHH010000007:1281312..1283041 (+)	hypothetical protein	HISTO_ZU.Contig65.Fgenesh_Neurospora.85.final_new		I7I48_03081	ucsf_hc.01_1.G217B.11369					1.0			0.023734171104021207
I7I48_04870	I7I48_04870		JAEVHH010000004:4588425..4595543 (+)		JAEVHH010000004:4587937..4588557 (+)	MYB DNA-binding domain-containing protein	HISTO_ZW.Contig245.eannot.1198.final_new	near LTR block	I7I48_04870	ucsf_hc.01_1.G217B.11447					1.0	-0.025105215511387974		0.022243179447108796
I7I48_01043	I7I48_01043				JAEVHH010000001:3216496..3216740 (+)	hypothetical protein	HISTO_ZU.Contig171.eannot.1074.final_new	near LTR block	I7I48_01043	ucsf_hc.01_1.G217B.11004					1.0			0.02104939087770838
I7I48_11171	I7I48_11171	ENG1			JAEVHH010000003:1566441..1569015 (+)	endo-1,3-beta-glucanase Engl1	HISTO_ZL.Contig1161e.eannot.1224.final_new	near LTR block	I7I48_11171	ucsf_hc.01_1.G217B.09874					1.0			0.02071705392773454
I7I48_03419	I7I48_03419				JAEVHH010000004:948621..948799 (+)	WSC domain-containing protein, DUF1996 domian			I7I48_03419	ucsf_hc.01_1.G217B.03269					1.0			0.02057047348357896
I7I48_07551	I7I48_07551	WET1			JAEVHH010000002:6342122..6343088 (+)	Wet1-IV	HISTO_DM.Contig93-snap.72.final_new		I7I48_07551	ucsf_hc.01_1.G217B.02305					1.0			0.02048495081579213
I7I48_10753	I7I48_10753				JAEVHH010000003:460893..461201 (+)	hypothetical protein	HISTO_GL.Contig296.Fgenesh_histo.97.final_new	near LTR block	I7I48_10753	ucsf_hc.01_1.G217B.04940					1.0			0.020178940206055762
I7I48_10755	I7I48_10755				JAEVHH010000003:460893..461201 (+)	hypothetical protein	HISTO_GL.Contig296.Fgenesh_histo.98.final_new	near LTR block	I7I48_10755	ucsf_hc.01_1.G217B.04942					1.0			0.020178940206055762
I7I48_09733	I7I48_09733		JAEVHH010000005:3910163..3910686 (+)		JAEVHH010000005:3911190..3911620 (+)	MFS transporter	HISTO_ER.Contig17.Fgenesh_Aspergillus.66.final_new	near LTR block	I7I48_09733	ucsf_hc.01_1.G217B.03758	Ryp1_ChIP	Ryp2_ChIP	Ryp3_ChIP		1.0	0.06073091622721013		0.019577504841049698
I7I48_09734	I7I48_09734		JAEVHH010000005:3910163..3910686 (+)		JAEVHH010000005:3911190..3911620 (+)	CFEM domain-containing protein	HISTO_ER.Contig17.eannot.1291.final_new	near LTR block	I7I48_09734	ucsf_hc.01_1.G217B.03757	Ryp1_ChIP	Ryp2_ChIP	Ryp3_ChIP		1.0	0.06073091622721013		0.019577504841049698
I7I48_06991	I7I48_06991				JAEVHH010000002:5046790..5047577 (+)	BKRF1 encodes EBNA-1 protein	HISTO_HS.Contig68.Fgenesh_histo.196.final_new		I7I48_06991	ucsf_hc.01_1.G217B.06183					1.0			0.01821242541429267
I7I48_06993	I7I48_06993				JAEVHH010000002:5046790..5047577 (+)	involucrin repeat protein			I7I48_06993	ucsf_hc.01_1.G217B.06181					1.0			0.01821242541429267
I7I48_06006	I7I48_06006	ADE4	JAEVHH010000002:1767191..1770610 (+)		JAEVHH010000002:1768682..1769039 (+)	amidophosphoribosyltransferase	HISTO_ZT.Contig174.eannot.1401.final_new	near LTR block	I7I48_06006	ucsf_hc.01_1.G217B.10572					1.0	-4.518572681518063e-05		0.018078233906125136
I7I48_08616	I7I48_08616				JAEVHH010000005:960261..962362 (+)	hypothetical protein	HISTO_DA.Contig93.Fgenesh_Neurospora.255.final_new		I7I48_08616	ucsf_hc.01_1.G217B.01549					1.0			0.017598995826054505
I7I48_05188	I7I48_05188				JAEVHH010000004:5579552..5579785 (+)	MFS transporter	HISTO_GY.Contig460.fgenesh_plus.44.final_new	near LTR block	I7I48_05188	ucsf_hc.01_1.G217B.05399					1.0			0.017003523943875568
I7I48_07360	I7I48_07360		JAEVHH010000002:5909401..5909559 (+)	JAEVHH010000002:5909402..5909540 (+)	JAEVHH010000002:5909408..5909543 (+)	hypothetical protein	HISTO_HS.Contig68.Fgenesh_histo.32.final_new	near LTR block	I7I48_07360	ucsf_hc.01_1.G217B.05818					1.0	0.10960001661518906	-0.041932985813989514	0.01603388943681905
I7I48_07361	I7I48_07361		JAEVHH010000002:5909401..5909559 (+)	JAEVHH010000002:5909402..5909540 (+)	JAEVHH010000002:5909408..5909543 (+)	hypothetical protein	HISTO_HS.Contig68.eannot.2062.final_new	near LTR block	I7I48_07361	ucsf_hc.01_1.G217B.05816					1.0	0.10960001661518906	-0.041932985813989514	0.01603388943681905
I7I48_06636	I7I48_06636				JAEVHH010000002:3243315..3243452 (+)	serine carboxypeptidase	HISTO_ZT.Contig181-snap.33.final_new		I7I48_06636	ucsf_hc.01_1.G217B.10741					1.0			0.01540627196986009
I7I48_08860	I7I48_08860	PDE2	JAEVHH010000005:1635820..1637082 (+)		JAEVHH010000005:1635859..1637380 (+)	3',5'-cyclic-nucleotide phosphodiesterase regA	HISTO_FE.Contig19.Fgenesh_Aspergillus.205.final_new		I7I48_08860	ucsf_hc.01_1.G217B.03896					1.0	-0.003611161522903583		0.014826671299999872
I7I48_08863	I7I48_08863		JAEVHH010000005:1635820..1637082 (+)		JAEVHH010000005:1635859..1637380 (+)	hypothetical protein			I7I48_08863	ucsf_hc.01_1.G217B.03899					1.0	-0.003611161522903583		0.014826671299999872
I7I48_07163	I7I48_07163		JAEVHH010000002:5465768..5466866 (+)		JAEVHH010000002:5466737..5466883 (+)	hypothetical protein	HISTO_HS.Contig68.Fgenesh_histo.18.final_new		I7I48_07163	ucsf_hc.01_1.G217B.06012	Ryp1_ChIP				1.0	0.0366685750340522		0.013556561539273385
I7I48_07164	I7I48_07164		JAEVHH010000002:5465768..5466866 (+)		JAEVHH010000002:5466737..5466883 (+)	DNA/pantothenate metabolism flavoprotein	HISTO_HS.Contig68.Fgenesh_Aspergillus.303.final_new		I7I48_07164	ucsf_hc.01_1.G217B.06011	Ryp1_ChIP				1.0	0.0366685750340522		0.013556561539273385
I7I48_06609	I7I48_06609		JAEVHH010000002:3165716..3168674 (+)		JAEVHH010000002:3165734..3168676 (+)	no significant blast hit	HISTO_ZT.Contig181.eannot.1582.final_new		I7I48_06609	ucsf_hc.01_1.G217B.10768					1.0	-0.003610065210832217		0.0124054013906508
I7I48_01655	I7I48_01655		JAEVHH010000001:4975453..4977551 (+)		JAEVHH010000001:4975425..4977823 (+)	MFS multidrug transporter	HISTO_ZL.Contig1158.Fgenesh_Aspergillus.45.final_new		I7I48_01655	ucsf_hc.01_1.G217B.09035					1.0	0.0004010902581854849		0.012199675807277273
I7I48_01657	I7I48_01657		JAEVHH010000001:4975453..4977551 (+)		JAEVHH010000001:4975425..4977823 (+)	hypothetical protein	HISTO_ZL.Contig1158.Fgenesh_Neurospora.41.final_new		I7I48_01657	ucsf_hc.01_1.G217B.09033					1.0	0.0004010902581854849		0.012199675807277273
I7I48_10320	I7I48_10320				JAEVHH010000006:1917655..1917813 (+)	hypothetical protein	HISTO_ZY.Contig571f.Fgenesh_histo.7.final_new	near LTR block	I7I48_10320	ucsf_hc.01_1.G217B.11642					1.0			0.011262911758471198
I7I48_07192	I7I48_07192				JAEVHH010000002:5531322..5532201 (+)	annexin	HISTO_HS.Contig68.eannot.2008.final_new		I7I48_07192	ucsf_hc.01_1.G217B.05983	Ryp1_ChIP		Ryp3_ChIP		1.0			0.010132869843466192
I7I48_11647	I7I48_11647				JAEVHH010000003:4303346..4305940 (+)	leucine rich repeat domain-containing protein	HISTO_ZZ.Contig127b.Fgenesh_Aspergillus.46.final_new		I7I48_11647	ucsf_hc.01_1.G217B.11987	Ryp1_ChIP				1.0			0.009944845202241712
I7I48_10912	I7I48_10912		JAEVHH010000003:856334..856458 (+)		JAEVHH010000003:856314..856505 (+)	carboxypeptidase S1	HISTO_GL.Contig59.Fgenesh_Neurospora.78.final_new		I7I48_10912	ucsf_hc.01_1.G217B.05137					1.0	0.041843017623730314		0.009357117651872762
I7I48_07205	I7I48_07205		JAEVHH010000002:5569679..5570166 (+)		JAEVHH010000002:5569678..5570165 (+)	hypothetical protein	HISTO_HS.Contig68.Fgenesh_histo.296.final_new		I7I48_07205	ucsf_hc.01_1.G217B.05970					1.0	0.02072689161344947		0.008137945046603645
I7I48_03781	I7I48_03781		JAEVHH010000004:1746317..1746477 (+)		JAEVHH010000004:1743014..1747626 (+)	hypothetical protein	HISTO_LG.Contig392.Fgenesh_histo.94.final_new		I7I48_03781	ucsf_hc.01_1.G217B.07756					1.0	0.05709735793860338		0.00805831578790343
I7I48_06961	I7I48_06961		JAEVHH010000002:4972073..4972953 (+)		JAEVHH010000002:4969562..4972580 (+)	MOSC domain-containing protein	HISTO_HS.Contig68.Fgenesh_Aspergillus.142.final_new		I7I48_06961	ucsf_hc.01_1.G217B.06211					1.0	0.04957364403302		0.007078609133769546
I7I48_06966	I7I48_06966		JAEVHH010000002:4972073..4972953 (+)		JAEVHH010000002:4969562..4972580 (+)	patatin-like serine hydrolase	HISTO_HS.Contig68.Fgenesh_histo.229.final_new		I7I48_06966	ucsf_hc.01_1.G217B.06208					1.0	0.04957364403302		0.007078609133769546
I7I48_04615	I7I48_04615		JAEVHH010000004:3847217..3847370 (+)	JAEVHH010000004:3846455..3847362 (+)	JAEVHH010000004:3846039..3847380 (+)	hypothetical protein			I7I48_04615	ucsf_hc.01_1.G217B.03451					1.0	-0.005222453265938079	-0.019781237502052643	0.006750719564568649
I7I48_04617	I7I48_04617		JAEVHH010000004:3847217..3847370 (+)	JAEVHH010000004:3846455..3847362 (+)	JAEVHH010000004:3846039..3847380 (+)	hypothetical protein	HISTO_EA.Contig33.eannot.1554.final_new		I7I48_04617	ucsf_hc.01_1.G217B.03453					1.0	-0.005222453265938079	-0.019781237502052643	0.006750719564568649
I7I48_11422	I7I48_11422				JAEVHH010000003:3675523..3677246 (+)	homeobox transcription factor	HISTO_ZZ.Contig127a.Fgenesh_histo.11.final_new		I7I48_11422	ucsf_hc.01_1.G217B.11765					1.0			0.006205776724748688
I7I48_11423	I7I48_11423				JAEVHH010000003:3675523..3677246 (+)	hypothetical protein	HISTO_ZZ.Contig127a.Fgenesh_histo.12.final_new		I7I48_11423	ucsf_hc.01_1.G217B.11766					1.0			0.006205776724748688
I7I48_08310	I7I48_08310				JAEVHH010000005:256560..257860 (+)	arabinose-proton symporter	HISTO_DA.Contig93.eannot.2045.final_new	near LTR block	I7I48_08310	ucsf_hc.01_1.G217B.01853					1.0			0.005848146624606462
I7I48_02179	I7I48_02179				JAEVHH010000001:6271198..6272824 (+)	C2H2 finger domain-containing protein, mycelia-enriched transcript	HISTO_ZE.Contig158-snap.6.final_new		I7I48_02179	ucsf_hc.01_1.G217B.08260					1.0			0.005767837211905084
I7I48_02182	I7I48_02182				JAEVHH010000001:6271198..6272824 (+)	hypothetical protein	HISTO_ZE.Contig158.Fgenesh_histo.56.final_new		I7I48_02182	ucsf_hc.01_1.G217B.08258					1.0			0.005767837211905084
I7I48_07253	I7I48_07253		JAEVHH010000002:5691357..5692209 (+)		JAEVHH010000002:5689248..5692169 (+)	hypothetical protein	HISTO_HS.Contig68.Fgenesh_histo.266.final_new		I7I48_07253	ucsf_hc.01_1.G217B.05923					1.0	0.03176920889474144		0.005665225287132332
I7I48_07259	I7I48_07259	UTR1	JAEVHH010000002:5691357..5692209 (+)		JAEVHH010000002:5689248..5692169 (+)	NAD kinase associated with ferric reductase	HISTO_HS.Contig68.Fgenesh_histo.264.final_new		I7I48_07259	ucsf_hc.01_1.G217B.05916					1.0	0.03176920889474144		0.005665225287132332
I7I48_07616	I7I48_07616				JAEVHH010000002:6494079..6496838 (+)	hypothetical protein	HISTO_DM.Contig93.Fgenesh_histo.27.final_new		I7I48_07616	ucsf_hc.01_1.G217B.02241					1.0			0.005203627690666672
I7I48_07618	I7I48_07618				JAEVHH010000002:6494079..6496838 (+)	lysophospholipase	HISTO_DM.Contig93.fgenesh_plus.27.final_new		I7I48_07618	ucsf_hc.01_1.G217B.02239				Ryp4_ChIP	1.0			0.005203627690666672
I7I48_02429	I7I48_02429	NOS1			JAEVHH010000001:6984401..6985772 (+)	C6 sexual development transcription factor NosA/Pro1, repressor of sexual development	HISTO_KF.Contig601.genewise.59.final_new	near LTR block	I7I48_02429	ucsf_hc.01_1.G217B.07173					1.0			0.004899373760278353
I7I48_08671	I7I48_08671		JAEVHH010000005:1082288..1087925 (+)		JAEVHH010000005:1082289..1087877 (+)	transcription factor	HISTO_DA.Contig93.Fgenesh_histo.283.final_new		I7I48_08671	ucsf_hc.01_1.G217B.01496					1.0	0.0020346275155009863		0.004794086039499074
I7I48_08672	I7I48_08672	TYR4	JAEVHH010000005:1082288..1087925 (+)		JAEVHH010000005:1082289..1087877 (+)	tyrosinase	HISTO_DA.Contig93.Fgenesh_histo.280.final_new		I7I48_08672	ucsf_hc.01_1.G217B.01495					1.0	0.0020346275155009863		0.004794086039499074
I7I48_04772	I7I48_04772		JAEVHH010000004:4237058..4240403 (+)		JAEVHH010000004:4237469..4240334 (+)	hypothetical protein			I7I48_04772	ucsf_hc.01_1.G217B.03608					1.0	-0.01685649076718928		0.004385630392624537
I7I48_04774	I7I48_04774		JAEVHH010000004:4237058..4240403 (+)		JAEVHH010000004:4237469..4240334 (+)	FAD binding domain-containing protein	HISTO_EA.Contig33.Fgenesh_histo.52.final_new		I7I48_04774	ucsf_hc.01_1.G217B.03610					1.0	-0.01685649076718928		0.004385630392624537
I7I48_09522	I7I48_09522		JAEVHH010000005:3399557..3399724 (+)	JAEVHH010000005:3399123..3399712 (+)	JAEVHH010000005:3399558..3400061 (+)	morphogenesis protein	HISTO_ZL.Contig1161c.Fgenesh_histo.47.final_new		I7I48_09522	ucsf_hc.01_1.G217B.09537	Ryp1_ChIP	Ryp2_ChIP	Ryp3_ChIP		1.0	-0.09537691016267327	0.013735300379983453	0.004164734598939429
I7I48_10952	I7I48_10952	CTS2			JAEVHH010000003:999586..1002268 (+)	chitinase	HISTO_GL.Contig306.fgenesh_plus.11.final_new	near LTR block	I7I48_10952	ucsf_hc.01_1.G217B.05026					1.0			0.004076488653113608
I7I48_00737	I7I48_00737				JAEVHH010000001:2406012..2406723 (+)	dynein heavy chain			I7I48_00737	ucsf_hc.01_1.G217B.07624					1.0			0.00400751837662594
I7I48_09036	I7I48_09036				JAEVHH010000005:2027513..2032408 (+)	chromate transporter	HISTO_FE.Contig19.Fgenesh_Aspergillus.128.final_new		I7I48_09036	ucsf_hc.01_1.G217B.04072					1.0			0.0033298844479902707
I7I48_01598	I7I48_01598			JAEVHH010000001:4852586..4852890 (+)	JAEVHH010000001:4852706..4852929 (+)	hypothetical protein			I7I48_01598	ucsf_hc.01_1.G217B.09092					1.0		-0.002202468063159862	0.003288140064096473
I7I48_01599	I7I48_01599			JAEVHH010000001:4852586..4852890 (+)	JAEVHH010000001:4852706..4852929 (+)	hypothetical protein			I7I48_01599	ucsf_hc.01_1.G217B.09091					1.0		-0.002202468063159862	0.003288140064096473
I7I48_03882	I7I48_03882				JAEVHH010000004:2138629..2146778 (+)	phosphoinositide-specific phospholipase C	HISTO_ZL.Contig25-snap.2.final_new	near LTR block	I7I48_03882	ucsf_hc.01_1.G217B.09905					1.0			0.002711777813062602
I7I48_08735	I7I48_08735	NIT27	JAEVHH010000005:1236259..1242776 (+)	JAEVHH010000005:1236245..1236384 (+)	JAEVHH010000005:1236239..1241462 (+)	PSP1 domain-containing protein	HISTO_DA.Contig94.eannot.1032.final_new	near LTR block	I7I48_08735	ucsf_hc.01_1.G217B.01951					1.0	-0.03850586374863541	0.05274318635004225	0.002022683758712396
I7I48_11767	I7I48_11767		JAEVHH010000003:4660232..4661407 (+)		JAEVHH010000003:4658658..4660384 (+)	hypothetical protein	HISTO_ZZ.Contig127c.Fgenesh_histo.2.final_new		I7I48_11767	ucsf_hc.01_1.G217B.12106					1.0	0.044872261896393616		0.002020173779302026
I7I48_08120	I7I48_08120				JAEVHH010000002:7658153..7659108 (+)	hypothetical protein	HISTO_DM.Contig940.Fgenesh_histo.2.final_new		I7I48_08120	ucsf_hc.01_1.G217B.02929					1.0			0.0016532912002543698
I7I48_11030	I7I48_11030	IME2	JAEVHH010000003:1241802..1244361 (+)	JAEVHH010000003:1240407..1245080 (+)	JAEVHH010000003:1240202..1241905 (+)	sporulation protein kinase	HISTO_GL.Contig233.fgenesh_plus.16.final_new		I7I48_11030	ucsf_hc.01_1.G217B.04738					1.0	0.004463174206031427	-0.023575300003549148	0.0014041726471435978
I7I48_11031	I7I48_11031		JAEVHH010000003:1241802..1244361 (+)	JAEVHH010000003:1240407..1245080 (+)	JAEVHH010000003:1240202..1241905 (+)	hypothetical protein			I7I48_11031	ucsf_hc.01_1.G217B.04739					1.0	0.004463174206031427	-0.023575300003549148	0.0014041726471435978
I7I48_11955	I7I48_11955	SSD1			JAEVHH010000003:5389732..5391236 (+)	cell wall biogenesis protein phosphatase Ssd1	HISTO_DU.Contig190.eannot.1248.final_new	near LTR block	I7I48_11955	ucsf_hc.01_1.G217B.02973	Ryp1_ChIP				1.0			0.0012848139174507969
I7I48_11956	I7I48_11956	GLE1			JAEVHH010000003:5389732..5391236 (+)	RNA export mediator Gle1	HISTO_DU.Contig190.Fgenesh_histo.47.final_new	near LTR block	I7I48_11956	ucsf_hc.01_1.G217B.02974	Ryp1_ChIP				1.0			0.0012848139174507969
I7I48_06947	I7I48_06947		JAEVHH010000002:4942390..4942549 (+)	JAEVHH010000002:4942397..4942974 (+)	JAEVHH010000002:4942399..4943006 (+)	hypothetical protein	HISTO_HS.Contig68.Fgenesh_histo.53.final_new		I7I48_06947	ucsf_hc.01_1.G217B.06227					1.0	0.05224722636436124	-0.0014714702713234558	0.0012072904294315873
I7I48_06948	I7I48_06948		JAEVHH010000002:4942390..4942549 (+)	JAEVHH010000002:4942397..4942974 (+)	JAEVHH010000002:4942399..4943006 (+)	hypothetical protein			I7I48_06948	ucsf_hc.01_1.G217B.06225					1.0	0.05224722636436124	-0.0014714702713234558	0.0012072904294315873
I7I48_06220	I7I48_06220	RAD54	JAEVHH010000002:2278993..2279163 (+)	JAEVHH010000002:2279004..2279166 (+)	JAEVHH010000002:2279004..2279151 (+)	DNA repair and recombination protein RAD54	HISTO_ZT.Contig1089.Fgenesh_histo.158.final_new		I7I48_06220	ucsf_hc.01_1.G217B.10211					1.0	0.17724008678194247	-0.0007109337710320962	0.0009850076885445543
I7I48_06221	I7I48_06221		JAEVHH010000002:2278993..2279163 (+)	JAEVHH010000002:2279004..2279166 (+)	JAEVHH010000002:2279004..2279151 (+)	mitochondrial carrier protein	HISTO_ZT.Contig1089.eannot.1547.final_new		I7I48_06221	ucsf_hc.01_1.G217B.10210					1.0	0.17724008678194247	-0.0007109337710320962	0.0009850076885445543
I7I48_04270	I7I48_04270	MET5			JAEVHH010000004:3034610..3036818 (+)	sulfite reductase beta subunit	HISTO_BP.Contig459.Fgenesh_histo.75.final_new		I7I48_04270	ucsf_hc.01_1.G217B.01138					1.0			0.0008304272709644955
I7I48_10510	I7I48_10510				JAEVHH010000006:2576102..2576913 (+)	hypothetical protein		near LTR block	I7I48_10510	ucsf_hc.01_1.G217B.08494					1.0			0.0003833040454311147
I7I48_00022	I7I48_00022		JAEVHH010000001:248862..249037 (+)			hypothetical protein	HISTO_LN.Contig75.eannot.1138.final_new	in LTR block	I7I48_00022	ucsf_hc.01_1.G217B.08044					1.0	0.0025978706414246933
I7I48_00049	I7I48_00049			JAEVHH010000001:483650..484824 (+)		hypothetical protein		transposon	I7I48_00049	ucsf_hc.01_1.G217B.08029					1.0		-0.05726315236097194
I7I48_00057	I7I48_00057		JAEVHH010000001:536886..537095 (+)			hypothetical protein		in LTR block	I7I48_00057	ucsf_hc.01_1.G217B.08037					1.0	-0.24701187277417658
I7I48_00119	I7I48_00119			JAEVHH010000001:906576..907382 (+)		hypothetical protein		near LTR block	I7I48_00119	ucsf_hc.01_1.G217B.00433					1.0		-0.018897409678269934
I7I48_00144	I7I48_00144			JAEVHH010000001:956029..956147 (+)		putative extracellular serine-rich protein	HISTO_AZ.Contig47-snap.52.final_new		I7I48_00144	ucsf_hc.01_1.G217B.00458					1.0		0.11800494298387194
I7I48_00154	I7I48_00154		JAEVHH010000001:981178..981327 (+)			hypothetical protein	HISTO_AZ.Contig47.Fgenesh_histo.75.final_new		I7I48_00154	ucsf_hc.01_1.G217B.00468	Ryp1_ChIP		Ryp3_ChIP		1.0	0.258606309464229
I7I48_00161	I7I48_00161		JAEVHH010000001:991465..991784 (+)	JAEVHH010000001:991461..991824 (+)		MFS membrane sugar transporter	HISTO_AZ.Contig47.eannot.1551.final_new		I7I48_00161	ucsf_hc.01_1.G217B.00475	Ryp1_ChIP		Ryp3_ChIP		1.0	0.17433368821567055	0.14129742557125186
I7I48_00212	I7I48_00212		JAEVHH010000001:1095785..1095943 (+)			SacI domain-containing protein	HISTO_AZ.Contig47.eannot.1612.final_new		I7I48_00212	ucsf_hc.01_1.G217B.00525	Ryp1_ChIP				1.0	-0.014123995821925417
I7I48_00242	I7I48_00242			JAEVHH010000001:1163889..1164011 (+)		hypothetical protein	HISTO_AZ.Contig47.fgenesh_plus.63.final_new		I7I48_00242	ucsf_hc.01_1.G217B.00555					1.0		-0.10738028900398006
I7I48_00246	I7I48_00246	KAP95	JAEVHH010000001:1173029..1173202 (+)			importin subunit beta-1			I7I48_00246	ucsf_hc.01_1.G217B.00559					1.0	0.05467629687836469
I7I48_00250	I7I48_00250		JAEVHH010000001:1186864..1187164 (+)	JAEVHH010000001:1186875..1187214 (+)		von Willebrand factor	HISTO_AZ.Contig47-snap.111.final_new		I7I48_00250	ucsf_hc.01_1.G217B.00563					1.0	0.06059133246985615	0.06606562102270894
I7I48_00251	I7I48_00251		JAEVHH010000001:1186864..1187164 (+)	JAEVHH010000001:1186875..1187214 (+)		hypothetical protein			I7I48_00251	ucsf_hc.01_1.G217B.00564					1.0	0.06059133246985615	0.06606562102270894
I7I48_00268	I7I48_00268		JAEVHH010000001:1224190..1224327 (+)			flavoprotein oxygenase	HISTO_AZ.Contig47.eannot.1650.final_new		I7I48_00268	ucsf_hc.01_1.G217B.00581					1.0	-0.02518911631872467
I7I48_00271	I7I48_00271	PAP1	JAEVHH010000001:1224190..1224327 (+)			poly(A) polymerase Pap	HISTO_AZ.Contig47.eannot.1597.final_new		I7I48_00271	ucsf_hc.01_1.G217B.00584					1.0	-0.02518911631872467
I7I48_00289	I7I48_00289		JAEVHH010000001:1259888..1260011 (+)			DUF455 domain-containing protein	HISTO_AZ.Contig47.Fgenesh_Aspergillus.79.final_new		I7I48_00289	ucsf_hc.01_1.G217B.00602					1.0	0.07060213177798613
I7I48_00305	I7I48_00305		JAEVHH010000001:1296931..1297900 (+)			xylitol dehydrogenase	HISTO_AZ.Contig47.Fgenesh_histo.84.final_new		I7I48_00305	ucsf_hc.01_1.G217B.00618					1.0	0.07233461607711816
I7I48_00326	I7I48_00326		JAEVHH010000001:1338726..1338846 (+)	JAEVHH010000001:1338721..1339414 (+)		malate dehydrogenase	HISTO_AZ.Contig47.eannot.1673.final_new		I7I48_00326	ucsf_hc.01_1.G217B.00639					1.0	-0.02078742412450678	-0.019036403406530733
I7I48_00327	I7I48_00327		JAEVHH010000001:1338726..1338846 (+)	JAEVHH010000001:1338721..1339414 (+)		hypothetical protein			I7I48_00327	ucsf_hc.01_1.G217B.00640					1.0	-0.02078742412450678	-0.019036403406530733
I7I48_00400	I7I48_00400		JAEVHH010000001:1623091..1624233 (+)			hypothetical protein	HISTO_LF.Contig359.Fgenesh_histo.178.final_new		I7I48_00400	ucsf_hc.01_1.G217B.07291					1.0	-0.01624124848452091
I7I48_00401	I7I48_00401		JAEVHH010000001:1623091..1624233 (+)			hypothetical protein	HISTO_LF.Contig359.eannot.2148.final_new		I7I48_00401	ucsf_hc.01_1.G217B.07292					1.0	-0.01624124848452091
I7I48_00411	I7I48_00411		JAEVHH010000001:1638537..1639154 (+)	JAEVHH010000001:1638580..1639145 (+)		glutamyl-tRNA amidotransferase subunit A	HISTO_LF.Contig359.eannot.2168.final_new		I7I48_00411	ucsf_hc.01_1.G217B.07302					1.0	0.06320396125201679	0.03847684424479238
I7I48_00412	I7I48_00412		JAEVHH010000001:1644095..1644258 (+)			cAMP-specific phosphodiesterase	HISTO_LF.Contig359.Fgenesh_Neurospora.151.final_new		I7I48_00412	ucsf_hc.01_1.G217B.07303	Ryp1_ChIP				1.0	0.025007879963537663
I7I48_00507	I7I48_00507	RIM21		JAEVHH010000001:1862189..1862357 (+)		pH-response regulator protein palH/RIM21	HISTO_LF.Contig359.fgenesh_plus.55.final_new		I7I48_00507	ucsf_hc.01_1.G217B.07397	Ryp1_ChIP				1.0		-0.10403556156186711
I7I48_00531	I7I48_00531		JAEVHH010000001:1924130..1924279 (+)			bestrophin superfamily domain-containing protein	HISTO_LF.Contig359.eannot.2045.final_new		I7I48_00531	ucsf_hc.01_1.G217B.07421					1.0	-0.048220446799393635
I7I48_00532	I7I48_00532		JAEVHH010000001:1924130..1924279 (+)			hypothetical protein			I7I48_00532	ucsf_hc.01_1.G217B.07422					1.0	-0.048220446799393635
I7I48_00559	I7I48_00559		JAEVHH010000001:1990926..1991062 (+)			hypothetical protein	HISTO_LF.Contig359-snap.118.final_new		I7I48_00559	ucsf_hc.01_1.G217B.07449					1.0	0.16965714740966403
I7I48_00570	I7I48_00570			JAEVHH010000001:2007250..2007485 (+)		hypothetical protein	HISTO_LF.Contig359.Fgenesh_histo.64.final_new		I7I48_00570	ucsf_hc.01_1.G217B.07460	Ryp1_ChIP		Ryp3_ChIP		1.0		-0.1391074865681308
I7I48_00571	I7I48_00571			JAEVHH010000001:2007250..2007485 (+)		hypothetical protein	HISTO_LF.Contig359.Fgenesh_Neurospora.267.final_new		I7I48_00571	ucsf_hc.01_1.G217B.07461	Ryp1_ChIP		Ryp3_ChIP		1.0		-0.1391074865681308
I7I48_00594	I7I48_00594		JAEVHH010000001:2074536..2074698 (+)			CorA family metal ion transporter	HISTO_LF.Contig359.Fgenesh_histo.122.final_new		I7I48_00594	ucsf_hc.01_1.G217B.07483					1.0	0.12061840142152669
I7I48_00606	I7I48_00606		JAEVHH010000001:2101182..2101842 (+)			hypothetical protein	HISTO_LF.Contig359.Fgenesh_Aspergillus.68.final_new		I7I48_00606	ucsf_hc.01_1.G217B.07495	Ryp1_ChIP				1.0	-0.030222691613672296
I7I48_00607	I7I48_00607		JAEVHH010000001:2101182..2101842 (+)			polyamine transporter 1	HISTO_LF.Contig359.fgenesh_plus.149.final_new		I7I48_00607	ucsf_hc.01_1.G217B.07496	Ryp1_ChIP				1.0	-0.030222691613672296
I7I48_00667	I7I48_00667		JAEVHH010000001:2216219..2217520 (+)			hypothetical protein	HISTO_LF.Contig359.eannot.2164.final_new		I7I48_00667	ucsf_hc.01_1.G217B.07556					1.0	-0.01983633713491658
I7I48_00671	I7I48_00671	NIT19	JAEVHH010000001:2228391..2228681 (+)			SamB protein	HISTO_LF.Contig359.Fgenesh_Aspergillus.277.final_new		I7I48_00671	ucsf_hc.01_1.G217B.07560					1.0	0.006068731882561684
I7I48_00672	I7I48_00672		JAEVHH010000001:2228391..2228681 (+)			hypothetical protein			I7I48_00672	ucsf_hc.01_1.G217B.07561					1.0	0.006068731882561684
I7I48_00674	I7I48_00674		JAEVHH010000001:2241387..2241919 (+)			glycerate-and formate-dehydrogenase	HISTO_LF.Contig359.genewise.6.final_new		I7I48_00674	ucsf_hc.01_1.G217B.07563					1.0	0.04183956727849475
I7I48_00675	I7I48_00675		JAEVHH010000001:2241387..2241919 (+)			class II aldolase/adducin domain protein	HISTO_LF.Contig359.fgenesh_plus.36.final_new		I7I48_00675	ucsf_hc.01_1.G217B.07564					1.0	0.04183956727849475
I7I48_00746	I7I48_00746		JAEVHH010000001:2432713..2432856 (+)			hypothetical protein	HISTO_LF.Contig359.Fgenesh_histo.50.final_new		I7I48_00746	ucsf_hc.01_1.G217B.07633					1.0	0.16021050153071337
I7I48_00747	I7I48_00747		JAEVHH010000001:2432713..2432856 (+)			hypothetical protein			I7I48_00747	ucsf_hc.01_1.G217B.07634					1.0	0.16021050153071337
I7I48_00773	I7I48_00773	CYS3	JAEVHH010000001:2508352..2508492 (+)			cystathionine-gamma-lyase	HISTO_LF.Contig359.fgenesh_plus.105.final_new		I7I48_00773	ucsf_hc.01_1.G217B.07660					1.0	-0.004753201503517032
I7I48_00863	I7I48_00863		JAEVHH010000001:2735692..2740048 (+)			hypothetical protein			I7I48_00863	ucsf_hc.01_1.G217B.04516					1.0	-0.01736454757624075
I7I48_00878	I7I48_00878	RPB7	JAEVHH010000001:2768305..2768764 (+)			RNA polymerase II subunit 7	HISTO_GI.Contig382.eannot.1273.final_new		I7I48_00878	ucsf_hc.01_1.G217B.04562					1.0	-0.04515228669042115
I7I48_00879	I7I48_00879		JAEVHH010000001:2768305..2768764 (+)			DUF962 domain-containing protein	HISTO_GI.Contig382.eannot.1290.final_new		I7I48_00879	ucsf_hc.01_1.G217B.04563					1.0	-0.04515228669042115
I7I48_00881	I7I48_00881			JAEVHH010000001:2775333..2775493 (+)		methylenetetrahydrofolate dehydrogenase	HISTO_GI.Contig382.eannot.1292.final_new		I7I48_00881	ucsf_hc.01_1.G217B.04565					1.0		0.003241368486062969
I7I48_00938	I7I48_00938		JAEVHH010000001:2919154..2920496 (+)			WD domain-containing protein	HISTO_GI.Contig382.Fgenesh_histo.84.final_new	near LTR block	I7I48_00938	ucsf_hc.01_1.G217B.04621					1.0	-0.03093190025243655
I7I48_00968	I7I48_00968		JAEVHH010000001:2982622..2984476 (+)			AMP dependent CoA ligase	HISTO_GI.Contig382.Fgenesh_Aspergillus.10.final_new	near LTR block	I7I48_00968	ucsf_hc.01_1.G217B.04650					1.0	0.03840322736315473
I7I48_01024	I7I48_01024		JAEVHH010000001:3154215..3154344 (+)			hypothetical protein	HISTO_JF.Contig157.Fgenesh_histo.23.final_new	near LTR block	I7I48_01024	ucsf_hc.01_1.G217B.06330					1.0	0.06998494388807058
I7I48_01025	I7I48_01025		JAEVHH010000001:3154215..3154344 (+)			hypothetical protein		near LTR block	I7I48_01025	ucsf_hc.01_1.G217B.06331					1.0	0.06998494388807058
I7I48_01036	I7I48_01036		JAEVHH010000001:3199836..3200779 (+)			electron transfer flavoprotein beta-subunit		near LTR block	I7I48_01036	ucsf_hc.01_1.G217B.10997					1.0	0.03691939344382156
I7I48_01047	I7I48_01047		JAEVHH010000001:3224328..3224492 (+)			hypothetical protein		near LTR block	I7I48_01047	ucsf_hc.01_1.G217B.11008					1.0	0.09486019113384073
I7I48_01049	I7I48_01049		JAEVHH010000001:3224328..3224492 (+)			hypothetical protein	HISTO_ZU.Contig171-snap.7.final_new	near LTR block	I7I48_01049	ucsf_hc.01_1.G217B.11010					1.0	0.09486019113384073
I7I48_01055	I7I48_01055		JAEVHH010000001:3244802..3244942 (+)			hypothetical protein	HISTO_ZU.Contig171.Fgenesh_histo.18.final_new	near LTR block	I7I48_01055	ucsf_hc.01_1.G217B.11016					1.0	0.19048334760637578
I7I48_01104	I7I48_01104		JAEVHH010000001:3471372..3471609 (+)			hypothetical protein	HISTO_AL.Contig320.Fgenesh_histo.4.final_new	near LTR block	I7I48_01104	ucsf_hc.01_1.G217B.00300					1.0	0.07121552210282775
I7I48_01120	I7I48_01120	YPS3		JAEVHH010000001:3707619..3707821 (+)		yeast-phase specific protein yps-3	HISTO_AL.Contig317.eannot.1560.final_new	near LTR block	I7I48_01120	ucsf_hc.01_1.G217B.00287	Ryp1_ChIP	Ryp2_ChIP		Ryp4_ChIP	1.0		-0.1267899433701415
I7I48_01168	I7I48_01168		JAEVHH010000001:3813209..3815219 (+)			methyltransferase domain-containing protein	HISTO_AL.Contig317.Fgenesh_Aspergillus.171.final_new		I7I48_01168	ucsf_hc.01_1.G217B.00238					1.0	-0.013095407643225698
I7I48_01205	I7I48_01205		JAEVHH010000001:3879712..3880008 (+)			hypothetical protein	HISTO_AL.Contig317.Fgenesh_histo.124.final_new		I7I48_01205	ucsf_hc.01_1.G217B.00201					1.0	0.14705541358340288
I7I48_01265	I7I48_01265		JAEVHH010000001:4002468..4003171 (+)			fatty-acid amide hydrolase	HISTO_AL.Contig317.eannot.1586.final_new	near LTR block	I7I48_01265	ucsf_hc.01_1.G217B.00141					1.0	0.0400339625355224
I7I48_01266	I7I48_01266		JAEVHH010000001:4002468..4003171 (+)			hypothetical protein		near LTR block	I7I48_01266	ucsf_hc.01_1.G217B.00140					1.0	0.0400339625355224
I7I48_01299	I7I48_01299			JAEVHH010000001:4077708..4077845 (+)		hypothetical protein		near LTR block	I7I48_01299	ucsf_hc.01_1.G217B.00106					1.0		-0.021053835913768953
I7I48_01303	I7I48_01303		JAEVHH010000001:4082598..4082728 (+)			hypothetical protein	HISTO_AL.Contig317.eannot.1452.final_new	near LTR block	I7I48_01303	ucsf_hc.01_1.G217B.00103					1.0	-0.05224897703407305
I7I48_01323	I7I48_01323		JAEVHH010000001:4135149..4135864 (+)			hypothetical protein			I7I48_01323	ucsf_hc.01_1.G217B.00083					1.0	0.07103543556159311
I7I48_01324	I7I48_01324		JAEVHH010000001:4135149..4135864 (+)			cyanate hydratase	HISTO_AL.Contig317.eannot.1587.final_new		I7I48_01324	ucsf_hc.01_1.G217B.00082					1.0	0.07103543556159311
I7I48_01356	I7I48_01356		JAEVHH010000001:4216431..4217294 (+)			PHD finger domain protein	HISTO_AL.Contig317.Fgenesh_histo.35.final_new	near LTR block	I7I48_01356	ucsf_hc.01_1.G217B.00050					1.0	-0.018332841691114432
I7I48_01358	I7I48_01358		JAEVHH010000001:4216431..4217294 (+)			hypothetical protein		near LTR block	I7I48_01358	ucsf_hc.01_1.G217B.00048					1.0	-0.018332841691114432
I7I48_01392	I7I48_01392		JAEVHH010000001:4297084..4298048 (+)			D-lysergyl-peptide-synthetase	HISTO_ZL.Contig658.Fgenesh_histo.50.final_new	near LTR block	I7I48_01392	ucsf_hc.01_1.G217B.10022					1.0	-0.008767268265333267
I7I48_01393	I7I48_01393		JAEVHH010000001:4297084..4298048 (+)			tryptophan dimethylallyltransferase	HISTO_ZL.Contig658.Fgenesh_histo.49.final_new	near LTR block	I7I48_01393	ucsf_hc.01_1.G217B.10020					1.0	-0.008767268265333267
I7I48_01416	I7I48_01416	CTS1		JAEVHH010000001:4347292..4347513 (+)		chitinase	HISTO_ZL.Contig658.eannot.1234.final_new		I7I48_01416	ucsf_hc.01_1.G217B.09998					1.0		0.021658564404339442
I7I48_01425	I7I48_01425		JAEVHH010000001:4372880..4377077 (+)			hypothetical protein	HISTO_ZL.Contig658.Fgenesh_histo.28.final_new		I7I48_01425	ucsf_hc.01_1.G217B.09989					1.0	-0.007216305611492353
I7I48_01458	I7I48_01458		JAEVHH010000001:4440257..4440388 (+)			hypothetical protein			I7I48_01458	ucsf_hc.01_1.G217B.09956					1.0	0.009545440818865408
I7I48_01459	I7I48_01459	FKH1	JAEVHH010000001:4440257..4440388 (+)			forkhead box protein C2	HISTO_ZL.Contig658.Fgenesh_Neurospora.87.final_new		I7I48_01459	ucsf_hc.01_1.G217B.09955					1.0	0.009545440818865408
I7I48_01509	I7I48_01509		JAEVHH010000001:4564817..4569407 (+)			kinesin family protein	HISTO_ZL.Contig1160.Fgenesh_Aspergillus.11.final_new	near LTR block	I7I48_01509	ucsf_hc.01_1.G217B.09178					1.0	-0.13549503669787064
I7I48_01519	I7I48_01519		JAEVHH010000001:4601268..4602255 (+)			hypothetical protein		near LTR block	I7I48_01519	ucsf_hc.01_1.G217B.09168					1.0	-0.03309586732675034
I7I48_01521	I7I48_01521		JAEVHH010000001:4601268..4602255 (+)			hypothetical protein		near LTR block	I7I48_01521	ucsf_hc.01_1.G217B.09166					1.0	-0.03309586732675034
I7I48_01575	I7I48_01575		JAEVHH010000001:4794676..4795759 (+)			SH3 domain-containing protein	HISTO_ZL.Contig1158.Fgenesh_histo.64.final_new	near LTR block	I7I48_01575	ucsf_hc.01_1.G217B.09115					1.0	0.026859340659387
I7I48_01641	I7I48_01641		JAEVHH010000001:4931773..4932448 (+)			NAD-dependent 15-hydroxyprostaglandin dehydrogenase	HISTO_ZL.Contig1158.Fgenesh_histo.71.final_new		I7I48_01641	ucsf_hc.01_1.G217B.09049	Ryp1_ChIP				1.0	0.01593787873260738
I7I48_01667	I7I48_01667		JAEVHH010000001:4999256..5000569 (+)	JAEVHH010000001:4999229..5001652 (+)		polyamine transporter 3	HISTO_ZL.Contig1158-snap.1.final_new		I7I48_01667	ucsf_hc.01_1.G217B.09023					1.0	-0.010118116934711652	0.01249157201885868
I7I48_01671	I7I48_01671		JAEVHH010000001:5011784..5012986 (+)			acyl-CoA thioesterase II	HISTO_ZL.Contig1131.Fgenesh_histo.180.final_new		I7I48_01671	ucsf_hc.01_1.G217B.09019					1.0	-0.028351844043776685
I7I48_01672	I7I48_01672		JAEVHH010000001:5015726..5016054 (+)	JAEVHH010000001:5015792..5015912 (+)		hypothetical protein	HISTO_ZL.Contig1131.Fgenesh_histo.165.final_new		I7I48_01672	ucsf_hc.01_1.G217B.09018					1.0	0.11398298565975655	0.06960376371838847
I7I48_01771	I7I48_01771			JAEVHH010000001:5286597..5286740 (+)		Yip1 domain-containing protein	HISTO_ZL.Contig1131.fgenesh_plus.163.final_new	near LTR block	I7I48_01771	ucsf_hc.01_1.G217B.08921					1.0		-0.019825316239319678
I7I48_01776	I7I48_01776		JAEVHH010000001:5305718..5306596 (+)			C6 finger domain-containing protein	HISTO_ZL.Contig1131.Fgenesh_histo.184.final_new	near LTR block	I7I48_01776	ucsf_hc.01_1.G217B.08917					1.0	0.05343541076420101
I7I48_01784	I7I48_01784		JAEVHH010000001:5331480..5334777 (+)			sialidase, betaine lipid synthase	HISTO_ZL.Contig1131.Fgenesh_Aspergillus.58.final_new		I7I48_01784	ucsf_hc.01_1.G217B.08909	Ryp1_ChIP	Ryp2_ChIP	Ryp3_ChIP	Ryp4_ChIP	1.0	-0.010326294078478163
I7I48_01808	I7I48_01808		JAEVHH010000001:5379630..5379898 (+)			actin-like protein ARP8			I7I48_01808	ucsf_hc.01_1.G217B.08885					1.0	0.07022799291402188
I7I48_01810	I7I48_01810	TSC11a	JAEVHH010000001:5388618..5388733 (+)			sterility protein Ste20, cytosolic regulator Pianissimo, subunit of TORC2			I7I48_01810	ucsf_hc.01_1.G217B.08883					1.0	0.024938451519359285
I7I48_01811	I7I48_01811	UAZ1	JAEVHH010000001:5388618..5388733 (+)			uricase	HISTO_ZL.Contig1131.fgenesh_plus.153.final_new		I7I48_01811	ucsf_hc.01_1.G217B.08882					1.0	0.024938451519359285
I7I48_01839	I7I48_01839		JAEVHH010000001:5458768..5459399 (+)			hypothetical protein	HISTO_ZL.Contig1131.Fgenesh_histo.6.final_new		I7I48_01839	ucsf_hc.01_1.G217B.08854					1.0	-0.023230072115160927
I7I48_01842	I7I48_01842		JAEVHH010000001:5458768..5459399 (+)			methyltransferase	HISTO_ZL.Contig1131-snap.150.final_new		I7I48_01842	ucsf_hc.01_1.G217B.08851					1.0	-0.023230072115160927
I7I48_01846	I7I48_01846		JAEVHH010000001:5471767..5472278 (+)			hypothetical protein	HISTO_ZL.Contig1131-snap.148.final_new		I7I48_01846	ucsf_hc.01_1.G217B.08847					1.0	-0.005521117336884075
I7I48_01910	I7I48_01910		JAEVHH010000001:5609780..5609925 (+)	JAEVHH010000001:5609766..5609909 (+)		hypothetical protein			I7I48_01910	ucsf_hc.01_1.G217B.08782					1.0	-0.022879401349457817	-0.019435361455403276
I7I48_01915	I7I48_01915		JAEVHH010000001:5620178..5620296 (+)			hypothetical protein			I7I48_01915	ucsf_hc.01_1.G217B.08777					1.0	0.07009914870092135
I7I48_01916	I7I48_01916		JAEVHH010000001:5620178..5620296 (+)			FAD binding domain-containing protein	HISTO_ZL.Contig1131.eannot.2066.final_new		I7I48_01916	ucsf_hc.01_1.G217B.08776					1.0	0.07009914870092135
I7I48_01925	I7I48_01925	KAP108		JAEVHH010000001:5647677..5647825 (+)		importin-7	HISTO_ZL.Contig1131.genewise.89.final_new		I7I48_01925	ucsf_hc.01_1.G217B.08767					1.0		-0.048931381368790175
I7I48_01936	I7I48_01936		JAEVHH010000001:5668080..5668230 (+)			hypothetical protein			I7I48_01936	ucsf_hc.01_1.G217B.08756					1.0	0.039677403573624606
I7I48_01943	I7I48_01943			JAEVHH010000001:5680592..5681417 (+)		hypothetical protein	HISTO_ZL.Contig1131.Fgenesh_histo.11.final_new		I7I48_01943	ucsf_hc.01_1.G217B.08749					1.0		0.02816263779241022
I7I48_01972	I7I48_01972		JAEVHH010000001:5745361..5746393 (+)			hypothetical protein	HISTO_ZL.Contig1131.Fgenesh_histo.302.final_new		I7I48_01972	ucsf_hc.01_1.G217B.08720					1.0	-0.020732661683553148
I7I48_01974	I7I48_01974		JAEVHH010000001:5745361..5746393 (+)			conidia-enriched transcript	HISTO_ZL.Contig1131-snap.83.final_new		I7I48_01974	ucsf_hc.01_1.G217B.08718					1.0	-0.020732661683553148
I7I48_01995	I7I48_01995		JAEVHH010000001:5802816..5803652 (+)	JAEVHH010000001:5803493..5803649 (+)		DNA-directed RNA polymerase I and III 14 KDA polypeptide	HISTO_ZL.Contig1131.eannot.1961.final_new	near LTR block	I7I48_01995	ucsf_hc.01_1.G217B.08697					1.0	0.03362637125676341	0.09899196948799055
I7I48_02055	I7I48_02055		JAEVHH010000001:5950485..5950752 (+)			hypothetical protein	HISTO_ZE.Contig158-snap.80.final_new	near LTR block	I7I48_02055	ucsf_hc.01_1.G217B.08386					1.0	0.11411172607411
I7I48_02056	I7I48_02056		JAEVHH010000001:5950485..5950752 (+)			hypothetical protein		transposon	I7I48_02056	ucsf_hc.01_1.G217B.08385					1.0	0.11411172607411
I7I48_02057	I7I48_02057			JAEVHH010000001:5961951..5962691 (+)		hypothetical protein	HISTO_ZE.Contig158.Fgenesh_Aspergillus.94.final_new	transposon	I7I48_02057	ucsf_hc.01_1.G217B.08384					1.0		-0.044487045591590224
I7I48_02097	I7I48_02097	ATH1	JAEVHH010000001:6072740..6072888 (+)			acid trehalase precursor	HISTO_ZE.Contig158.Fgenesh_histo.82.final_new	near LTR block	I7I48_02097	ucsf_hc.01_1.G217B.08344	Ryp1_ChIP				1.0	0.02788820508115053
I7I48_02109	I7I48_02109		JAEVHH010000001:6101730..6107623 (+)	JAEVHH010000001:6100378..6101814 (+)		NmrA family protein	HISTO_ZE.Contig158.Fgenesh_histo.35.final_new	near LTR block	I7I48_02109	ucsf_hc.01_1.G217B.08332	Ryp1_ChIP				1.0	-0.012385131957876133	-0.00013541188059125984
I7I48_02122	I7I48_02122			JAEVHH010000001:6137867..6138284 (+)		hypothetical protein		transposon	I7I48_02122	ucsf_hc.01_1.G217B.08319					1.0		0.027777836515313348
I7I48_02131	I7I48_02131		JAEVHH010000001:6154373..6159414 (+)			hypothetical protein	HISTO_ZE.Contig158.Fgenesh_Aspergillus.137.final_new	near LTR block	I7I48_02131	ucsf_hc.01_1.G217B.08310					1.0	-0.026318617568468337
I7I48_02133	I7I48_02133		JAEVHH010000001:6154373..6159414 (+)			RNA interference and gene silencing protein	HISTO_ZE.Contig158.Fgenesh_histo.128.final_new	near LTR block	I7I48_02133	ucsf_hc.01_1.G217B.08308					1.0	-0.026318617568468337
I7I48_02144	I7I48_02144	HAC1	JAEVHH010000001:6188828..6190527 (+)			bZIP transcription factor HacA	HISTO_ZE.Contig158.Fgenesh_histo.107.final_new	near LTR block	I7I48_02144	ucsf_hc.01_1.G217B.08297					1.0	0.006935059154564976
I7I48_02162	I7I48_02162		JAEVHH010000001:6229396..6229912 (+)			IBR finger domain-containing protein	HISTO_ZE.Contig158.Fgenesh_histo.66.final_new		I7I48_02162	ucsf_hc.01_1.G217B.08279					1.0	-0.04364327151917945
I7I48_02165	I7I48_02165	ROG1	JAEVHH010000001:6238830..6239512 (+)	JAEVHH010000001:6239291..6239521 (+)		lipase/serine esterase			I7I48_02165	ucsf_hc.01_1.G217B.08276					1.0	-0.10988428102768605	-0.1987200421867388
I7I48_02210	I7I48_02210			JAEVHH010000001:6326081..6326801 (+)		protein tyrosine phosphatase	HISTO_ZE.Contig149.Fgenesh_histo.36.final_new		I7I48_02210	ucsf_hc.01_1.G217B.08231					1.0		-0.048272459750270356
I7I48_02274	I7I48_02274			JAEVHH010000001:6666512..6666820 (+)		copper resistance protein Crd2	HISTO_KF.Contig601.genewise.47.final_new	near LTR block	I7I48_02274	ucsf_hc.01_1.G217B.07025					1.0		0.08414800416962517
I7I48_02317	I7I48_02317		JAEVHH010000001:6764531..6764667 (+)			hypothetical protein			I7I48_02317	ucsf_hc.01_1.G217B.07065					1.0	0.14112045551397273
I7I48_02318	I7I48_02318		JAEVHH010000001:6764531..6764667 (+)			membrane transporter	HISTO_KF.Contig601.eannot.1325.final_new		I7I48_02318	ucsf_hc.01_1.G217B.07066					1.0	0.14112045551397273
I7I48_02341	I7I48_02341		JAEVHH010000001:6817144..6817466 (+)	JAEVHH010000001:6817157..6817324 (+)		hypothetical protein			I7I48_02341	ucsf_hc.01_1.G217B.07089					1.0	-0.0024893338205126195	-0.15139286351505576
I7I48_02368	I7I48_02368		JAEVHH010000001:6874494..6874670 (+)			50S ribosomal protein L4	HISTO_KF.Contig601.eannot.1293.final_new		I7I48_02368	ucsf_hc.01_1.G217B.07114					1.0	0.11816860483423607
I7I48_02370	I7I48_02370		JAEVHH010000001:6874494..6874670 (+)			NOT2 family protein	HISTO_KF.Contig601.eannot.1269.final_new		I7I48_02370	ucsf_hc.01_1.G217B.07115					1.0	0.11816860483423607
I7I48_02374	I7I48_02374		JAEVHH010000001:6878055..6878274 (+)			hypothetical protein	HISTO_KF.Contig601.Fgenesh_histo.38.final_new		I7I48_02374	ucsf_hc.01_1.G217B.07118					1.0	0.033299589511340336
I7I48_02378	I7I48_02378		JAEVHH010000001:6888813..6889047 (+)			hypothetical protein	HISTO_KF.Contig601-snap.61.final_new		I7I48_02378	ucsf_hc.01_1.G217B.07122					1.0	0.022251938269774577
I7I48_02381	I7I48_02381		JAEVHH010000001:6888813..6889047 (+)			hypothetical protein			I7I48_02381	ucsf_hc.01_1.G217B.07125					1.0	0.022251938269774577
I7I48_02452	I7I48_02452			JAEVHH010000001:7104662..7107277 (+)		hypothetical protein	HISTO_KF.Contig601.Fgenesh_Aspergillus.50.final_new	transposon	I7I48_02452	ucsf_hc.01_1.G217B.07196					1.0		-0.020045195000360894
I7I48_02464	I7I48_02464		JAEVHH010000001:7150738..7151107 (+)	JAEVHH010000001:7150749..7151207 (+)		no significant blast hit, weak hit to pre-mRNA splicing factor	HISTO_KF.Contig597.Fgenesh_histo.40.final_new	in LTR block	I7I48_02464	ucsf_hc.01_1.G217B.06801	Ryp1_ChIP	Ryp2_ChIP	Ryp3_ChIP	Ryp4_ChIP	1.0	0.023633845602350156	-0.0013202956572670177
I7I48_02481	I7I48_02481			JAEVHH010000001:7209714..7209863 (+)		hypothetical protein		near LTR block	I7I48_02481	ucsf_hc.01_1.G217B.06818					1.0		-0.1478830160442361
I7I48_02486	I7I48_02486		JAEVHH010000001:7218360..7219079 (+)			hypothetical protein		near LTR block	I7I48_02486	ucsf_hc.01_1.G217B.06822					1.0	0.013655768027536173
I7I48_02489	I7I48_02489		JAEVHH010000001:7218360..7219079 (+)			orotate reductase	HISTO_KF.Contig597.Fgenesh_histo.131.final_new	near LTR block	I7I48_02489	ucsf_hc.01_1.G217B.06825					1.0	0.013655768027536173
I7I48_02493	I7I48_02493		JAEVHH010000001:7228793..7230074 (+)			phosphotransferase family protein	HISTO_KF.Contig597.Fgenesh_histo.135.final_new	near LTR block	I7I48_02493	ucsf_hc.01_1.G217B.06829					1.0	-0.00922318010298793
I7I48_02495	I7I48_02495		JAEVHH010000001:7228793..7230074 (+)			U-box domain-containing protein	HISTO_KF.Contig597.Fgenesh_Neurospora.116.final_new	near LTR block	I7I48_02495	ucsf_hc.01_1.G217B.06831					1.0	-0.00922318010298793
I7I48_02537	I7I48_02537		JAEVHH010000001:7333575..7333901 (+)			hypothetical protein			I7I48_02537	ucsf_hc.01_1.G217B.06873					1.0	0.09080131934849126
I7I48_02558	I7I48_02558		JAEVHH010000001:7380698..7380868 (+)	JAEVHH010000001:7380706..7382267 (+)		extracellular tungstate binding protein	HISTO_KF.Contig597.Fgenesh_histo.59.final_new		I7I48_02558	ucsf_hc.01_1.G217B.06894	Ryp1_ChIP		Ryp3_ChIP		1.0	0.03320094950014596	0.033640380532687586
I7I48_02580	I7I48_02580		JAEVHH010000001:7432533..7432681 (+)			hypothetical protein	HISTO_KF.Contig597.Fgenesh_Aspergillus.49.final_new		I7I48_02580	ucsf_hc.01_1.G217B.06915					1.0	0.04440926278826103
I7I48_02581	I7I48_02581		JAEVHH010000001:7432533..7432681 (+)			no significant blast hit	HISTO_KF.Contig597.eannot.1497.final_new		I7I48_02581	ucsf_hc.01_1.G217B.06916					1.0	0.04440926278826103
I7I48_02582	I7I48_02582		JAEVHH010000001:7437515..7437652 (+)			glucose-methanol-choline oxidoreductase	HISTO_KF.Contig597.eannot.1477.final_new		I7I48_02582	ucsf_hc.01_1.G217B.06917					1.0	0.1616143385853019
I7I48_02583	I7I48_02583		JAEVHH010000001:7437515..7437652 (+)			hypothetical protein	HISTO_KF.Contig597-snap.62.final_new		I7I48_02583	ucsf_hc.01_1.G217B.06918					1.0	0.1616143385853019
I7I48_02605	I7I48_02605		JAEVHH010000001:7481684..7481844 (+)			hypothetical protein	HISTO_KF.Contig597-snap.76.final_new		I7I48_02605	ucsf_hc.01_1.G217B.06940					1.0	0.1487137662625424
I7I48_02627	I7I48_02627	XBP1	JAEVHH010000001:7524036..7526882 (+)	JAEVHH010000001:7525921..7526897 (+)		APSES transcription factor Xbp1	HISTO_KF.Contig597.eannot.1484.final_new		I7I48_02627	ucsf_hc.01_1.G217B.06962					1.0	-0.012925018045416422	0.006278275672687756
I7I48_02655	I7I48_02655		JAEVHH010000001:7584963..7585201 (+)			zinc-finger of transcription factor IIIC complex domain-containing protein	HISTO_KF.Contig597.Fgenesh_Aspergillus.86.final_new		I7I48_02655	ucsf_hc.01_1.G217B.06989					1.0	0.026856513939965465
I7I48_02657	I7I48_02657	ALG1	JAEVHH010000001:7589472..7589797 (+)			beta-1,4-mannosyltransferase	HISTO_KF.Contig597.eannot.1392.final_new	near LTR block	I7I48_02657	ucsf_hc.01_1.G217B.06991					1.0	-0.06975711560264834
I7I48_02658	I7I48_02658		JAEVHH010000001:7589472..7589797 (+)			cation efflux protein/zinc transporter	HISTO_KF.Contig597-snap.106.final_new	near LTR block	I7I48_02658	ucsf_hc.01_1.G217B.06992					1.0	-0.06975711560264834
I7I48_02690	I7I48_02690			JAEVHH010000001:7746879..7748072 (+)		hypothetical protein		transposon	I7I48_02690	ucsf_hc.01_1.G217B.06790					1.0		-0.07551423121086459
I7I48_02697	I7I48_02697		JAEVHH010000001:7903128..7903280 (+)	JAEVHH010000001:7903162..7909442 (+)		phosphotransferase family protein	HISTO_GI.Contig360.Fgenesh_histo.1.final_new	in LTR block	I7I48_02697	ucsf_hc.01_1.G217B.04435					1.0	0.06571382247745437	-0.03401630098370685
I7I48_02700	I7I48_02700			JAEVHH010000001:7948986..7949249 (+)		hypothetical protein		transposon	I7I48_02700	ucsf_hc.01_1.G217B.04679					1.0		-0.142631655411201
I7I48_02721	I7I48_02721		JAEVHH010000011:35990..37377 (+)			hypothetical protein		transposon	I7I48_02721	ucsf_hc.01_1.G217B.05192					1.0	-0.13138674544308507
I7I48_02766	I7I48_02766			JAEVHH010000007:280977..281114 (+)		hypothetical protein		in LTR block	I7I48_02766	ucsf_hc.01_1.G217B.11056					1.0		-0.15964584204493085
I7I48_02767	I7I48_02767			JAEVHH010000007:280977..281114 (+)		hypothetical protein	HISTO_ZU.Contig65-snap.4.final_new	in LTR block	I7I48_02767	ucsf_hc.01_1.G217B.11057	Ryp1_ChIP				1.0		-0.15964584204493085
I7I48_02800	I7I48_02800		JAEVHH010000007:502823..502959 (+)			hypothetical protein		near LTR block	I7I48_02800	ucsf_hc.01_1.G217B.11090					1.0	0.045285300450484775
I7I48_02815	I7I48_02815		JAEVHH010000007:558475..558613 (+)	JAEVHH010000007:558465..558629 (+)		hypothetical protein		near LTR block	I7I48_02815	ucsf_hc.01_1.G217B.11105					1.0	0.15209449234965167	0.016894405220951685
I7I48_02828	I7I48_02828		JAEVHH010000007:591691..592015 (+)			hypothetical protein		near LTR block	I7I48_02828	ucsf_hc.01_1.G217B.11118					1.0	0.05130126818713007
I7I48_02872	I7I48_02872			JAEVHH010000007:690763..691163 (+)		hypothetical protein	HISTO_ZU.Contig65.Fgenesh_histo.222.final_new		I7I48_02872	ucsf_hc.01_1.G217B.11162	Ryp1_ChIP				1.0		0.08447117940188713
I7I48_02873	I7I48_02873			JAEVHH010000007:690763..691163 (+)		hypothetical protein			I7I48_02873	ucsf_hc.01_1.G217B.11163					1.0		0.08447117940188713
I7I48_02902	I7I48_02902		JAEVHH010000007:744137..744280 (+)			DUF2431 superfamily domain-containing protein	HISTO_ZU.Contig65.Fgenesh_Aspergillus.279.final_new		I7I48_02902	ucsf_hc.01_1.G217B.11192					1.0	-0.06455506574385164
I7I48_02919	I7I48_02919		JAEVHH010000007:779694..779822 (+)			aspartokinase	HISTO_ZU.Contig65.eannot.2023.final_new	near LTR block	I7I48_02919	ucsf_hc.01_1.G217B.11209					1.0	0.060963715445322864
I7I48_02920	I7I48_02920		JAEVHH010000007:779694..779822 (+)			hypothetical protein	HISTO_ZU.Contig65.Fgenesh_histo.237.final_new	near LTR block	I7I48_02920	ucsf_hc.01_1.G217B.11210	Ryp1_ChIP		Ryp3_ChIP	Ryp4_ChIP	1.0	0.060963715445322864
I7I48_02933	I7I48_02933	ELF1	JAEVHH010000007:820758..820899 (+)			transcription elongation factor Elf1	HISTO_ZU.Contig65.fgenesh_plus.97.final_new	near LTR block	I7I48_02933	ucsf_hc.01_1.G217B.11223					1.0	0.06686824045018695
I7I48_02934	I7I48_02934	ATF2	JAEVHH010000007:820758..820899 (+)			condensation domain superfamily domain-containing protein	HISTO_ZU.Contig65.Fgenesh_histo.266.final_new	near LTR block	I7I48_02934	ucsf_hc.01_1.G217B.11224					1.0	0.06686824045018695
I7I48_02938	I7I48_02938		JAEVHH010000007:968724..968980 (+)			hypothetical protein		transposon	I7I48_02938	ucsf_hc.01_1.G217B.11228					1.0	0.034934900943179414
I7I48_02942	I7I48_02942		JAEVHH010000007:968724..968980 (+)			kinase domain-containing protein	HISTO_ZU.Contig65.Fgenesh_histo.272.final_new	near LTR block	I7I48_02942	ucsf_hc.01_1.G217B.11232					1.0	0.034934900943179414
I7I48_02951	I7I48_02951		JAEVHH010000007:1000401..1000526 (+)			meiotically up-regulated gene 185 protein	HISTO_ZU.Contig65.Fgenesh_histo.9.final_new	near LTR block	I7I48_02951	ucsf_hc.01_1.G217B.11241					1.0	0.07853508790248037
I7I48_02952	I7I48_02952		JAEVHH010000007:1000401..1000526 (+)			RING-14 finger domain-containing protein	HISTO_ZU.Contig65.Fgenesh_histo.11.final_new	near LTR block	I7I48_02952	ucsf_hc.01_1.G217B.11242					1.0	0.07853508790248037
I7I48_03030	I7I48_03030		JAEVHH010000007:1170188..1170337 (+)			hypothetical protein			I7I48_03030	ucsf_hc.01_1.G217B.11319					1.0	0.07537720456237862
I7I48_03031	I7I48_03031		JAEVHH010000007:1170188..1170337 (+)			RNA polymerase II transcription elongation factor Rtf1p	HISTO_ZU.Contig65.fgenesh_plus.105.final_new		I7I48_03031	ucsf_hc.01_1.G217B.11320					1.0	0.07537720456237862
I7I48_03042	I7I48_03042		JAEVHH010000007:1191551..1192743 (+)			hypothetical protein			I7I48_03042	ucsf_hc.01_1.G217B.11331					1.0	0.003762206723110062
I7I48_03187	I7I48_03187			JAEVHH010000004:300616..301011 (+)		nonsense-mediated mRNA decay protein	HISTO_DF.Contig537.Fgenesh_histo.11.final_new	near LTR block	I7I48_03187	ucsf_hc.01_1.G217B.01966	Ryp1_ChIP			Ryp4_ChIP	1.0		0.04196068660385938
I7I48_03190	I7I48_03190	CTR3		JAEVHH010000004:300616..301011 (+)		high affinity copper transporter	HISTO_DF.Contig537.eannot.1380.final_new	near LTR block	I7I48_03190	ucsf_hc.01_1.G217B.01969	Ryp1_ChIP			Ryp4_ChIP	1.0		0.04196068660385938
I7I48_03272	I7I48_03272		JAEVHH010000004:475745..475880 (+)	JAEVHH010000004:476923..477193 (+)		hypothetical protein	HISTO_DF.Contig537.Fgenesh_histo.70.final_new	in LTR block	I7I48_03272	ucsf_hc.01_1.G217B.02051					1.0	-0.11527249307834445	-0.16717992819197364
I7I48_03344	I7I48_03344		JAEVHH010000004:740973..741332 (+)			hypothetical protein			I7I48_03344	ucsf_hc.01_1.G217B.02121					1.0	0.13784292007561164
I7I48_03345	I7I48_03345		JAEVHH010000004:740973..741332 (+)			hypothetical protein	HISTO_DF.Contig537.Fgenesh_Aspergillus.150.final_new		I7I48_03345	ucsf_hc.01_1.G217B.02122					1.0	0.13784292007561164
I7I48_03377	I7I48_03377			JAEVHH010000004:809999..810701 (+)		hypothetical protein		in LTR block	I7I48_03377	ucsf_hc.01_1.G217B.03310					1.0		-0.029132660846722808
I7I48_03390	I7I48_03390		JAEVHH010000004:877290..877420 (+)			hypothetical protein		near LTR block	I7I48_03390	ucsf_hc.01_1.G217B.03297					1.0	0.18316889224634791
I7I48_03391	I7I48_03391		JAEVHH010000004:877290..877420 (+)			farnesyl-pyrophosphate synthetase	HISTO_DY.Contig31.eannot.1408.final_new	near LTR block	I7I48_03391	ucsf_hc.01_1.G217B.03296					1.0	0.18316889224634791
I7I48_03394	I7I48_03394		JAEVHH010000004:884313..886878 (+)			glycogen synthase	HISTO_DY.Contig31.eannot.1378.final_new	near LTR block	I7I48_03394	ucsf_hc.01_1.G217B.03293					1.0	-0.02611730476735983
I7I48_03397	I7I48_03397		JAEVHH010000004:884313..886878 (+)			hypothetical protein		near LTR block	I7I48_03397	ucsf_hc.01_1.G217B.03291					1.0	-0.02611730476735983
I7I48_03416	I7I48_03416	CDC16	JAEVHH010000004:938545..938698 (+)			cell division cycle protein	HISTO_DY.Contig31.fgenesh_plus.27.final_new		I7I48_03416	ucsf_hc.01_1.G217B.03272					1.0	-0.051278675198256796
I7I48_03420	I7I48_03420		JAEVHH010000004:949975..951017 (+)			WSC domain-containing protein	HISTO_DY.Contig31.eannot.1363.final_new		I7I48_03420	ucsf_hc.01_1.G217B.03268					1.0	0.0013528212447117202
I7I48_03428	I7I48_03428		JAEVHH010000004:969096..969397 (+)			apoptosis-inducing factor 1	HISTO_DY.Contig31-snap.58.final_new		I7I48_03428	ucsf_hc.01_1.G217B.03260	Ryp1_ChIP				1.0	0.041433352811065735
I7I48_03470	I7I48_03470		JAEVHH010000004:1072325..1072502 (+)	JAEVHH010000004:1072335..1072472 (+)		hypothetical protein	HISTO_DY.Contig31.Fgenesh_Neurospora.99.final_new	near LTR block	I7I48_03470	ucsf_hc.01_1.G217B.03218					1.0	0.034094604434055806	-0.049058960594989695
I7I48_03472	I7I48_03472		JAEVHH010000004:1080850..1082366 (+)	JAEVHH010000004:1080862..1081902 (+)		pre-mRNA-processing protein	HISTO_DY.Contig31.eannot.1450.final_new	near LTR block	I7I48_03472	ucsf_hc.01_1.G217B.03216					1.0	0.054368429600831436	0.04685745233213214
I7I48_03495	I7I48_03495		JAEVHH010000004:1143906..1144605 (+)			ankyrin repeat protein	HISTO_DY.Contig31.Fgenesh_histo.67.final_new		I7I48_03495	ucsf_hc.01_1.G217B.03192					1.0	0.05422723634069701
I7I48_03496	I7I48_03496		JAEVHH010000004:1143906..1144605 (+)			hypothetical protein			I7I48_03496	ucsf_hc.01_1.G217B.03193					1.0	0.05422723634069701
I7I48_03574	I7I48_03574			JAEVHH010000004:1325577..1325702 (+)		isopenicillin N-CoA epimerase	HISTO_LG.Contig392.eannot.1750.final_new		I7I48_03574	ucsf_hc.01_1.G217B.07961					1.0		-0.10513578362162836
I7I48_03575	I7I48_03575			JAEVHH010000004:1325577..1325702 (+)		hypothetical protein			I7I48_03575	ucsf_hc.01_1.G217B.07960					1.0		-0.10513578362162836
I7I48_03614	I7I48_03614			JAEVHH010000004:1398724..1398853 (+)		hypothetical protein			I7I48_03614	ucsf_hc.01_1.G217B.07921					1.0		0.16235622283087373
I7I48_03616	I7I48_03616			JAEVHH010000004:1398724..1398853 (+)		RNase III domain-containing protein	HISTO_LG.Contig392.Fgenesh_Aspergillus.40.final_new		I7I48_03616	ucsf_hc.01_1.G217B.07919					1.0		0.16235622283087373
I7I48_03668	I7I48_03668		JAEVHH010000004:1506131..1506277 (+)			hypothetical protein	HISTO_LG.Contig392.Fgenesh_Aspergillus.172.final_new		I7I48_03668	ucsf_hc.01_1.G217B.07868					1.0	0.015926149658549715
I7I48_03669	I7I48_03669	CNA1	JAEVHH010000004:1506131..1506277 (+)			serine/threonine phosphatase 2B catalytic subunit	HISTO_LG.Contig392.Fgenesh_Aspergillus.170.final_new		I7I48_03669	ucsf_hc.01_1.G217B.07867					1.0	0.015926149658549715
I7I48_03746	I7I48_03746		JAEVHH010000004:1677847..1678029 (+)			MARVEL superfamily domain-containing protein	HISTO_LG.Contig392.fgenesh_plus.16.final_new		I7I48_03746	ucsf_hc.01_1.G217B.07791					1.0	0.16219496784161683
I7I48_03786	I7I48_03786	PFA5		JAEVHH010000004:1754335..1760919 (+)		palmitoyltransferase pfa5	HISTO_LG.Contig392.Fgenesh_histo.72.final_new		I7I48_03786	ucsf_hc.01_1.G217B.07751					1.0		-0.05021011735716405
I7I48_03787	I7I48_03787			JAEVHH010000004:1754335..1760919 (+)		hypothetical protein			I7I48_03787	ucsf_hc.01_1.G217B.07750					1.0		-0.05021011735716405
I7I48_03798	I7I48_03798		JAEVHH010000004:1798094..1798554 (+)			serine/threonine phosphatase	HISTO_LG.Contig392.Fgenesh_histo.32.final_new		I7I48_03798	ucsf_hc.01_1.G217B.07739	Ryp1_ChIP	Ryp2_ChIP	Ryp3_ChIP		1.0	0.07679851241775765
I7I48_03844	I7I48_03844		JAEVHH010000004:1904066..1904214 (+)			hypothetical protein	HISTO_LG.Contig392.Fgenesh_histo.178.final_new	near LTR block	I7I48_03844	ucsf_hc.01_1.G217B.07693	Ryp1_ChIP		Ryp3_ChIP		1.0	0.08512691141638111
I7I48_03885	I7I48_03885		JAEVHH010000004:2153230..2156423 (+)			hypothetical protein		near LTR block	I7I48_03885	ucsf_hc.01_1.G217B.08134					1.0	-0.014397453458705651
I7I48_03888	I7I48_03888	IDH2	JAEVHH010000004:2153230..2156423 (+)			isocitrate dehydrogenase	HISTO_BP.Contig457.eannot.1652.final_new	near LTR block	I7I48_03888	ucsf_hc.01_1.G217B.00756					1.0	-0.014397453458705651
I7I48_03923	I7I48_03923	CCC1	JAEVHH010000004:2251303..2251452 (+)			CCC1	HISTO_BP.Contig457.eannot.1783.final_new		I7I48_03923	ucsf_hc.01_1.G217B.00791	Ryp1_ChIP				1.0	0.02678593380969141
I7I48_03945	I7I48_03945		JAEVHH010000004:2301137..2301457 (+)			C6 finger domain-containing protein	HISTO_BP.Contig457.Fgenesh_Aspergillus.53.final_new		I7I48_03945	ucsf_hc.01_1.G217B.00813					1.0	-0.050124463401638605
I7I48_03948	I7I48_03948		JAEVHH010000004:2305682..2305880 (+)			hypothetical protein	HISTO_BP.Contig457.eannot.1772.final_new		I7I48_03948	ucsf_hc.01_1.G217B.00816					1.0	0.18948579014791878
I7I48_03963	I7I48_03963		JAEVHH010000004:2334426..2336373 (+)			hypothetical protein	HISTO_BP.Contig457-snap.49.final_new		I7I48_03963	ucsf_hc.01_1.G217B.00831					1.0	0.019103565466054795
I7I48_03996	I7I48_03996		JAEVHH010000004:2418185..2418337 (+)			actin cytoskeleton organization protein (Cro1)			I7I48_03996	ucsf_hc.01_1.G217B.00864					1.0	0.12799407943089247
I7I48_03997	I7I48_03997	TFB4	JAEVHH010000004:2418185..2418337 (+)			RNA polymerase II transcription factor B subunit 4	HISTO_BP.Contig457.Fgenesh_Aspergillus.130.final_new		I7I48_03997	ucsf_hc.01_1.G217B.00865	Ryp1_ChIP				1.0	0.12799407943089247
I7I48_04071	I7I48_04071		JAEVHH010000004:2573534..2573673 (+)			hypothetical protein			I7I48_04071	ucsf_hc.01_1.G217B.00937					1.0	0.014204989425083081
I7I48_04124	I7I48_04124	IML1	JAEVHH010000004:2692531..2697143 (+)			vacuolar membrane-associated protein IML1	HISTO_BP.Contig457-snap.147.final_new	near LTR block	I7I48_04124	ucsf_hc.01_1.G217B.00990					1.0	-0.008025262764068342
I7I48_04128	I7I48_04128			JAEVHH010000004:2699110..2699532 (+)		hypothetical protein			I7I48_04128	ucsf_hc.01_1.G217B.00994					1.0		0.09558295288554297
I7I48_04160	I7I48_04160		JAEVHH010000004:2773313..2773456 (+)			oxidoreductase	HISTO_BP.Contig457.eannot.1761.final_new		I7I48_04160	ucsf_hc.01_1.G217B.01027					1.0	0.025738508969416818
I7I48_04161	I7I48_04161		JAEVHH010000004:2773313..2773456 (+)			G-patch domain-containing protein	HISTO_BP.Contig457.eannot.1712.final_new		I7I48_04161	ucsf_hc.01_1.G217B.01028					1.0	0.025738508969416818
I7I48_04170	I7I48_04170	MIS4	JAEVHH010000004:2812993..2813395 (+)			sister chromatid cohesion protein Mis4	HISTO_BP.Contig457.Fgenesh_histo.15.final_new		I7I48_04170	ucsf_hc.01_1.G217B.01037					1.0	0.10302533520654353
I7I48_04173	I7I48_04173	CDR4	JAEVHH010000004:2812993..2813395 (+)			ABC transporter	HISTO_BP.Contig457.Fgenesh_histo.19.final_new		I7I48_04173	ucsf_hc.01_1.G217B.01040					1.0	0.10302533520654353
I7I48_04194	I7I48_04194		JAEVHH010000004:2862116..2863636 (+)			hypothetical protein	HISTO_BP.Contig457.Fgenesh_histo.82.final_new		I7I48_04194	ucsf_hc.01_1.G217B.01061					1.0	-0.0022576548299587176
I7I48_04196	I7I48_04196		JAEVHH010000004:2862116..2863636 (+)			hypothetical protein	HISTO_BP.Contig457.Fgenesh_Aspergillus.13.final_new	near LTR block	I7I48_04196	ucsf_hc.01_1.G217B.01063					1.0	-0.0022576548299587176
I7I48_04235	I7I48_04235	AQY1	JAEVHH010000004:2965374..2967370 (+)			aquaporin	HISTO_BP.Contig459.eannot.1565.final_new	near LTR block	I7I48_04235	ucsf_hc.01_1.G217B.01103	Ryp1_ChIP				1.0	0.009205780608642578
I7I48_04236	I7I48_04236		JAEVHH010000004:2965374..2967370 (+)			hypothetical protein	HISTO_BP.Contig459.eannot.1590.final_new		I7I48_04236	ucsf_hc.01_1.G217B.01104	Ryp1_ChIP				1.0	0.009205780608642578
I7I48_04275	I7I48_04275		JAEVHH010000004:3045686..3046833 (+)			oocyte zinc finger protein XlCOF7.1-like	HISTO_BP.Contig459.eannot.1606.final_new		I7I48_04275	ucsf_hc.01_1.G217B.01143					1.0	0.0022901972595151462
I7I48_04276	I7I48_04276		JAEVHH010000004:3045686..3046833 (+)			hypothetical protein	HISTO_BP.Contig459.Fgenesh_histo.81.final_new		I7I48_04276	ucsf_hc.01_1.G217B.01144					1.0	0.0022901972595151462
I7I48_04285	I7I48_04285		JAEVHH010000004:3071206..3071412 (+)			FAD monooxygenase	HISTO_BP.Contig459.genewise.12.final_new		I7I48_04285	ucsf_hc.01_1.G217B.01153					1.0	0.10775739275421373
I7I48_04314	I7I48_04314	VPS15	JAEVHH010000004:3150512..3150638 (+)			VPS15 protein kinase	HISTO_BP.Contig459.Fgenesh_Aspergillus.114.final_new		I7I48_04314	ucsf_hc.01_1.G217B.01182					1.0	0.17432654639532405
I7I48_04315	I7I48_04315		JAEVHH010000004:3150512..3150638 (+)			hypothetical protein	HISTO_BP.Contig459.Fgenesh_Aspergillus.116.final_new		I7I48_04315	ucsf_hc.01_1.G217B.01183					1.0	0.17432654639532405
I7I48_04316	I7I48_04316		JAEVHH010000004:3153192..3154854 (+)			hypothetical protein	HISTO_BP.Contig459.Fgenesh_histo.105.final_new		I7I48_04316	ucsf_hc.01_1.G217B.01184					1.0	0.004771514460408058
I7I48_04438	I7I48_04438		JAEVHH010000004:3405305..3406337 (+)			hypothetical protein			I7I48_04438	ucsf_hc.01_1.G217B.01305					1.0	-0.0015969783722649677
I7I48_04532	I7I48_04532		JAEVHH010000004:3669177..3669319 (+)			hypothetical protein	HISTO_EA.Contig33-snap.35.final_new		I7I48_04532	ucsf_hc.01_1.G217B.03369					1.0	0.07150862456872162
I7I48_04534	I7I48_04534		JAEVHH010000004:3675262..3675925 (+)			hypothetical protein	HISTO_EA.Contig33-snap.36.final_new		I7I48_04534	ucsf_hc.01_1.G217B.03371					1.0	0.010452301927013366
I7I48_04578	I7I48_04578		JAEVHH010000004:3761681..3762446 (+)			hypothetical protein	HISTO_EA.Contig33.Fgenesh_histo.160.final_new		I7I48_04578	ucsf_hc.01_1.G217B.03415					1.0	0.08518814760929722
I7I48_04642	I7I48_04642		JAEVHH010000004:3920275..3920397 (+)			histone promoter control 2 domain-containing protein	HISTO_EA.Contig33.Fgenesh_histo.217.final_new		I7I48_04642	ucsf_hc.01_1.G217B.03478					1.0	0.0176073391056214
I7I48_04644	I7I48_04644	RBA50	JAEVHH010000004:3920275..3920397 (+)			transcription factor Rba50	HISTO_EA.Contig33-snap.95.final_new		I7I48_04644	ucsf_hc.01_1.G217B.03480					1.0	0.0176073391056214
I7I48_04717	I7I48_04717		JAEVHH010000004:4093187..4094501 (+)			MFS transporter	HISTO_EA.Contig33.eannot.1648.final_new	near LTR block	I7I48_04717	ucsf_hc.01_1.G217B.03553					1.0	-0.010033827905540527
I7I48_04718	I7I48_04718		JAEVHH010000004:4093187..4094501 (+)			hypothetical protein	HISTO_EA.Contig33.Fgenesh_Aspergillus.91.final_new		I7I48_04718	ucsf_hc.01_1.G217B.03554					1.0	-0.010033827905540527
I7I48_04725	I7I48_04725			JAEVHH010000004:4119076..4119406 (+)		hypothetical protein	HISTO_EA.Contig33.Fgenesh_histo.155.final_new		I7I48_04725	ucsf_hc.01_1.G217B.03561					1.0		-0.04109366860312069
I7I48_04742	I7I48_04742		JAEVHH010000004:4154070..4154695 (+)			hypothetical protein			I7I48_04742	ucsf_hc.01_1.G217B.03578					1.0	0.03218385089562985
I7I48_04758	I7I48_04758	ECM15	JAEVHH010000004:4195160..4198597 (+)			cell wall biogenesis protein Ecm15	HISTO_EA.Contig33.genewise.135.final_new		I7I48_04758	ucsf_hc.01_1.G217B.03594					1.0	-0.007871685164707987
I7I48_04760	I7I48_04760		JAEVHH010000004:4195160..4198597 (+)			inositol-pentakisphosphate 2-kinase	HISTO_EA.Contig33.eannot.1647.final_new		I7I48_04760	ucsf_hc.01_1.G217B.03596					1.0	-0.007871685164707987
I7I48_04844	I7I48_04844		JAEVHH010000004:4539844..4539999 (+)			hypothetical protein	HISTO_ZW.Contig245-snap.21.final_new		I7I48_04844	ucsf_hc.01_1.G217B.11472					1.0	0.09771381566648746
I7I48_04881	I7I48_04881			JAEVHH010000004:4632435..4632709 (+)		repeat set, removed	HISTO_ZW.Contig245.Fgenesh_Aspergillus.22.final_new	transposon	I7I48_04881	ucsf_hc.01_1.G217B.11434					1.0		-0.025941398093263235
I7I48_04950	I7I48_04950		JAEVHH010000004:5072677..5073809 (+)			hypothetical protein			I7I48_04950	ucsf_hc.01_1.G217B.05634					1.0	-0.014144646277937285
I7I48_05017	I7I48_05017		JAEVHH010000004:5213799..5217007 (+)			hypothetical protein			I7I48_05017	ucsf_hc.01_1.G217B.05569					1.0	-0.004355839644520902
I7I48_05071	I7I48_05071		JAEVHH010000004:5326793..5326933 (+)			hypothetical protein	HISTO_GY.Contig460.Fgenesh_histo.180.final_new		I7I48_05071	ucsf_hc.01_1.G217B.05515					1.0	0.018737498181497864
I7I48_05103	I7I48_05103		JAEVHH010000004:5389701..5389808 (+)			BAR domain-containing protein	HISTO_GY.Contig460.eannot.1797.final_new		I7I48_05103	ucsf_hc.01_1.G217B.05483	Ryp1_ChIP				1.0	0.01600961724688312
I7I48_05125	I7I48_05125		JAEVHH010000004:5434117..5434272 (+)			Spo12 family protein	HISTO_GY.Contig460.Fgenesh_histo.82.final_new		I7I48_05125	ucsf_hc.01_1.G217B.05461					1.0	0.12849726628084013
I7I48_05135	I7I48_05135			JAEVHH010000004:5454813..5455034 (+)		hypothetical protein			I7I48_05135	ucsf_hc.01_1.G217B.05451					1.0		0.02779539709076319
I7I48_05136	I7I48_05136			JAEVHH010000004:5454813..5455034 (+)		hypothetical protein			I7I48_05136	ucsf_hc.01_1.G217B.05450					1.0		0.02779539709076319
I7I48_05164	I7I48_05164		JAEVHH010000004:5524875..5525229 (+)			hypothetical protein			I7I48_05164	ucsf_hc.01_1.G217B.05422					1.0	-0.0747345466197281
I7I48_05201	I7I48_05201		JAEVHH010000004:5609421..5609919 (+)			hypothetical protein	HISTO_GY.Contig460.Fgenesh_histo.45.final_new	near LTR block	I7I48_05201	ucsf_hc.01_1.G217B.05386					1.0	-0.050117857170364516
I7I48_05204	I7I48_05204		JAEVHH010000004:5609421..5609919 (+)			hypothetical protein		near LTR block	I7I48_05204	ucsf_hc.01_1.G217B.05383					1.0	-0.050117857170364516
I7I48_05272	I7I48_05272		JAEVHH010000004:5866106..5866360 (+)			hypothetical protein			I7I48_05272	ucsf_hc.01_1.G217B.05738					1.0	0.1491807782006784
I7I48_05273	I7I48_05273	HOG1	JAEVHH010000004:5866106..5866360 (+)			mitogen-activated protein kinase	HISTO_GY.Contig471.eannot.1372.final_new		I7I48_05273	ucsf_hc.01_1.G217B.05737	Ryp1_ChIP				1.0	0.1491807782006784
I7I48_05317	I7I48_05317			JAEVHH010000004:5957940..5958088 (+)		pre-rRNA-processing protein ipi1	HISTO_GY.Contig471.fgenesh_plus.11.final_new	near LTR block	I7I48_05317	ucsf_hc.01_1.G217B.05693					1.0		-0.23407502283139456
I7I48_05345	I7I48_05345			JAEVHH010000004:6347568..6347844 (+)		flavin-containing monooxygenase	HISTO_ER.Contig17.Fgenesh_histo.37.final_new	in LTR block	I7I48_05345	ucsf_hc.01_1.G217B.03667					1.0		-0.10309072711731344
I7I48_05356	I7I48_05356		JAEVHH010000004:6422055..6423152 (+)			WD domain-containing protein		in LTR block	I7I48_05356	ucsf_hc.01_1.G217B.03660					1.0	0.0279291864576652
I7I48_05373	I7I48_05373			JAEVHH010000002:62869..68911 (+)		hypothetical protein	HISTO_JG.Contig206.eannot.1591.final_new	in LTR block	I7I48_05373	ucsf_hc.01_1.G217B.00014					1.0		-0.06118000216490471
I7I48_05377	I7I48_05377			JAEVHH010000002:89435..90115 (+)		hypothetical protein		in LTR block	I7I48_05377	ucsf_hc.01_1.G217B.06616					1.0		-0.019158791493027905
I7I48_05471	I7I48_05471	ABC1	JAEVHH010000002:442722..443616 (+)	JAEVHH010000002:442747..443551 (+)		ABC multidrug transporter	HISTO_JG.Contig206.Fgenesh_histo.188.final_new		I7I48_05471	ucsf_hc.01_1.G217B.06522					1.0	0.08369807683223188	0.13621426633838377
I7I48_05472	I7I48_05472	NPS1	JAEVHH010000002:442722..443616 (+)	JAEVHH010000002:442747..443551 (+)		nonribosomal peptide synthetase	HISTO_JG.Contig206.eannot.1533.final_new		I7I48_05472	ucsf_hc.01_1.G217B.06520					1.0	0.08369807683223188	0.13621426633838377
I7I48_05477	I7I48_05477	SID1	JAEVHH010000002:458149..458507 (+)	JAEVHH010000002:458181..458515 (+)		L-ornithine 5-monooxygenase	HISTO_JG.Contig206.eannot.1512.final_new		I7I48_05477	ucsf_hc.01_1.G217B.06516					1.0	0.22134535572474356	0.09573224406599415
I7I48_05478	I7I48_05478	SID4	JAEVHH010000002:458149..458507 (+)	JAEVHH010000002:458181..458515 (+)		long-chain-fatty-acid-CoA ligase	HISTO_JG.Contig206.fgenesh_plus.57.final_new		I7I48_05478	ucsf_hc.01_1.G217B.06515					1.0	0.22134535572474356	0.09573224406599415
I7I48_05479	I7I48_05479	SID3	JAEVHH010000002:463485..463997 (+)	JAEVHH010000002:463487..464042 (+)		acetylase	HISTO_JG.Contig206.eannot.1510.final_new		I7I48_05479	ucsf_hc.01_1.G217B.06514	Ryp1_ChIP		Ryp3_ChIP		1.0	0.10071500546905612	0.09039656718810218
I7I48_05481	I7I48_05481		JAEVHH010000002:463485..463997 (+)	JAEVHH010000002:463487..464042 (+)		hypothetical protein			I7I48_05481	ucsf_hc.01_1.G217B.06512					1.0	0.10071500546905612	0.09039656718810218
I7I48_05517	I7I48_05517	TRM5	JAEVHH010000002:558697..558808 (+)			tRNA methyltransferase Trm5			I7I48_05517	ucsf_hc.01_1.G217B.06477					1.0	0.010459497695833792
I7I48_05518	I7I48_05518		JAEVHH010000002:560853..561017 (+)	JAEVHH010000002:560867..562494 (+)		tRNA methyltransferase Trm5			I7I48_05518	ucsf_hc.01_1.G217B.06476					1.0	-0.12358911932352507	-0.036461928684318724
I7I48_05542	I7I48_05542		JAEVHH010000002:618107..618243 (+)			hypothetical protein	HISTO_JG.Contig206.Fgenesh_histo.153.final_new		I7I48_05542	ucsf_hc.01_1.G217B.06452					1.0	0.2021007004372381
I7I48_05608	I7I48_05608		JAEVHH010000002:769380..770284 (+)			hypothetical protein	HISTO_JG.Contig206.Fgenesh_histo.20.final_new		I7I48_05608	ucsf_hc.01_1.G217B.06388					1.0	0.031946829987526015
I7I48_05628	I7I48_05628			JAEVHH010000002:809749..809920 (+)		hypothetical protein			I7I48_05628	ucsf_hc.01_1.G217B.06368					1.0		-0.07105096659882512
I7I48_05630	I7I48_05630			JAEVHH010000002:809749..809920 (+)		DUF221 domain-containing protein	HISTO_JG.Contig206-snap.24.final_new		I7I48_05630	ucsf_hc.01_1.G217B.06366	Ryp1_ChIP				1.0		-0.07105096659882512
I7I48_05643	I7I48_05643		JAEVHH010000002:837272..837611 (+)			hypothetical protein	HISTO_JG.Contig206.Fgenesh_histo.145.final_new		I7I48_05643	ucsf_hc.01_1.G217B.06353	Ryp1_ChIP			Ryp4_ChIP	1.0	0.11126927173813655
I7I48_05653	I7I48_05653			JAEVHH010000002:857410..857563 (+)		hypothetical protein	HISTO_JG.Contig206.eannot.1494.final_new		I7I48_05653	ucsf_hc.01_1.G217B.06344					1.0		-0.012498851310119095
I7I48_05724	I7I48_05724			JAEVHH010000002:1021438..1022533 (+)		hypothetical protein			I7I48_05724	ucsf_hc.01_1.G217B.06711					1.0		0.11743916540636218
I7I48_05730	I7I48_05730		JAEVHH010000002:1034312..1034450 (+)			electron transfer flavoprotein ubiquinone oxidoreductase	HISTO_JG.Contig207.eannot.1383.final_new		I7I48_05730	ucsf_hc.01_1.G217B.06706					1.0	0.12176404244363068
I7I48_05846	I7I48_05846		JAEVHH010000002:1403798..1405380 (+)			high-affinity nicotinic acid transporter	HISTO_ZT.Contig1128f.Fgenesh_histo.48.final_new		I7I48_05846	ucsf_hc.01_1.G217B.10398					1.0	0.015555856295857262
I7I48_05847	I7I48_05847		JAEVHH010000002:1403798..1405380 (+)			possible trans-sialidase, conserved protein	HISTO_ZT.Contig1128f.eannot.1143.final_new		I7I48_05847	ucsf_hc.01_1.G217B.10397					1.0	0.015555856295857262
I7I48_05918	I7I48_05918		JAEVHH010000002:1567505..1568357 (+)			conserved Tc5 transposase DNA-binding domain, CENPB domain	HISTO_ZT.Contig174.eannot.1389.final_new		I7I48_05918	ucsf_hc.01_1.G217B.10659					1.0	0.029871742354323598
I7I48_05919	I7I48_05919		JAEVHH010000002:1567505..1568357 (+)			hypothetical protein	HISTO_ZT.Contig174.Fgenesh_histo.107.final_new		I7I48_05919	ucsf_hc.01_1.G217B.10660					1.0	0.029871742354323598
I7I48_05960	I7I48_05960		JAEVHH010000002:1670932..1673373 (+)			hypothetical protein	HISTO_ZT.Contig174.Fgenesh_histo.75.final_new		I7I48_05960	ucsf_hc.01_1.G217B.10618					1.0	-0.004181939475105641
I7I48_05966	I7I48_05966			JAEVHH010000002:1690478..1690642 (+)		Rad21/Rec8 N terminal domain-containing protein	HISTO_ZT.Contig174.Fgenesh_Aspergillus.10.final_new		I7I48_05966	ucsf_hc.01_1.G217B.10612					1.0		-0.014727877623750649
I7I48_05993	I7I48_05993		JAEVHH010000002:1746642..1746830 (+)			3'-5' exonuclease	HISTO_ZT.Contig174.Fgenesh_histo.38.final_new	near LTR block	I7I48_05993	ucsf_hc.01_1.G217B.10585					1.0	0.22103896135598694
I7I48_05996	I7I48_05996		JAEVHH010000002:1759664..1761232 (+)			hypothetical protein		near LTR block	I7I48_05996	ucsf_hc.01_1.G217B.10582					1.0	0.03380684984036465
I7I48_05997	I7I48_05997		JAEVHH010000002:1759664..1761232 (+)			esterase/lipase superfamily domain-containing protein	HISTO_ZT.Contig174.Fgenesh_histo.34.final_new	near LTR block	I7I48_05997	ucsf_hc.01_1.G217B.10580					1.0	0.03380684984036465
I7I48_06017	I7I48_06017		JAEVHH010000002:1795555..1795821 (+)			signal sequence receptor alpha subunit	HISTO_ZT.Contig174-snap.44.final_new	near LTR block	I7I48_06017	ucsf_hc.01_1.G217B.10561	Ryp1_ChIP				1.0	-0.01878476606202359
I7I48_06129	I7I48_06129		JAEVHH010000002:2089904..2090036 (+)			hypothetical protein	HISTO_ZT.Contig1089.Fgenesh_histo.56.final_new		I7I48_06129	ucsf_hc.01_1.G217B.10301					1.0	0.160751741413802
I7I48_06137	I7I48_06137		JAEVHH010000002:2101826..2102868 (+)			acetyl-coenzyme A synthetase	HISTO_ZT.Contig1089.eannot.1634.final_new		I7I48_06137	ucsf_hc.01_1.G217B.10292					1.0	-0.013759393314873414
I7I48_06153	I7I48_06153		JAEVHH010000002:2132320..2132626 (+)			helicase family member	HISTO_ZT.Contig1089.Fgenesh_histo.12.final_new		I7I48_06153	ucsf_hc.01_1.G217B.10277					1.0	0.11033904191983698
I7I48_06226	I7I48_06226	TPS1	JAEVHH010000002:2289672..2289788 (+)			alpha,alpha-trehalose-phosphate synthase	HISTO_ZT.Contig1089.fgenesh_plus.107.final_new		I7I48_06226	ucsf_hc.01_1.G217B.10205					1.0	0.006951350661401604
I7I48_06240	I7I48_06240		JAEVHH010000002:2323725..2323865 (+)			AhpC/TSA family protein	HISTO_ZT.Contig1089.eannot.1552.final_new		I7I48_06240	ucsf_hc.01_1.G217B.10191					1.0	-0.03321749984803821
I7I48_06241	I7I48_06241		JAEVHH010000002:2323725..2323865 (+)			hypothetical protein			I7I48_06241	ucsf_hc.01_1.G217B.10190					1.0	-0.03321749984803821
I7I48_06248	I7I48_06248		JAEVHH010000002:2342616..2343073 (+)			HMG box-containing protein			I7I48_06248	ucsf_hc.01_1.G217B.10184					1.0	0.010061191747693057
I7I48_06249	I7I48_06249		JAEVHH010000002:2342616..2343073 (+)			hypothetical protein			I7I48_06249	ucsf_hc.01_1.G217B.10182					1.0	0.010061191747693057
I7I48_06262	I7I48_06262		JAEVHH010000002:2367782..2367917 (+)			cell wall glucanase (Scw4)	HISTO_ZT.Contig1089.Fgenesh_Aspergillus.65.final_new		I7I48_06262	ucsf_hc.01_1.G217B.10169					1.0	0.04954762222410333
I7I48_06277	I7I48_06277	COQ9	JAEVHH010000002:2427267..2429412 (+)			ubiquinone biosynthesis protein COQ9	HISTO_ZT.Contig1089.eannot.1679.final_new		I7I48_06277	ucsf_hc.01_1.G217B.10154					1.0	-0.043877521247168885
I7I48_06278	I7I48_06278		JAEVHH010000002:2427267..2429412 (+)			amino acid permease	HISTO_ZT.Contig1089.Fgenesh_Aspergillus.19.final_new		I7I48_06278	ucsf_hc.01_1.G217B.10153					1.0	-0.043877521247168885
I7I48_06303	I7I48_06303		JAEVHH010000002:2486079..2488520 (+)			hypothetical protein			I7I48_06303	ucsf_hc.01_1.G217B.10128					1.0	0.018857248622052042
I7I48_06339	I7I48_06339		JAEVHH010000002:2557581..2557715 (+)			no significant blast hit	HISTO_ZT.Contig1089.eannot.1584.final_new	transposon	I7I48_06339	ucsf_hc.01_1.G217B.10092					1.0	0.1089803588902845
I7I48_06341	I7I48_06341		JAEVHH010000002:2557581..2557715 (+)			casein kinase I	HISTO_ZT.Contig1089.Fgenesh_Aspergillus.126.final_new	in LTR block	I7I48_06341	ucsf_hc.01_1.G217B.10090	Ryp1_ChIP				1.0	0.1089803588902845
I7I48_06342	I7I48_06342			JAEVHH010000002:2570464..2570628 (+)		C6 transcription factor	HISTO_ZT.Contig1089-snap.6.final_new	in LTR block	I7I48_06342	ucsf_hc.01_1.G217B.10089					1.0		-0.3030513761229291
I7I48_06344	I7I48_06344		JAEVHH010000002:2587503..2587680 (+)			hypothetical protein		transposon	I7I48_06344	ucsf_hc.01_1.G217B.10087					1.0	0.16203166513693792
I7I48_06345	I7I48_06345		JAEVHH010000002:2587503..2587680 (+)			hypothetical protein	HISTO_ZT.Contig1089.Fgenesh_Aspergillus.33.final_new	near LTR block	I7I48_06345	ucsf_hc.01_1.G217B.10086					1.0	0.16203166513693792
I7I48_06360	I7I48_06360		JAEVHH010000002:2627541..2627665 (+)			protein tyrosine/serine phosphatase domain-containing protein	HISTO_ZT.Contig1129.eannot.1103.final_new	near LTR block	I7I48_06360	ucsf_hc.01_1.G217B.10465					1.0	0.002349223287090224
I7I48_06419	I7I48_06419		JAEVHH010000002:2748094..2748221 (+)			NAD binding oxidoreductase	HISTO_ZT.Contig181.genewise.118.final_new		I7I48_06419	ucsf_hc.01_1.G217B.10957					1.0	0.30140025119938
I7I48_06421	I7I48_06421		JAEVHH010000002:2748094..2748221 (+)			ammecr1 family protein	HISTO_ZT.Contig181.eannot.1724.final_new		I7I48_06421	ucsf_hc.01_1.G217B.10955					1.0	0.30140025119938
I7I48_06447	I7I48_06447	VHC1	JAEVHH010000002:2822624..2823698 (+)			amino acid permease	HISTO_ZT.Contig181.Fgenesh_Aspergillus.60.final_new		I7I48_06447	ucsf_hc.01_1.G217B.10929					1.0	-0.0014357134803076703
I7I48_06448	I7I48_06448		JAEVHH010000002:2822624..2823698 (+)			cleavage and polyadenylation specificity factor subunit 2	HISTO_ZT.Contig181.eannot.1698.final_new		I7I48_06448	ucsf_hc.01_1.G217B.10928	Ryp1_ChIP	Ryp2_ChIP	Ryp3_ChIP		1.0	-0.0014357134803076703
I7I48_06458	I7I48_06458			JAEVHH010000002:2846943..2847181 (+)		hypothetical protein			I7I48_06458	ucsf_hc.01_1.G217B.10918					1.0		0.03492249718894086
I7I48_06517	I7I48_06517			JAEVHH010000002:2969720..2969892 (+)		repeat set, removed	HISTO_ZT.Contig181.Fgenesh_histo.219.final_new	transposon	I7I48_06517	ucsf_hc.01_1.G217B.10860					1.0		-0.008512081066765728
I7I48_06518	I7I48_06518			JAEVHH010000002:2969720..2969892 (+)		hypothetical protein		near LTR block	I7I48_06518	ucsf_hc.01_1.G217B.10859					1.0		-0.008512081066765728
I7I48_06602	I7I48_06602		JAEVHH010000002:3155001..3155811 (+)			hypothetical protein			I7I48_06602	ucsf_hc.01_1.G217B.10775					1.0	-0.016616264170033333
I7I48_06606	I7I48_06606		JAEVHH010000002:3163026..3163147 (+)			hypothetical protein			I7I48_06606	ucsf_hc.01_1.G217B.10771					1.0	0.09443697579579369
I7I48_06649	I7I48_06649		JAEVHH010000002:3272931..3273605 (+)			hypothetical protein	HISTO_ZT.Contig181.Fgenesh_histo.199.final_new		I7I48_06649	ucsf_hc.01_1.G217B.10728					1.0	0.015830509209944985
I7I48_06668	I7I48_06668		JAEVHH010000002:3315565..3315740 (+)			mitochondrial Acyl-CoA Thioesterase	HISTO_ZT.Contig181.eannot.1674.final_new		I7I48_06668	ucsf_hc.01_1.G217B.10709					1.0	0.06437819454719966
I7I48_06671	I7I48_06671		JAEVHH010000002:3323392..3323615 (+)			NUDIX domain-containing protein	HISTO_ZT.Contig181.Fgenesh_Neurospora.37.final_new		I7I48_06671	ucsf_hc.01_1.G217B.10706					1.0	0.029675093597538713
I7I48_06672	I7I48_06672		JAEVHH010000002:3323392..3323615 (+)			hypothetical protein			I7I48_06672	ucsf_hc.01_1.G217B.10705					1.0	0.029675093597538713
I7I48_06691	I7I48_06691		JAEVHH010000002:3362218..3362460 (+)			hypothetical protein	HISTO_ZT.Contig1141.Fgenesh_histo.19.final_new		I7I48_06691	ucsf_hc.01_1.G217B.10501					1.0	0.035500494857957296
I7I48_06692	I7I48_06692		JAEVHH010000002:3362218..3362460 (+)			Hsp70 family chaperone	HISTO_ZT.Contig1141.Fgenesh_histo.16.final_new		I7I48_06692	ucsf_hc.01_1.G217B.10500					1.0	0.035500494857957296
I7I48_06714	I7I48_06714		JAEVHH010000002:3410763..3412619 (+)			hypothetical protein	HISTO_ZT.Contig1141.Fgenesh_histo.4.final_new	near LTR block	I7I48_06714	ucsf_hc.01_1.G217B.10479					1.0	-0.0011684421710983122
I7I48_06715	I7I48_06715		JAEVHH010000002:3410763..3412619 (+)			cytochrome d8-PA	HISTO_ZT.Contig1141.Fgenesh_histo.3.final_new	near LTR block	I7I48_06715	ucsf_hc.01_1.G217B.10478					1.0	-0.0011684421710983122
I7I48_06725	I7I48_06725			JAEVHH010000002:3488076..3488859 (+)		pol-like protein	HISTO_KK.Contig134.Fgenesh_histo.4.final_new	transposon	I7I48_06725	ucsf_hc.01_1.G217B.07206					1.0		-0.015785642320891524
I7I48_06784	I7I48_06784		JAEVHH010000002:3676211..3676351 (+)			hypothetical protein	HISTO_ZL.Contig1161e.Fgenesh_Aspergillus.50.final_new		I7I48_06784	ucsf_hc.01_1.G217B.09792					1.0	0.19402324632371237
I7I48_06841	I7I48_06841		JAEVHH010000002:3810426..3811062 (+)			prolidase, xaa-Pro aminopeptidase	HISTO_ZL.Contig1161d-snap.72.final_new	near LTR block	I7I48_06841	ucsf_hc.01_1.G217B.09735					1.0	0.07255771975835722
I7I48_06842	I7I48_06842		JAEVHH010000002:3810426..3811062 (+)			5-oxoprolinase	HISTO_ZL.Contig1161d.Fgenesh_Aspergillus.83.final_new	near LTR block	I7I48_06842	ucsf_hc.01_1.G217B.09733					1.0	0.07255771975835722
I7I48_06854	I7I48_06854		JAEVHH010000002:3942224..3945562 (+)			hypothetical protein		transposon	I7I48_06854	ucsf_hc.01_1.G217B.08162					1.0	-0.12345663295275261
I7I48_06879	I7I48_06879		JAEVHH010000002:4260413..4260699 (+)			hypothetical protein		transposon	I7I48_06879	ucsf_hc.01_1.G217B.08138					1.0	-0.20063130247647712
I7I48_06885	I7I48_06885		JAEVHH010000002:4402370..4402880 (+)			hypothetical protein	HISTO_IH.Contig64.eannot.1023.final_new	in LTR block	I7I48_06885	ucsf_hc.01_1.G217B.06288					1.0	-0.2596565916703309
I7I48_06958	I7I48_06958			JAEVHH010000002:4961555..4961814 (+)		hypothetical protein			I7I48_06958	ucsf_hc.01_1.G217B.06215					1.0		-0.03250916405437362
I7I48_06996	I7I48_06996		JAEVHH010000002:5073021..5073160 (+)			hypothetical protein	HISTO_HS.Contig68.Fgenesh_Aspergillus.101.final_new		I7I48_06996	ucsf_hc.01_1.G217B.06178					1.0	0.022316984004453227
I7I48_07028	I7I48_07028		JAEVHH010000002:5138139..5138802 (+)	JAEVHH010000002:5138287..5138776 (+)		hypothetical protein	HISTO_HS.Contig68.Fgenesh_histo.114.final_new		I7I48_07028	ucsf_hc.01_1.G217B.06147					1.0	0.04869542642072085	0.0034484435651268297
I7I48_07087	I7I48_07087		JAEVHH010000002:5278930..5279079 (+)			hypothetical protein	HISTO_HS.Contig68.eannot.2087.final_new		I7I48_07087	ucsf_hc.01_1.G217B.06087					1.0	0.09374901511103739
I7I48_07119	I7I48_07119	MS88	JAEVHH010000002:5367958..5368099 (+)			mold-specific protein MS88	HISTO_HS.Contig68.eannot.2061.final_new		I7I48_07119	ucsf_hc.01_1.G217B.06055					1.0	0.0659984330415502
I7I48_07124	I7I48_07124		JAEVHH010000002:5382336..5382497 (+)			agmatine ureohydrolase	HISTO_HS.Contig68.fgenesh_plus.105.final_new		I7I48_07124	ucsf_hc.01_1.G217B.06049					1.0	0.05121009559834486
I7I48_07125	I7I48_07125		JAEVHH010000002:5382336..5382497 (+)			DUF1993 superfamily domain-containing protein	HISTO_HS.Contig68.eannot.2031.final_new		I7I48_07125	ucsf_hc.01_1.G217B.06050					1.0	0.05121009559834486
I7I48_07127	I7I48_07127	CDC42	JAEVHH010000002:5388609..5392424 (+)			small GTPase	HISTO_HS.Contig68.Fgenesh_histo.100.final_new		I7I48_07127	ucsf_hc.01_1.G217B.06047					1.0	-0.018822419269023227
I7I48_07210	I7I48_07210		JAEVHH010000002:5581888..5583273 (+)			flavin-containing monooxygenase	HISTO_HS.Contig68.Fgenesh_histo.280.final_new		I7I48_07210	ucsf_hc.01_1.G217B.05965					1.0	0.002278000269559784
I7I48_07211	I7I48_07211		JAEVHH010000002:5581888..5583273 (+)			hypothetical protein	HISTO_HS.Contig68.Fgenesh_histo.279.final_new		I7I48_07211	ucsf_hc.01_1.G217B.05964					1.0	0.002278000269559784
I7I48_07231	I7I48_07231		JAEVHH010000002:5634358..5636719 (+)	JAEVHH010000002:5633466..5636716 (+)		hypothetical protein	HISTO_HS.Contig68.Fgenesh_histo.295.final_new		I7I48_07231	ucsf_hc.01_1.G217B.05944					1.0	0.010458354018864875	0.014762909091983188
I7I48_07246	I7I48_07246		JAEVHH010000002:5672000..5672167 (+)			MFS transporter	HISTO_HS.Contig68.fgenesh_plus.9.final_new		I7I48_07246	ucsf_hc.01_1.G217B.05928					1.0	0.11559424427863604
I7I48_07247	I7I48_07247		JAEVHH010000002:5672000..5672167 (+)			dihydrodipicolinate synthetase	HISTO_HS.Contig68.Fgenesh_histo.273.final_new		I7I48_07247	ucsf_hc.01_1.G217B.05929					1.0	0.11559424427863604
I7I48_07276	I7I48_07276			JAEVHH010000002:5730296..5730540 (+)		LIM domain-containing protein	HISTO_HS.Contig68.Fgenesh_histo.254.final_new		I7I48_07276	ucsf_hc.01_1.G217B.05900	Ryp1_ChIP	Ryp2_ChIP	Ryp3_ChIP		1.0		0.05902832866544501
I7I48_07280	I7I48_07280			JAEVHH010000002:5730296..5730540 (+)		hypothetical protein			I7I48_07280	ucsf_hc.01_1.G217B.05896					1.0		0.05902832866544501
I7I48_07313	I7I48_07313	RDS1	JAEVHH010000002:5804494..5804646 (+)			stress response protein rds1, conidia-enriched transcript	HISTO_HS.Contig68.Fgenesh_histo.212.final_new	near LTR block	I7I48_07313	ucsf_hc.01_1.G217B.05863	Ryp1_ChIP				1.0	-0.005730651679050486
I7I48_07327	I7I48_07327		JAEVHH010000002:5844694..5847214 (+)			hypothetical protein		near LTR block	I7I48_07327	ucsf_hc.01_1.G217B.05849					1.0	-0.019448487811213444
I7I48_07347	I7I48_07347	CRE1	JAEVHH010000002:5895373..5895564 (+)	JAEVHH010000002:5895379..5895851 (+)		DNA-binding protein, catabolite repressor creA	HISTO_HS.Contig68.eannot.1977.final_new	near LTR block	I7I48_07347	ucsf_hc.01_1.G217B.05829	Ryp1_ChIP		Ryp3_ChIP		1.0	0.05641970314879878	0.02000210546400636
I7I48_07398	I7I48_07398		JAEVHH010000002:5995062..5997781 (+)			integral membrane protein	HISTO_DM.Contig93.Fgenesh_histo.152.final_new		I7I48_07398	ucsf_hc.01_1.G217B.02456					1.0	-0.023598206247732227
I7I48_07399	I7I48_07399	ARG2	JAEVHH010000002:5995062..5997781 (+)			acetylglutamate synthase	HISTO_DM.Contig93.eannot.1605.final_new		I7I48_07399	ucsf_hc.01_1.G217B.02455					1.0	-0.023598206247732227
I7I48_07412	I7I48_07412		JAEVHH010000002:6024898..6025204 (+)			hypothetical protein			I7I48_07412	ucsf_hc.01_1.G217B.02441					1.0	0.02449328809367951
I7I48_07413	I7I48_07413		JAEVHH010000002:6024898..6025204 (+)			hypothetical protein	HISTO_DM.Contig93.Fgenesh_histo.113.final_new		I7I48_07413	ucsf_hc.01_1.G217B.02442					1.0	0.02449328809367951
I7I48_07427	I7I48_07427		JAEVHH010000002:6054192..6054372 (+)			hypothetical protein			I7I48_07427	ucsf_hc.01_1.G217B.02427					1.0	0.08731852299872037
I7I48_07428	I7I48_07428	BRN2	JAEVHH010000002:6054192..6054372 (+)			laccase TilA	HISTO_DM.Contig93.Fgenesh_histo.85.final_new		I7I48_07428	ucsf_hc.01_1.G217B.02426					1.0	0.08731852299872037
I7I48_07447	I7I48_07447		JAEVHH010000002:6107126..6108437 (+)			hypothetical protein		near LTR block	I7I48_07447	ucsf_hc.01_1.G217B.02407					1.0	-0.02013033841759647
I7I48_07467	I7I48_07467		JAEVHH010000002:6143881..6147057 (+)			hypothetical protein		near LTR block	I7I48_07467	ucsf_hc.01_1.G217B.02387					1.0	-0.02299809330169288
I7I48_07475	I7I48_07475		JAEVHH010000002:6157638..6157781 (+)			meiotically up-regulated gene 71 protein	HISTO_DM.Contig93.Fgenesh_Neurospora.172.final_new	near LTR block	I7I48_07475	ucsf_hc.01_1.G217B.02379					1.0	0.14059145091288594
I7I48_07491	I7I48_07491		JAEVHH010000002:6197924..6200320 (+)			hypothetical protein	HISTO_DM.Contig93.eannot.1676.final_new		I7I48_07491	ucsf_hc.01_1.G217B.02364					1.0	-0.0032835950592153725
I7I48_07536	I7I48_07536		JAEVHH010000002:6306030..6306197 (+)			DUF2236 domain-containing protein	HISTO_DM.Contig93-snap.81.final_new		I7I48_07536	ucsf_hc.01_1.G217B.02319					1.0	0.059983537611844634
I7I48_07567	I7I48_07567		JAEVHH010000002:6372922..6373100 (+)			glutamine synthetase	HISTO_DM.Contig93.eannot.1682.final_new		I7I48_07567	ucsf_hc.01_1.G217B.02289					1.0	0.17013777830295912
I7I48_07581	I7I48_07581		JAEVHH010000002:6417139..6417615 (+)			carboxylic acid transporter	HISTO_DM.Contig93.eannot.1608.final_new		I7I48_07581	ucsf_hc.01_1.G217B.02275					1.0	0.09315967285664652
I7I48_07629	I7I48_07629	RAD50	JAEVHH010000002:6526009..6526359 (+)			DNA repair protein rad50	HISTO_DM.Contig93.fgenesh_plus.116.final_new		I7I48_07629	ucsf_hc.01_1.G217B.02228					1.0	0.03876745492817427
I7I48_07630	I7I48_07630	WHC2	JAEVHH010000002:6526009..6526359 (+)			zinc finger white collar 2 protein WC-2	HISTO_DM.Contig93-snap.23.final_new		I7I48_07630	ucsf_hc.01_1.G217B.02227					1.0	0.03876745492817427
I7I48_07641	I7I48_07641		JAEVHH010000002:6550355..6550480 (+)			hypothetical protein		near LTR block	I7I48_07641	ucsf_hc.01_1.G217B.02216					1.0	0.22945256816054796
I7I48_07643	I7I48_07643		JAEVHH010000002:6550355..6550480 (+)			hypothetical protein		near LTR block	I7I48_07643	ucsf_hc.01_1.G217B.02214					1.0	0.22945256816054796
I7I48_07734	I7I48_07734		JAEVHH010000002:6769831..6769965 (+)			hypothetical protein			I7I48_07734	ucsf_hc.01_1.G217B.02824					1.0	-0.09674937023228697
I7I48_07735	I7I48_07735		JAEVHH010000002:6769831..6769965 (+)			protein kinase	HISTO_DM.Contig936.Fgenesh_histo.25.final_new		I7I48_07735	ucsf_hc.01_1.G217B.02823					1.0	-0.09674937023228697
I7I48_07779	I7I48_07779		JAEVHH010000002:6913185..6914700 (+)			hypothetical protein	HISTO_DM.Contig933.Fgenesh_histo.151.final_new	near LTR block	I7I48_07779	ucsf_hc.01_1.G217B.02780					1.0	-0.009697287569733815
I7I48_07780	I7I48_07780		JAEVHH010000002:6913185..6914700 (+)			hypothetical protein		near LTR block	I7I48_07780	ucsf_hc.01_1.G217B.02779					1.0	-0.009697287569733815
I7I48_07811	I7I48_07811		JAEVHH010000002:6977156..6977304 (+)			hypothetical protein	HISTO_DM.Contig933.fgenesh_plus.63.final_new		I7I48_07811	ucsf_hc.01_1.G217B.02748					1.0	0.033947488120744086
I7I48_07888	I7I48_07888	AIM31	JAEVHH010000002:7157027..7157159 (+)			mitochondrial hypoxia responsive domain-containing protein	HISTO_DM.Contig933.eannot.1573.final_new	near LTR block	I7I48_07888	ucsf_hc.01_1.G217B.02671					1.0	0.15907123050962257
I7I48_07891	I7I48_07891		JAEVHH010000002:7157027..7157159 (+)			hypothetical protein		near LTR block	I7I48_07891	ucsf_hc.01_1.G217B.02668					1.0	0.15907123050962257
I7I48_07966	I7I48_07966		JAEVHH010000002:7318772..7319794 (+)			C2H2 finger domain-containing protein	HISTO_DM.Contig933.Fgenesh_histo.69.final_new		I7I48_07966	ucsf_hc.01_1.G217B.02594					1.0	0.09521190921906428
I7I48_07968	I7I48_07968		JAEVHH010000002:7318772..7319794 (+)			hypothetical protein			I7I48_07968	ucsf_hc.01_1.G217B.02592					1.0	0.09521190921906428
I7I48_07997	I7I48_07997		JAEVHH010000002:7374605..7374759 (+)			hypothetical protein	HISTO_DM.Contig933.Fgenesh_Neurospora.20.final_new		I7I48_07997	ucsf_hc.01_1.G217B.02563					1.0	0.03422142192733721
I7I48_07999	I7I48_07999		JAEVHH010000002:7380605..7383964 (+)			specific RNA polymerase II transcription factor	HISTO_DM.Contig933.Fgenesh_histo.20.final_new		I7I48_07999	ucsf_hc.01_1.G217B.02561					1.0	0.019831916913680653
I7I48_08000	I7I48_08000		JAEVHH010000002:7380605..7383964 (+)			hypothetical protein			I7I48_08000	ucsf_hc.01_1.G217B.02560					1.0	0.019831916913680653
I7I48_08040	I7I48_08040			JAEVHH010000002:7488253..7488806 (+)		hypothetical protein		near LTR block	I7I48_08040	ucsf_hc.01_1.G217B.02520					1.0		-0.018766173058445135
I7I48_08042	I7I48_08042			JAEVHH010000002:7488253..7488806 (+)		SET domain-containing protein	HISTO_DM.Contig933.Fgenesh_histo.145.final_new	near LTR block	I7I48_08042	ucsf_hc.01_1.G217B.02518	Ryp1_ChIP		Ryp3_ChIP		1.0		-0.018766173058445135
I7I48_08075	I7I48_08075		JAEVHH010000002:7564109..7566541 (+)			translin	HISTO_DM.Contig933.fgenesh_plus.24.final_new		I7I48_08075	ucsf_hc.01_1.G217B.02485					1.0	0.010894883578910088
I7I48_08076	I7I48_08076	CDC14	JAEVHH010000002:7564109..7566541 (+)			tyrosine-protein phosphatase	HISTO_DM.Contig940.eannot.1275.final_new		I7I48_08076	ucsf_hc.01_1.G217B.02972					1.0	0.010894883578910088
I7I48_08077	I7I48_08077		JAEVHH010000002:7573194..7573405 (+)			hypothetical protein	HISTO_DM.Contig940.Fgenesh_histo.59.final_new		I7I48_08077	ucsf_hc.01_1.G217B.02970					1.0	0.1547489201266969
I7I48_08090	I7I48_08090		JAEVHH010000002:7599459..7600003 (+)	JAEVHH010000002:7599811..7599993 (+)		hypothetical protein			I7I48_08090	ucsf_hc.01_1.G217B.02958					1.0	0.13901810424706265	-0.11655348634256213
I7I48_08092	I7I48_08092		JAEVHH010000002:7601115..7601242 (+)			hypothetical protein	HISTO_DM.Contig940.Fgenesh_histo.40.final_new		I7I48_08092	ucsf_hc.01_1.G217B.02956	Ryp1_ChIP				1.0	0.33535408292732066
I7I48_08094	I7I48_08094		JAEVHH010000002:7601115..7601242 (+)			hypothetical protein			I7I48_08094	ucsf_hc.01_1.G217B.02954					1.0	0.33535408292732066
I7I48_08096	I7I48_08096		JAEVHH010000002:7604088..7605469 (+)			proteasome Inhibitor PI31 superfamily domain-containing protein	HISTO_DM.Contig940.Fgenesh_histo.38.final_new		I7I48_08096	ucsf_hc.01_1.G217B.02952	Ryp1_ChIP				1.0	0.009101120979628119
I7I48_08137	I7I48_08137		JAEVHH010000002:7687418..7688272 (+)			proline-rich antigen	HISTO_DM.Contig940.eannot.1233.final_new		I7I48_08137	ucsf_hc.01_1.G217B.02912					1.0	0.04442143191983208
I7I48_08138	I7I48_08138		JAEVHH010000002:7687418..7688272 (+)			hypothetical protein	HISTO_DM.Contig940.Fgenesh_histo.50.final_new		I7I48_08138	ucsf_hc.01_1.G217B.02911					1.0	0.04442143191983208
I7I48_08159	I7I48_08159		JAEVHH010000002:7734679..7736128 (+)			possible F-box domain-containing protein	HISTO_DM.Contig940.Fgenesh_histo.24.final_new	near LTR block	I7I48_08159	ucsf_hc.01_1.G217B.02891					1.0	0.00190555604828066
I7I48_08162	I7I48_08162		JAEVHH010000002:7734679..7736128 (+)			hypothetical protein	HISTO_DM.Contig940.Fgenesh_histo.20.final_new	near LTR block	I7I48_08162	ucsf_hc.01_1.G217B.02889					1.0	0.00190555604828066
I7I48_08296	I7I48_08296		JAEVHH010000005:209480..210563 (+)			hypothetical protein	HISTO_DA.Contig93-snap.275.final_new	near LTR block	I7I48_08296	ucsf_hc.01_1.G217B.01867					1.0	-0.011695404829995407
I7I48_08388	I7I48_08388		JAEVHH010000005:430682..430798 (+)			mitochondrial carrier protein	HISTO_DA.Contig93.Fgenesh_histo.151.final_new		I7I48_08388	ucsf_hc.01_1.G217B.01776					1.0	0.025675545662037925
I7I48_08397	I7I48_08397	MSR1		JAEVHH010000005:453010..455973 (+)		arginyl-tRNA synthetase	HISTO_DA.Contig93.Fgenesh_histo.126.final_new		I7I48_08397	ucsf_hc.01_1.G217B.01767					1.0		0.04994917725207051
I7I48_08399	I7I48_08399			JAEVHH010000005:453010..455973 (+)		hypothetical protein			I7I48_08399	ucsf_hc.01_1.G217B.01765					1.0		0.04994917725207051
I7I48_08428	I7I48_08428		JAEVHH010000005:502450..502624 (+)			hypothetical protein			I7I48_08428	ucsf_hc.01_1.G217B.01736					1.0	0.019035118528379455
I7I48_08436	I7I48_08436		JAEVHH010000005:528181..529086 (+)			hypothetical protein	HISTO_DA.Contig93.Fgenesh_Aspergillus.4.final_new		I7I48_08436	ucsf_hc.01_1.G217B.01728					1.0	0.024111197509746024
I7I48_08437	I7I48_08437		JAEVHH010000005:528181..529086 (+)			hypothetical protein	HISTO_DA.Contig93.Fgenesh_Aspergillus.3.final_new		I7I48_08437	ucsf_hc.01_1.G217B.01727					1.0	0.024111197509746024
I7I48_08508	I7I48_08508		JAEVHH010000005:709137..709776 (+)			protein kinase	HISTO_DA.Contig93.Fgenesh_histo.102.final_new		I7I48_08508	ucsf_hc.01_1.G217B.01656					1.0	0.007053573235176781
I7I48_08514	I7I48_08514	ARG8	JAEVHH010000005:717658..717794 (+)			acetylornithine aminotransferase	HISTO_DA.Contig93-snap.136.final_new		I7I48_08514	ucsf_hc.01_1.G217B.01650					1.0	0.03881315629060643
I7I48_08518	I7I48_08518		JAEVHH010000005:730215..731159 (+)			hypothetical protein			I7I48_08518	ucsf_hc.01_1.G217B.01647					1.0	-0.022197672702544455
I7I48_08519	I7I48_08519		JAEVHH010000005:730215..731159 (+)			possible extensin, Rxt3 and LCCL domain-containing protein	HISTO_DA.Contig93-snap.133.final_new		I7I48_08519	ucsf_hc.01_1.G217B.01646	Ryp1_ChIP	Ryp2_ChIP	Ryp3_ChIP		1.0	-0.022197672702544455
I7I48_08537	I7I48_08537		JAEVHH010000005:762263..764393 (+)			hypothetical protein	HISTO_DA.Contig93.Fgenesh_histo.45.final_new		I7I48_08537	ucsf_hc.01_1.G217B.01628					1.0	-0.03823995291860484
I7I48_08575	I7I48_08575	CYR1	JAEVHH010000005:837878..840192 (+)	JAEVHH010000005:838457..840218 (+)		adenylate cyclase	HISTO_DA.Contig93.Fgenesh_histo.360.final_new		I7I48_08575	ucsf_hc.01_1.G217B.01590					1.0	-0.03732638404776186	-0.03263672455646556
I7I48_08583	I7I48_08583	CBK1	JAEVHH010000005:865656..865796 (+)			serine/threonine-protein kinase cbk1	HISTO_DA.Contig93.Fgenesh_histo.347.final_new		I7I48_08583	ucsf_hc.01_1.G217B.01582	Ryp1_ChIP				1.0	0.08356874410342419
I7I48_08629	I7I48_08629		JAEVHH010000005:987232..988781 (+)			elongation factor Tu GTP binding domain-containing protein	HISTO_DA.Contig93.Fgenesh_histo.320.final_new		I7I48_08629	ucsf_hc.01_1.G217B.01537					1.0	-0.020122733792923272
I7I48_08663	I7I48_08663	MCM4	JAEVHH010000005:1060394..1060555 (+)	JAEVHH010000005:1060393..1060533 (+)		cell division control protein 54	HISTO_DA.Contig93.fgenesh_plus.194.final_new		I7I48_08663	ucsf_hc.01_1.G217B.01504					1.0	0.15986700620885883	-0.12261599212723082
I7I48_08665	I7I48_08665		JAEVHH010000005:1060394..1060555 (+)	JAEVHH010000005:1060393..1060533 (+)		phosphate metabolism protein	HISTO_DA.Contig93.Fgenesh_Aspergillus.263.final_new		I7I48_08665	ucsf_hc.01_1.G217B.01502					1.0	0.15986700620885883	-0.12261599212723082
I7I48_08722	I7I48_08722		JAEVHH010000005:1213320..1213444 (+)			ornithine decarboxylase antizyme			I7I48_08722	ucsf_hc.01_1.G217B.01445					1.0	0.10273257277410514
I7I48_08750	I7I48_08750		JAEVHH010000005:1370181..1370364 (+)			WD domain-containing protein	HISTO_FE.Contig19-snap.1.final_new	near LTR block	I7I48_08750	ucsf_hc.01_1.G217B.03788					1.0	-0.12737622287931663
I7I48_08825	I7I48_08825		JAEVHH010000005:1544077..1544257 (+)			patatin-like phospholipase domain-containing protein	HISTO_FE.Contig19.eannot.1930.final_new		I7I48_08825	ucsf_hc.01_1.G217B.03861			Ryp3_ChIP		1.0	0.08769507969128575
I7I48_08854	I7I48_08854		JAEVHH010000005:1613475..1613930 (+)	JAEVHH010000005:1613487..1613931 (+)		N-acetyltransferase	HISTO_FE.Contig19.eannot.1788.final_new		I7I48_08854	ucsf_hc.01_1.G217B.03890					1.0	0.16637624799325815	0.00485644291467204
I7I48_08855	I7I48_08855		JAEVHH010000005:1613475..1613930 (+)	JAEVHH010000005:1613487..1613931 (+)		hypothetical protein	HISTO_FE.Contig19.eannot.1944.final_new		I7I48_08855	ucsf_hc.01_1.G217B.03891					1.0	0.16637624799325815	0.00485644291467204
I7I48_08895	I7I48_08895		JAEVHH010000005:1709131..1709266 (+)			cysteine protease PalB	HISTO_FE.Contig19.Fgenesh_histo.247.final_new	near LTR block	I7I48_08895	ucsf_hc.01_1.G217B.03931					1.0	0.1520131699610852
I7I48_08896	I7I48_08896	ANT1	JAEVHH010000005:1709131..1709266 (+)			peroxisomal adenine nucleotide transporter 1	HISTO_FE.Contig19.eannot.1756.final_new	near LTR block	I7I48_08896	ucsf_hc.01_1.G217B.03932					1.0	0.1520131699610852
I7I48_08908	I7I48_08908		JAEVHH010000005:1740345..1740699 (+)			hypothetical protein		near LTR block	I7I48_08908	ucsf_hc.01_1.G217B.03944					1.0	-0.002700458152246024
I7I48_08909	I7I48_08909			JAEVHH010000005:1744235..1744460 (+)		hypothetical protein		near LTR block	I7I48_08909	ucsf_hc.01_1.G217B.03945					1.0		0.03590651421480314
I7I48_08910	I7I48_08910		JAEVHH010000005:1740345..1740699 (+)			hypothetical protein		near LTR block	I7I48_08910	ucsf_hc.01_1.G217B.03946					1.0	-0.002700458152246024
I7I48_08912	I7I48_08912			JAEVHH010000005:1744235..1744460 (+)		hypothetical protein		near LTR block	I7I48_08912	ucsf_hc.01_1.G217B.03948					1.0		0.03590651421480314
I7I48_08926	I7I48_08926			JAEVHH010000005:1769567..1769707 (+)		hypothetical protein	HISTO_FE.Contig19.Fgenesh_histo.285.final_new	near LTR block	I7I48_08926	ucsf_hc.01_1.G217B.03962					1.0		0.028196229076451196
I7I48_08927	I7I48_08927			JAEVHH010000005:1769567..1769707 (+)		cystinosin	HISTO_FE.Contig19.fgenesh_plus.62.final_new	near LTR block	I7I48_08927	ucsf_hc.01_1.G217B.03963					1.0		0.028196229076451196
I7I48_08947	I7I48_08947		JAEVHH010000005:1820640..1821411 (+)	JAEVHH010000005:1818064..1820769 (+)		DUF1772 domain-containing protein	HISTO_FE.Contig19.eannot.1818.final_new		I7I48_08947	ucsf_hc.01_1.G217B.03983					1.0	0.03850467822256934	0.011950649534113622
I7I48_08955	I7I48_08955		JAEVHH010000005:1846529..1846848 (+)			hypothetical protein			I7I48_08955	ucsf_hc.01_1.G217B.03991					1.0	0.0874130944803419
I7I48_08957	I7I48_08957		JAEVHH010000005:1846529..1846848 (+)			F-actin-capping protein subunit beta	HISTO_FE.Contig19.Fgenesh_Aspergillus.278.final_new		I7I48_08957	ucsf_hc.01_1.G217B.03993					1.0	0.0874130944803419
I7I48_09041	I7I48_09041		JAEVHH010000005:2033964..2034891 (+)			hypothetical protein			I7I48_09041	ucsf_hc.01_1.G217B.04077					1.0	0.012477319424544739
I7I48_09042	I7I48_09042		JAEVHH010000005:2033964..2034891 (+)			hypothetical protein	HISTO_FE.Contig19.Fgenesh_histo.21.final_new		I7I48_09042	ucsf_hc.01_1.G217B.04078					1.0	0.012477319424544739
I7I48_09051	I7I48_09051		JAEVHH010000005:2055171..2055331 (+)			carbonic anhydrase			I7I48_09051	ucsf_hc.01_1.G217B.04087					1.0	0.17537741402908658
I7I48_09053	I7I48_09053		JAEVHH010000005:2055788..2056041 (+)			glycosyl hydrolase	HISTO_FE.Contig19.eannot.1919.final_new		I7I48_09053	ucsf_hc.01_1.G217B.04089					1.0	0.14334883004063964
I7I48_09054	I7I48_09054	POB3	JAEVHH010000005:2055788..2056041 (+)			FACT complex subunit pob3	HISTO_FE.Contig19.Fgenesh_histo.36.final_new		I7I48_09054	ucsf_hc.01_1.G217B.04090	Ryp1_ChIP				1.0	0.14334883004063964
I7I48_09055	I7I48_09055		JAEVHH010000005:2060944..2061107 (+)			no significant blast hit	HISTO_FE.Contig19.Fgenesh_histo.39.final_new		I7I48_09055	ucsf_hc.01_1.G217B.04091					1.0	0.07893841928152306
I7I48_09056	I7I48_09056		JAEVHH010000005:2060944..2061107 (+)			SAP domain-containing protein	HISTO_FE.Contig19-snap.172.final_new		I7I48_09056	ucsf_hc.01_1.G217B.04092					1.0	0.07893841928152306
I7I48_09082	I7I48_09082		JAEVHH010000005:2124596..2127298 (+)			polarity-defective 6	HISTO_FE.Contig19.Fgenesh_histo.99.final_new		I7I48_09082	ucsf_hc.01_1.G217B.04118					1.0	0.005622216296434029
I7I48_09144	I7I48_09144		JAEVHH010000005:2274436..2274579 (+)			hypothetical protein		near LTR block	I7I48_09144	ucsf_hc.01_1.G217B.04180					1.0	0.21415487022535423
I7I48_09145	I7I48_09145		JAEVHH010000005:2274436..2274579 (+)			SANT superfamily domain-containing protein	HISTO_FE.Contig19.Fgenesh_histo.203.final_new	near LTR block	I7I48_09145	ucsf_hc.01_1.G217B.04181					1.0	0.21415487022535423
I7I48_09158	I7I48_09158		JAEVHH010000005:2304050..2306134 (+)			hypothetical protein	HISTO_FE.Contig19.fgenesh_plus.52.final_new	near LTR block	I7I48_09158	ucsf_hc.01_1.G217B.04194					1.0	0.03904556831197496
I7I48_09164	I7I48_09164	AMY2		JAEVHH010000005:2383184..2383393 (+)		alpha-amylase AmyA	HISTO_ZL.Contig1161a.eannot.1153.final_new	transposon	I7I48_09164	ucsf_hc.01_1.G217B.09179					1.0		-0.3918170070949175
I7I48_09179	I7I48_09179		JAEVHH010000005:2630669..2630806 (+)			bZIP transcription factor	HISTO_ZL.Contig1161a.fgenesh_plus.17.final_new	near LTR block	I7I48_09179	ucsf_hc.01_1.G217B.09194	Ryp1_ChIP				1.0	-0.018552225727197308
I7I48_09196	I7I48_09196		JAEVHH010000005:2658921..2659384 (+)			hypothetical protein	HISTO_ZL.Contig1161a.Fgenesh_Aspergillus.53.final_new	near LTR block	I7I48_09196	ucsf_hc.01_1.G217B.09211					1.0	-0.003913218888742485
I7I48_09233	I7I48_09233		JAEVHH010000005:2735289..2735422 (+)			serine/threonine-protein kinase srk1	HISTO_ZL.Contig1161a.Fgenesh_histo.25.final_new		I7I48_09233	ucsf_hc.01_1.G217B.09248					1.0	0.04187354288844168
I7I48_09329	I7I48_09329		JAEVHH010000005:2949628..2950447 (+)			ABC transporter, putative	HISTO_ZL.Contig1161b.Fgenesh_histo.35.final_new		I7I48_09329	ucsf_hc.01_1.G217B.09344					1.0	-0.006047087150430657
I7I48_09331	I7I48_09331		JAEVHH010000005:2949628..2950447 (+)			hypothetical protein			I7I48_09331	ucsf_hc.01_1.G217B.09346					1.0	-0.006047087150430657
I7I48_09352	I7I48_09352		JAEVHH010000005:2999532..3003841 (+)			C6 transcription factor	HISTO_ZL.Contig1161b-snap.57.final_new		I7I48_09352	ucsf_hc.01_1.G217B.09367					1.0	-0.022468619362823287
I7I48_09358	I7I48_09358		JAEVHH010000005:2999532..3003841 (+)			hypothetical protein	HISTO_ZL.Contig1161b.Fgenesh_histo.65.final_new		I7I48_09358	ucsf_hc.01_1.G217B.09373					1.0	-0.022468619362823287
I7I48_09395	I7I48_09395		JAEVHH010000005:3081978..3084489 (+)			hypothetical protein	HISTO_ZL.Contig1161b.Fgenesh_histo.60.final_new		I7I48_09395	ucsf_hc.01_1.G217B.09410	Ryp1_ChIP				1.0	-0.03419355817102254
I7I48_09411	I7I48_09411		JAEVHH010000005:3127357..3128135 (+)			MFS membrane transporter	HISTO_ZL.Contig1161b.Fgenesh_histo.82.final_new		I7I48_09411	ucsf_hc.01_1.G217B.09426					1.0	0.04269163716568543
I7I48_09421	I7I48_09421		JAEVHH010000005:3149546..3149693 (+)			HET domain-containing protein	HISTO_ZL.Contig1161b.Fgenesh_Aspergillus.53.final_new		I7I48_09421	ucsf_hc.01_1.G217B.09436					1.0	0.17440762863502668
I7I48_09430	I7I48_09430	ATP12	JAEVHH010000005:3172387..3175113 (+)			ATP synthase mitochondrial F1 complex assembly factor 2	HISTO_ZL.Contig1161c.eannot.1468.final_new		I7I48_09430	ucsf_hc.01_1.G217B.09445					1.0	0.01587673791547925
I7I48_09478	I7I48_09478		JAEVHH010000005:3278627..3279216 (+)			hypothetical protein			I7I48_09478	ucsf_hc.01_1.G217B.09493					1.0	0.07228667243067136
I7I48_09480	I7I48_09480		JAEVHH010000005:3278627..3279216 (+)			hypothetical protein	HISTO_ZL.Contig1161c-snap.30.final_new		I7I48_09480	ucsf_hc.01_1.G217B.09495					1.0	0.07228667243067136
I7I48_09507	I7I48_09507		JAEVHH010000005:3355259..3355426 (+)			hypothetical protein	HISTO_ZL.Contig1161c.Fgenesh_histo.38.final_new		I7I48_09507	ucsf_hc.01_1.G217B.09522					1.0	0.13558952506808591
I7I48_09508	I7I48_09508		JAEVHH010000005:3355259..3355426 (+)			glycine-rich RNA-binding protein	HISTO_ZL.Contig1161c.Fgenesh_Neurospora.76.final_new		I7I48_09508	ucsf_hc.01_1.G217B.09523	Ryp1_ChIP		Ryp3_ChIP		1.0	0.13558952506808591
I7I48_09519	I7I48_09519		JAEVHH010000005:3389160..3389333 (+)			cystathionine beta-synthase	HISTO_ZL.Contig1161c-snap.57.final_new		I7I48_09519	ucsf_hc.01_1.G217B.09534					1.0	0.041325667205587974
I7I48_09520	I7I48_09520	PIC2	JAEVHH010000005:3389160..3389333 (+)			mitochondrial phosphate carrier protein	HISTO_ZL.Contig1161c.fgenesh_plus.5.final_new		I7I48_09520	ucsf_hc.01_1.G217B.09535					1.0	0.041325667205587974
I7I48_09525	I7I48_09525		JAEVHH010000005:3412926..3413795 (+)	JAEVHH010000005:3412914..3413114 (+)		hypothetical protein			I7I48_09525	ucsf_hc.01_1.G217B.09540					1.0	0.030071082187000553	0.06510857144810832
I7I48_09527	I7I48_09527		JAEVHH010000005:3412926..3413795 (+)	JAEVHH010000005:3412914..3413114 (+)		SRF-type transcription factor RlmA	HISTO_ZL.Contig1161c.eannot.1448.final_new		I7I48_09527	ucsf_hc.01_1.G217B.09542					1.0	0.030071082187000553	0.06510857144810832
I7I48_09570	I7I48_09570		JAEVHH010000005:3508804..3508942 (+)			hypothetical protein			I7I48_09570	ucsf_hc.01_1.G217B.09585					1.0	-0.006397603502374505
I7I48_09571	I7I48_09571		JAEVHH010000005:3508804..3508942 (+)			hypothetical protein			I7I48_09571	ucsf_hc.01_1.G217B.09586					1.0	-0.006397603502374505
I7I48_09573	I7I48_09573		JAEVHH010000005:3516717..3516877 (+)			DUF3328 superfamily domain-containing protein	HISTO_ZL.Contig1161c.Fgenesh_Aspergillus.22.final_new		I7I48_09573	ucsf_hc.01_1.G217B.09588					1.0	0.08977407053023104
I7I48_09629	I7I48_09629		JAEVHH010000005:3634854..3635714 (+)			GAL4-like Zn(II)2Cys6 (or C6 zinc) binuclear cluster DNA-binding domain protein	HISTO_ZL.Contig1161d.Fgenesh_histo.94.final_new		I7I48_09629	ucsf_hc.01_1.G217B.09644	Ryp1_ChIP				1.0	0.09117615415027266
I7I48_09631	I7I48_09631		JAEVHH010000005:3634854..3635714 (+)			serine/threonine protein kinase	HISTO_ZL.Contig1161d.Fgenesh_histo.96.final_new		I7I48_09631	ucsf_hc.01_1.G217B.09646	Ryp1_ChIP				1.0	0.09117615415027266
I7I48_09650	I7I48_09650		JAEVHH010000005:3691290..3692231 (+)			NSIG domain-containing protein	HISTO_ZL.Contig1161d.Fgenesh_histo.26.final_new		I7I48_09650	ucsf_hc.01_1.G217B.09665					1.0	0.007711114454572808
I7I48_09691	I7I48_09691		JAEVHH010000005:3779488..3779600 (+)			cytoskeleton organization protein	HISTO_ZL.Contig1161d.Fgenesh_histo.6.final_new	near LTR block	I7I48_09691	ucsf_hc.01_1.G217B.09706					1.0	0.0012254082181205796
I7I48_09701	I7I48_09701			JAEVHH010000005:3799184..3800053 (+)		hypothetical protein	HISTO_ZL.Contig1161d.Fgenesh_histo.16.final_new	near LTR block	I7I48_09701	ucsf_hc.01_1.G217B.09716					1.0		0.007732640775624022
I7I48_09702	I7I48_09702	DOK1		JAEVHH010000005:3799184..3800053 (+)		sensor histidine kinase/response regulator	HISTO_ZL.Contig1161d.Fgenesh_Neurospora.14.final_new	near LTR block	I7I48_09702	ucsf_hc.01_1.G217B.09717					1.0		0.007732640775624022
I7I48_09705	I7I48_09705		JAEVHH010000005:3809235..3810170 (+)			mannosyl-oligosaccharide 1,2-alpha-mannosidase	HISTO_ZL.Contig1161d.Fgenesh_histo.36.final_new	near LTR block	I7I48_09705	ucsf_hc.01_1.G217B.09720	Ryp1_ChIP				1.0	0.037819405102163375
I7I48_09711	I7I48_09711		JAEVHH010000005:3825889..3826028 (+)			eukaryotic translation initiation factor 3 subunit J (eIF3j)	HISTO_ZL.Contig1161d.eannot.1427.final_new	in LTR block	I7I48_09711	ucsf_hc.01_1.G217B.09726					1.0	-0.08532471374183319
I7I48_09743	I7I48_09743		JAEVHH010000005:3932464..3932694 (+)			hypothetical protein	HISTO_ER.Contig17.genewise.9.final_new		I7I48_09743	ucsf_hc.01_1.G217B.03748	Ryp1_ChIP	Ryp2_ChIP	Ryp3_ChIP		1.0	0.19773088240199382
I7I48_09744	I7I48_09744		JAEVHH010000005:3932464..3932694 (+)			no significant blast hit, conidia-enriched transcript	HISTO_ER.Contig17.Fgenesh_histo.77.final_new		I7I48_09744	ucsf_hc.01_1.G217B.03747					1.0	0.19773088240199382
I7I48_09768	I7I48_09768		JAEVHH010000005:3979664..3979845 (+)			protein kinase	HISTO_ER.Contig17.Fgenesh_Aspergillus.95.final_new		I7I48_09768	ucsf_hc.01_1.G217B.03723					1.0	0.09789055315320494
I7I48_09782	I7I48_09782		JAEVHH010000005:4020949..4023380 (+)			extracellular lipase	HISTO_ER.Contig17.Fgenesh_histo.15.final_new		I7I48_09782	ucsf_hc.01_1.G217B.03709					1.0	0.026508270258623845
I7I48_09869	I7I48_09869	ERG11		JAEVHH010000005:4547161..4547503 (+)		lanosterol 14-alpha-demethylase	HISTO_GB.Contig114.eannot.1121.final_new	near LTR block	I7I48_09869	ucsf_hc.01_1.G217B.04402					1.0		0.1164888496690933
I7I48_09872	I7I48_09872			JAEVHH010000005:4561094..4561296 (+)		hypothetical protein	HISTO_GB.Contig114.Fgenesh_histo.22.final_new	near LTR block	I7I48_09872	ucsf_hc.01_1.G217B.04405					1.0		0.146542673575135
I7I48_09901	I7I48_09901		JAEVHH010000006:28590..28769 (+)			hypothetical protein		in LTR block	I7I48_09901	ucsf_hc.01_1.G217B.07247					1.0	0.06956903000226274
I7I48_09934	I7I48_09934		JAEVHH010000006:185624..185758 (+)			similarity to flavin-containing amine oxidasedehydrogenase	HISTO_ZL.Contig1131.Fgenesh_Aspergillus.232.final_new	near LTR block	I7I48_09934	ucsf_hc.01_1.G217B.08662					1.0	0.004889296141591323
I7I48_09935	I7I48_09935		JAEVHH010000006:185624..185758 (+)			tyrosyl-DNA phosphodiesterase domain-containing protein	HISTO_ZL.Contig1131.Fgenesh_histo.267.final_new	near LTR block	I7I48_09935	ucsf_hc.01_1.G217B.08661					1.0	0.004889296141591323
I7I48_09938	I7I48_09938	RYP1		JAEVHH010000006:202749..203206 (+)		protein required for yeast-phase growth	HISTO_ZL.Contig1131-snap.45.final_new		I7I48_09938	ucsf_hc.01_1.G217B.08658	Ryp1_ChIP	Ryp2_ChIP	Ryp3_ChIP	Ryp4_ChIP	1.0		0.047391482030354
I7I48_09987	I7I48_09987		JAEVHH010000006:272504..273188 (+)	JAEVHH010000006:272506..273172 (+)		hypothetical protein			I7I48_09987	ucsf_hc.01_1.G217B.08613					1.0	0.05403516681694802	-0.002128043171119774
I7I48_09988	I7I48_09988		JAEVHH010000006:272504..273188 (+)	JAEVHH010000006:272506..273172 (+)		hypothetical protein	HISTO_ZL.Contig1131.eannot.2202.final_new		I7I48_09988	ucsf_hc.01_1.G217B.08612	Ryp1_ChIP				1.0	0.05403516681694802	-0.002128043171119774
I7I48_10013	I7I48_10013		JAEVHH010000006:317478..317610 (+)			FAD binding domain-containing protein	HISTO_ZL.Contig1131.Fgenesh_histo.214.final_new		I7I48_10013	ucsf_hc.01_1.G217B.08588					1.0	0.08323996421158802
I7I48_10049	I7I48_10049		JAEVHH010000006:386663..386983 (+)			hypothetical protein	HISTO_ZL.Contig1131.Fgenesh_histo.48.final_new	transposon	I7I48_10049	ucsf_hc.01_1.G217B.08552					1.0	0.07445241702530236
I7I48_10070	I7I48_10070			JAEVHH010000006:617283..617946 (+)		hypothetical protein		in LTR block	I7I48_10070	ucsf_hc.01_1.G217B.00020					1.0		-0.04848238833837329
I7I48_10085	I7I48_10085			JAEVHH010000006:791354..792720 (+)		pol-like protein	HISTO_GX.Contig298.Fgenesh_histo.2.final_new	transposon	I7I48_10085	ucsf_hc.01_1.G217B.05370					1.0		-0.06809070673491241
I7I48_10095	I7I48_10095	FCF2	JAEVHH010000006:826723..826892 (+)			rRNA-processing protein FCF2	HISTO_GX.Contig297.eannot.1519.final_new	in LTR block	I7I48_10095	ucsf_hc.01_1.G217B.05360					1.0	0.11701217869788999
I7I48_10096	I7I48_10096		JAEVHH010000006:826723..826892 (+)			hypothetical protein		in LTR block	I7I48_10096	ucsf_hc.01_1.G217B.05359					1.0	0.11701217869788999
I7I48_10106	I7I48_10106		JAEVHH010000006:855233..858771 (+)			splicing factor 3b	HISTO_GX.Contig297.Fgenesh_histo.43.final_new	near LTR block	I7I48_10106	ucsf_hc.01_1.G217B.05349					1.0	-0.12152328883485812
I7I48_10183	I7I48_10183		JAEVHH010000006:1035518..1035687 (+)			hypothetical protein	HISTO_GX.Contig297.Fgenesh_histo.84.final_new		I7I48_10183	ucsf_hc.01_1.G217B.05272					1.0	0.1018346760916008
I7I48_10199	I7I48_10199			JAEVHH010000006:1075247..1076470 (+)		F-box domain-containing protein	HISTO_GX.Contig297-snap.35.final_new		I7I48_10199	ucsf_hc.01_1.G217B.05256					1.0		0.009474856613972425
I7I48_10243	I7I48_10243		JAEVHH010000006:1204167..1204898 (+)			aldo/keto reductase	HISTO_GX.Contig297.eannot.1535.final_new	in LTR block	I7I48_10243	ucsf_hc.01_1.G217B.05211					1.0	-0.01237244649063531
I7I48_10273	I7I48_10273		JAEVHH010000006:1454696..1457431 (+)			hypothetical protein		transposon	I7I48_10273	ucsf_hc.01_1.G217B.00745					1.0	-0.17609425513648128
I7I48_10294	I7I48_10294		JAEVHH010000006:1752127..1752282 (+)			RRM (RNA recognition motif) superfamily domain-containing protein	HISTO_BX.Contig20-snap.5.final_new	in LTR block	I7I48_10294	ucsf_hc.01_1.G217B.01391					1.0	-0.04413762395853271
I7I48_10295	I7I48_10295		JAEVHH010000006:1752127..1752282 (+)			ubiquitin carboxyl-terminal hydrolase	HISTO_BX.Contig20.eannot.1082.final_new	in LTR block	I7I48_10295	ucsf_hc.01_1.G217B.01389					1.0	-0.04413762395853271
I7I48_10436	I7I48_10436		JAEVHH010000006:2277988..2280424 (+)			integral membrane protein	HISTO_ZY.Contig518.eannot.1148.final_new	near LTR block	I7I48_10436	ucsf_hc.01_1.G217B.11542					1.0	-0.007718782339335893
I7I48_10553	I7I48_10553		JAEVHH010000006:2665138..2665394 (+)			hypothetical protein	HISTO_ZH.Contig107.Fgenesh_Aspergillus.70.final_new	near LTR block	I7I48_10553	ucsf_hc.01_1.G217B.08451					1.0	0.04138745439687602
I7I48_10611	I7I48_10611		JAEVHH010000003:72985..73151 (+)			catabolite repression protein creC		near LTR block	I7I48_10611	ucsf_hc.01_1.G217B.08064					1.0	0.09680202790329091
I7I48_10633	I7I48_10633	LDF1	JAEVHH010000003:199081..203703 (+)	JAEVHH010000003:199069..199237 (+)		required for macrophage lysis	HISTO_GL.Contig296.eannot.1366.final_new	near LTR block	I7I48_10633	ucsf_hc.01_1.G217B.04820	Ryp1_ChIP				1.0	-0.04530404685402828	-0.12615425646097422
I7I48_10683	I7I48_10683			JAEVHH010000003:304475..304660 (+)		hypothetical protein		near LTR block	I7I48_10683	ucsf_hc.01_1.G217B.04870					1.0		0.05973736120192859
I7I48_10771	I7I48_10771			JAEVHH010000003:494051..495166 (+)		hypothetical protein	HISTO_GL.Contig296.eannot.1373.final_new	near LTR block	I7I48_10771	ucsf_hc.01_1.G217B.04958	Ryp1_ChIP				1.0		0.06305843352226018
I7I48_10853	I7I48_10853		JAEVHH010000003:714888..715052 (+)			hypothetical protein			I7I48_10853	ucsf_hc.01_1.G217B.05078					1.0	0.019681199900165786
I7I48_10855	I7I48_10855		JAEVHH010000003:714888..715052 (+)			possible NAD dependent epimerase/dehydratase	HISTO_GL.Contig59.Fgenesh_histo.71.final_new		I7I48_10855	ucsf_hc.01_1.G217B.05080					1.0	0.019681199900165786
I7I48_10867	I7I48_10867		JAEVHH010000003:752891..753038 (+)			hypothetical protein	HISTO_GL.Contig59.Fgenesh_histo.94.final_new		I7I48_10867	ucsf_hc.01_1.G217B.05092					1.0	0.06636995314619284
I7I48_10899	I7I48_10899		JAEVHH010000003:832091..832559 (+)			hypothetical protein	HISTO_GL.Contig59.Fgenesh_histo.80.final_new		I7I48_10899	ucsf_hc.01_1.G217B.05124					1.0	-0.016356979756176837
I7I48_10902	I7I48_10902		JAEVHH010000003:832091..832559 (+)			hypothetical protein			I7I48_10902	ucsf_hc.01_1.G217B.05127					1.0	-0.016356979756176837
I7I48_10906	I7I48_10906			JAEVHH010000003:840438..840672 (+)		allergenic cerato-platanin Asp F13	HISTO_GL.Contig59.eannot.1235.final_new		I7I48_10906	ucsf_hc.01_1.G217B.05131	Ryp1_ChIP	Ryp2_ChIP	Ryp3_ChIP		1.0		0.19041827168969247
I7I48_10907	I7I48_10907	FNX1		JAEVHH010000003:840438..840672 (+)		multidrug resistance protein fnx1	HISTO_GL.Contig59.eannot.1284.final_new		I7I48_10907	ucsf_hc.01_1.G217B.05132	Ryp1_ChIP	Ryp2_ChIP	Ryp3_ChIP		1.0		0.19041827168969247
I7I48_10937	I7I48_10937		JAEVHH010000003:921852..923394 (+)			amidase	HISTO_GL.Contig59.Fgenesh_Aspergillus.27.final_new	near LTR block	I7I48_10937	ucsf_hc.01_1.G217B.05162					1.0	-0.010524566926035872
I7I48_10953	I7I48_10953		JAEVHH010000003:1011076..1011226 (+)			solute carrier family 35 member C2	HISTO_GL.Contig306.eannot.1080.final_new	near LTR block	I7I48_10953	ucsf_hc.01_1.G217B.05027					1.0	0.05366021971607224
I7I48_10958	I7I48_10958	APN1	JAEVHH010000003:1020730..1021388 (+)			DNA lyase	HISTO_GL.Contig306.genewise.10.final_new	near LTR block	I7I48_10958	ucsf_hc.01_1.G217B.05030					1.0	0.11451400697489826
I7I48_10963	I7I48_10963			JAEVHH010000003:1034434..1035880 (+)		hypothetical protein	HISTO_GL.Contig306.Fgenesh_Aspergillus.5.final_new	near LTR block	I7I48_10963	ucsf_hc.01_1.G217B.05035					1.0		-0.053964452698235986
I7I48_10964	I7I48_10964			JAEVHH010000003:1034434..1035880 (+)		hypothetical protein		near LTR block	I7I48_10964	ucsf_hc.01_1.G217B.05036					1.0		-0.053964452698235986
I7I48_10965	I7I48_10965			JAEVHH010000003:1036327..1036565 (+)		hypothetical protein		near LTR block	I7I48_10965	ucsf_hc.01_1.G217B.05037					1.0		-0.06185027061726894
I7I48_10982	I7I48_10982		JAEVHH010000003:1118067..1118527 (+)			CwfJ domain-containing protein	HISTO_GL.Contig233.Fgenesh_Aspergillus.17.final_new	near LTR block	I7I48_10982	ucsf_hc.01_1.G217B.04691					1.0	-0.2569806725249551
I7I48_11008	I7I48_11008	NAB2	JAEVHH010000003:1188312..1188422 (+)	JAEVHH010000003:1188317..1188429 (+)		nuclear polyadenylated RNA-binding protein NAB2	HISTO_GL.Contig233.Fgenesh_histo.11.final_new		I7I48_11008	ucsf_hc.01_1.G217B.04716					1.0	0.12204392541068142	0.06903843967474238
I7I48_11009	I7I48_11009		JAEVHH010000003:1188312..1188422 (+)	JAEVHH010000003:1188317..1188429 (+)		N-acetyl-beta-glucosaminidase	HISTO_GL.Contig233-snap.20.final_new		I7I48_11009	ucsf_hc.01_1.G217B.04717					1.0	0.12204392541068142	0.06903843967474238
I7I48_11034	I7I48_11034		JAEVHH010000003:1249674..1249832 (+)			hypothetical protein			I7I48_11034	ucsf_hc.01_1.G217B.04742					1.0	0.11421512207831874
I7I48_11094	I7I48_11094		JAEVHH010000003:1363628..1365062 (+)			carboxylase:pyruvate/acetyl-CoA/propionyl-CoA	HISTO_GL.Contig285.fgenesh_plus.18.final_new		I7I48_11094	ucsf_hc.01_1.G217B.04782					1.0	0.015295526660259738
I7I48_11097	I7I48_11097		JAEVHH010000003:1367850..1367987 (+)			hypothetical protein	HISTO_GL.Contig285.Fgenesh_histo.16.final_new		I7I48_11097	ucsf_hc.01_1.G217B.04785					1.0	0.0689594970550936
I7I48_11103	I7I48_11103		JAEVHH010000003:1373145..1376002 (+)			hypothetical protein	HISTO_GL.Contig285.fgenesh_plus.20.final_new		I7I48_11103	ucsf_hc.01_1.G217B.04790					1.0	0.007464869659236421
I7I48_11107	I7I48_11107	BMS1	JAEVHH010000003:1373145..1376002 (+)			GTP binding protein Bms1	HISTO_GL.Contig285.eannot.1079.final_new		I7I48_11107	ucsf_hc.01_1.G217B.04793					1.0	0.007464869659236421
I7I48_11124	I7I48_11124		JAEVHH010000003:1445044..1445198 (+)			hypothetical protein	HISTO_GL.Contig286.Fgenesh_histo.16.final_new	near LTR block	I7I48_11124	ucsf_hc.01_1.G217B.04810					1.0	0.11295847278149307
I7I48_11134	I7I48_11134			JAEVHH010000003:1466878..1468413 (+)		chitin synthase	HISTO_ZL.Contig1161e.eannot.1276.final_new	near LTR block	I7I48_11134	ucsf_hc.01_1.G217B.09837					1.0		-0.020214535046411422
I7I48_11184	I7I48_11184		JAEVHH010000003:1606860..1606989 (+)			hypothetical protein		near LTR block	I7I48_11184	ucsf_hc.01_1.G217B.09887					1.0	-0.0847129312086013
I7I48_11222	I7I48_11222		JAEVHH010000003:2191968..2192157 (+)			hypothetical protein	HISTO_AS.Contig189.eannot.1025.final_new	in LTR block	I7I48_11222	ucsf_hc.01_1.G217B.00356					1.0	-0.2772379579658196
I7I48_11250	I7I48_11250		JAEVHH010000003:2637921..2639021 (+)			serine/threonine phosphatase	HISTO_LY.Contig16.Fgenesh_histo.15.final_new	in LTR block	I7I48_11250	ucsf_hc.01_1.G217B.08107					1.0	-0.20653179488416593
I7I48_11282	I7I48_11282		JAEVHH010000003:3063472..3063632 (+)			hypothetical protein	HISTO_ZE.Contig149.Fgenesh_histo.14.final_new	in LTR block	I7I48_11282	ucsf_hc.01_1.G217B.08172					1.0	-0.2608692245465327
I7I48_11287	I7I48_11287		JAEVHH010000003:3078062..3078224 (+)			L-isoaspartate O-methyltransferase		in LTR block	I7I48_11287	ucsf_hc.01_1.G217B.08177					1.0	0.17076503445707322
I7I48_11311	I7I48_11311		JAEVHH010000003:3336488..3336673 (+)			hypothetical protein		in LTR block	I7I48_11311	ucsf_hc.01_1.G217B.01370					1.0	-0.2148290274225745
I7I48_11319	I7I48_11319	WHC1	JAEVHH010000003:3429500..3429657 (+)	JAEVHH010000003:3429463..3429672 (+)		white collar 1	HISTO_ZZ.Contig2f-snap.1.final_new	near LTR block	I7I48_11319	ucsf_hc.01_1.G217B.12260					1.0	-0.06310365795800146	0.1235137106765796
I7I48_11330	I7I48_11330		JAEVHH010000003:3459879..3460021 (+)			hypothetical protein		near LTR block	I7I48_11330	ucsf_hc.01_1.G217B.12271					1.0	-0.14574081237356662
I7I48_11364	I7I48_11364		JAEVHH010000003:3540492..3540647 (+)			IFRD domain-containing protein	HISTO_ZZ.Contig4..eannot.1035.final_new		I7I48_11364	ucsf_hc.01_1.G217B.12305					1.0	0.1460737889242813
I7I48_11366	I7I48_11366		JAEVHH010000003:3540492..3540647 (+)			arrestin domain-containing protein	HISTO_ZZ.Contig4..fgenesh_plus.5.final_new		I7I48_11366	ucsf_hc.01_1.G217B.12307					1.0	0.1460737889242813
I7I48_11468	I7I48_11468		JAEVHH010000003:3792542..3792708 (+)			hypothetical protein	HISTO_ZZ.Contig127a.Fgenesh_histo.63.final_new	near LTR block	I7I48_11468	ucsf_hc.01_1.G217B.11810					1.0	0.016317553986685787
I7I48_11469	I7I48_11469		JAEVHH010000003:3792542..3792708 (+)			pre-mRNA-processing protein prp40	HISTO_ZZ.Contig127a.fgenesh_plus.8.final_new	near LTR block	I7I48_11469	ucsf_hc.01_1.G217B.11811					1.0	0.016317553986685787
I7I48_11489	I7I48_11489		JAEVHH010000003:3838134..3838437 (+)			U-box domain-containing protein	HISTO_ZZ.Contig127a.Fgenesh_histo.95.final_new		I7I48_11489	ucsf_hc.01_1.G217B.11831					1.0	0.06784674727770469
I7I48_11646	I7I48_11646		JAEVHH010000003:4301538..4302509 (+)			CDP-alcohol phosphatidyltransferase	HISTO_ZZ.Contig127b.Fgenesh_histo.43.final_new		I7I48_11646	ucsf_hc.01_1.G217B.11986					1.0	0.01615827737976023
I7I48_11661	I7I48_11661	SOD2	JAEVHH010000003:4348704..4349671 (+)			superoxide dismutase	HISTO_ZZ.Contig127b.Fgenesh_histo.66.final_new		I7I48_11661	ucsf_hc.01_1.G217B.12001					1.0	0.04037381992203154
I7I48_11662	I7I48_11662		JAEVHH010000003:4348704..4349671 (+)			G-patch domain-containing protein	HISTO_ZZ.Contig127b-snap.74.final_new		I7I48_11662	ucsf_hc.01_1.G217B.12002					1.0	0.04037381992203154
I7I48_11672	I7I48_11672		JAEVHH010000003:4386283..4386394 (+)			3-ketosteroid reductase		near LTR block	I7I48_11672	ucsf_hc.01_1.G217B.12012					1.0	0.15886819589123205
I7I48_11674	I7I48_11674		JAEVHH010000003:4386283..4386394 (+)			hypothetical protein	HISTO_ZZ.Contig127b.Fgenesh_Aspergillus.99.final_new	near LTR block	I7I48_11674	ucsf_hc.01_1.G217B.12014					1.0	0.15886819589123205
I7I48_11691	I7I48_11691			JAEVHH010000003:4478016..4478184 (+)		hypothetical protein	HISTO_ZZ.Contig127b.Fgenesh_histo.62.final_new	near LTR block	I7I48_11691	ucsf_hc.01_1.G217B.12031					1.0		-0.023941913556648098
I7I48_11692	I7I48_11692	COQ4		JAEVHH010000003:4478016..4478184 (+)		ubiquinone biosynthesis protein COQ4	HISTO_ZZ.Contig127b.eannot.1467.final_new	near LTR block	I7I48_11692	ucsf_hc.01_1.G217B.12032					1.0		-0.023941913556648098
I7I48_11703	I7I48_11703		JAEVHH010000003:4501322..4501453 (+)			alcohol dehydrogenase	HISTO_ZZ.Contig127b-snap.107.final_new		I7I48_11703	ucsf_hc.01_1.G217B.12043					1.0	0.12401124171665068
I7I48_11719	I7I48_11719	RYP2		JAEVHH010000003:4552677..4553024 (+)		velvet family protein required for yeast-phase growth	HISTO_ZZ.Contig127c.Fgenesh_histo.29.final_new		I7I48_11719	ucsf_hc.01_1.G217B.12059	Ryp1_ChIP	Ryp2_ChIP	Ryp3_ChIP	Ryp4_ChIP	1.0		-0.06929870827168844
I7I48_11720	I7I48_11720			JAEVHH010000003:4552677..4553024 (+)		hypothetical protein			I7I48_11720	ucsf_hc.01_1.G217B.12060					1.0		-0.06929870827168844
I7I48_11803	I7I48_11803		JAEVHH010000003:4774825..4776902 (+)			hypothetical protein			I7I48_11803	ucsf_hc.01_1.G217B.12142					1.0	-0.008408251041032934
I7I48_11831	I7I48_11831	TPO5	JAEVHH010000003:4844303..4844916 (+)			GABA permease GabA, yeast- and conidia-enriched transcript	HISTO_ZZ.Contig127c.Fgenesh_Aspergillus.85.final_new		I7I48_11831	ucsf_hc.01_1.G217B.12170					1.0	0.008961959235887901
I7I48_11832	I7I48_11832		JAEVHH010000003:4844303..4844916 (+)			hypothetical protein	HISTO_ZZ.Contig127c.Fgenesh_histo.113.final_new		I7I48_11832	ucsf_hc.01_1.G217B.12171					1.0	0.008961959235887901
I7I48_11841	I7I48_11841		JAEVHH010000003:4868575..4868730 (+)			SCP-like extracellular protein	HISTO_ZZ.Contig127c.eannot.1552.final_new		I7I48_11841	ucsf_hc.01_1.G217B.12180					1.0	0.3260468282129064
I7I48_11882	I7I48_11882	PUT2	JAEVHH010000003:4974829..4975006 (+)			delta-1-pyrroline-5-carboxylate dehydrogenase PrnC	HISTO_ZZ.Contig127c.genewise.11.final_new	near LTR block	I7I48_11882	ucsf_hc.01_1.G217B.12220	Ryp1_ChIP				1.0	0.07471458056550191
I7I48_11892	I7I48_11892		JAEVHH010000003:5004325..5004461 (+)			hypothetical protein	HISTO_ZZ.Contig127c.Fgenesh_histo.4.final_new	near LTR block	I7I48_11892	ucsf_hc.01_1.G217B.12230	Ryp1_ChIP				1.0	-0.003592579682212188
I7I48_11939	I7I48_11939		JAEVHH010000003:5348131..5348622 (+)			hypothetical protein		transposon	I7I48_11939	ucsf_hc.01_1.G217B.03154					1.0	-0.09777392690406937
I7I48_12045	I7I48_12045	SPT23	JAEVHH010000003:5571834..5571967 (+)			ankyrin repeat protein	HISTO_DU.Contig190.Fgenesh_histo.94.final_new		I7I48_12045	ucsf_hc.01_1.G217B.03063					1.0	-0.019545930518607216
I7I48_12076	I7I48_12076			JAEVHH010000003:5647351..5647533 (+)		protein phosphatase type 1 complex subunit Hex2/Reg1	HISTO_DU.Contig190.Fgenesh_histo.37.final_new		I7I48_12076	ucsf_hc.01_1.G217B.03094					1.0		-0.00010093346781227946
I7I48_12099	I7I48_12099		JAEVHH010000003:5690116..5691903 (+)			quinic acid utilization activator	HISTO_DU.Contig190.Fgenesh_histo.83.final_new	near LTR block	I7I48_12099	ucsf_hc.01_1.G217B.03116					1.0	0.036415912139904236
I7I48_12100	I7I48_12100		JAEVHH010000003:5690116..5691903 (+)			hypothetical protein	HISTO_DU.Contig190.Fgenesh_histo.11.final_new	near LTR block	I7I48_12100	ucsf_hc.01_1.G217B.03117					1.0	0.036415912139904236
I7I48_12123	I7I48_12123			JAEVHH010000003:5888986..5889183 (+)		hypothetical protein		near LTR block	I7I48_12123	ucsf_hc.01_1.G217B.00736					1.0		-0.09632889407280984
I7I48_12127	I7I48_12127	MEA1		JAEVHH010000003:5888986..5889183 (+)		MeaB protein	HISTO_BI.Contig285.Fgenesh_histo.35.final_new	near LTR block	I7I48_12127	ucsf_hc.01_1.G217B.00732	Ryp1_ChIP				1.0		-0.09632889407280984
I7I48_12161	I7I48_12161		JAEVHH010000003:5974484..5974609 (+)	JAEVHH010000003:5973412..5973746 (+)		hypothetical protein	HISTO_BI.Contig285.Fgenesh_Aspergillus.43.final_new	near LTR block	I7I48_12161	ucsf_hc.01_1.G217B.00698					1.0	0.11606657578267966	0.03609077215931722
I7I48_12257	I7I48_12257			JAEVHH010000003:6279886..6280549 (+)		hypothetical protein			I7I48_12257	ucsf_hc.01_1.G217B.04302					1.0		0.07859701569495191
I7I48_12264	I7I48_12264		JAEVHH010000003:6289410..6289530 (+)			acyltransferase family protein	HISTO_FX.Contig167.Fgenesh_histo.15.final_new		I7I48_12264	ucsf_hc.01_1.G217B.04295					1.0	0.10697790910383784
I7I48_12284	I7I48_12284		JAEVHH010000003:6327046..6327533 (+)			isoleucyl-tRNA synthetase			I7I48_12284	ucsf_hc.01_1.G217B.04275					1.0	0.0023287995908508607
I7I48_12298	I7I48_12298		JAEVHH010000003:6359142..6360782 (+)			hypothetical protein	HISTO_FX.Contig167.Fgenesh_Neurospora.65.final_new		I7I48_12298	ucsf_hc.01_1.G217B.04260					1.0	-0.01275825497337324
I7I48_12299	I7I48_12299		JAEVHH010000003:6359142..6360782 (+)			hypothetical protein	HISTO_FX.Contig167.Fgenesh_histo.49.final_new		I7I48_12299	ucsf_hc.01_1.G217B.04261					1.0	-0.01275825497337324
I7I48_00344	I7I48_00344				JAEVHH010000001:1369108..1370384 (+)	hypothetical protein		near LTR block	I7I48_00344	ucsf_hc.01_1.G217B.00657					1.0			-0.0006756257260391411
I7I48_09873	I7I48_09873		JAEVHH010000005:4564834..4566092 (+)		JAEVHH010000005:4565029..4566061 (+)	similar to YT521-B-like splicing factor, conidia-enriched transcript	HISTO_GB.Contig114.eannot.1124.final_new	near LTR block	I7I48_09873	ucsf_hc.01_1.G217B.04406					1.0	0.017961807472318535		-0.0007567788953795063
I7I48_06383	I7I48_06383				JAEVHH010000002:2671587..2672398 (+)	hypothetical protein			I7I48_06383	ucsf_hc.01_1.G217B.10442					1.0			-0.001057009681197641
I7I48_06386	I7I48_06386				JAEVHH010000002:2671587..2672398 (+)	hypothetical protein	HISTO_ZT.Contig1129.eannot.1087.final_new		I7I48_06386	ucsf_hc.01_1.G217B.10439					1.0			-0.001057009681197641
I7I48_01488	I7I48_01488		JAEVHH010000001:4503883..4508156 (+)	JAEVHH010000001:4503858..4508136 (+)	JAEVHH010000001:4503852..4506352 (+)	hypothetical protein	HISTO_ZL.Contig658.eannot.1242.final_new	near LTR block	I7I48_01488	ucsf_hc.01_1.G217B.09926					1.0	-0.018623032617844926	-0.002384894805251281	-0.0013966097035850531
I7I48_02281	I7I48_02281		JAEVHH010000001:6680292..6680455 (+)		JAEVHH010000001:6677638..6680487 (+)	hypothetical protein		near LTR block	I7I48_02281	ucsf_hc.01_1.G217B.07031					1.0	-0.016656602136961074		-0.0018620108189624993
I7I48_02253	I7I48_02253				JAEVHH010000001:6432290..6432429 (+)	hypothetical protein	HISTO_ZE.Contig149.Fgenesh_histo.24.final_new	near LTR block	I7I48_02253	ucsf_hc.01_1.G217B.08188					1.0			-0.00290572399645872
I7I48_10162	I7I48_10162		JAEVHH010000006:990123..992167 (+)		JAEVHH010000006:990075..991705 (+)	hypothetical protein	HISTO_GX.Contig297.Fgenesh_histo.9.final_new	near LTR block	I7I48_10162	ucsf_hc.01_1.G217B.05293					1.0	0.0063937837674400075		-0.0031373275119648616
I7I48_10164	I7I48_10164		JAEVHH010000006:990123..992167 (+)		JAEVHH010000006:990075..991705 (+)	hypothetical protein		near LTR block	I7I48_10164	ucsf_hc.01_1.G217B.05291					1.0	0.0063937837674400075		-0.0031373275119648616
I7I48_11705	I7I48_11705	GAM1			JAEVHH010000003:4507083..4507268 (+)	glucoamylase	HISTO_ZZ.Contig127b-snap.109.final_new		I7I48_11705	ucsf_hc.01_1.G217B.12045					1.0			-0.0034002365443235594
I7I48_11706	I7I48_11706	AMY3			JAEVHH010000003:4507083..4507268 (+)	taka-amylase A	HISTO_ZZ.Contig127b.fgenesh_plus.72.final_new		I7I48_11706	ucsf_hc.01_1.G217B.12046					1.0			-0.0034002365443235594
I7I48_01214	I7I48_01214	STL1	JAEVHH010000001:3898879..3899057 (+)	JAEVHH010000001:3897141..3899023 (+)	JAEVHH010000001:3898361..3899013 (+)	monosaccharide transporter	HISTO_AL.Contig317.Fgenesh_Aspergillus.99.final_new		I7I48_01214	ucsf_hc.01_1.G217B.00192					1.0	-0.01545477157772171	0.003492340450500925	-0.0034938873181777144
I7I48_09005	I7I48_09005				JAEVHH010000005:1958466..1960273 (+)	hypothetical protein	HISTO_FE.Contig19-snap.147.final_new		I7I48_09005	ucsf_hc.01_1.G217B.04041	Ryp1_ChIP				1.0			-0.004564184251700715
I7I48_09007	I7I48_09007				JAEVHH010000005:1958466..1960273 (+)	hypothetical protein	HISTO_FE.Contig19.eannot.1855.final_new		I7I48_09007	ucsf_hc.01_1.G217B.04043	Ryp1_ChIP				1.0			-0.004564184251700715
I7I48_01759	I7I48_01759			JAEVHH010000001:5243428..5244263 (+)	JAEVHH010000001:5243319..5244864 (+)	hypothetical protein		transposon	I7I48_01759	ucsf_hc.01_1.G217B.08932					1.0		-0.010596876460826334	-0.004963465280632757
I7I48_00699	I7I48_00699				JAEVHH010000001:2303983..2305147 (+)	hypothetical protein	HISTO_LF.Contig359.eannot.1943.final_new		I7I48_00699	ucsf_hc.01_1.G217B.07587					1.0			-0.0051855398307385885
I7I48_00700	I7I48_00700				JAEVHH010000001:2303983..2305147 (+)	no significant blast hit, RIC1 superfamily domain-containing protein	HISTO_LF.Contig359.Fgenesh_histo.137.final_new		I7I48_00700	ucsf_hc.01_1.G217B.07588					1.0			-0.0051855398307385885
I7I48_07508	I7I48_07508	STE6			JAEVHH010000002:6234808..6236532 (+)	ABC a-pheromone efflux pump AtrD	HISTO_DM.Contig93.Fgenesh_histo.175.final_new		I7I48_07508	ucsf_hc.01_1.G217B.02347					1.0			-0.0052021066121797355
I7I48_07510	I7I48_07510				JAEVHH010000002:6234808..6236532 (+)	hypothetical protein			I7I48_07510	ucsf_hc.01_1.G217B.02345					1.0			-0.0052021066121797355
I7I48_06496	I7I48_06496			JAEVHH010000002:2924816..2928519 (+)	JAEVHH010000002:2924754..2928536 (+)	carboxylic acid transporter	HISTO_ZT.Contig181-snap.116.final_new	near LTR block	I7I48_06496	ucsf_hc.01_1.G217B.10880					1.0		0.010116060769759998	-0.0060940223083839245
I7I48_09399	I7I48_09399				JAEVHH010000005:3088388..3091045 (+)	hypothetical protein	HISTO_ZL.Contig1161b.Fgenesh_histo.61.final_new		I7I48_09399	ucsf_hc.01_1.G217B.09414	Ryp1_ChIP				1.0			-0.007194650469809688
I7I48_09400	I7I48_09400	CSX1			JAEVHH010000005:3088388..3091045 (+)	RNA-binding protein	HISTO_ZL.Contig1161b.Fgenesh_histo.70.final_new		I7I48_09400	ucsf_hc.01_1.G217B.09415					1.0			-0.007194650469809688
I7I48_09674	I7I48_09674		JAEVHH010000005:3732749..3732903 (+)		JAEVHH010000005:3732583..3732922 (+)	60S ribosomal protein L34	HISTO_ZL.Contig1161d.Fgenesh_histo.78.final_new		I7I48_09674	ucsf_hc.01_1.G217B.09689					1.0	0.0782878651547442		-0.008015009532701069
I7I48_08497	I7I48_08497	MOB1	JAEVHH010000005:684233..687586 (+)		JAEVHH010000005:685885..687575 (+)	protein kinase	HISTO_DA.Contig93.eannot.2090.final_new		I7I48_08497	ucsf_hc.01_1.G217B.01668					1.0	0.005406965799299482		-0.008319467496950063
I7I48_06934	I7I48_06934				JAEVHH010000002:4892314..4893176 (+)	alpha/beta hydrolase	HISTO_HS.Contig68.Fgenesh_histo.87.final_new		I7I48_06934	ucsf_hc.01_1.G217B.06239					1.0			-0.008451681966953433
I7I48_06935	I7I48_06935				JAEVHH010000002:4892314..4893176 (+)	vacuolar H+/Ca2+ exchanger	HISTO_HS.Contig68.eannot.2141.final_new		I7I48_06935	ucsf_hc.01_1.G217B.06238					1.0			-0.008451681966953433
I7I48_04901	I7I48_04901				JAEVHH010000004:4978730..4979037 (+)	sterigmatocystin biosynthesis P450 monooxygenase StcS	HISTO_GY.Contig460-snap.165.final_new	near LTR block	I7I48_04901	ucsf_hc.01_1.G217B.05683					1.0			-0.008552429777722286
I7I48_04925	I7I48_04925		JAEVHH010000004:5038891..5039045 (+)		JAEVHH010000004:5035079..5038312 (+)	hypothetical protein			I7I48_04925	ucsf_hc.01_1.G217B.05659					1.0	0.11492071769113532		-0.009111343969988805
I7I48_01434	I7I48_01434				JAEVHH010000001:4383202..4386437 (+)	hypothetical protein			I7I48_01434	ucsf_hc.01_1.G217B.09980					1.0			-0.010057031881295697
I7I48_04720	I7I48_04720				JAEVHH010000004:4098661..4099027 (+)	hypothetical protein			I7I48_04720	ucsf_hc.01_1.G217B.03556					1.0			-0.010677981107152604
I7I48_11410	I7I48_11410	NIT1			JAEVHH010000003:3642073..3643348 (+)	ferric-chelate reductase	HISTO_ZZ.Contig127a.Fgenesh_histo.4.final_new		I7I48_11410	ucsf_hc.01_1.G217B.11753					1.0			-0.01079301957561644
I7I48_11806	I7I48_11806		JAEVHH010000003:4788491..4788728 (+)	JAEVHH010000003:4788511..4788818 (+)	JAEVHH010000003:4788518..4789520 (+)	hypothetical protein			I7I48_11806	ucsf_hc.01_1.G217B.12145					1.0	0.13193338459368614	-0.010393954169776412	-0.011101362993190589
I7I48_11810	I7I48_11810		JAEVHH010000003:4788491..4788728 (+)	JAEVHH010000003:4788511..4788818 (+)	JAEVHH010000003:4788518..4789520 (+)	MFS transporter	HISTO_ZZ.Contig127c.Fgenesh_histo.70.final_new		I7I48_11810	ucsf_hc.01_1.G217B.12149	Ryp1_ChIP		Ryp3_ChIP		1.0	0.13193338459368614	-0.010393954169776412	-0.011101362993190589
I7I48_08368	I7I48_08368			JAEVHH010000005:393282..393429 (+)	JAEVHH010000005:393287..393442 (+)	chloride channel protein	HISTO_DA.Contig93-snap.223.final_new		I7I48_08368	ucsf_hc.01_1.G217B.01795					1.0		-0.06785961879373956	-0.011163876532160704
I7I48_08371	I7I48_08371			JAEVHH010000005:393282..393429 (+)	JAEVHH010000005:393287..393442 (+)	midasin			I7I48_08371	ucsf_hc.01_1.G217B.01792					1.0		-0.06785961879373956	-0.011163876532160704
I7I48_06969	I7I48_06969	STU1	JAEVHH010000002:4987453..4990603 (+)		JAEVHH010000002:4990406..4990876 (+)	cell pattern formation-associated protein	HISTO_HS.Contig68.Fgenesh_histo.222.final_new		I7I48_06969	ucsf_hc.01_1.G217B.06205					1.0	-0.009355291824551498		-0.011253040939468165
I7I48_07169	I7I48_07169				JAEVHH010000002:5477204..5478155 (+)	glyoxal oxidase	HISTO_HS.Contig68-snap.98.final_new		I7I48_07169	ucsf_hc.01_1.G217B.06005					1.0			-0.011317608442985759
I7I48_04767	I7I48_04767	VELC			JAEVHH010000004:4210203..4212402 (+)	velvet family protein VelC, mycelia-enriched transcript	HISTO_EA.Contig33-snap.162.final_new		I7I48_04767	ucsf_hc.01_1.G217B.03603					1.0			-0.011801081296309671
I7I48_00318	I7I48_00318				JAEVHH010000001:1323725..1323850 (+)	AAA family ATPase	HISTO_AZ.Contig47.Fgenesh_Neurospora.82.final_new		I7I48_00318	ucsf_hc.01_1.G217B.00631					1.0			-0.012030526332929448
I7I48_00321	I7I48_00321				JAEVHH010000001:1323725..1323850 (+)	C6 finger domain-containing protein	HISTO_AZ.Contig47.Fgenesh_Aspergillus.128.final_new		I7I48_00321	ucsf_hc.01_1.G217B.00634					1.0			-0.012030526332929448
I7I48_09021	I7I48_09021				JAEVHH010000005:1996745..1997266 (+)	mitochondrial inner membrane protein	HISTO_FE.Contig19.eannot.1895.final_new		I7I48_09021	ucsf_hc.01_1.G217B.04057					1.0			-0.012205497261677418
I7I48_09023	I7I48_09023				JAEVHH010000005:1996745..1997266 (+)	glycoprotease	HISTO_FE.Contig19.Fgenesh_Aspergillus.100.final_new		I7I48_09023	ucsf_hc.01_1.G217B.04059					1.0			-0.012205497261677418
I7I48_08028	I7I48_08028	QNS1	JAEVHH010000002:7461906..7466333 (+)		JAEVHH010000002:7461906..7466275 (+)	NAD synthetase 1	HISTO_DM.Contig933.Fgenesh_histo.182.final_new	near LTR block	I7I48_08028	ucsf_hc.01_1.G217B.02532					1.0	-0.00170638105176954		-0.012705715590129877
I7I48_08033	I7I48_08033		JAEVHH010000002:7461906..7466333 (+)		JAEVHH010000002:7461906..7466275 (+)	DUF3115 superfamily domain-containing protein	HISTO_DM.Contig933-snap.21.final_new	near LTR block	I7I48_08033	ucsf_hc.01_1.G217B.02527					1.0	-0.00170638105176954		-0.012705715590129877
I7I48_00088	I7I48_00088				JAEVHH010000001:829810..830172 (+)	hypothetical protein		near LTR block	I7I48_00088	ucsf_hc.01_1.G217B.00402					1.0			-0.012843280528781996
I7I48_00286	I7I48_00286				JAEVHH010000001:1253701..1253930 (+)	hypothetical protein			I7I48_00286	ucsf_hc.01_1.G217B.00599					1.0			-0.013411351307103941
I7I48_01818	I7I48_01818				JAEVHH010000001:5402033..5405515 (+)	hypothetical protein			I7I48_01818	ucsf_hc.01_1.G217B.08875					1.0			-0.013456965303378438
I7I48_01819	I7I48_01819				JAEVHH010000001:5402033..5405515 (+)	integral membrane protein	HISTO_ZL.Contig1131.eannot.2128.final_new		I7I48_01819	ucsf_hc.01_1.G217B.08874					1.0			-0.013456965303378438
I7I48_03818	I7I48_03818		JAEVHH010000004:1846435..1847338 (+)		JAEVHH010000004:1844867..1846540 (+)	hypothetical protein	HISTO_LG.Contig392.Fgenesh_histo.241.final_new		I7I48_03818	ucsf_hc.01_1.G217B.07719					1.0	0.01943213815078219		-0.013906273865889754
I7I48_05749	I7I48_05749				JAEVHH010000002:1097712..1101137 (+)	TAM domain methyltransferase	HISTO_JG.Contig207.Fgenesh_histo.35.final_new		I7I48_05749	ucsf_hc.01_1.G217B.06687					1.0			-0.0140582648492323
I7I48_05752	I7I48_05752				JAEVHH010000002:1097712..1101137 (+)	iterative type I polyketide synthase			I7I48_05752	ucsf_hc.01_1.G217B.06684					1.0			-0.0140582648492323
I7I48_02808	I7I48_02808		JAEVHH010000007:517460..521039 (+)		JAEVHH010000007:519232..522761 (+)	hypothetical protein		near LTR block	I7I48_02808	ucsf_hc.01_1.G217B.11098					1.0	-0.01331964434177757		-0.014251804659133338
I7I48_04626	I7I48_04626		JAEVHH010000004:3868481..3868639 (+)		JAEVHH010000004:3868319..3871092 (+)	hypothetical protein			I7I48_04626	ucsf_hc.01_1.G217B.03462					1.0	0.10078318906540924		-0.014320871967864227
I7I48_02846	I7I48_02846	PTH1		JAEVHH010000007:637919..638927 (+)	JAEVHH010000007:638753..638918 (+)	peptidyl-tRNA hydrolase	HISTO_ZU.Contig65.Fgenesh_Aspergillus.267.final_new		I7I48_02846	ucsf_hc.01_1.G217B.11136					1.0		-0.058203189668567766	-0.014860539283057786
I7I48_02847	I7I48_02847			JAEVHH010000007:637919..638927 (+)	JAEVHH010000007:638753..638918 (+)	TAM domain methyltransferase	HISTO_ZU.Contig65.eannot.2113.final_new		I7I48_02847	ucsf_hc.01_1.G217B.11137					1.0		-0.058203189668567766	-0.014860539283057786
I7I48_03043	I7I48_03043				JAEVHH010000007:1200822..1202092 (+)	hypothetical protein	HISTO_ZU.Contig65.Fgenesh_histo.4.final_new		I7I48_03043	ucsf_hc.01_1.G217B.11332					1.0			-0.01547566828083154
I7I48_00860	I7I48_00860				JAEVHH010000001:2727790..2728631 (+)	hypothetical protein	HISTO_GI.Contig363.Fgenesh_histo.58.final_new		I7I48_00860	ucsf_hc.01_1.G217B.04511					1.0			-0.01585893108339389
I7I48_00861	I7I48_00861				JAEVHH010000001:2727790..2728631 (+)	hypothetical protein			I7I48_00861	ucsf_hc.01_1.G217B.04512					1.0			-0.01585893108339389
I7I48_03775	I7I48_03775				JAEVHH010000004:1731879..1733068 (+)	hypothetical protein			I7I48_03775	ucsf_hc.01_1.G217B.07762					1.0			-0.01597606621077874
I7I48_03777	I7I48_03777				JAEVHH010000004:1731879..1733068 (+)	hypothetical protein			I7I48_03777	ucsf_hc.01_1.G217B.07760					1.0			-0.01597606621077874
I7I48_08914	I7I48_08914		JAEVHH010000005:1746837..1748862 (+)		JAEVHH010000005:1746839..1748765 (+)	hypothetical protein		near LTR block	I7I48_08914	ucsf_hc.01_1.G217B.03950					1.0	-0.020466749228561027		-0.01630648145715463
I7I48_08915	I7I48_08915	FBD1	JAEVHH010000005:1746837..1748862 (+)		JAEVHH010000005:1746839..1748765 (+)	MYB family conidiophore development protein FlbD	HISTO_FE.Contig19.Fgenesh_Aspergillus.214.final_new	near LTR block	I7I48_08915	ucsf_hc.01_1.G217B.03951	Ryp1_ChIP		Ryp3_ChIP		1.0	-0.020466749228561027		-0.01630648145715463
I7I48_11952	I7I48_11952		JAEVHH010000003:5377422..5378427 (+)	JAEVHH010000003:5377434..5378427 (+)	JAEVHH010000003:5376536..5378429 (+)	hypothetical protein		near LTR block	I7I48_11952	ucsf_hc.01_1.G217B.03167					1.0	-0.02951126245946837	-0.01638047060533541	-0.016786689262980214
I7I48_11954	I7I48_11954		JAEVHH010000003:5377422..5378427 (+)	JAEVHH010000003:5377434..5378427 (+)	JAEVHH010000003:5376536..5378429 (+)	ubiquitin-conjugating enzyme	HISTO_DU.Contig204.Fgenesh_Neurospora.12.final_new	near LTR block	I7I48_11954	ucsf_hc.01_1.G217B.03169					1.0	-0.02951126245946837	-0.01638047060533541	-0.016786689262980214
I7I48_07556	I7I48_07556				JAEVHH010000002:6351493..6352941 (+)	hypothetical protein			I7I48_07556	ucsf_hc.01_1.G217B.02300					1.0			-0.016866199038172675
I7I48_07557	I7I48_07557	NIT63			JAEVHH010000002:6351493..6352941 (+)	nitrositive-stress induced transcript	HISTO_DM.Contig93.Fgenesh_Aspergillus.153.final_new		I7I48_07557	ucsf_hc.01_1.G217B.02299					1.0			-0.016866199038172675
I7I48_01633	I7I48_01633		JAEVHH010000001:4918209..4918360 (+)	JAEVHH010000001:4918216..4918347 (+)	JAEVHH010000001:4918218..4918361 (+)	F-box domain-containing protein	HISTO_ZL.Contig1158.eannot.1416.final_new		I7I48_01633	ucsf_hc.01_1.G217B.09057					1.0	0.0921598061098195	0.10161850211056331	-0.018539051873631952
I7I48_05162	I7I48_05162		JAEVHH010000004:5523852..5524158 (+)		JAEVHH010000004:5523654..5523865 (+)	hypothetical protein			I7I48_05162	ucsf_hc.01_1.G217B.05424					1.0	0.06220886097316168		-0.019218923367417873
I7I48_05163	I7I48_05163		JAEVHH010000004:5523852..5524158 (+)		JAEVHH010000004:5523654..5523865 (+)	hypothetical protein			I7I48_05163	ucsf_hc.01_1.G217B.05423					1.0	0.06220886097316168		-0.019218923367417873
I7I48_10452	I7I48_10452		JAEVHH010000006:2306847..2308963 (+)		JAEVHH010000006:2307260..2307404 (+)	3-hydroxyisobutyrate dehydrogenase	HISTO_ZY.Contig518.eannot.1149.final_new		I7I48_10452	ucsf_hc.01_1.G217B.11558					1.0	0.005967082623968038		-0.02014554173650925
I7I48_03308	I7I48_03308		JAEVHH010000004:668750..668890 (+)	JAEVHH010000004:667401..669411 (+)	JAEVHH010000004:668757..670326 (+)	chitin deacetylase	HISTO_DF.Contig537.eannot.1396.final_new		I7I48_03308	ucsf_hc.01_1.G217B.02086					1.0	-0.07002431202458839	0.004355262936642991	-0.02058859584485271
I7I48_03309	I7I48_03309		JAEVHH010000004:668750..668890 (+)	JAEVHH010000004:667401..669411 (+)	JAEVHH010000004:668757..670326 (+)	hypothetical protein	HISTO_DF.Contig537-snap.67.final_new		I7I48_03309	ucsf_hc.01_1.G217B.02087					1.0	-0.07002431202458839	0.004355262936642991	-0.02058859584485271
I7I48_05727	I7I48_05727		JAEVHH010000002:1029735..1032536 (+)		JAEVHH010000002:1029678..1031718 (+)	transcription initiation factor TFIID-2	HISTO_JG.Contig207.fgenesh_plus.71.final_new		I7I48_05727	ucsf_hc.01_1.G217B.06708					1.0	-0.08631720957998004		-0.02071693711098216
I7I48_05728	I7I48_05728		JAEVHH010000002:1029735..1032536 (+)		JAEVHH010000002:1029678..1031718 (+)	hypothetical protein	HISTO_JG.Contig207.Fgenesh_histo.107.final_new		I7I48_05728	ucsf_hc.01_1.G217B.06707					1.0	-0.08631720957998004		-0.02071693711098216
I7I48_08297	I7I48_08297				JAEVHH010000005:216908..224037 (+)	AAA family ATPase	HISTO_DA.Contig93.Fgenesh_histo.117.final_new	near LTR block	I7I48_08297	ucsf_hc.01_1.G217B.01866					1.0			-0.021384361457117723
I7I48_10687	I7I48_10687		JAEVHH010000003:312420..314180 (+)		JAEVHH010000003:312258..314055 (+)	hypothetical protein		near LTR block	I7I48_10687	ucsf_hc.01_1.G217B.04874					1.0	0.0165513824771417		-0.021545805464950257
I7I48_11440	I7I48_11440	POL4			JAEVHH010000003:3700817..3701785 (+)	DNA polymerase POL4		near LTR block	I7I48_11440	ucsf_hc.01_1.G217B.11783					1.0			-0.021669603890261128
I7I48_03327	I7I48_03327		JAEVHH010000004:708467..708596 (+)		JAEVHH010000004:707543..708618 (+)	C6 transcription factor	HISTO_DF.Contig537.Fgenesh_histo.90.final_new		I7I48_03327	ucsf_hc.01_1.G217B.02105					1.0	0.07998154991562204		-0.022764817581147734
I7I48_02858	I7I48_02858	POS5			JAEVHH010000007:660106..660714 (+)	poly(p)/ATP NAD kinase	HISTO_ZU.Contig65.Fgenesh_histo.202.final_new		I7I48_02858	ucsf_hc.01_1.G217B.11148					1.0			-0.022774656152286955
I7I48_02859	I7I48_02859				JAEVHH010000007:660106..660714 (+)	hypothetical protein			I7I48_02859	ucsf_hc.01_1.G217B.11149					1.0			-0.022774656152286955
I7I48_04135	I7I48_04135		JAEVHH010000004:2710442..2710601 (+)	JAEVHH010000004:2710444..2710589 (+)	JAEVHH010000004:2710471..2713946 (+)	hypothetical protein			I7I48_04135	ucsf_hc.01_1.G217B.01002					1.0	0.08074356807880652	-0.04957890344859671	-0.023021845019662906
I7I48_03404	I7I48_03404				JAEVHH010000004:908300..908676 (+)	hypothetical protein			I7I48_03404	ucsf_hc.01_1.G217B.03284					1.0			-0.023069548006281526
I7I48_08795	I7I48_08795		JAEVHH010000005:1480517..1481044 (+)		JAEVHH010000005:1480629..1482970 (+)	C6 zinc finger domain-containing protein	HISTO_FE.Contig19.Fgenesh_histo.180.final_new		I7I48_08795	ucsf_hc.01_1.G217B.03833					1.0	0.06766249915460282		-0.02425386362229659
I7I48_08796	I7I48_08796		JAEVHH010000005:1480517..1481044 (+)		JAEVHH010000005:1480629..1482970 (+)	hypothetical protein			I7I48_08796	ucsf_hc.01_1.G217B.03834					1.0	0.06766249915460282		-0.02425386362229659
I7I48_06167	I7I48_06167		JAEVHH010000002:2160981..2161137 (+)		JAEVHH010000002:2160659..2161130 (+)	60S ribosomal protein L7A	HISTO_ZT.Contig1089.Fgenesh_Aspergillus.152.final_new		I7I48_06167	ucsf_hc.01_1.G217B.10263					1.0	-0.0008778123605947125		-0.024857502345074667
I7I48_06116	I7I48_06116				JAEVHH010000002:2045318..2045653 (+)	hypothetical protein			I7I48_06116	ucsf_hc.01_1.G217B.10314					1.0			-0.026107122603427922
I7I48_06117	I7I48_06117				JAEVHH010000002:2045318..2045653 (+)	hypothetical protein	HISTO_ZT.Contig1089.Fgenesh_histo.77.final_new		I7I48_06117	ucsf_hc.01_1.G217B.10313					1.0			-0.026107122603427922
I7I48_06118	I7I48_06118				JAEVHH010000002:2045318..2045653 (+)	hypothetical protein			I7I48_06118	ucsf_hc.01_1.G217B.10312					1.0			-0.026107122603427922
I7I48_04696	I7I48_04696		JAEVHH010000004:4049671..4053274 (+)	JAEVHH010000004:4049757..4051149 (+)	JAEVHH010000004:4050012..4051145 (+)	hypothetical protein		near LTR block	I7I48_04696	ucsf_hc.01_1.G217B.03532					1.0	-0.022221301143255913	-0.011243806782995802	-0.026287719936086383
I7I48_04698	I7I48_04698		JAEVHH010000004:4049671..4053274 (+)	JAEVHH010000004:4049757..4051149 (+)	JAEVHH010000004:4050012..4051145 (+)	hypothetical protein	HISTO_EA.Contig33.Fgenesh_Neurospora.43.final_new	near LTR block	I7I48_04698	ucsf_hc.01_1.G217B.03534					1.0	-0.022221301143255913	-0.011243806782995802	-0.026287719936086383
I7I48_02791	I7I48_02791		JAEVHH010000007:490206..490479 (+)	JAEVHH010000007:490167..490487 (+)	JAEVHH010000007:490132..490390 (+)	hypothetical protein		near LTR block	I7I48_02791	ucsf_hc.01_1.G217B.11081					1.0	0.001135319999573059	-0.07584021107980314	-0.027019783664505782
I7I48_02096	I7I48_02096	CATB			JAEVHH010000001:6064027..6064258 (+)	catalase B	HISTO_ZE.Contig158.eannot.1345.final_new	near LTR block	I7I48_02096	ucsf_hc.01_1.G217B.08345	Ryp1_ChIP		Ryp3_ChIP		1.0			-0.027625180077902982
I7I48_01886	I7I48_01886				JAEVHH010000001:5555891..5558455 (+)	hexokinase	HISTO_ZL.Contig1131.eannot.2086.final_new		I7I48_01886	ucsf_hc.01_1.G217B.08807					1.0			-0.02845090916580164
I7I48_01889	I7I48_01889				JAEVHH010000001:5555891..5558455 (+)	hypothetical protein			I7I48_01889	ucsf_hc.01_1.G217B.08803					1.0			-0.02845090916580164
I7I48_02901	I7I48_02901				JAEVHH010000007:738538..739841 (+)	golgi GDP-mannose transporter	HISTO_ZU.Contig65.eannot.1942.final_new		I7I48_02901	ucsf_hc.01_1.G217B.11191					1.0			-0.02875002032996242
I7I48_11768	I7I48_11768				JAEVHH010000003:4666432..4666686 (+)	SNF2 family helicase	HISTO_ZZ.Contig127c.Fgenesh_Aspergillus.155.final_new		I7I48_11768	ucsf_hc.01_1.G217B.12107	Ryp1_ChIP		Ryp3_ChIP		1.0			-0.02894462773524286
I7I48_02475	I7I48_02475				JAEVHH010000001:7170168..7172322 (+)	hypothetical protein	HISTO_KF.Contig597.Fgenesh_histo.108.final_new	in LTR block	I7I48_02475	ucsf_hc.01_1.G217B.06812					1.0			-0.029443684136926496
I7I48_05307	I7I48_05307				JAEVHH010000004:5945772..5946873 (+)	DUF6 domain-containing protein	HISTO_GY.Contig471.eannot.1337.final_new	near LTR block	I7I48_05307	ucsf_hc.01_1.G217B.05703	Ryp1_ChIP		Ryp3_ChIP		1.0			-0.029547480427987896
I7I48_05009	I7I48_05009				JAEVHH010000004:5208173..5208342 (+)	rhomboid family protein	HISTO_GY.Contig460.genewise.43.final_new		I7I48_05009	ucsf_hc.01_1.G217B.05577					1.0			-0.029772626336276312
I7I48_00288	I7I48_00288				JAEVHH010000001:1255670..1257432 (+)	GPI anchored protein	HISTO_AZ.Contig47.Fgenesh_Aspergillus.78.final_new		I7I48_00288	ucsf_hc.01_1.G217B.00601					1.0			-0.03011733277050379
I7I48_01029	I7I48_01029				JAEVHH010000001:3191406..3194798 (+)	hypothetical protein		near LTR block	I7I48_01029	ucsf_hc.01_1.G217B.10990					1.0			-0.03213924526140891
I7I48_03618	I7I48_03618				JAEVHH010000004:1406927..1407056 (+)	hypothetical protein	HISTO_LG.Contig392.Fgenesh_histo.114.final_new		I7I48_03618	ucsf_hc.01_1.G217B.07917					1.0			-0.03230839186653495
I7I48_01387	I7I48_01387				JAEVHH010000001:4284270..4286049 (+)	hypothetical protein	HISTO_ZL.Contig658.eannot.1223.final_new	near LTR block	I7I48_01387	ucsf_hc.01_1.G217B.10027					1.0			-0.03243835973833834
I7I48_01389	I7I48_01389				JAEVHH010000001:4284270..4286049 (+)	DUF1349 domain-containing protein, mycelia-enriched transcript	HISTO_ZL.Contig658.Fgenesh_Neurospora.13.final_new	near LTR block	I7I48_01389	ucsf_hc.01_1.G217B.10025		Ryp2_ChIP		Ryp4_ChIP	1.0			-0.03243835973833834
I7I48_01720	I7I48_01720		JAEVHH010000001:5132432..5132768 (+)		JAEVHH010000001:5133287..5133457 (+)	pH-responsive protein	HISTO_ZL.Contig1131.Fgenesh_histo.50.final_new	near LTR block	I7I48_01720	ucsf_hc.01_1.G217B.08970					1.0	0.01713244685075621		-0.03299868834766288
I7I48_01721	I7I48_01721		JAEVHH010000001:5132432..5132768 (+)		JAEVHH010000001:5133287..5133457 (+)	hypothetical protein		near LTR block	I7I48_01721	ucsf_hc.01_1.G217B.08969					1.0	0.01713244685075621		-0.03299868834766288
I7I48_10793	I7I48_10793		JAEVHH010000003:536122..538109 (+)		JAEVHH010000003:535983..536520 (+)	hypothetical protein		near LTR block	I7I48_10793	ucsf_hc.01_1.G217B.04980					1.0	0.025856828034972003		-0.03359205036026545
I7I48_10794	I7I48_10794		JAEVHH010000003:536122..538109 (+)		JAEVHH010000003:535983..536520 (+)	DUF572 domain-containing protein	HISTO_GL.Contig296-snap.83.final_new	near LTR block	I7I48_10794	ucsf_hc.01_1.G217B.04981					1.0	0.025856828034972003		-0.03359205036026545
I7I48_01848	I7I48_01848			JAEVHH010000001:5478091..5479194 (+)	JAEVHH010000001:5478068..5479070 (+)	hypothetical protein			I7I48_01848	ucsf_hc.01_1.G217B.08845					1.0		0.027880881114984032	-0.033769951604763426
I7I48_10477	I7I48_10477	RCY1			JAEVHH010000006:2363354..2365146 (+)	F-box domain-containing protein	HISTO_ZY.Contig518.eannot.1172.final_new	near LTR block	I7I48_10477	ucsf_hc.01_1.G217B.11583	Ryp1_ChIP				1.0			-0.034994813998678466
I7I48_00431	I7I48_00431				JAEVHH010000001:1675717..1675861 (+)	hypothetical protein	HISTO_LF.Contig359.Fgenesh_histo.226.final_new		I7I48_00431	ucsf_hc.01_1.G217B.07322					1.0			-0.03615155560721685
I7I48_04255	I7I48_04255		JAEVHH010000004:3005877..3006330 (+)		JAEVHH010000004:3004918..3006216 (+)	hypothetical protein	HISTO_BP.Contig459.Fgenesh_histo.56.final_new		I7I48_04255	ucsf_hc.01_1.G217B.01123					1.0	-0.04252393547152015		-0.03704743905677756
I7I48_04257	I7I48_04257		JAEVHH010000004:3005877..3006330 (+)		JAEVHH010000004:3004918..3006216 (+)	hypothetical protein			I7I48_04257	ucsf_hc.01_1.G217B.01125					1.0	-0.04252393547152015		-0.03704743905677756
I7I48_02996	I7I48_02996		JAEVHH010000007:1101993..1103811 (+)		JAEVHH010000007:1101991..1103836 (+)	fatty acid desaturase	HISTO_ZU.Contig65.fgenesh_plus.139.final_new		I7I48_02996	ucsf_hc.01_1.G217B.11286					1.0	0.002409258631025887		-0.037236792866082634
I7I48_02998	I7I48_02998		JAEVHH010000007:1101993..1103811 (+)		JAEVHH010000007:1101991..1103836 (+)	phosphoglucomutase			I7I48_02998	ucsf_hc.01_1.G217B.11288					1.0	0.002409258631025887		-0.037236792866082634
I7I48_06044	I7I48_06044				JAEVHH010000002:1866511..1867164 (+)	amidase	HISTO_ZT.Contig174.Fgenesh_histo.123.final_new		I7I48_06044	ucsf_hc.01_1.G217B.10534					1.0			-0.037382658655968445
I7I48_06045	I7I48_06045				JAEVHH010000002:1866511..1867164 (+)	malate dehydrogenase	HISTO_ZT.Contig174-snap.25.final_new		I7I48_06045	ucsf_hc.01_1.G217B.10533					1.0			-0.037382658655968445
I7I48_08380	I7I48_08380		JAEVHH010000005:414841..414969 (+)		JAEVHH010000005:414806..414968 (+)	hypothetical protein	HISTO_DA.Contig93-snap.217.final_new		I7I48_08380	ucsf_hc.01_1.G217B.01783					1.0	0.07482122278195624		-0.0380023695061088
I7I48_00750	I7I48_00750	PPS1	JAEVHH010000001:2445455..2446612 (+)	JAEVHH010000001:2444452..2444812 (+)	JAEVHH010000001:2443251..2444847 (+)	pps1 dual specificty phosphatase	HISTO_LF.Contig359.eannot.2034.final_new		I7I48_00750	ucsf_hc.01_1.G217B.07637					1.0	0.03024248761265996	-0.0551133843768263	-0.03835748357594003
I7I48_00751	I7I48_00751		JAEVHH010000001:2445455..2446612 (+)	JAEVHH010000001:2444452..2444812 (+)	JAEVHH010000001:2443251..2444847 (+)	no significant blast hit, conidia-enriched transcript	HISTO_LF.Contig359.Fgenesh_histo.53.final_new		I7I48_00751	ucsf_hc.01_1.G217B.07638					1.0	0.03024248761265996	-0.0551133843768263	-0.03835748357594003
I7I48_11125	I7I48_11125		JAEVHH010000003:1460816..1462319 (+)	JAEVHH010000003:1460613..1461382 (+)	JAEVHH010000003:1460800..1461234 (+)	chitin synthase	HISTO_GL.Contig286.fgenesh_plus.8.final_new	near LTR block	I7I48_11125	ucsf_hc.01_1.G217B.04811	Ryp1_ChIP	Ryp2_ChIP	Ryp3_ChIP		1.0	0.023511709708397992	-0.1909613802933808	-0.039792761890798306
I7I48_11129	I7I48_11129		JAEVHH010000003:1460816..1462319 (+)	JAEVHH010000003:1460613..1461382 (+)	JAEVHH010000003:1460800..1461234 (+)	hypothetical protein		transposon	I7I48_11129	ucsf_hc.01_1.G217B.07673					1.0	0.023511709708397992	-0.1909613802933808	-0.039792761890798306
I7I48_06028	I7I48_06028				JAEVHH010000002:1828763..1828960 (+)	Rieske domain-containing protein	HISTO_ZT.Contig174.Fgenesh_Aspergillus.5.final_new		I7I48_06028	ucsf_hc.01_1.G217B.10550					1.0			-0.039817677918986126
I7I48_10949	I7I48_10949				JAEVHH010000003:990621..994064 (+)	6-phosphogluconate dehydrogenase	HISTO_GL.Contig306.eannot.1082.final_new	near LTR block	I7I48_10949	ucsf_hc.01_1.G217B.05023					1.0			-0.03992970374786247
I7I48_07240	I7I48_07240		JAEVHH010000002:5654064..5656623 (+)		JAEVHH010000002:5657723..5658099 (+)	hypothetical protein	HISTO_HS.Contig68.Fgenesh_Neurospora.211.final_new		I7I48_07240	ucsf_hc.01_1.G217B.05935					1.0	-0.025232838091191017		-0.04078171529976604
I7I48_11047	I7I48_11047		JAEVHH010000003:1273784..1274912 (+)	JAEVHH010000003:1273790..1274855 (+)	JAEVHH010000003:1273749..1273939 (+)	hypothetical protein	HISTO_GL.Contig118.Fgenesh_histo.1.final_new		I7I48_11047	ucsf_hc.01_1.G217B.04682					1.0	-0.03644660400009466	0.012582948688548016	-0.042343038364745386
I7I48_03422	I7I48_03422		JAEVHH010000004:954488..955942 (+)	JAEVHH010000004:954511..954639 (+)	JAEVHH010000004:953808..954620 (+)	hypothetical protein	HISTO_DY.Contig31.Fgenesh_Aspergillus.2.final_new		I7I48_03422	ucsf_hc.01_1.G217B.03266					1.0	0.01690739971793009	0.1186095826229166	-0.04272344536782835
I7I48_03423	I7I48_03423		JAEVHH010000004:954488..955942 (+)	JAEVHH010000004:954511..954639 (+)	JAEVHH010000004:953808..954620 (+)	hypothetical protein			I7I48_03423	ucsf_hc.01_1.G217B.03265					1.0	0.01690739971793009	0.1186095826229166	-0.04272344536782835
I7I48_02329	I7I48_02329	FAT1	JAEVHH010000001:6791283..6791425 (+)	JAEVHH010000001:6791289..6791431 (+)	JAEVHH010000001:6790542..6791729 (+)	AMP dependent ligase	HISTO_KF.Contig601.Fgenesh_Aspergillus.70.final_new		I7I48_02329	ucsf_hc.01_1.G217B.07077					1.0	0.052763488148493645	-0.062312700379766814	-0.04347580286777456
I7I48_06162	I7I48_06162				JAEVHH010000002:2148543..2148696 (+)	hypothetical protein			I7I48_06162	ucsf_hc.01_1.G217B.10268					1.0			-0.04382673715885496
I7I48_02703	I7I48_02703				JAEVHH010000001:7957363..7963229 (+)	no significant blast hit	HISTO_GI.Contig382-snap.77.final_new	in LTR block	I7I48_02703	ucsf_hc.01_1.G217B.04676					1.0			-0.0449075594617392
I7I48_00419	I7I48_00419		JAEVHH010000001:1662402..1662579 (+)		JAEVHH010000001:1662358..1662543 (+)	C6 transcription factor	HISTO_LF.Contig359.Fgenesh_histo.207.final_new		I7I48_00419	ucsf_hc.01_1.G217B.07310					1.0	0.16257614449215776		-0.04498983897673581
I7I48_00420	I7I48_00420		JAEVHH010000001:1662402..1662579 (+)		JAEVHH010000001:1662358..1662543 (+)	hypothetical protein			I7I48_00420	ucsf_hc.01_1.G217B.07311					1.0	0.16257614449215776		-0.04498983897673581
I7I48_08262	I7I48_08262		JAEVHH010000005:144475..147980 (+)		JAEVHH010000005:144491..147964 (+)	hypothetical protein			I7I48_08262	ucsf_hc.01_1.G217B.01901					1.0	-0.02930860838294569		-0.04525205860809871
I7I48_00028	I7I48_00028	PRP18			JAEVHH010000001:342825..342960 (+)	pre-mRNA-splicing factor	HISTO_CC.Contig38.eannot.1055.final_new	in LTR block	I7I48_00028	ucsf_hc.01_1.G217B.01394					1.0			-0.045286001473549206
I7I48_07526	I7I48_07526		JAEVHH010000002:6281579..6281734 (+)		JAEVHH010000002:6281578..6281877 (+)	C-x8-C-x5-C-x3-H zinc finger protein	HISTO_DM.Contig93.Fgenesh_histo.133.final_new		I7I48_07526	ucsf_hc.01_1.G217B.02329					1.0	0.09912710982155032		-0.045350200057866774
I7I48_10658	I7I48_10658		JAEVHH010000003:265668..265981 (+)	JAEVHH010000003:265676..267153 (+)	JAEVHH010000003:265676..266017 (+)	hypothetical protein		near LTR block	I7I48_10658	ucsf_hc.01_1.G217B.04845					1.0	-0.10959670439126885	0.002537067171029084	-0.04700271366180736
I7I48_09453	I7I48_09453				JAEVHH010000005:3229509..3229676 (+)	hypothetical protein	HISTO_ZL.Contig1161c-snap.16.final_new		I7I48_09453	ucsf_hc.01_1.G217B.09468					1.0			-0.05047057837454152
I7I48_09454	I7I48_09454				JAEVHH010000005:3229509..3229676 (+)	hypothetical protein			I7I48_09454	ucsf_hc.01_1.G217B.09469					1.0			-0.05047057837454152
I7I48_11290	I7I48_11290		JAEVHH010000003:3118136..3118288 (+)		JAEVHH010000003:3124671..3126746 (+)	hypothetical protein		in LTR block	I7I48_11290	ucsf_hc.01_1.G217B.08180					1.0	-0.10875173287303272		-0.051255861145849235
I7I48_10260	I7I48_10260		JAEVHH010000006:1341232..1341443 (+)		JAEVHH010000006:1341316..1347334 (+)	hypothetical protein	HISTO_CH.Contig27.Fgenesh_histo.1.final_new	in LTR block	I7I48_10260	ucsf_hc.01_1.G217B.01413					1.0	-0.24196861383034043		-0.05142807947649395
I7I48_00463	I7I48_00463				JAEVHH010000001:1753961..1754106 (+)	integral membrane protein	HISTO_LF.Contig359.eannot.1962.final_new		I7I48_00463	ucsf_hc.01_1.G217B.07354					1.0			-0.05443291963152321
I7I48_03837	I7I48_03837				JAEVHH010000004:1883980..1884165 (+)	hypothetical protein	HISTO_LG.Contig392.Fgenesh_histo.212.final_new		I7I48_03837	ucsf_hc.01_1.G217B.07700					1.0			-0.054904678069313234
I7I48_03838	I7I48_03838				JAEVHH010000004:1883980..1884165 (+)	PQ loop repeat protein	HISTO_LG.Contig392.Fgenesh_histo.211.final_new		I7I48_03838	ucsf_hc.01_1.G217B.07699					1.0			-0.054904678069313234
I7I48_06755	I7I48_06755				JAEVHH010000002:3614714..3614879 (+)	hypothetical protein			I7I48_06755	ucsf_hc.01_1.G217B.09820					1.0			-0.05530346260629476
I7I48_10044	I7I48_10044		JAEVHH010000006:376203..377895 (+)		JAEVHH010000006:377230..379255 (+)	cap binding protein	HISTO_ZL.Contig1131.Fgenesh_histo.152.final_new	near LTR block	I7I48_10044	ucsf_hc.01_1.G217B.08557					1.0	-0.05346920009723318		-0.05624735801960938
I7I48_05146	I7I48_05146		JAEVHH010000004:5478128..5478949 (+)		JAEVHH010000004:5478127..5479138 (+)	hypothetical protein			I7I48_05146	ucsf_hc.01_1.G217B.05440					1.0	-0.030405621501562653		-0.05795399055785795
I7I48_05147	I7I48_05147		JAEVHH010000004:5478128..5478949 (+)		JAEVHH010000004:5478127..5479138 (+)	Gal4-like DNA-binding domain-containing protein	HISTO_GY.Contig460.eannot.1661.final_new		I7I48_05147	ucsf_hc.01_1.G217B.05439					1.0	-0.030405621501562653		-0.05795399055785795
I7I48_03218	I7I48_03218				JAEVHH010000004:371152..371289 (+)	hypothetical protein			I7I48_03218	ucsf_hc.01_1.G217B.01997					1.0			-0.058528231364601425
I7I48_08219	I7I48_08219				JAEVHH010000002:8119317..8120376 (+)	hypothetical protein		transposon	I7I48_08219	ucsf_hc.01_1.G217B.08537					1.0			-0.05875042936509213
I7I48_10304	I7I48_10304		JAEVHH010000006:1860839..1861022 (+)	JAEVHH010000006:1860805..1866774 (+)	JAEVHH010000006:1865957..1866609 (+)	hypothetical protein		in LTR block	I7I48_10304	ucsf_hc.01_1.G217B.01377					1.0	-0.07388964080320559	-0.07747564212572836	-0.058983310269039003
I7I48_09968	I7I48_09968		JAEVHH010000006:243439..243620 (+)		JAEVHH010000006:243447..243620 (+)	sucrose cleavage family protein	HISTO_ZL.Contig1131.Fgenesh_Aspergillus.222.final_new		I7I48_09968	ucsf_hc.01_1.G217B.08629					1.0	0.13314050365042013		-0.059240248194083245
I7I48_08694	I7I48_08694				JAEVHH010000005:1145923..1146813 (+)	hypothetical protein	HISTO_DA.Contig93.Fgenesh_Aspergillus.206.final_new		I7I48_08694	ucsf_hc.01_1.G217B.01473					1.0			-0.05987955313715555
I7I48_05911	I7I48_05911	NIT44			JAEVHH010000002:1549750..1551038 (+)	glycogenin	HISTO_ZT.Contig174.Fgenesh_histo.113.final_new		I7I48_05911	ucsf_hc.01_1.G217B.10667					1.0			-0.06047758294910588
I7I48_11532	I7I48_11532	NIT61	JAEVHH010000003:3928012..3928180 (+)		JAEVHH010000003:3928023..3928154 (+)	peptidase inhibitor I78 family protein, nitrosative stress-induced transcript	HISTO_ZZ.Contig127a.eannot.1328.final_new	near LTR block	I7I48_11532	ucsf_hc.01_1.G217B.11874					1.0	0.12156106470340114		-0.06071843997097482
I7I48_11533	I7I48_11533		JAEVHH010000003:3928012..3928180 (+)		JAEVHH010000003:3928023..3928154 (+)	hypothetical protein		near LTR block	I7I48_11533	ucsf_hc.01_1.G217B.11875					1.0	0.12156106470340114		-0.06071843997097482
I7I48_10226	I7I48_10226	UFD1			JAEVHH010000006:1137636..1138796 (+)	ubiquitin fusion degradation protein	HISTO_GX.Contig297.eannot.1507.final_new	near LTR block	I7I48_10226	ucsf_hc.01_1.G217B.05228					1.0			-0.0609417136785038
I7I48_00294	I7I48_00294		JAEVHH010000001:1274370..1274723 (+)		JAEVHH010000001:1274385..1274612 (+)	GAT domain-containing protein			I7I48_00294	ucsf_hc.01_1.G217B.00607					1.0	0.01895078417932307		-0.06128777945834725
I7I48_07686	I7I48_07686				JAEVHH010000002:6659215..6660426 (+)	diphthamide biosynthesis protein 3	HISTO_DM.Contig93.eannot.1651.final_new		I7I48_07686	ucsf_hc.01_1.G217B.02171					1.0			-0.06351173754551026
I7I48_07687	I7I48_07687				JAEVHH010000002:6659215..6660426 (+)	hypothetical protein			I7I48_07687	ucsf_hc.01_1.G217B.02170					1.0			-0.06351173754551026
I7I48_00753	I7I48_00753		JAEVHH010000001:2451547..2454612 (+)		JAEVHH010000001:2451560..2451694 (+)	hypothetical protein	HISTO_LF.Contig359.Fgenesh_histo.55.final_new		I7I48_00753	ucsf_hc.01_1.G217B.07640					1.0	-0.03812418042233621		-0.06510724976047971
I7I48_00754	I7I48_00754		JAEVHH010000001:2451547..2454612 (+)		JAEVHH010000001:2451560..2451694 (+)	G-patch domain-containing protein	HISTO_LF.Contig359.Fgenesh_histo.57.final_new		I7I48_00754	ucsf_hc.01_1.G217B.07641					1.0	-0.03812418042233621		-0.06510724976047971
I7I48_04517	I7I48_04517				JAEVHH010000004:3634576..3634742 (+)	SET domain-containing protein	HISTO_EA.Contig33.Fgenesh_Aspergillus.236.final_new		I7I48_04517	ucsf_hc.01_1.G217B.03354					1.0			-0.06610788055659293
I7I48_02586	I7I48_02586				JAEVHH010000001:7444728..7445002 (+)	hypothetical protein	HISTO_KF.Contig597.eannot.1394.final_new		I7I48_02586	ucsf_hc.01_1.G217B.06921					1.0			-0.06643998241153236
I7I48_02376	I7I48_02376	ORC4	JAEVHH010000001:6883249..6883418 (+)		JAEVHH010000001:6882900..6883406 (+)	origin recognition complex subunit	HISTO_KF.Contig601-snap.60.final_new		I7I48_02376	ucsf_hc.01_1.G217B.07120					1.0	-0.0013205566571059812		-0.06655586576961235
I7I48_11591	I7I48_11591		JAEVHH010000003:4195173..4195324 (+)		JAEVHH010000003:4195194..4195303 (+)	binuclear zinc transcription factor	HISTO_ZZ.Contig127b.fgenesh_plus.13.final_new		I7I48_11591	ucsf_hc.01_1.G217B.11931					1.0	0.17302246701312426		-0.06668824860652306
I7I48_11595	I7I48_11595		JAEVHH010000003:4195173..4195324 (+)		JAEVHH010000003:4195194..4195303 (+)	C2H2 type domain containing protein	HISTO_ZZ.Contig127b.Fgenesh_histo.118.final_new		I7I48_11595	ucsf_hc.01_1.G217B.11935					1.0	0.17302246701312426		-0.06668824860652306
I7I48_09455	I7I48_09455		JAEVHH010000005:3233848..3234007 (+)	JAEVHH010000005:3233859..3234019 (+)	JAEVHH010000005:3233855..3234008 (+)	hypothetical protein	HISTO_ZL.Contig1161c.Fgenesh_Aspergillus.102.final_new		I7I48_09455	ucsf_hc.01_1.G217B.09470					1.0	0.06947961026395409	0.021491451531381545	-0.06699721120011098
I7I48_09456	I7I48_09456		JAEVHH010000005:3233848..3234007 (+)	JAEVHH010000005:3233859..3234019 (+)	JAEVHH010000005:3233855..3234008 (+)	coatomer alpha subunit	HISTO_ZL.Contig1161c.fgenesh_plus.42.final_new		I7I48_09456	ucsf_hc.01_1.G217B.09471					1.0	0.06947961026395409	0.021491451531381545	-0.06699721120011098
I7I48_07724	I7I48_07724		JAEVHH010000002:6743940..6744077 (+)		JAEVHH010000002:6743934..6744080 (+)	mitotic control protein dis3	HISTO_DM.Contig936.Fgenesh_histo.32.final_new		I7I48_07724	ucsf_hc.01_1.G217B.02834					1.0	0.039970292643359585		-0.06737110598381443
I7I48_07725	I7I48_07725		JAEVHH010000002:6743940..6744077 (+)		JAEVHH010000002:6743934..6744080 (+)	hypothetical protein			I7I48_07725	ucsf_hc.01_1.G217B.02833					1.0	0.039970292643359585		-0.06737110598381443
I7I48_04495	I7I48_04495				JAEVHH010000004:3596015..3596183 (+)	urea transporter	HISTO_EA.Contig33.fgenesh_plus.81.final_new		I7I48_04495	ucsf_hc.01_1.G217B.03332					1.0			-0.06789777481216022
I7I48_09268	I7I48_09268		JAEVHH010000005:2821206..2821370 (+)	JAEVHH010000005:2821232..2821382 (+)	JAEVHH010000005:2821217..2821398 (+)	hypothetical protein			I7I48_09268	ucsf_hc.01_1.G217B.09283					1.0	-0.054644428998324474	-0.0855319877171823	-0.06807143727323171
I7I48_04641	I7I48_04641		JAEVHH010000004:3916010..3916194 (+)		JAEVHH010000004:3915922..3916205 (+)	hypothetical protein			I7I48_04641	ucsf_hc.01_1.G217B.03477					1.0	0.019874560226634724		-0.06915707157512403
I7I48_04636	I7I48_04636				JAEVHH010000004:3905202..3905538 (+)	iron transport multicopper oxidase FET3	HISTO_EA.Contig33.fgenesh_plus.53.final_new		I7I48_04636	ucsf_hc.01_1.G217B.03472					1.0			-0.0695111201898036
I7I48_04637	I7I48_04637	PLC1			JAEVHH010000004:3905202..3905538 (+)	non-hemolytic phospholipase C precursor, Hc yeast-phase induced, conidia-enriched transcript	HISTO_EA.Contig33.eannot.1580.final_new		I7I48_04637	ucsf_hc.01_1.G217B.03473					1.0			-0.0695111201898036
I7I48_03943	I7I48_03943				JAEVHH010000004:2294974..2295317 (+)	hypothetical protein	HISTO_BP.Contig457.Fgenesh_histo.32.final_new		I7I48_03943	ucsf_hc.01_1.G217B.00811					1.0			-0.06972876904229822
I7I48_03944	I7I48_03944	CDC26			JAEVHH010000004:2294974..2295317 (+)	APC_CDC26 superfamily domain-containing protein	HISTO_BP.Contig457.Fgenesh_histo.33.final_new		I7I48_03944	ucsf_hc.01_1.G217B.00812					1.0			-0.06972876904229822
I7I48_03757	I7I48_03757				JAEVHH010000004:1701451..1701601 (+)	hypothetical protein	HISTO_LG.Contig392.eannot.1655.final_new		I7I48_03757	ucsf_hc.01_1.G217B.07780					1.0			-0.07223857671569936
I7I48_03758	I7I48_03758				JAEVHH010000004:1701451..1701601 (+)	SRR1 superfamily domain-containing protein	HISTO_LG.Contig392.Fgenesh_histo.123.final_new		I7I48_03758	ucsf_hc.01_1.G217B.07779					1.0			-0.07223857671569936
I7I48_01223	I7I48_01223		JAEVHH010000001:3922883..3923768 (+)		JAEVHH010000001:3922259..3923040 (+)	FAD binding domain-containing protein	HISTO_AL.Contig317.Fgenesh_histo.90.final_new		I7I48_01223	ucsf_hc.01_1.G217B.00183					1.0	0.051504263350871604		-0.07323740858042382
I7I48_01224	I7I48_01224		JAEVHH010000001:3922883..3923768 (+)		JAEVHH010000001:3922259..3923040 (+)	hypothetical protein	HISTO_AL.Contig317.Fgenesh_histo.148.final_new		I7I48_01224	ucsf_hc.01_1.G217B.00182					1.0	0.051504263350871604		-0.07323740858042382
I7I48_09061	I7I48_09061		JAEVHH010000005:2078648..2078834 (+)	JAEVHH010000005:2078135..2079567 (+)	JAEVHH010000005:2079422..2079586 (+)	hypothetical protein			I7I48_09061	ucsf_hc.01_1.G217B.04097					1.0	0.066219114448405	0.007033075927331952	-0.07394667427681513
I7I48_12024	I7I48_12024			JAEVHH010000003:5534029..5534361 (+)	JAEVHH010000003:5533571..5534341 (+)	hypothetical protein	HISTO_DU.Contig190-snap.33.final_new		I7I48_12024	ucsf_hc.01_1.G217B.03042					1.0		-0.1754458864596846	-0.0750097691573851
I7I48_12028	I7I48_12028			JAEVHH010000003:5534029..5534361 (+)	JAEVHH010000003:5533571..5534341 (+)	phenylacetate 2-hydroxylase	HISTO_DU.Contig190.Fgenesh_histo.64.final_new		I7I48_12028	ucsf_hc.01_1.G217B.03046					1.0		-0.1754458864596846	-0.0750097691573851
I7I48_01677	I7I48_01677				JAEVHH010000001:5024873..5025027 (+)	hypothetical protein			I7I48_01677	ucsf_hc.01_1.G217B.09013					1.0			-0.07674716207137491
I7I48_10107	I7I48_10107			JAEVHH010000006:866867..867020 (+)	JAEVHH010000006:866889..867534 (+)	serine/arginine repetitive matrix protein, ER lumen protein retaining receptor	HISTO_GX.Contig297-snap.80.final_new	near LTR block	I7I48_10107	ucsf_hc.01_1.G217B.05348					1.0		-0.2658860021263915	-0.07679964593519058
I7I48_04231	I7I48_04231				JAEVHH010000004:2949951..2950425 (+)	5-methylthioadenosine/S-adenosylhomocysteine deaminase n1	HISTO_BP.Contig459.Fgenesh_histo.192.final_new	near LTR block	I7I48_04231	ucsf_hc.01_1.G217B.01099					1.0			-0.08271794886634615
I7I48_03483	I7I48_03483				JAEVHH010000004:1108435..1108584 (+)	hypothetical protein	HISTO_DY.Contig31.Fgenesh_histo.97.final_new	near LTR block	I7I48_03483	ucsf_hc.01_1.G217B.03205					1.0			-0.08337645457435082
I7I48_04041	I7I48_04041				JAEVHH010000004:2522097..2522290 (+)	OTU-like cysteine protease family protein	HISTO_BP.Contig457.Fgenesh_Aspergillus.169.final_new		I7I48_04041	ucsf_hc.01_1.G217B.00908					1.0			-0.08679490622774465
I7I48_04042	I7I48_04042				JAEVHH010000004:2522097..2522290 (+)	D-amino acid oxidase	HISTO_BP.Contig457.Fgenesh_Aspergillus.171.final_new		I7I48_04042	ucsf_hc.01_1.G217B.00909					1.0			-0.08679490622774465
I7I48_03339	I7I48_03339		JAEVHH010000004:727535..727711 (+)	JAEVHH010000004:727539..727725 (+)	JAEVHH010000004:727545..727700 (+)	serine/threonine-protein kinase	HISTO_DF.Contig537.Fgenesh_histo.108.final_new		I7I48_03339	ucsf_hc.01_1.G217B.02116	Ryp1_ChIP				1.0	0.026679968168533186	0.007018908243910493	-0.08806867179554083
I7I48_10257	I7I48_10257		JAEVHH010000006:1264250..1264459 (+)		JAEVHH010000006:1262646..1264467 (+)	hypothetical protein		in LTR block	I7I48_10257	ucsf_hc.01_1.G217B.01424					1.0	-0.13489203726739557		-0.08811375963717313
I7I48_06266	I7I48_06266		JAEVHH010000002:2383469..2390174 (+)		JAEVHH010000002:2388568..2389099 (+)	class I alpha-mannosidase 1A	HISTO_ZT.Contig1089.Fgenesh_Neurospora.45.final_new		I7I48_06266	ucsf_hc.01_1.G217B.10165					1.0	-0.14481599267600662		-0.08847163717745506
I7I48_06267	I7I48_06267		JAEVHH010000002:2383469..2390174 (+)		JAEVHH010000002:2388568..2389099 (+)	hypothetical protein	HISTO_ZT.Contig1089.Fgenesh_histo.63.final_new		I7I48_06267	ucsf_hc.01_1.G217B.10164					1.0	-0.14481599267600662		-0.08847163717745506
I7I48_01525	I7I48_01525	UGM1			JAEVHH010000001:4603816..4605972 (+)	UDP-galactopyranose mutase	HISTO_ZL.Contig1158.eannot.1405.final_new	near LTR block	I7I48_01525	ucsf_hc.01_1.G217B.09164					1.0			-0.09033184792133106
I7I48_11726	I7I48_11726	MST2	JAEVHH010000003:4566191..4566331 (+)		JAEVHH010000003:4566187..4566338 (+)	N-acetyltransferase			I7I48_11726	ucsf_hc.01_1.G217B.12065					1.0	0.07635963196254464		-0.09038766384736271
I7I48_11727	I7I48_11727		JAEVHH010000003:4566191..4566331 (+)		JAEVHH010000003:4566187..4566338 (+)	DlpA domain-containing protein	HISTO_ZZ.Contig127c.eannot.1532.final_new		I7I48_11727	ucsf_hc.01_1.G217B.12066					1.0	0.07635963196254464		-0.09038766384736271
I7I48_02146	I7I48_02146		JAEVHH010000001:6195466..6195643 (+)	JAEVHH010000001:6196424..6196573 (+)	JAEVHH010000001:6196425..6196582 (+)	hypothetical protein		near LTR block	I7I48_02146	ucsf_hc.01_1.G217B.08295					1.0	0.08978945246408425	-0.12077072503162667	-0.09081282727182537
I7I48_02149	I7I48_02149		JAEVHH010000001:6195466..6195643 (+)	JAEVHH010000001:6196424..6196573 (+)	JAEVHH010000001:6196425..6196582 (+)	N2,N2-dimethylguanosine tRNA methyltransferase, putative	HISTO_ZE.Contig158.eannot.1362.final_new		I7I48_02149	ucsf_hc.01_1.G217B.08292					1.0	0.08978945246408425	-0.12077072503162667	-0.09081282727182537
I7I48_01397	I7I48_01397				JAEVHH010000001:4304417..4304550 (+)	hypothetical protein			I7I48_01397	ucsf_hc.01_1.G217B.10017					1.0			-0.09143081046952233
I7I48_01398	I7I48_01398				JAEVHH010000001:4304417..4304550 (+)	hypothetical protein			I7I48_01398	ucsf_hc.01_1.G217B.10016					1.0			-0.09143081046952233
I7I48_06704	I7I48_06704	RAC1	JAEVHH010000002:3388516..3388693 (+)	JAEVHH010000002:3388529..3388713 (+)	JAEVHH010000002:3388481..3388687 (+)	small GTPase RHO1	HISTO_ZT.Contig1141.eannot.1162.final_new	near LTR block	I7I48_06704	ucsf_hc.01_1.G217B.10489					1.0	0.017698088928490757	-0.08592483506843385	-0.09316403001385204
I7I48_03635	I7I48_03635	ERG7	JAEVHH010000004:1433317..1433572 (+)		JAEVHH010000004:1432662..1432791 (+)	oxidosqualene:lanosterol cyclase	HISTO_LG.Contig392.eannot.1757.final_new		I7I48_03635	ucsf_hc.01_1.G217B.07900					1.0	0.03745913830307622		-0.09488443968005124
I7I48_01904	I7I48_01904			JAEVHH010000001:5601621..5601729 (+)	JAEVHH010000001:5601623..5601749 (+)	N-acetylglucosamine-6-phosphate deacetylase	HISTO_ZL.Contig1131.Fgenesh_histo.94.final_new		I7I48_01904	ucsf_hc.01_1.G217B.08788					1.0		-0.12313858507754116	-0.09511478457290883
I7I48_10143	I7I48_10143	PMP47	JAEVHH010000006:942388..942555 (+)		JAEVHH010000006:942383..942547 (+)	peroxisomal membrane protein PMP47A	HISTO_GX.Contig297.eannot.1494.final_new	near LTR block	I7I48_10143	ucsf_hc.01_1.G217B.05312					1.0	-0.007502715390891229		-0.09520559766614167
I7I48_06337	I7I48_06337		JAEVHH010000002:2554551..2554768 (+)	JAEVHH010000002:2554498..2554805 (+)	JAEVHH010000002:2554506..2554806 (+)	hypothetical protein		near LTR block	I7I48_06337	ucsf_hc.01_1.G217B.10094					1.0	-0.0954793226703737	-0.0076263256159418424	-0.09608514184346419
I7I48_06338	I7I48_06338		JAEVHH010000002:2554551..2554768 (+)	JAEVHH010000002:2554498..2554805 (+)	JAEVHH010000002:2554506..2554806 (+)	hypothetical protein	HISTO_ZT.Contig1089.Fgenesh_Aspergillus.127.final_new	transposon	I7I48_06338	ucsf_hc.01_1.G217B.10093					1.0	-0.0954793226703737	-0.0076263256159418424	-0.09608514184346419
I7I48_11519	I7I48_11519		JAEVHH010000003:3893153..3894858 (+)		JAEVHH010000003:3893144..3894864 (+)	hypothetical protein	HISTO_ZZ.Contig127a-snap.94.final_new		I7I48_11519	ucsf_hc.01_1.G217B.11861					1.0	-0.07959212449228785		-0.09635153732480264
I7I48_09909	I7I48_09909			JAEVHH010000006:89099..91184 (+)	JAEVHH010000006:87554..89465 (+)	no significant blast hit	HISTO_LJ.Contig29.Fgenesh_histo.2.final_new	in LTR block	I7I48_09909	ucsf_hc.01_1.G217B.08023					1.0		-0.16551711475631561	-0.09765173427779351
I7I48_09904	I7I48_09904		JAEVHH010000006:37093..37497 (+)		JAEVHH010000006:37056..37236 (+)	hypothetical protein		in LTR block	I7I48_09904	ucsf_hc.01_1.G217B.08018					1.0	-0.17610667763717722		-0.09939128284905825
I7I48_02813	I7I48_02813				JAEVHH010000007:556802..556977 (+)	hypothetical protein		near LTR block	I7I48_02813	ucsf_hc.01_1.G217B.11103					1.0			-0.10022345550077844
I7I48_02814	I7I48_02814	NTA1			JAEVHH010000007:556802..556977 (+)	hydrolase, N-terminal amidase	HISTO_ZU.Contig65.genewise.141.final_new	near LTR block	I7I48_02814	ucsf_hc.01_1.G217B.11104					1.0			-0.10022345550077844
I7I48_03447	I7I48_03447	TLG1	JAEVHH010000004:1007500..1007668 (+)		JAEVHH010000004:1007517..1007667 (+)	SNARE domain-containing protein	HISTO_DY.Contig31.eannot.1375.final_new		I7I48_03447	ucsf_hc.01_1.G217B.03240					1.0	0.12967105499334106		-0.10029515115498658
I7I48_03212	I7I48_03212				JAEVHH010000004:358264..358411 (+)	hypothetical protein	HISTO_DF.Contig537.eannot.1384.final_new		I7I48_03212	ucsf_hc.01_1.G217B.01991					1.0			-0.10143162611533194
I7I48_05940	I7I48_05940				JAEVHH010000002:1627523..1628361 (+)	hypothetical protein			I7I48_05940	ucsf_hc.01_1.G217B.10639					1.0			-0.10203253504240373
I7I48_01280	I7I48_01280	PSP			JAEVHH010000001:4028074..4028249 (+)	parasitic phase-specific protein PSP-1	HISTO_AL.Contig317.Fgenesh_Neurospora.66.final_new	near LTR block	I7I48_01280	ucsf_hc.01_1.G217B.00126					1.0			-0.10516844166092679
I7I48_11051	I7I48_11051		JAEVHH010000003:1283252..1285638 (+)		JAEVHH010000003:1285505..1285640 (+)	hypothetical protein			I7I48_11051	ucsf_hc.01_1.G217B.04686					1.0	0.007961450004189076		-0.10563426324672684
I7I48_11056	I7I48_11056		JAEVHH010000003:1283252..1285638 (+)		JAEVHH010000003:1285505..1285640 (+)	hypothetical protein			I7I48_11056	ucsf_hc.01_1.G217B.04744					1.0	0.007961450004189076		-0.10563426324672684
I7I48_00010	I7I48_00010		JAEVHH010000001:117699..117926 (+)	JAEVHH010000001:117168..117926 (+)	JAEVHH010000001:117176..117935 (+)	hypothetical protein		transposon	I7I48_00010	ucsf_hc.01_1.G217B.01430					1.0	-0.28134044449642676	-0.14776869312640523	-0.10664216589461183
I7I48_02554	I7I48_02554		JAEVHH010000001:7366640..7366794 (+)		JAEVHH010000001:7366665..7366777 (+)	hypothetical protein	HISTO_KF.Contig597.Fgenesh_histo.56.final_new		I7I48_02554	ucsf_hc.01_1.G217B.06890					1.0	0.017803893838169306		-0.10890170013287274
I7I48_06857	I7I48_06857		JAEVHH010000002:3968911..3969219 (+)	JAEVHH010000002:3968899..3969232 (+)	JAEVHH010000002:3968899..3972456 (+)	hypothetical protein	HISTO_ZA.Contig209.eannot.1030.final_new	transposon	I7I48_06857	ucsf_hc.01_1.G217B.08159					1.0	-0.21935097432923814	-0.2021153963661274	-0.10966943121184945
I7I48_00095	I7I48_00095				JAEVHH010000001:863127..863304 (+)	DUF2293 superfamily domain-containing protein	HISTO_AZ.Contig47.eannot.1676.final_new	near LTR block	I7I48_00095	ucsf_hc.01_1.G217B.00409					1.0			-0.11012803982791272
I7I48_08903	I7I48_08903		JAEVHH010000005:1722672..1723097 (+)	JAEVHH010000005:1722661..1723269 (+)	JAEVHH010000005:1722641..1723128 (+)	possible Pol-or gag-like protein	HISTO_FE.Contig19.Fgenesh_histo.263.final_new	transposon	I7I48_08903	ucsf_hc.01_1.G217B.03939					1.0	-0.07047669564263329	-0.05082218734159881	-0.11040070560344634
I7I48_08904	I7I48_08904	RPL12	JAEVHH010000005:1722672..1723097 (+)	JAEVHH010000005:1722661..1723269 (+)	JAEVHH010000005:1722641..1723128 (+)	60S ribosomal protein L12	HISTO_FE.Contig19.eannot.1777.final_new	near LTR block	I7I48_08904	ucsf_hc.01_1.G217B.03940					1.0	-0.07047669564263329	-0.05082218734159881	-0.11040070560344634
I7I48_00691	I7I48_00691				JAEVHH010000001:2278399..2278677 (+)	polyamine transporter 1	HISTO_LF.Contig359.Fgenesh_histo.119.final_new		I7I48_00691	ucsf_hc.01_1.G217B.07579					1.0			-0.1108083406552822
I7I48_10021	I7I48_10021		JAEVHH010000006:335796..337764 (+)	JAEVHH010000006:335805..337772 (+)	JAEVHH010000006:337579..337770 (+)	xanthine dehydrogenase	HISTO_ZL.Contig1131.Fgenesh_Aspergillus.174.final_new		I7I48_10021	ucsf_hc.01_1.G217B.08580	Ryp1_ChIP		Ryp3_ChIP		1.0	-0.0026125703660896393	-0.03282179165318801	-0.11485312946130415
I7I48_10023	I7I48_10023		JAEVHH010000006:335796..337764 (+)	JAEVHH010000006:335805..337772 (+)	JAEVHH010000006:337579..337770 (+)	hypothetical protein		near LTR block	I7I48_10023	ucsf_hc.01_1.G217B.08578					1.0	-0.0026125703660896393	-0.03282179165318801	-0.11485312946130415
I7I48_06381	I7I48_06381				JAEVHH010000002:2670687..2670839 (+)	hypothetical protein	HISTO_ZT.Contig1129.Fgenesh_histo.13.final_new		I7I48_06381	ucsf_hc.01_1.G217B.10444					1.0			-0.11542420899953178
I7I48_02244	I7I48_02244		JAEVHH010000001:6407515..6408856 (+)		JAEVHH010000001:6408694..6408860 (+)	GTP binding protein	HISTO_ZE.Contig149.Fgenesh_histo.43.final_new	near LTR block	I7I48_02244	ucsf_hc.01_1.G217B.08197	Ryp1_ChIP				1.0	0.03426913900917339		-0.11820720970165707
I7I48_04934	I7I48_04934		JAEVHH010000004:5050249..5050409 (+)		JAEVHH010000004:5050238..5050417 (+)	hypothetical protein	HISTO_GY.Contig460.Fgenesh_histo.163.final_new		I7I48_04934	ucsf_hc.01_1.G217B.05650					1.0	0.016728299955343584		-0.11844327767450541
I7I48_03174	I7I48_03174		JAEVHH010000004:167258..167612 (+)	JAEVHH010000004:167245..167631 (+)	JAEVHH010000004:167209..167624 (+)	hypothetical protein	HISTO_GF.Contig87.Fgenesh_Aspergillus.13.final_new	transposon	I7I48_03174	ucsf_hc.01_1.G217B.04430					1.0	-0.16042356329041862	-0.11470719910618529	-0.12394106331228052
I7I48_11063	I7I48_11063				JAEVHH010000003:1295979..1296150 (+)	GYF domain-containing protein	HISTO_GL.Contig285.genewise.3.final_new		I7I48_11063	ucsf_hc.01_1.G217B.04751					1.0			-0.12421242347828032
I7I48_00727	I7I48_00727		JAEVHH010000001:2375883..2375995 (+)		JAEVHH010000001:2375865..2376018 (+)	chitinase	HISTO_LF.Contig359.Fgenesh_histo.194.final_new		I7I48_00727	ucsf_hc.01_1.G217B.07614					1.0	-0.021319599940599995		-0.1251282297997364
I7I48_09172	I7I48_09172				JAEVHH010000005:2545070..2545258 (+)	hypothetical protein	HISTO_ZL.Contig1161a.Fgenesh_Aspergillus.68.final_new	transposon	I7I48_09172	ucsf_hc.01_1.G217B.09187					1.0			-0.12656765687111401
I7I48_00898	I7I48_00898				JAEVHH010000001:2804046..2804185 (+)	hypothetical protein	HISTO_GI.Contig382.Fgenesh_Aspergillus.95.final_new		I7I48_00898	ucsf_hc.01_1.G217B.04581					1.0			-0.12804351722159124
I7I48_05168	I7I48_05168			JAEVHH010000004:5531584..5531714 (+)	JAEVHH010000004:5531575..5531737 (+)	hypothetical protein			I7I48_05168	ucsf_hc.01_1.G217B.05419					1.0		-0.2776109204051241	-0.12931405334473536
I7I48_05169	I7I48_05169	UGA1		JAEVHH010000004:5531584..5531714 (+)	JAEVHH010000004:5531575..5531737 (+)	4-aminobutyrate aminotransferase	HISTO_GY.Contig460.Fgenesh_histo.220.final_new		I7I48_05169	ucsf_hc.01_1.G217B.05418					1.0		-0.2776109204051241	-0.12931405334473536
I7I48_03140	I7I48_03140		JAEVHH010000007:1482993..1484586 (+)	JAEVHH010000007:1485718..1485875 (+)	JAEVHH010000007:1484420..1485891 (+)	hypothetical protein	HISTO_ZU.Contig65.Fgenesh_Aspergillus.98.final_new	in LTR block	I7I48_03140	ucsf_hc.01_1.G217B.11428					1.0	-0.10358517875850223	-0.3878155846653609	-0.12965767382291735
I7I48_03561	I7I48_03561				JAEVHH010000004:1303717..1303889 (+)	hypothetical protein	HISTO_LG.Contig392.Fgenesh_Aspergillus.120.final_new		I7I48_03561	ucsf_hc.01_1.G217B.07974					1.0			-0.1303755255181184
I7I48_08471	I7I48_08471		JAEVHH010000005:616259..616433 (+)		JAEVHH010000005:616235..616456 (+)	hypothetical protein		near LTR block	I7I48_08471	ucsf_hc.01_1.G217B.01694					1.0	0.035247401606496476		-0.13171345676114118
I7I48_08473	I7I48_08473		JAEVHH010000005:616259..616433 (+)		JAEVHH010000005:616235..616456 (+)	UPF0121 superfamily domain-containing protein	HISTO_DA.Contig93.Fgenesh_histo.363.final_new	near LTR block	I7I48_08473	ucsf_hc.01_1.G217B.01692					1.0	0.035247401606496476		-0.13171345676114118
I7I48_07728	I7I48_07728				JAEVHH010000002:6752296..6752498 (+)	GPI anchored protein	HISTO_DM.Contig936.Fgenesh_histo.29.final_new		I7I48_07728	ucsf_hc.01_1.G217B.02830					1.0			-0.13349798064707122
I7I48_00871	I7I48_00871				JAEVHH010000001:2752732..2752847 (+)	peroxisomal targeting signal-1 receptor			I7I48_00871	ucsf_hc.01_1.G217B.04555					1.0			-0.1344322813600355
I7I48_00827	I7I48_00827		JAEVHH010000001:2646886..2647040 (+)	JAEVHH010000001:2645874..2647040 (+)	JAEVHH010000001:2646882..2647041 (+)	PWWP domain-containing protein	HISTO_GI.Contig363.Fgenesh_histo.75.final_new	near LTR block	I7I48_00827	ucsf_hc.01_1.G217B.04478					1.0	0.07972492590909391	0.05719166161341329	-0.13626754456948423
I7I48_07305	I7I48_07305	NTG1			JAEVHH010000002:5787126..5787304 (+)	DNA base excision repair N-glycosylase 1, mitochondrial precursor	HISTO_HS.Contig68.eannot.2166.final_new	near LTR block	I7I48_07305	ucsf_hc.01_1.G217B.05871					1.0			-0.13736022302968104
I7I48_04893	I7I48_04893		JAEVHH010000004:4863650..4864854 (+)	JAEVHH010000004:4863595..4863753 (+)	JAEVHH010000004:4863643..4864866 (+)	CHROMO superfamily domain-containing protein	HISTO_GP.Contig38.eannot.1016.final_new	transposon	I7I48_04893	ucsf_hc.01_1.G217B.05176					1.0	-0.1985181657991602	-0.18479058638208012	-0.14049048454766552
I7I48_03992	I7I48_03992			JAEVHH010000004:2407473..2407617 (+)	JAEVHH010000004:2407466..2407639 (+)	hypothetical protein			I7I48_03992	ucsf_hc.01_1.G217B.00860					1.0		-0.21848752212036293	-0.14312173966380215
I7I48_11029	I7I48_11029		JAEVHH010000003:1232702..1234779 (+)		JAEVHH010000003:1234646..1234792 (+)	hypothetical protein	HISTO_GL.Contig233.Fgenesh_histo.16.final_new		I7I48_11029	ucsf_hc.01_1.G217B.04737					1.0	-0.0161053748911207		-0.14497176754510865
I7I48_12234	I7I48_12234		JAEVHH010000003:6239324..6243573 (+)	JAEVHH010000003:6237787..6238829 (+)	JAEVHH010000003:6238650..6238818 (+)	hypothetical protein		near LTR block	I7I48_12234	ucsf_hc.01_1.G217B.04325					1.0	0.007952252233083601	-0.00819148311272442	-0.14956146419553476
I7I48_12237	I7I48_12237	ACP1	JAEVHH010000003:6239324..6243573 (+)	JAEVHH010000003:6237787..6238829 (+)	JAEVHH010000003:6238650..6238818 (+)	GPR/FUN34 family protein	HISTO_FX.Contig167.eannot.1274.final_new	near LTR block	I7I48_12237	ucsf_hc.01_1.G217B.04322					1.0	0.007952252233083601	-0.00819148311272442	-0.14956146419553476
I7I48_01676	I7I48_01676		JAEVHH010000001:5023335..5023486 (+)		JAEVHH010000001:5023332..5023462 (+)	26S proteasome non-ATPase regulatory subunit 10	HISTO_ZL.Contig1131.Fgenesh_Aspergillus.85.final_new		I7I48_01676	ucsf_hc.01_1.G217B.09015					1.0	0.015702417464063284		-0.15110410956585565
I7I48_08026	I7I48_08026		JAEVHH010000002:7445548..7447979 (+)		JAEVHH010000002:7445515..7445799 (+)	hypothetical protein		near LTR block	I7I48_08026	ucsf_hc.01_1.G217B.02534					1.0	-0.16547445327366003		-0.15906464383261076
I7I48_11283	I7I48_11283	DHH1			JAEVHH010000003:3067684..3067804 (+)	ATP-dependent RNA helicase DHH1	HISTO_ZE.Contig149.fgenesh_plus.24.final_new	in LTR block	I7I48_11283	ucsf_hc.01_1.G217B.08173					1.0			-0.16079079171176658
I7I48_09024	I7I48_09024	PGP1			JAEVHH010000005:2000740..2000880 (+)	glycoprotease	HISTO_FE.Contig19.Fgenesh_histo.304.final_new		I7I48_09024	ucsf_hc.01_1.G217B.04060					1.0			-0.16537882003913673
I7I48_06884	I7I48_06884		JAEVHH010000002:4315288..4315664 (+)	JAEVHH010000002:4315282..4315683 (+)	JAEVHH010000002:4315302..4315672 (+)	50S ribosomal protein L3	HISTO_KH.Contig41.eannot.1034.final_new	in LTR block	I7I48_06884	ucsf_hc.01_1.G217B.07199					1.0	-0.21502779967223234	-0.1671796014697387	-0.16671879448268734
I7I48_03553	I7I48_03553	TAF11			JAEVHH010000004:1282297..1282477 (+)	transcription factor TFIID complex subunit Taf11	HISTO_LG.Contig392.eannot.1762.final_new		I7I48_03553	ucsf_hc.01_1.G217B.07982					1.0			-0.17293895440118567
I7I48_10006	I7I48_10006				JAEVHH010000006:305685..305930 (+)	S-adenosylmethionine-dependent methyltransferase	HISTO_ZL.Contig1131.Fgenesh_histo.219.final_new		I7I48_10006	ucsf_hc.01_1.G217B.08595					1.0			-0.17586002263697648
I7I48_07710	I7I48_07710				JAEVHH010000002:6714927..6715426 (+)	alkaline ceramidase	HISTO_DM.Contig936.Fgenesh_histo.43.final_new		I7I48_07710	ucsf_hc.01_1.G217B.02848					1.0			-0.17590952990481523
I7I48_10582	I7I48_10582		JAEVHH010000006:3117629..3121383 (+)	JAEVHH010000006:3120988..3121765 (+)	JAEVHH010000006:3120995..3121599 (+)	hypothetical protein		in LTR block	I7I48_10582	ucsf_hc.01_1.G217B.04202					1.0	-0.14842938197870653	-0.12127326566305342	-0.17715999197713336
I7I48_12011	I7I48_12011				JAEVHH010000003:5504732..5504893 (+)	small nuclear ribonucleoprotein Lsm8	HISTO_DU.Contig190.fgenesh_plus.6.final_new		I7I48_12011	ucsf_hc.01_1.G217B.03029					1.0			-0.17910259736619372
I7I48_12012	I7I48_12012				JAEVHH010000003:5504732..5504893 (+)	hypothetical protein	HISTO_DU.Contig190.Fgenesh_histo.25.final_new		I7I48_12012	ucsf_hc.01_1.G217B.03030					1.0			-0.17910259736619372
I7I48_11927	I7I48_11927		JAEVHH010000003:5289210..5289517 (+)	JAEVHH010000003:5289177..5289580 (+)	JAEVHH010000003:5289174..5289577 (+)	hypothetical protein	HISTO_DU.Contig204.Fgenesh_Neurospora.16.final_new	in LTR block	I7I48_11927	ucsf_hc.01_1.G217B.03142					1.0	-0.22958182119400808	-0.17939243054567663	-0.1809301481654694
I7I48_08874	I7I48_08874		JAEVHH010000005:1660571..1663157 (+)		JAEVHH010000005:1662993..1663161 (+)	hypothetical protein	HISTO_FE.Contig19.Fgenesh_histo.272.final_new		I7I48_08874	ucsf_hc.01_1.G217B.03910					1.0	0.04288399381680153		-0.18112960352047236
I7I48_11142	I7I48_11142				JAEVHH010000003:1501881..1502023 (+)	abhydrolase domain-containing protein	HISTO_ZL.Contig1161e.fgenesh_plus.6.final_new	near LTR block	I7I48_11142	ucsf_hc.01_1.G217B.09845					1.0			-0.1865884050132244
I7I48_05978	I7I48_05978		JAEVHH010000002:1714555..1714701 (+)		JAEVHH010000002:1714526..1714700 (+)	dioxygenase	HISTO_ZT.Contig174.eannot.1414.final_new	near LTR block	I7I48_05978	ucsf_hc.01_1.G217B.10600					1.0	-0.08079190649388956		-0.19279220322263194
I7I48_00054	I7I48_00054		JAEVHH010000001:526973..527126 (+)		JAEVHH010000001:526983..527117 (+)	hypothetical protein		in LTR block	I7I48_00054	ucsf_hc.01_1.G217B.08034					1.0	-0.06821658240582082		-0.19358754944045847
I7I48_01085	I7I48_01085		JAEVHH010000001:3411227..3412003 (+)	JAEVHH010000001:3411206..3412104 (+)	JAEVHH010000001:3411220..3412053 (+)	hypothetical protein		transposon	I7I48_01085	ucsf_hc.01_1.G217B.00320					1.0	-0.24652920803844552	-0.1324721776510249	-0.21773857118001488
I7I48_12308	I7I48_12308		JAEVHH010000003:6382820..6383179 (+)	JAEVHH010000003:6382827..6383246 (+)	JAEVHH010000003:6382819..6383252 (+)	translin-associated protein X	HISTO_FX.Contig167.eannot.1304.final_new	near LTR block	I7I48_12308	ucsf_hc.01_1.G217B.04251					1.0	-0.3846813268290629	-0.1596703924478021	-0.23925878903532766
I7I48_12311	I7I48_12311		JAEVHH010000003:6382820..6383179 (+)	JAEVHH010000003:6382827..6383246 (+)	JAEVHH010000003:6382819..6383252 (+)	GPI mannosyltransferase	HISTO_FX.Contig167.fgenesh_plus.13.final_new	near LTR block	I7I48_12311	ucsf_hc.01_1.G217B.04248					1.0	-0.3846813268290629	-0.1596703924478021	-0.23925878903532766
I7I48_09574	I7I48_09574		JAEVHH010000005:3518966..3519150 (+)	JAEVHH010000005:3518935..3519182 (+)	JAEVHH010000005:3518886..3519186 (+)	DUF3328 superfamily domain-containing protein	HISTO_ZL.Contig1161c.Fgenesh_histo.82.final_new		I7I48_09574	ucsf_hc.01_1.G217B.09589					1.0	-0.17137162803945938	-0.2243217415212526	-0.24421959241092947
I7I48_09575	I7I48_09575		JAEVHH010000005:3518966..3519150 (+)	JAEVHH010000005:3518935..3519182 (+)	JAEVHH010000005:3518886..3519186 (+)	hypothetical protein	HISTO_ZL.Contig1161c.Fgenesh_Neurospora.18.final_new		I7I48_09575	ucsf_hc.01_1.G217B.09590					1.0	-0.17137162803945938	-0.2243217415212526	-0.24421959241092947
I7I48_07443	I7I48_07443	MET13			JAEVHH010000002:6093773..6093917 (+)	methylenetetrahydrofolate reductase	HISTO_DM.Contig93.eannot.1695.final_new	near LTR block	I7I48_07443	ucsf_hc.01_1.G217B.02411					1.0			-0.2445903545085586
I7I48_11215	I7I48_11215		JAEVHH010000003:2113145..2113313 (+)	JAEVHH010000003:2113120..2113374 (+)	JAEVHH010000003:2113113..2113350 (+)	hypothetical protein	HISTO_AS.Contig189.Fgenesh_histo.4.final_new	in LTR block	I7I48_11215	ucsf_hc.01_1.G217B.00363					1.0	-0.23757255111467207	-0.2628580084558335	-0.24995970554108507
I7I48_11217	I7I48_11217		JAEVHH010000003:2113145..2113313 (+)	JAEVHH010000003:2113120..2113374 (+)	JAEVHH010000003:2113113..2113350 (+)	cytochrome P450 monooxygenase	HISTO_AS.Contig189.Fgenesh_histo.3.final_new	in LTR block	I7I48_11217	ucsf_hc.01_1.G217B.00361					1.0	-0.23757255111467207	-0.2628580084558335	-0.24995970554108507
I7I48_11232	I7I48_11232		JAEVHH010000003:2388618..2389015 (+)	JAEVHH010000003:2388642..2389025 (+)	JAEVHH010000003:2388599..2389022 (+)	hypothetical protein		in LTR block	I7I48_11232	ucsf_hc.01_1.G217B.00347					1.0	-0.21309730019552464	-0.3241354792925464	-0.25031194354808417
I7I48_11234	I7I48_11234		JAEVHH010000003:2388618..2389015 (+)	JAEVHH010000003:2388642..2389025 (+)	JAEVHH010000003:2388599..2389022 (+)	histone H3	HISTO_AQ.Contig96.Fgenesh_histo.1.final_new	in LTR block	I7I48_11234	ucsf_hc.01_1.G217B.00345					1.0	-0.21309730019552464	-0.3241354792925464	-0.25031194354808417
I7I48_10631	I7I48_10631		JAEVHH010000003:175421..175568 (+)		JAEVHH010000003:175405..175555 (+)	no significant blast hit	HISTO_GL.Contig296.Fgenesh_histo.16.final_new	in LTR block	I7I48_10631	ucsf_hc.01_1.G217B.04818					1.0	-0.09007631021943273		-0.2561157652971773
I7I48_10632	I7I48_10632		JAEVHH010000003:175421..175568 (+)		JAEVHH010000003:175405..175555 (+)	hypothetical protein	HISTO_GL.Contig296.Fgenesh_Aspergillus.56.final_new	in LTR block	I7I48_10632	ucsf_hc.01_1.G217B.04819					1.0	-0.09007631021943273		-0.2561157652971773
I7I48_10561	I7I48_10561		JAEVHH010000006:2742131..2742751 (+)	JAEVHH010000006:2742623..2749084 (+)	JAEVHH010000006:2742144..2743605 (+)	hypothetical protein		transposon	I7I48_10561	ucsf_hc.01_1.G217B.08443					1.0	-0.18537838766704526	-0.2195169682397306	-0.2647603694740054
I7I48_06500	I7I48_06500		JAEVHH010000002:2938397..2938532 (+)		JAEVHH010000002:2938408..2938538 (+)	DUF2306 superfamily domain-containing protein	HISTO_ZT.Contig181-snap.113.final_new	near LTR block	I7I48_06500	ucsf_hc.01_1.G217B.10875					1.0	-0.08721781219448185		-0.26782911558993594
I7I48_10286	I7I48_10286		JAEVHH010000006:1577584..1584041 (+)	JAEVHH010000006:1577579..1577786 (+)	JAEVHH010000006:1577580..1577791 (+)	hypothetical protein		transposon	I7I48_10286	ucsf_hc.01_1.G217B.04223					1.0	-0.13597955345759422	-0.2774923785440749	-0.2686780814187796
I7I48_00003	I7I48_00003		JAEVHH010000001:57536..60486 (+)	JAEVHH010000001:57510..57706 (+)	JAEVHH010000001:57514..57677 (+)	histone H3	HISTO_ZB.Contig20.Fgenesh_histo.2.final_new	in LTR block	I7I48_00003	ucsf_hc.01_1.G217B.08169					1.0	-0.09951327411090885	-0.2493717346167031	-0.28911619988884923
I7I48_10075	I7I48_10075		JAEVHH010000006:689690..690174 (+)	JAEVHH010000006:689646..690191 (+)	JAEVHH010000006:689649..690187 (+)	hypothetical protein		transposon	I7I48_10075	ucsf_hc.01_1.G217B.05182					1.0	-0.27564151252034047	-0.2267912688917445	-0.29048415348280443
I7I48_10401	I7I48_10401		JAEVHH010000006:2160037..2160641 (+)	JAEVHH010000006:2160006..2160685 (+)	JAEVHH010000006:2160024..2160644 (+)	hypothetical protein		in LTR block	I7I48_10401	ucsf_hc.01_1.G217B.11620					1.0	-0.28307338817540273	-0.12853566423239238	-0.30427477704545824
I7I48_10495	I7I48_10495		JAEVHH010000006:2424889..2425356 (+)	JAEVHH010000006:2424877..2425372 (+)	JAEVHH010000006:2424890..2425363 (+)	hypothetical protein		transposon	I7I48_10495	ucsf_hc.01_1.G217B.11601					1.0	-0.2838911459191143	-0.21429779354064665	-0.3216697759574201
I7I48_12344	I7I48_12344		JAEVHH010000003:6614953..6615229 (+)	JAEVHH010000003:6614967..6615230 (+)	JAEVHH010000003:6614009..6615202 (+)	hypothetical protein	HISTO_ZQ.Contig188.Fgenesh_Neurospora.16.final_new	in LTR block	I7I48_12344	ucsf_hc.01_1.G217B.10075					1.0	-0.4852411371546409	-0.6787469493786201	-0.3383664408341142
I7I48_03149	I7I48_03149		JAEVHH010000007:1588882..1589187 (+)	JAEVHH010000007:1588763..1589217 (+)	JAEVHH010000007:1588844..1589205 (+)	hypothetical protein		transposon	I7I48_03149	ucsf_hc.01_1.G217B.03780					1.0	-0.41454983052460637	-0.3048312773975617	-0.3877640764506786
I7I48_08185	I7I48_08185		JAEVHH010000002:7911997..7912289 (+)	JAEVHH010000002:7911952..7912350 (+)	JAEVHH010000002:7911971..7912343 (+)	hypothetical protein		in LTR block	I7I48_08185	ucsf_hc.01_1.G217B.02163					1.0	-0.3313636332274361	-0.22874041893901756	-0.3903154719055213
I7I48_10270	I7I48_10270		JAEVHH010000006:1408692..1409030 (+)	JAEVHH010000006:1408595..1409097 (+)	JAEVHH010000006:1408653..1409064 (+)	hypothetical protein		in LTR block	I7I48_10270	ucsf_hc.01_1.G217B.08076					1.0	-0.39857887596191494	-0.32497867410204695	-0.4241347145657858
