# Supplementary material for: The Rpd3 histone deacetylase is a critical regulator of temperature-mediated morphogenesis and virulence in the human fungal pathogen Histoplasma
Source: PLoS Biol. 2026 Mar 17;24(3):e3003341. doi: 10.1371/journal.pbio.3003341 (PMC13132440; doi:10.1371/journal.pbio.3003341)
Supplement: S11 Table — Excel-compatible tab-delimited text conforming to JavaTreeView extended CDT format. Each row represents a protein-coding gene as given in the UNIQID column. The NAME column gives short names taken from S1 Data of [53] with additional names and corrections based on human curation. Description and HcG217B_pred (WUSTL G217B predicted gene accessions), HcG217B_rc (Edwards and colleagues G217B transcript accessions [18]), HcG217B_acc (UCSF1 gene accessions [53]), and HcG217B (Gilmore and colleagues transcript accessions [24]); and Ryp1_ChIP, Ryp2_ChIP, Ryp3_ChIP, and Ryp4_ChIP (indicating genes with promoters bound by Ryp TFs in [23]) are taken from S1 Data of [53]. Following a GWEIGHT column, included for JavaTreeView compatibility, is log2 differential ChIP enrichment for H3K9 of H3K14 acetylation for the given contrasts. (TXT) [file pbio.3003341.s018.txt]

GID	UNIQID	NAME	Description	HcG217B_pred	HcG217B_rc	HcG217B_acc	HcG217B	Ryp1_ChIP	Ryp2_ChIP	Ryp3_ChIP	Ryp4_ChIP	GWEIGHT	Avg Ent50/DMSO H3K9Ac NAAS06	H3K14Ac|rpd3/WT	H3K9Ac|rpd3/WT	H4K5Ac|rpd3/WT	37.50Ent/37.DMSO H3K14Ac	37.50Ent/RT.50Ent H3K14Ac	37.50Ent/RT.DMSO H3K14Ac	37.DMSO/RT.50Ent H3K14Ac	RT.DMSO/37.DMSO H3K14Ac	RT.50Ent/RT.DMSO H3K14Ac	37.DMSO/37.50Ent H3K9Ac	37.50Ent/RT.50Ent H3K9Ac	37.50Ent/RT.DMSO H3K9Ac	37.DMSO/RT.50Ent H3K9Ac	RT.DMSO/37.DMSO H3K9Ac	RT.50Ent/RT.DMSO H3K9Ac
I7I48_09478	I7I48_09478		hypothetical protein			I7I48_09478	ucsf_hc.01_1.G217B.09493					1	0.7364320090452879	0.2294716	0.408309131	-0.112843641	0.24334520270295368	0.028243137849859462	0.1754097660327389	-0.215102065	0.067935437	0.14716662818287946	0.517158462	-0.094861642	-0.20180121	0.42229682	0.315357252	-0.106939568
I7I48_09480	I7I48_09480		hypothetical protein	HISTO_ZL.Contig1161c-snap.30.final_new		I7I48_09480	ucsf_hc.01_1.G217B.09495					1	0.7105622855252477	0.18959782	0.373483335	-0.163783736	0.22612362212178258	0.01107639	0.16927218809574857	-0.215047232	0.056851434	0.15819579830391398	0.469367202	-0.033292889	-0.125285599	0.436074313	0.344081603	-0.09199271
I7I48_09507	I7I48_09507		hypothetical protein	HISTO_ZL.Contig1161c.Fgenesh_histo.38.final_new		I7I48_09507	ucsf_hc.01_1.G217B.09522					1	0.6665996175189911	0.21484982	0.317239704	-0.208898273	0.25631489329154455	0.010036592756996698	0.11105625285079883	-0.246278301	0.14525864	0.10101966009380213	0.331157216	0.003804431	-0.030938594	0.334961647	0.300218622	-0.034743025
I7I48_10162	I7I48_10162		hypothetical protein	HISTO_GX.Contig297.Fgenesh_histo.9.final_new	near LTR block	I7I48_10162	ucsf_hc.01_1.G217B.05293					1	0.6296094586777896	0.184528429	0.346335369	-0.018409865	0.15510670537543386	-0.029187214	0.024787502289217937	-0.18429392	0.130319203	0.053974716686347235	0.26816167	0.075639239	0.078066229	0.343800909	0.346227899	0.00242699
I7I48_10868	I7I48_10868		beta-glucosidase	HISTO_GL.Contig59.Fgenesh_histo.95.final_new		I7I48_10868	ucsf_hc.01_1.G217B.05093	Ryp1_ChIP	Ryp2_ChIP	Ryp3_ChIP		1	0.6212454613201435	0.306943627	0.346194664	0.039904109	0.270737047	0.031693146	0.094200518	-0.239043901	0.17653653	0.062507372	0.38868682	0.013807861	0.015380721	0.402494681	0.404067541	0.00157286
I7I48_06249	I7I48_06249		hypothetical protein			I7I48_06249	ucsf_hc.01_1.G217B.10182					1	0.61920946	0.293301857	0.250698265	-0.15996321	0.37801031202130675	0.10862888236909587	0.17785855233092807	-0.26938143	0.20015176	0.06922967	0.413290831	0.014363072	-0.034231978	0.427653903	0.379058853	-0.04859505
I7I48_09069	I7I48_09069		hypothetical protein			I7I48_09069	ucsf_hc.01_1.G217B.04105					1	0.6045836982856444	0.055069412	0.187811127	-0.325141854	0.2780248981742353	-0.020976199	0.10161350313508001	-0.299001098	0.176411395	0.12258970254219916	0.260507247	0.046227577	0.054075126	0.306734824	0.314582373	0.007847549
I7I48_06947	I7I48_06947		hypothetical protein	HISTO_HS.Contig68.Fgenesh_histo.53.final_new		I7I48_06947	ucsf_hc.01_1.G217B.06227					1	0.6045285094729468	0.352828852	0.21573752	-0.261714267	0.4872233229941287	0.31027435165652345	0.4804481935765466	-0.176948971	0.006775129	0.17017384192002316	0.578931181	-0.332249773	-0.393072828	0.246681408	0.185858353	-0.060823055
I7I48_06248	I7I48_06248		HMG box-containing protein			I7I48_06248	ucsf_hc.01_1.G217B.10184					1	0.5980126713760526	0.347089044	0.27096559	-0.159503873	0.4022084669498922	0.11772817049282674	0.20282288433046983	-0.284480296	0.199385583	0.085094714	0.418345807	0.005107231	-0.0438679	0.423453038	0.374477907	-0.048975131
I7I48_09433	I7I48_09433	CPS1	polysaccharide synthase Cps1	HISTO_ZL.Contig1161c.genewise.25.final_new		I7I48_09433	ucsf_hc.01_1.G217B.09448					1	0.5973119450689156	0.202207132	0.183377486	-0.194912704	0.31669869059121236	0.021246576316929333	0.119906582	-0.295452114	0.196792109	0.098660005	0.251522122	-0.012476668	0.005407234	0.239045454	0.256929356	0.017883902
I7I48_11796	I7I48_11796		HMG box transcription factor, similar to mating type protein MAT1-2, not part of the MTL, mycelia-enriched	HISTO_ZZ.Contig127c.Fgenesh_histo.55.final_new		I7I48_11796	ucsf_hc.01_1.G217B.12135					1	0.5828431923343027	0.232157353	0.302051171	-0.053809819	0.3759658356493302	0.094507922	0.1635460890809645	-0.281457914	0.212419747	0.069038167	0.459310897	-0.160130236	-0.219271678	0.299180661	0.240039219	-0.059141442
I7I48_06278	I7I48_06278		amino acid permease	HISTO_ZT.Contig1089.Fgenesh_Aspergillus.19.final_new		I7I48_06278	ucsf_hc.01_1.G217B.10153					1	0.5817397601551324	0.312528887	0.304001871	-0.150782276	0.3365273258655603	0.11867857056660001	0.19189199149843786	-0.217848755	0.144635334	0.073213421	0.387944052	-0.104860145	-0.109127197	0.283083908	0.278816855	-0.004267053
I7I48_06945	I7I48_06945		nuclear migration protein	HISTO_HS.Contig68.eannot.1985.final_new		I7I48_06945	ucsf_hc.01_1.G217B.06228					1	0.5771585189808253	0.458949059	0.393016929	0.06733432	0.31390247232211743	0.14539352166936165	0.21538932989609944	-0.168508951	0.098513142	0.069995808	0.353106828	-0.088977841	-0.067221784	0.264128988	0.285885044	0.021756057
I7I48_09377	I7I48_09377		rhodocoxin reductase	HISTO_ZL.Contig1161b.eannot.1343.final_new		I7I48_09377	ucsf_hc.01_1.G217B.09392					1	0.575823498	0.215468893	0.294389706	0.044527654	0.20089721876319372	-0.010164148	0.011453295147373938	-0.211061367	0.189443924	0.021617443009975475	0.212375175	0.130247066	0.127355046	0.342622241	0.339730222	-0.00289202
I7I48_11030	I7I48_11030	IME2	sporulation protein kinase	HISTO_GL.Contig233.fgenesh_plus.16.final_new		I7I48_11030	ucsf_hc.01_1.G217B.04738					1	0.5737820781725363	0.353896506	-0.003680785	-0.116553716	0.425421628	0.18787625906953592	0.4051344695482719	-0.237545369	0.020287159	0.21725821047873603	0.52431254	-0.303024771	-0.371162522	0.221287769	0.153150018	-0.068137751
I7I48_09508	I7I48_09508		glycine-rich RNA-binding protein	HISTO_ZL.Contig1161c.Fgenesh_Neurospora.76.final_new		I7I48_09508	ucsf_hc.01_1.G217B.09523	Ryp1_ChIP		Ryp3_ChIP		1	0.5675437583451933	0.257099869	0.151347176	-0.235078908	0.31422749642479186	-0.000520362	0.15628357386794745	-0.314747858	0.157943923	0.156803936	0.28691683	0.015293812	-0.013815679	0.302210642	0.273101151	-0.029109491
I7I48_03033	I7I48_03033		MRC1-like domain-containing protein	HISTO_ZU.Contig65.eannot.2053.final_new		I7I48_03033	ucsf_hc.01_1.G217B.11322					1	0.5636849106950986	0.040803801	0.099594587	-0.238324998	0.16507112382348482	-0.097523325	-0.051417081	-0.262594448	0.216488205	0.046106243079785995	0.266368658	0.173092983	0.183092052	0.439461641	0.44946071	0.009999069
I7I48_07830	I7I48_07830	RAL2	regulatory protein Ral2	HISTO_DM.Contig933-snap.132.final_new		I7I48_07830	ucsf_hc.01_1.G217B.02729					1	0.5628459218537185	0.236589408	0.19125447	-0.379033893	0.3540086724640416	0.10337145180792762	0.16096579302033126	-0.250637221	0.193042879	0.057594341	0.246315989	0.027251197	0.044800211	0.273567185	0.291116199	0.017549014
I7I48_05010	I7I48_05010		hypothetical protein			I7I48_05010	ucsf_hc.01_1.G217B.05576					1	0.5583065574056135	0.385083717	0.324415071	0.031772247	0.26280866752136356	0.031829224	0.10444324025826704	-0.230979443	0.158365427	0.072614016	0.276740076	0.049586496	0.008071042	0.326326572	0.284811118	-0.041515454
I7I48_01253	I7I48_01253	RPC4	DNA-directed RNA polymerase III RPC4	HISTO_AL.Contig317.Fgenesh_Neurospora.102.final_new		I7I48_01253	ucsf_hc.01_1.G217B.00153					1	0.555214653	0.197863331	0.155616897	-0.477852453	0.4450701716140359	0.10873085706019875	0.2584441193233273	-0.336339315	0.186626052	0.14971326226312853	0.331950628	0.113635693	0.047443897	0.44558632	0.379394524	-0.066191796
I7I48_03775	I7I48_03775		hypothetical protein			I7I48_03775	ucsf_hc.01_1.G217B.07762					1	0.5550746510017044	0.319469373	0.308585121	-0.13846034	0.44515206538309876	0.097881278	0.21211315891312896	-0.347270787	0.233038906	0.11423188082433786	0.319002281	-0.074696819	-0.037148871	0.244305462	0.28185341	0.037547948
I7I48_10815	I7I48_10815	YAP1	bZIP transcription factor	HISTO_GL.Contig296.Fgenesh_histo.128.final_new	near LTR block	I7I48_10815	ucsf_hc.01_1.G217B.05002					1	0.5543693648487225	0.575981648	0.229438337	-0.222412508	0.4576253987399186	0.085759971	0.21945601044200477	-0.371865427	0.238169388	0.13369603898522145	0.463435958	-0.213144299	-0.204652394	0.250291659	0.258783564	0.008491905
I7I48_04653	I7I48_04653		ABC transporter	HISTO_EA.Contig33-snap.100.final_new		I7I48_04653	ucsf_hc.01_1.G217B.03489					1	0.554031462	0.282681617	0.298173456	-0.060228132	0.2939794817005963	0.12112365400380495	0.17908097939198273	-0.172855828	0.114898502	0.057957325	0.362583919	-0.092624771	-0.084163814	0.269959148	0.278420105	0.008460957
I7I48_00847	I7I48_00847		hypothetical protein	HISTO_GI.Contig363.Fgenesh_Neurospora.32.final_new		I7I48_00847	ucsf_hc.01_1.G217B.04498					1	0.5507587094997572	0.102783777	0.257471956	-0.189334217	0.45320555607544066	0.038363669600000816	0.20122169058467612	-0.414841886	0.251983865	0.1628580209846753	0.446997114	0.029399412	-0.017168321	0.476396525	0.429828793	-0.046567732
I7I48_09525	I7I48_09525		hypothetical protein			I7I48_09525	ucsf_hc.01_1.G217B.09540					1	0.546772526	-0.049339382	-0.117438908	-0.84178133	0.32744340570530966	0.031121506	0.083346372	-0.296321899	0.244097034	0.052224866	0.200702622	-0.023595134	0.025194682	0.177107488	0.225897305	0.048789816
I7I48_11892	I7I48_11892		hypothetical protein	HISTO_ZZ.Contig127c.Fgenesh_histo.4.final_new	near LTR block	I7I48_11892	ucsf_hc.01_1.G217B.12230	Ryp1_ChIP				1	0.5443831194623581	0.051114747	0.050484938	-0.547912972	0.24834775107569274	0.020441121	0.12254644675184374	-0.22790663	0.125801304	0.10210532543632948	0.191130035	0.010430527	0.015628805	0.201560561	0.20675884	0.005198278
I7I48_09705	I7I48_09705		mannosyl-oligosaccharide 1,2-alpha-mannosidase	HISTO_ZL.Contig1161d.Fgenesh_histo.36.final_new	near LTR block	I7I48_09705	ucsf_hc.01_1.G217B.09720	Ryp1_ChIP				1	0.5442278132555436	0.346366713	0.285721908	-0.100429191	0.4963654355901057	0.14614799178467625	0.2854030972304145	-0.350217444	0.210962338	0.13925510544573827	0.418564283	-0.095424831	-0.106342535	0.323139452	0.312221748	-0.010917704
I7I48_07997	I7I48_07997		hypothetical protein	HISTO_DM.Contig933.Fgenesh_Neurospora.20.final_new		I7I48_07997	ucsf_hc.01_1.G217B.02563					1	0.541411629	0.078838525	0.236733344	-0.220697157	0.16155239809625604	-0.116161788	-0.057282848	-0.277714186	0.218835246	0.058878940016636676	0.226686361	0.221865515	0.225157429	0.448551876	0.45184379	0.003291913
I7I48_09522	I7I48_09522		morphogenesis protein	HISTO_ZL.Contig1161c.Fgenesh_histo.47.final_new		I7I48_09522	ucsf_hc.01_1.G217B.09537	Ryp1_ChIP	Ryp2_ChIP	Ryp3_ChIP		1	0.5400665790315867	0.695466735	0.302246873	-0.021363746	0.5855861192766262	0.24633439274081567	0.4596348133497286	-0.339251727	0.125951306	0.21330042060891294	0.410044662	-0.156771104	-0.178871431	0.253273558	0.231173231	-0.022100327
I7I48_04626	I7I48_04626		hypothetical protein			I7I48_04626	ucsf_hc.01_1.G217B.03462					1	0.5324588572956416	0.137962939	0.220838163	-0.053959357	0.26109709516732776	0.074223604	0.079947198	-0.186873491	0.181149897	0.005723594	0.268182208	0.035741445	0.054026953	0.303923653	0.322209161	0.018285507
I7I48_12249	I7I48_12249		hypothetical protein	HISTO_FX.Contig167.Fgenesh_histo.23.final_new	near LTR block	I7I48_12249	ucsf_hc.01_1.G217B.04310					1	0.5322405164720972	0.298891643	0.27299879	0.044829657	0.3187709207050021	0.11529888700937907	0.16020829604799322	-0.203472034	0.158562625	0.044909409038614165	0.314642611	-0.116717337	-0.070817675	0.197925275	0.243824937	0.045899662
I7I48_04682	I7I48_04682		hypothetical protein	HISTO_EA.Contig33.Fgenesh_histo.56.final_new	near LTR block	I7I48_04682	ucsf_hc.01_1.G217B.03518					1	0.5311500533975253	0.173427169	0.279993324	0.093468351	0.16523353831427282	-0.000676218	0.069440495	-0.165909756	0.095793043	0.070116712	0.304277481	-0.02822497	-0.047454518	0.276052512	0.256822964	-0.019229548
I7I48_10718	I7I48_10718		hypothetical protein	HISTO_GL.Contig296.fgenesh_plus.54.final_new		I7I48_10718	ucsf_hc.01_1.G217B.04905					1	0.5287552160946635	0.535601131	0.43359203	0.114501405	0.301040702	0.2356062179705047	0.2508652825754275	-0.065434484	0.05017542	0.015259064604922767	0.337374859	-0.151541355	-0.119445774	0.185833504	0.217929086	0.032095581
I7I48_04680	I7I48_04680		hypothetical protein	HISTO_EA.Contig33.Fgenesh_histo.53.final_new	near LTR block	I7I48_04680	ucsf_hc.01_1.G217B.03516					1	0.5281808635130832	0.143711608	0.282995495	0.053690361	0.1593415407340321	-0.018056564	0.048731074	-0.177398104	0.110610467	0.066787637	0.297627094	-0.003116556	-0.028935066	0.294510539	0.268692028	-0.02581851
I7I48_11713	I7I48_11713		hypothetical protein	HISTO_ZZ.Contig127b-snap.115.final_new		I7I48_11713	ucsf_hc.01_1.G217B.12053					1	0.528131445	0.367805246	0.254628537	-0.178805553	0.39038754062622927	0.089427979	0.168637304	-0.300959562	0.221750236	0.079209326	0.429218266	-0.161840468	-0.171877164	0.267377798	0.257341101	-0.010036696
I7I48_11490	I7I48_11490		hypothetical protein	HISTO_ZZ.Contig127a-snap.81.final_new		I7I48_11490	ucsf_hc.01_1.G217B.11832					1	0.5275177455033168	0.231212761	0.238985766	-0.21479384	0.2471339579931741	-0.050080586	0.008682049	-0.297214544	0.238451909	0.058762635	0.246122424	0.051228402	0.032992207	0.297350825	0.279114631	-0.018236195
I7I48_04641	I7I48_04641		hypothetical protein			I7I48_04641	ucsf_hc.01_1.G217B.03477					1	0.5267412569796845	0.280386508	0.335160552	0.215094314	0.24544837348138623	-0.070464564	-0.057302885	-0.315912937	0.302751259	0.013161678671446797	0.268696306	0.15589274	0.203630093	0.424589046	0.472326399	0.047737353
I7I48_09366	I7I48_09366		hypothetical protein			I7I48_09366	ucsf_hc.01_1.G217B.09381					1	0.5254731382908585	0.208019949	0.277525018	-0.169507852	0.27067274788902224	0.099155755	0.15691770651882478	-0.171516993	0.113755041	0.057761952018047215	0.222323319	0.102540976	0.10767827	0.324864295	0.330001588	0.005137294
I7I48_08489	I7I48_08489		hypothetical protein			I7I48_08489	ucsf_hc.01_1.G217B.01676					1	0.5251870267741499	0.273029469	0.289581566	-0.206337886	0.3028622245430693	0.048546562	0.14855194828895238	-0.254315662	0.154310276	0.10000538585712421	0.242585126	0.01579014	0.0623712	0.258375266	0.304956327	0.04658106
I7I48_03450	I7I48_03450		hypothetical protein	HISTO_DY.Contig31.Fgenesh_histo.77.final_new		I7I48_03450	ucsf_hc.01_1.G217B.03238					1	0.5244137649585946	0.458236747	0.333858404	0.085966612	0.4144358933989231	0.14822027298537865	0.23257633667260771	-0.26621562	0.181859557	0.084356064	0.394666614	-0.129847011	-0.162757861	0.264819603	0.231908753	-0.03291085
I7I48_09434	I7I48_09434		hypothetical protein	HISTO_ZL.Contig1161c.eannot.1470.final_new		I7I48_09434	ucsf_hc.01_1.G217B.09449					1	0.524345156	0.226303731	0.0870789	-0.408192016	0.35196450957051034	0.10377648175871143	0.1529709621548117	-0.248188028	0.198993547	0.049194480396100276	0.30351241	-0.074984992	-0.107168464	0.228527418	0.196343946	-0.032183472
I7I48_01880	I7I48_01880		hypothetical protein	HISTO_ZL.Contig1131.Fgenesh_histo.156.final_new		I7I48_01880	ucsf_hc.01_1.G217B.08813					1	0.5241130858841432	0.050419966	0.17045514	-0.202751721	0.15679884148830578	-0.113936259	-0.059574188	-0.270735101	0.216373029	0.054362071	0.106513949	0.166629763	0.207961018	0.273143712	0.314474967	0.041331255
I7I48_10869	I7I48_10869		beta-glucosidase			I7I48_10869	ucsf_hc.01_1.G217B.05094					1	0.5232811572476272	0.64917799	0.458541309	0.091258235	0.3807352358932278	0.064269072	0.1661926499139939	-0.316466164	0.214542586	0.10192357811044886	0.353046746	0.026720282	-0.001065228	0.379767028	0.351981518	-0.02778551
I7I48_09639	I7I48_09639		hypothetical protein			I7I48_09639	ucsf_hc.01_1.G217B.09654					1	0.5232003926092338	0.142772674	0.231564586	-0.12118603	0.22018504702102604	-0.15303051	-0.109788011	-0.373215557	0.329973059	0.043242499	0.159130594	0.280467832	0.266694859	0.439598427	0.425825454	-0.013772973
I7I48_00307	I7I48_00307		hydroxyacid dehydrogenase, mycelia-enriched transcript	HISTO_AZ.Contig47.fgenesh_plus.50.final_new		I7I48_00307	ucsf_hc.01_1.G217B.00620					1	0.5229771209662308	0.302440441	0.302713465	0.027838158	0.28421938428752674	0.051218543	0.1272705686771808	-0.233000842	0.156948816	0.076052026	0.230544598	-0.009555144	0.009566911	0.220989454	0.240111509	0.019122055
I7I48_01684	I7I48_01684		hypothetical protein	HISTO_ZL.Contig1131.eannot.2170.final_new		I7I48_01684	ucsf_hc.01_1.G217B.09006					1	0.5227455738009862	0.116734647	0.11385004	-0.398493272	0.2921306856763654	0.000954951	0.094704618	-0.291175734	0.197426067	0.093749667	0.239417812	0.03302436	0.090002777	0.272442172	0.329420588	0.056978417
I7I48_10419	I7I48_10419		hypothetical protein		near LTR block	I7I48_10419	ucsf_hc.01_1.G217B.11525					1	0.5219241997686245	0.40581069	0.2896401	0.056093274	0.3256306474839037	-0.062046831	0.022449650467989274	-0.387677478	0.303180997	0.084496481	0.291158484	0.100464536	0.054836264	0.391623019	0.345994748	-0.045628271
I7I48_00690	I7I48_00690		hypothetical protein			I7I48_00690	ucsf_hc.01_1.G217B.07578					1	0.521244088	0.009166616	0.137354951	-0.288766158	0.14433172453630463	0.049182985	0.069189386	-0.095148739	0.075142339	0.020006400545478628	0.296790542	-0.010765347	-0.021134505	0.286025195	0.275656037	-0.010369158
I7I48_07792	I7I48_07792		C2H2 finger domain-containing protein	HISTO_DM.Contig933.Fgenesh_histo.138.final_new	near LTR block	I7I48_07792	ucsf_hc.01_1.G217B.02767					1	0.517442139	0.44311431	0.344520544	-0.159786746	0.305013633	0.1086476941175756	0.20793340173670546	-0.196365939	0.097080231	0.099285708	0.277107746	0.032760153	0.053502096	0.309867898	0.330609842	0.020741943
I7I48_09254	I7I48_09254		hypothetical protein			I7I48_09254	ucsf_hc.01_1.G217B.09269					1	0.514627898	0.1766425	0.275949786	-0.179294131	0.15452627609748837	-0.069092426	-0.046969628	-0.223618702	0.201495904	0.022122798154965543	0.177206126	0.190390859	0.184559936	0.367596985	0.361766062	-0.005830923
I7I48_00306	I7I48_00306		hypothetical protein			I7I48_00306	ucsf_hc.01_1.G217B.00619					1	0.5141151968836758	0.148915438	0.210594192	-0.148923443	0.1808033971767051	-0.079152832	-0.023256628	-0.259956229	0.204060026	0.055896203769975686	0.100527689	0.182151065	0.259611622	0.282678753	0.360139311	0.077460557
I7I48_07205	I7I48_07205		hypothetical protein	HISTO_HS.Contig68.Fgenesh_histo.296.final_new		I7I48_07205	ucsf_hc.01_1.G217B.05970					1	0.5135551287972393	0.093564611	0.222483893	-0.074525266	0.1416870919789781	-0.046630581	-0.019757385	-0.188317673	0.161444477	0.026873196	0.191154858	0.150509687	0.140578672	0.341664544	0.331733529	-0.009931015
I7I48_08405	I7I48_08405		hypothetical protein	HISTO_DA.Contig93.Fgenesh_histo.114.final_new		I7I48_08405	ucsf_hc.01_1.G217B.01759			Ryp3_ChIP		1	0.5131610070916927	-0.000567495	0.040838094	-0.562147488	0.21602492408236929	0.1090069021152592	0.083038031	-0.107018022	0.132986893	-0.025968871	0.282013378	0.00901226	0.00456259	0.291025638	0.286575968	-0.00444967
I7I48_11358	I7I48_11358		oxysterol-binding protein	HISTO_ZZ.Contig4..eannot.1040.final_new		I7I48_11358	ucsf_hc.01_1.G217B.12299					1	0.5121337484558842	0.179061969	0.216804319	0.037071906	0.2389296173389863	0.010458747	0.052771702	-0.228470871	0.186157916	0.042312955	0.172847852	0.189939268	0.188328488	0.36278712	0.36117634	-0.00161078
I7I48_02616	I7I48_02616		hypothetical protein			I7I48_02616	ucsf_hc.01_1.G217B.06951					1	0.5117875063133783	0.115398638	0.140281259	-0.373648836	0.3083311440948336	0.070357726	0.090830024	-0.237973418	0.21750112	0.020472298	0.297464426	0.023630348	0.041708201	0.321094775	0.339172627	0.018077853
I7I48_03940	I7I48_03940		methyltransferase	HISTO_BP.Contig457-snap.38.final_new		I7I48_03940	ucsf_hc.01_1.G217B.00808					1	0.511770465	0.158045951	0.201805548	-0.251812176	0.23891280279653734	-0.070525296	0.042922762	-0.309438099	0.195990041	0.1134480574255267	0.193665722	0.146205176	0.144942583	0.339870898	0.338608305	-0.001262593
I7I48_09234	I7I48_09234		sugar transporter	HISTO_ZL.Contig1161a.Fgenesh_Aspergillus.22.final_new		I7I48_09234	ucsf_hc.01_1.G217B.09249					1	0.511498002	0.187341068	0.191734489	-0.407150837	0.2492706201118531	0.035680682561329724	0.12180104571062861	-0.213589938	0.127469574	0.086120363	0.321885661	-0.022727465	-0.062428216	0.299158196	0.259457446	-0.039700751
I7I48_06179	I7I48_06179		hypothetical protein			I7I48_06179	ucsf_hc.01_1.G217B.10251					1	0.5098152469320323	0.225443643	0.222533369	-0.086754091	0.16330216935380226	-0.097133535	-0.051393253	-0.260435704	0.214695422	0.045740282	0.108403547	0.130294583	0.097176661	0.23869813	0.205580208	-0.033117922
I7I48_09506	I7I48_09506		hypothetical protein	HISTO_ZL.Contig1161c.Fgenesh_histo.36.final_new		I7I48_09506	ucsf_hc.01_1.G217B.09521	Ryp1_ChIP		Ryp3_ChIP		1	0.5096121769932388	0.188952538	0.186142885	-0.266489632	0.26398077263557324	-0.014084139	0.0752403	-0.278064911	0.188740473	0.089324439	0.186465623	0.044871563	0.026816655	0.231337186	0.213282278	-0.018054908
I7I48_10205	I7I48_10205		hypothetical protein	HISTO_GX.Contig297.Fgenesh_histo.25.final_new		I7I48_10205	ucsf_hc.01_1.G217B.05250					1	0.5075822929369013	0.140649537	0.176455713	-0.273108706	0.23343733444142425	0.075059711	0.13451434948176139	-0.158377623	0.098922985	0.059454638	0.292225305	-0.021737892	-0.043580455	0.270487413	0.248644851	-0.021842562
I7I48_08089	I7I48_08089		MSTA protein, glucose transporter	HISTO_DM.Contig940.Fgenesh_histo.41.final_new		I7I48_08089	ucsf_hc.01_1.G217B.02959	Ryp1_ChIP				1	0.5056710487261942	0.140867755	0.255841069	-0.391754292	0.2480192813849118	-0.001277934	0.098981102	-0.249297215	0.149038179	0.10025903612174489	0.217362424	0.140881571	0.150033637	0.358243996	0.367396062	0.009152066
I7I48_06780	I7I48_06780		hypothetical protein			I7I48_06780	ucsf_hc.01_1.G217B.09796					1	0.5049362689150008	0.408928973	0.326428587	-0.033056116	0.28308698706930113	0.080198899	0.11088089546825228	-0.202888088	0.172206092	0.030681996471612627	0.25855057	-0.035800961	-0.007302005	0.222749609	0.251248565	0.028498956
I7I48_06163	I7I48_06163	HOP1	meiosis specific protein Hop1	HISTO_ZT.Contig1089.Fgenesh_histo.8.final_new		I7I48_06163	ucsf_hc.01_1.G217B.10267					1	0.5036007892042526	0.055094036	0.253353446	0.042350335	0.040275991	-0.107585227	-0.067441629	-0.147861218	0.107717619	0.040143598	0.108476166	0.201908543	0.230084318	0.310384708	0.338560483	0.028175775
I7I48_08518	I7I48_08518		hypothetical protein			I7I48_08518	ucsf_hc.01_1.G217B.01647					1	0.5034147998975159	0.202006815	0.06683916	-0.55594391	0.36841733572297314	0.16038882640543273	0.3376796199048676	-0.208028509	0.030737716	0.1772907934994349	0.424408174	-0.222952564	-0.285773838	0.201455609	0.138634335	-0.062821274
I7I48_01943	I7I48_01943		hypothetical protein	HISTO_ZL.Contig1131.Fgenesh_histo.11.final_new		I7I48_01943	ucsf_hc.01_1.G217B.08749					1	0.5022178573999011	0.171200885	0.245510139	-0.078784471	0.1408412372703391	-0.048711302	0.002240593	-0.189552539	0.138600644	0.050951895	0.198996938	0.110019164	0.158465535	0.309016103	0.357462473	0.048446371
I7I48_06792	I7I48_06792		hypothetical protein			I7I48_06792	ucsf_hc.01_1.G217B.09784					1	0.5006298331542832	0.12671385	0.122973862	-0.343945776	0.32315640402930895	0.071744883	0.089464795	-0.251411521	0.233691609	0.017719912262553816	0.288327685	0.029396414	0.002475411	0.317724099	0.290803095	-0.026921004
I7I48_09419	I7I48_09419		hypothetical protein	HISTO_ZL.Contig1161b.eannot.1308.final_new		I7I48_09419	ucsf_hc.01_1.G217B.09434					1	0.4993904034376723	0.185458393	0.151041704	-0.310887867	0.43913543318890513	0.099962513	0.12736104677435786	-0.33917292	0.311774386	0.027398533859969917	0.378452186	-0.220071279	-0.166289994	0.158380907	0.212162192	0.053781285
I7I48_03360	I7I48_03360		hypothetical protein	HISTO_DF.Contig537.Fgenesh_Neurospora.145.final_new	near LTR block	I7I48_03360	ucsf_hc.01_1.G217B.02137	Ryp1_ChIP	Ryp2_ChIP	Ryp3_ChIP		1	0.4975517970412136	0.208261328	0.281165578	-0.255482779	0.24655626751016718	0.096422283	0.19827670707563896	-0.150133984	0.04827956	0.10185442359980598	0.382907504	-0.028023422	-0.019526767	0.354884082	0.363380737	0.008496655
I7I48_03021	I7I48_03021		serine kinase, putative	HISTO_ZU.Contig65.Fgenesh_Neurospora.2.final_new		I7I48_03021	ucsf_hc.01_1.G217B.11310					1	0.49717646419726175	0.196178631	0.267828834	-0.086095831	0.20392112329656129	-0.023426477	0.009304319	-0.2273476	0.194616805	0.032730795	0.115711621	0.179134887	0.222743649	0.294846508	0.33845527	0.043608762
I7I48_06404	I7I48_06404		hypothetical protein	HISTO_ZT.Contig181.eannot.1566.final_new		I7I48_06404	ucsf_hc.01_1.G217B.10972					1	0.4970704643065343	0.2804091	0.263938478	-0.232079804	0.2922031048433236	-0.029217195	0.047055483541168994	-0.3214203	0.245147621	0.076272679	0.156001838	0.06821112	0.105167574	0.224212959	0.261169413	0.036956454
I7I48_08577	I7I48_08577		sister chromatid separation protein			I7I48_08577	ucsf_hc.01_1.G217B.01588					1	0.49610357504484154	0.149295579	0.18808163	-0.05250085	0.2646598815224681	-0.046786707	-0.00992581	-0.311446588	0.274585691	0.036860897	0.279615756	0.160109685	0.118922137	0.43972544	0.398537893	-0.041187548
I7I48_07831	I7I48_07831		hypothetical protein			I7I48_07831	ucsf_hc.01_1.G217B.02728					1	0.49536939016885606	0.343062412	0.276786599	0.022836881	0.21050947233668185	-0.057646649	-0.04237542	-0.268156122	0.252884892	0.015271229834196057	0.132888929	0.163660412	0.184071471	0.296549341	0.3169604	0.020411059
I7I48_04535	I7I48_04535		hypothetical protein	HISTO_EA.Contig33.Fgenesh_histo.30.final_new		I7I48_04535	ucsf_hc.01_1.G217B.03372				Ryp4_ChIP	1	0.49516102775686965	0.309342898	0.204394088	-0.192129233	0.3780684696384019	0.15112203510952507	0.18715493169881242	-0.226946435	0.190913538	0.036032896589287364	0.371642012	-0.14567434	-0.180636823	0.225967671	0.191005188	-0.034962483
I7I48_03906	I7I48_03906		WD domain-containing protein	HISTO_BP.Contig457-snap.17.final_new		I7I48_03906	ucsf_hc.01_1.G217B.00774					1	0.4917400490679535	0.217641676	0.113790606	-0.251616656	0.2789701420999417	0.045212133	0.13982386474376646	-0.233758009	0.139146277	0.094611731	0.192746565	0.119315387	0.116427061	0.312061952	0.309173626	-0.002888326
I7I48_02298	I7I48_02298		hypothetical protein	HISTO_KF.Contig601.eannot.1317.final_new		I7I48_02298	ucsf_hc.01_1.G217B.07048					1	0.49050166264841016	0.278304111	0.1959843	-0.220736162	0.3779761558034395	0.092289201	0.1795779051970753	-0.285686955	0.198398251	0.087288704	0.302034521	0.042902606	-0.003675408	0.344937128	0.298359114	-0.046578014
I7I48_08077	I7I48_08077		hypothetical protein	HISTO_DM.Contig940.Fgenesh_histo.59.final_new		I7I48_08077	ucsf_hc.01_1.G217B.02970					1	0.490322569	0.21262116	0.254027323	0.001090019	0.18704842901854893	0.038586945	0.087610712	-0.148461484	0.099437717	0.049023767	0.261444024	-0.023081057	-0.049347412	0.238362966	0.212096611	-0.026266355
I7I48_04578	I7I48_04578		hypothetical protein	HISTO_EA.Contig33.Fgenesh_histo.160.final_new		I7I48_04578	ucsf_hc.01_1.G217B.03415					1	0.4899688094511407	0.143251558	0.264562783	-0.035566547	0.046318566	-0.167121984	-0.180946032	-0.213440549	0.227264598	-0.013824048	0.135065234	0.207547806	0.195609556	0.34261304	0.330674791	-0.011938249
I7I48_06784	I7I48_06784		hypothetical protein	HISTO_ZL.Contig1161e.Fgenesh_Aspergillus.50.final_new		I7I48_06784	ucsf_hc.01_1.G217B.09792					1	0.4884402925303908	0.280889358	0.224355645	-0.258513968	0.19319866947915984	0.016171711	-0.018245708	-0.177026959	0.211444377	-0.034417418	0.279153563	-0.033012369	-0.03317371	0.246141195	0.245979853	-0.000161341
I7I48_01483	I7I48_01483		hypothetical protein			I7I48_01483	ucsf_hc.01_1.G217B.09932					1	0.4877918567742827	0.061580874	0.199839885	-0.163068028	0.1552608876935359	-0.010428346	-0.019624246	-0.165689234	0.174885134	-0.0091959	0.173301616	0.125268317	0.153364658	0.298569933	0.326666274	0.028096341
I7I48_04316	I7I48_04316		hypothetical protein	HISTO_BP.Contig459.Fgenesh_histo.105.final_new		I7I48_04316	ucsf_hc.01_1.G217B.01184					1	0.48759729909513844	0.269052205	0.185681163	-0.23479367	0.3816129503340927	0.10892524456844163	0.1967291895549939	-0.272687706	0.184883761	0.087803945	0.284517189	-0.027774185	-0.004307377	0.256743004	0.280209812	0.023466808
I7I48_01664	I7I48_01664		hypothetical protein	HISTO_ZL.Contig1158-snap.4.final_new		I7I48_01664	ucsf_hc.01_1.G217B.09026					1	0.48727976197582484	0.136514485	0.229870272	0.021943635	0.080011371	-0.089531982	-0.037043635	-0.169543354	0.117055006	0.052488347	0.111552999	0.200361866	0.235644351	0.311914865	0.34719735	0.035282485
I7I48_07999	I7I48_07999		specific RNA polymerase II transcription factor	HISTO_DM.Contig933.Fgenesh_histo.20.final_new		I7I48_07999	ucsf_hc.01_1.G217B.02561					1	0.48660794793521783	0.396384516	0.325951324	-0.023302711	0.29668956377912564	-0.141801365	-0.030888153	-0.438490929	0.327577717	0.11091321219929753	0.267477003	0.052752549	0.09443903	0.320229553	0.361916033	0.04168648
I7I48_11799	I7I48_11799		hypothetical protein	HISTO_ZZ.Contig127c.Fgenesh_Aspergillus.56.final_new		I7I48_11799	ucsf_hc.01_1.G217B.12138					1	0.48615405148536744	0.089792295	0.131710471	-0.457683399	0.3501933211355521	0.10975549341854783	0.17022546212579276	-0.240437828	0.179967859	0.060469968707244914	0.34846507	-0.091526912	-0.046405456	0.256938159	0.302059614	0.045121455
I7I48_04514	I7I48_04514		hypothetical protein			I7I48_04514	ucsf_hc.01_1.G217B.03351					1	0.4848677677868614	0.111459636	0.104624368	-0.449447763	0.32863799882233835	0.1171734062649186	0.16244682101699992	-0.211464593	0.166191178	0.045273414752081326	0.213021941	0.099296394	0.06149666	0.312318335	0.274518602	-0.037799733
I7I48_06817	I7I48_06817		RSC complex subunit Sfh1			I7I48_06817	ucsf_hc.01_1.G217B.09759					1	0.4836790156350204	0.216830526	0.225303213	-0.162400217	0.34625597812992653	0.008647003	0.11704664912392129	-0.337608976	0.229209329	0.1083996465167277	0.239922502	0.244773889	0.216304741	0.484696391	0.456227244	-0.028469148
I7I48_03446	I7I48_03446		hypothetical protein			I7I48_03446	ucsf_hc.01_1.G217B.03242					1	0.48233167130781157	0.156282454	0.153555377	-0.357530645	0.32469172796234685	0.067005116	0.11283361920576468	-0.257686612	0.211858109	0.045828503104848206	0.238736579	0.120982916	0.13820649	0.359719495	0.376943069	0.017223574
I7I48_05164	I7I48_05164		hypothetical protein			I7I48_05164	ucsf_hc.01_1.G217B.05422					1	0.48145937922082016	0.113898768	0.341942051	-0.248360648	0.076707656	-0.066068714	0.015995612496650807	-0.14277637	0.060712043	0.082064327	0.172681555	0.181604601	0.169629753	0.354286156	0.342311308	-0.011974848
I7I48_00507	I7I48_00507	RIM21	pH-response regulator protein palH/RIM21	HISTO_LF.Contig359.fgenesh_plus.55.final_new		I7I48_00507	ucsf_hc.01_1.G217B.07397	Ryp1_ChIP				1	0.4812423560272592	0.257075898	0.208798056	-0.284641735	0.33780853848250025	0.049389589	0.11796203427719273	-0.28841895	0.219846504	0.068572446	0.243323	0.108256078	0.142230304	0.351579077	0.385553303	0.033974226
I7I48_03655	I7I48_03655		hypothetical protein	HISTO_LG.Contig392.Fgenesh_histo.40.final_new		I7I48_03655	ucsf_hc.01_1.G217B.07882					1	0.480744186	0.194980293	0.202126677	-0.186352725	0.32848475066364574	0.085387502	0.18896590259334392	-0.243097249	0.139518848	0.10357840071086782	0.324297177	-0.048290627	-0.074563009	0.276006551	0.249734169	-0.026272382
I7I48_01172	I7I48_01172		hypothetical protein	HISTO_AL.Contig317.Fgenesh_histo.6.final_new		I7I48_01172	ucsf_hc.01_1.G217B.00234					1	0.4801301981138821	0.022761517	0.238284003	-0.109502312	0.088199671	-0.035797492	-0.031906634	-0.123997164	0.120106306	0.003890858	0.177053573	0.111278027	0.169544002	0.2883316	0.346597575	0.058265975
I7I48_03654	I7I48_03654		hypothetical protein			I7I48_03654	ucsf_hc.01_1.G217B.07883					1	0.4795098490276515	0.177624544	0.227507735	-0.147288934	0.3454380937125042	0.053814052	0.1842599034419948	-0.291624042	0.16117819	0.13044585163224132	0.37451533	-0.038197564	-0.065362325	0.336317766	0.309153006	-0.027164761
I7I48_00200	I7I48_00200		C6 transcription factor	HISTO_AZ.Contig47.eannot.1610.final_new		I7I48_00200	ucsf_hc.01_1.G217B.00513	Ryp1_ChIP		Ryp3_ChIP		1	0.4784658533492789	0.21831559	0.221635074	-0.221951718	0.268392571	-0.009360097	0.094547155	-0.277752667	0.173845416	0.10390725172600167	0.199368962	0.013905776	0.033651526	0.213274738	0.233020488	0.01974575
I7I48_05847	I7I48_05847		possible trans-sialidase, conserved protein	HISTO_ZT.Contig1128f.eannot.1143.final_new		I7I48_05847	ucsf_hc.01_1.G217B.10397					1	0.4783815032475977	0.37627526	0.204629922	-0.237308771	0.37560685942825817	0.13040756346254814	0.22451977436801238	-0.245199296	0.151087085	0.094112211	0.262694754	-0.028636628	-0.031492672	0.234058126	0.231202082	-0.002856044
I7I48_04679	I7I48_04679		alcohol dehydrogenase	HISTO_EA.Contig33.eannot.1614.final_new	near LTR block	I7I48_04679	ucsf_hc.01_1.G217B.03515					1	0.4783787581498067	0.243676559	0.168941075	-0.00910399	0.16787952535303038	0.030955048105559636	0.10506430525316895	-0.136924477	0.06281522	0.074109257	0.222079199	-0.006268007	-0.003367006	0.215811192	0.218712193	0.002901002
I7I48_02001	I7I48_02001		hypothetical protein	HISTO_ZL.Contig1131.eannot.1944.final_new	near LTR block	I7I48_02001	ucsf_hc.01_1.G217B.08691					1	0.4780203045494846	0.157911412	0.259272248	-0.080129722	0.1879927518687072	-0.06520859	-0.045930675	-0.253201342	0.233923427	0.019277915	0.158159893	0.152183866	0.18438804	0.310343759	0.342547933	0.032204174
I7I48_10902	I7I48_10902		hypothetical protein			I7I48_10902	ucsf_hc.01_1.G217B.05127					1	0.4779436658198925	0.171847459	0.115113382	-0.57094901	0.25878712465979603	0.11019354013762969	0.20478901812859635	-0.148593585	0.053998107	0.094595478	0.272401655	0.073587899	0.050087817	0.345989555	0.322489472	-0.023500083
I7I48_04483	I7I48_04483		hypothetical protein	HISTO_EA.Contig33.Fgenesh_histo.51.final_new	near LTR block	I7I48_04483	ucsf_hc.01_1.G217B.03320					1	0.47783156025259305	0.260952431	0.276487985	0.001649693	0.21566848480655182	-0.086222418	-0.045086536	-0.301890903	0.260755021	0.041135882	0.189482679	0.17608052	0.18451268	0.3655632	0.37399536	0.00843216
I7I48_07741	I7I48_07741		short-chain dehydrogenase	HISTO_DM.Contig936.Fgenesh_Aspergillus.25.final_new	near LTR block	I7I48_07741	ucsf_hc.01_1.G217B.02818					1	0.47774702832684124	0.198487549	0.211366021	-0.131140448	0.2000357915150121	-0.052728337	-0.011561305	-0.252764128	0.211597096	0.041167031973026354	0.188223569	0.156792584	0.173483215	0.345016153	0.361706784	0.016690631
I7I48_10711	I7I48_10711		hypothetical protein			I7I48_10711	ucsf_hc.01_1.G217B.04898					1	0.4769466984998882	0.346489389	0.350199348	0.101668403	0.28191843817621187	0.007468113	0.039099474	-0.274450325	0.242818965	0.03163136	0.195540446	0.123135578	0.152670478	0.318676024	0.348210924	0.0295349
I7I48_02429	I7I48_02429	NOS1	C6 sexual development transcription factor NosA/Pro1, repressor of sexual development	HISTO_KF.Contig601.genewise.59.final_new	near LTR block	I7I48_02429	ucsf_hc.01_1.G217B.07173					1	0.47661427721411204	0.010551683	0.092927417	-0.416033375	0.19995638214292447	0.049889718730039584	0.12316929270342174	-0.150066663	0.076787089	0.073279574	0.305563579	-0.090717921	-0.084110628	0.214845658	0.221452951	0.006607293
I7I48_08359	I7I48_08359		histone acetyltransferase type B catalytic subunit			I7I48_08359	ucsf_hc.01_1.G217B.01804					1	0.47535146993909283	0.173039023	0.242450392	-0.332559987	0.37787183585224837	0.12350229746276908	0.21910907249122252	-0.254369538	0.158762763	0.095606775	0.284123058	0.135312486	0.089393689	0.419435545	0.373516747	-0.045918797
I7I48_01162	I7I48_01162		SAP domain-containing protein			I7I48_01162	ucsf_hc.01_1.G217B.00244					1	0.4750663588042762	0.170304894	0.146455426	-0.294604731	0.22954476520031197	0.075947195	0.12358411068763228	-0.153597571	0.105960655	0.047636916	0.248501742	-0.082910635	-0.075251754	0.165591108	0.173249988	0.00765888
I7I48_11483	I7I48_11483		MFS amine transporter	HISTO_ZZ.Contig127a.Fgenesh_histo.75.final_new	near LTR block	I7I48_11483	ucsf_hc.01_1.G217B.11825					1	0.4746620375618327	0.073253928	0.074866548	-0.286689367	0.19254547142101752	-0.093619297	-0.044895068	-0.286164768	0.237440539	0.048724229	0.142547656	0.160675264	0.153596038	0.30322292	0.296143694	-0.007079226
I7I48_06620	I7I48_06620		gag/polymerase/env polyprotein	HISTO_ZT.Contig181-snap.44.final_new		I7I48_06620	ucsf_hc.01_1.G217B.10757					1	0.4738528185904693	0.109184471	0.225680028	-0.069431247	0.13145190558865477	0.010208154645921848	0.055425669	-0.121243751	0.076026237	0.045217514119113844	0.236065355	0.02733969	0.063880346	0.263405045	0.299945701	0.036540656
I7I48_05612	I7I48_05612		hypothetical protein			I7I48_05612	ucsf_hc.01_1.G217B.06384					1	0.47372615486248143	0.119858059	0.197520019	-0.264418494	0.21002670582993369	-0.015925812	0.045737394	-0.225952518	0.164289312	0.061663207	0.223287498	0.032864353	0.02072869	0.256151851	0.244016188	-0.012135663
I7I48_03457	I7I48_03457		oligopeptide transporter	HISTO_DY.Contig31.eannot.1371.final_new	near LTR block	I7I48_03457	ucsf_hc.01_1.G217B.03231					1	0.4735308717249051	0.278568632	0.360649847	0.031569147	0.19137402805471143	-0.071118051	0.033842492	-0.262492079	0.157531536	0.10496054288943853	0.186568795	0.079149567	0.107002497	0.265718362	0.293571292	0.02785293
I7I48_04987	I7I48_04987		triacylglycerol lipase	HISTO_GY.Contig460.eannot.1699.final_new		I7I48_04987	ucsf_hc.01_1.G217B.05597					1	0.472446925	0.364766828	0.21466221	-0.054324425	0.34409465890301205	0.020399909	0.15086754750821857	-0.32369475	0.193227111	0.1304676383887872	0.230487475	0.094197027	0.066353369	0.324684502	0.296840844	-0.027843658
I7I48_06958	I7I48_06958		hypothetical protein			I7I48_06958	ucsf_hc.01_1.G217B.06215					1	0.47151052549682815	0.372083464	0.308276738	0.113919091	0.31916924446687595	-0.008582865	0.027224812374686547	-0.327752109	0.291944432	0.035807677255339954	0.315974016	-0.002250917	-0.008486778	0.313723099	0.307487238	-0.006235862
I7I48_06043	I7I48_06043		hypothetical protein	HISTO_ZT.Contig174-snap.27.final_new		I7I48_06043	ucsf_hc.01_1.G217B.10535					1	0.4708627306881448	0.185038096	0.15255012	-0.248839697	0.20059115250538534	0.004197205	0.074881798	-0.196393947	0.125709355	0.070684592	0.113029664	0.139331824	0.151245283	0.252361488	0.264274947	0.011913459
I7I48_03363	I7I48_03363		DUF3431 superfamily domain-containing protein	HISTO_DF.Contig537.Fgenesh_histo.134.final_new	near LTR block	I7I48_03363	ucsf_hc.01_1.G217B.02140	Ryp1_ChIP	Ryp2_ChIP	Ryp3_ChIP		1	0.4704582179581169	0.350404655	0.253055314	-0.193989586	0.35888928247002166	0.10374454416930742	0.1998435448634254	-0.255144738	0.159045738	0.096099001	0.344847894	-0.027221409	-0.046270882	0.317626485	0.298577012	-0.019049473
I7I48_00411	I7I48_00411		glutamyl-tRNA amidotransferase subunit A	HISTO_LF.Contig359.eannot.2168.final_new		I7I48_00411	ucsf_hc.01_1.G217B.07302					1	0.4696797995102884	0.277949216	0.096260042	-0.428208806	0.3155689157648076	0.064083771	0.20672647651724518	-0.251485145	0.108842439	0.14264270592451173	0.122132259	0.077592752	0.084991214	0.199725011	0.207123473	0.007398462
I7I48_07883	I7I48_07883		RNA polymerase I specific transcription initiation factor domain-containing protein	HISTO_DM.Contig933.Fgenesh_Aspergillus.120.final_new	near LTR block	I7I48_07883	ucsf_hc.01_1.G217B.02676					1	0.46941835499680473	0.036196726	0.010854863	-0.750258895	0.2674784038917456	0.023668267480149306	0.081997696	-0.243810136	0.185480708	0.058329429	0.122743787	0.158196122	0.178356492	0.280939909	0.301100279	0.02016037
I7I48_09296	I7I48_09296		hypothetical protein		near LTR block	I7I48_09296	ucsf_hc.01_1.G217B.09311					1	0.46896512686145164	0.128848885	-0.039528597	-0.586511998	0.3119974382811971	-0.011736571	0.1344158002690254	-0.323734009	0.177581638	0.14615237120808552	0.179315991	0.064104975	0.010527321	0.243420966	0.189843313	-0.053577653
I7I48_00852	I7I48_00852		hypothetical protein			I7I48_00852	ucsf_hc.01_1.G217B.04503					1	0.46832043311753796	0.171765204	0.194370517	-0.14208599	0.28158702719281165	0.035926891152128215	0.081997924	-0.245660136	0.199589103	0.046071032899821146	0.356633611	-0.038020834	-0.08711881	0.318612778	0.269514802	-0.049097976
I7I48_04196	I7I48_04196		hypothetical protein	HISTO_BP.Contig457.Fgenesh_Aspergillus.13.final_new	near LTR block	I7I48_04196	ucsf_hc.01_1.G217B.01063					1	0.4682042350154399	0.25309006	0.146531775	-0.207474417	0.43039317861242404	0.10173875266850921	0.1993900735489223	-0.328654426	0.231003105	0.097651321	0.291215324	-0.111238323	-0.114283204	0.179977001	0.176932121	-0.003044881
I7I48_05162	I7I48_05162		hypothetical protein			I7I48_05162	ucsf_hc.01_1.G217B.05424					1	0.4672933355229055	0.045052723	0.095321004	-0.564799623	0.21831986757593153	0.010264229	0.10208552367391406	-0.208055638	0.116234344	0.091821295	0.125263	0.153562635	0.166181304	0.278825635	0.291444304	0.01261867
I7I48_06634	I7I48_06634	SOK1	cAMP-mediated signaling protein Sok1	HISTO_ZT.Contig181-snap.34.final_new		I7I48_06634	ucsf_hc.01_1.G217B.10743					1	0.46714309178145164	0.143227178	0.218406733	-0.111279336	0.14832106379440235	-0.112217058	-0.078552384	-0.260538122	0.226873448	0.033664673472178455	0.045134827	0.240568066	0.281186429	0.285702894	0.326321257	0.040618363
I7I48_07834	I7I48_07834		hypothetical protein	HISTO_DM.Contig933.Fgenesh_Aspergillus.24.final_new		I7I48_07834	ucsf_hc.01_1.G217B.02725					1	0.4665128013413382	0.131577823	0.065230863	-0.445056318	0.21420728988406212	0.027264158	0.055234276	-0.186943131	0.158973014	0.027970117759147192	0.160044372	0.094554695	0.106785269	0.254599068	0.266829641	0.012230574
I7I48_02584	I7I48_02584		hypothetical protein	HISTO_KF.Contig597-snap.63.final_new		I7I48_02584	ucsf_hc.01_1.G217B.06919					1	0.46571139992523286	0.107051102	0.16559129	-0.128272191	0.14973132967881936	-0.049448252	-0.014038384	-0.199179582	0.163769713	0.035409869	0.173623089	0.086695453	0.123191088	0.260318543	0.296814177	0.036495634
I7I48_09982	I7I48_09982		cytokinesis protein SepA/Bni1	HISTO_ZL.Contig1131.Fgenesh_histo.244.final_new		I7I48_09982	ucsf_hc.01_1.G217B.08618					1	0.46536217609304753	-0.026049268	0.10309415	-0.311677653	0.12561991991035226	-0.145460141	-0.118680676	-0.27108006	0.244300595	0.026779464955579566	0.162651864	0.253670978	0.26486103	0.416322842	0.427512894	0.011190051
I7I48_00696	I7I48_00696		increased rDNA silencing protein	HISTO_LF.Contig359-snap.197.final_new		I7I48_00696	ucsf_hc.01_1.G217B.07584					1	0.46489953286018865	0.06452563	-0.095072325	-0.677637137	0.2704596382355419	0.15308874903555322	0.2026945692377558	-0.117370889	0.067765069	0.04960582	0.199186509	-0.096459112	-0.109206353	0.102727397	0.089980156	-0.012747241
I7I48_04425	I7I48_04425	YVC1	vacuolar cation channel	HISTO_BP.Contig459.Fgenesh_histo.121.final_new		I7I48_04425	ucsf_hc.01_1.G217B.01292					1	0.4646699870379181	0.299512188	0.288021979	0.053209093	0.2632860963957684	-0.088331385	-0.055907823	-0.351617482	0.319193919	0.032423563	0.219389866	0.16857768	0.115589722	0.387967546	0.334979588	-0.052987958
I7I48_00874	I7I48_00874		C6 transcription factor	HISTO_GI.Contig382.fgenesh_plus.15.final_new		I7I48_00874	ucsf_hc.01_1.G217B.04558					1	0.46419143361247367	0.154567946	0.150953921	-0.122154388	0.23505385133522239	-0.123950624	-0.087358209	-0.359004475	0.32241206	0.036592415	0.219893367	0.002119377	-0.00113868	0.222012744	0.218754688	-0.003258056
I7I48_11107	I7I48_11107	BMS1	GTP binding protein Bms1	HISTO_GL.Contig285.eannot.1079.final_new		I7I48_11107	ucsf_hc.01_1.G217B.04793					1	0.464001268	-0.042845302	0.05754391	-0.430956199	0.15886235463041135	-0.061946586	-0.053483973	-0.220808941	0.212346328	0.008462613	0.171376553	0.22210566	0.23213014	0.393482213	0.403506693	0.010024479
I7I48_03665	I7I48_03665		DUF2235 domain-containing protein	HISTO_LG.Contig392.Fgenesh_histo.12.final_new		I7I48_03665	ucsf_hc.01_1.G217B.07870					1	0.4633239406035827	0.115422918	0.227354398	-0.111714331	0.11309844294084156	-0.07494527	-0.051580287	-0.188043713	0.164678729	0.023364983055140693	0.152727121	0.13734794	0.121457082	0.290075061	0.274184203	-0.015890858
I7I48_09222	I7I48_09222		threonine aldolase	HISTO_ZL.Contig1161a.eannot.1171.final_new		I7I48_09222	ucsf_hc.01_1.G217B.09237					1	0.46249465005242585	0.110943608	0.206129075	-0.075902717	0.1287784914024925	-0.082667457	-0.031261876	-0.211445948	0.160040367	0.051405581	0.124904033	0.16661178	0.17212662	0.291515813	0.297030653	0.005514841
I7I48_11801	I7I48_11801		hypothetical protein			I7I48_11801	ucsf_hc.01_1.G217B.12140					1	0.46245349705004263	0.257749868	0.147220787	-0.446413819	0.3526132299052682	0.21933074872536903	0.2804605055642199	-0.133282481	0.072152724	0.061129757	0.327517164	-0.154298457	-0.181313545	0.173218707	0.14620362	-0.027015087
I7I48_09349	I7I48_09349		aminoglycoside 3'-phosphotransferase (APH) and choline kinase (ChoK) family protein	HISTO_ZL.Contig1161b.Fgenesh_histo.48.final_new		I7I48_09349	ucsf_hc.01_1.G217B.09364					1	0.46192858710794926	0.186677971	0.285130491	-0.089182942	0.073310632	-0.093454076	-0.079046937	-0.166764708	0.152357569	0.014407139244096541	0.139570578	0.147113711	0.160151588	0.286684289	0.299722167	0.013037878
I7I48_11410	I7I48_11410	NIT1	ferric-chelate reductase	HISTO_ZZ.Contig127a.Fgenesh_histo.4.final_new		I7I48_11410	ucsf_hc.01_1.G217B.11753					1	0.46190664381674473	0.148987086	0.240404344	-0.038287867	0.072385844	-0.059769754	-0.038968129	-0.132155599	0.111353974	0.020801625029572238	0.181885763	0.160733579	0.135294004	0.342619342	0.317179767	-0.025439575
I7I48_07413	I7I48_07413		hypothetical protein	HISTO_DM.Contig93.Fgenesh_histo.113.final_new		I7I48_07413	ucsf_hc.01_1.G217B.02442					1	0.4618958703456199	0.003949978	0.076394305	-0.212799841	0.092546842	-0.104631248	-0.050759531	-0.19717809	0.143306373	0.053871717465050706	0.106367622	0.178969507	0.201873683	0.285337129	0.308241305	0.022904176
I7I48_07379	I7I48_07379		purine permease	HISTO_DM.Contig93.Fgenesh_histo.203.final_new	near LTR block	I7I48_07379	ucsf_hc.01_1.G217B.02475					1	0.46167967581212305	0.168598879	0.231278302	-0.295037598	0.27669733190879364	-0.010756314	0.038787128505318486	-0.287453646	0.237910203	0.049543442894472184	0.253961786	0.124436109	0.133621188	0.378397895	0.387582973	0.009185079
I7I48_09237	I7I48_09237		hypothetical protein	HISTO_ZL.Contig1161a.Fgenesh_Aspergillus.24.final_new		I7I48_09237	ucsf_hc.01_1.G217B.09252					1	0.4609931053932382	0.19077125	0.146594525	-0.403443379	0.3085752498431871	-0.015134169	0.035546463	-0.323709419	0.273028787	0.050680632575263035	0.290041478	-0.071891706	-0.028882838	0.218149772	0.26115864	0.043008868
I7I48_00117	I7I48_00117		glucose-inducible SAM-dependent methyltransferase Rrg1		near LTR block	I7I48_00117	ucsf_hc.01_1.G217B.00431					1	0.46034826920357785	-0.028584694	0.095437285	-0.510281514	0.22916773943787463	-0.021954486	0.046275748915386106	-0.251122225	0.182891991	0.068230235	0.131526558	0.200016096	0.233930449	0.331542654	0.365457007	0.033914353
I7I48_05052	I7I48_05052		hypothetical protein			I7I48_05052	ucsf_hc.01_1.G217B.05534					1	0.46029803817672993	0.162879595	0.252945735	-0.134242441	0.1458877688549686	-0.081978379	-0.051725915	-0.227866148	0.197613684	0.030252463979802066	0.091547141	0.226680133	0.265051168	0.318227274	0.356598309	0.038371035
I7I48_02436	I7I48_02436		hypothetical protein	HISTO_KF.Contig601.Fgenesh_histo.51.final_new	near LTR block	I7I48_02436	ucsf_hc.01_1.G217B.07180					1	0.4593772685888348	0.133181691	0.091309512	-0.487094467	0.23324243175409917	0.043652709	0.14950459527855356	-0.189589722	0.083737836	0.10585188600998234	0.147661577	0.058225405	0.069606223	0.205886982	0.217267801	0.011380818
I7I48_01326	I7I48_01326		hypothetical protein	HISTO_AL.Contig317.Fgenesh_Neurospora.171.final_new		I7I48_01326	ucsf_hc.01_1.G217B.00081					1	0.4588732767265822	0.146703053	0.28168769	-0.086938389	0.10742024389327036	-0.059060532	-0.020826964	-0.166480776	0.128247208	0.038233568	0.229260854	0.125681758	0.117440279	0.354942612	0.346701133	-0.008241479
I7I48_05539	I7I48_05539	SDH1	succinate dehydrogenase	HISTO_JG.Contig206.Fgenesh_histo.155.final_new		I7I48_05539	ucsf_hc.01_1.G217B.06455					1	0.4588184755726344	0.186159355	0.103460528	-0.434543404	0.27724708173594437	0.050830212	0.1492882489985214	-0.22641687	0.127958833	0.098458037	0.112141859	0.125918165	0.135994221	0.238060025	0.24813608	0.010076056
I7I48_06376	I7I48_06376		hypothetical protein	HISTO_ZT.Contig1129.eannot.1090.final_new		I7I48_06376	ucsf_hc.01_1.G217B.10449					1	0.45875941647065943	-0.000797486	0.250128777	-0.038081053	0.15406652999033216	-0.122262199	-0.034027521	-0.276328729	0.188094051	0.088234678	0.154678608	0.274906745	0.278450193	0.429585353	0.433128801	0.003543448
I7I48_01058	I7I48_01058		hypothetical protein	HISTO_ZU.Contig171-snap.13.final_new	near LTR block	I7I48_01058	ucsf_hc.01_1.G217B.11019	Ryp1_ChIP				1	0.45794828802046794	0.15111185	0.082654167	-0.204692849	0.2416499554947727	0.064699792	0.16528406200164453	-0.176950164	0.076365893	0.10058427026627056	0.229452475	0.012851658	0.005666429	0.242304133	0.235118904	-0.007185229
I7I48_11699	I7I48_11699		saccharopine dehydrogenase	HISTO_ZZ.Contig127b.fgenesh_plus.69.final_new	near LTR block	I7I48_11699	ucsf_hc.01_1.G217B.12039					1	0.4577486708189438	0.255357492	0.200172718	-0.20182787	0.2610071457174461	0.025597658341747143	0.049275291	-0.235409487	0.211731854	0.023677633	0.112073186	0.118891376	0.143102605	0.230964561	0.255175791	0.024211229
I7I48_09129	I7I48_09129		forkhead domain-containing protein	HISTO_FE.Contig19.Fgenesh_histo.181.final_new		I7I48_09129	ucsf_hc.01_1.G217B.04165					1	0.457647987	0.052448848	0.11977676	-0.287437602	0.1577712869465983	-0.129490141	-0.094530664	-0.287261428	0.252301951	0.034959477	0.063591423	0.20001205	0.221615504	0.263603473	0.285206927	0.021603454
I7I48_05185	I7I48_05185	PEX3	peroxin 3	HISTO_GY.Contig460.eannot.1796.final_new		I7I48_05185	ucsf_hc.01_1.G217B.05402	Ryp1_ChIP				1	0.4573314012377104	0.232410601	-0.088421308	-0.324533094	0.3120828835691415	0.13750822671379642	0.2885043613200097	-0.174574657	0.023578522	0.15099613460621328	0.214825312	-0.069283716	-0.155230383	0.145541596	0.059594929	-0.085946667
I7I48_09439	I7I48_09439		hypothetical protein			I7I48_09439	ucsf_hc.01_1.G217B.09454					1	0.4566638786982999	0.224817236	0.13257075	-0.597214976	0.34310774670818156	0.027416681391802863	0.1582521823468429	-0.315691065	0.184855564	0.13083550095504004	0.157201225	0.127639642	0.13514261	0.284840867	0.292343835	0.007502968
I7I48_07655	I7I48_07655		RING and UBP finger domain-containing protein	HISTO_DM.Contig93.Fgenesh_histo.180.final_new	near LTR block	I7I48_07655	ucsf_hc.01_1.G217B.02202					1	0.45588126499911724	-0.109786928	0.053300885	-0.159776653	0.12518942367066527	-0.034969585	0.033567081	-0.160159009	0.091622342	0.068536667	0.252657258	0.096595862	0.089586975	0.34925312	0.342244234	-0.007008886
I7I48_05223	I7I48_05223		hypothetical protein	HISTO_GY.Contig471.Fgenesh_histo.42.final_new	near LTR block	I7I48_05223	ucsf_hc.01_1.G217B.05787					1	0.4558364341441943	0.103043227	0.1127929	-0.421650613	0.20514181420351893	-0.056447135	0.012027331257020674	-0.261588949	0.193114483	0.068474467	0.133424476	0.227021867	0.238243056	0.360446342	0.371667532	0.01122119
I7I48_01175	I7I48_01175		FluG domain protein, 2nd best blastp hit to FluG			I7I48_01175	ucsf_hc.01_1.G217B.00231					1	0.4557662888148772	0.286601673	0.31243613	0.184067957	0.22976103656786023	-0.053359198	0.008698803	-0.283120235	0.221062233	0.062058002	0.265069453	0.061421578	0.070631562	0.326491032	0.335701016	0.009209984
I7I48_01401	I7I48_01401		hypothetical protein	HISTO_ZL.Contig658.Fgenesh_Aspergillus.65.final_new		I7I48_01401	ucsf_hc.01_1.G217B.10013					1	0.4556323818837818	0.364236355	0.375190116	0.303845511	0.17092192305817028	-0.134255039	-0.07953492	-0.305176962	0.250456843	0.054720119	0.151878269	0.224564294	0.214423223	0.376442563	0.366301492	-0.010141071
I7I48_01093	I7I48_01093		hypothetical protein	HISTO_AL.Contig320.Fgenesh_histo.17.final_new	near LTR block	I7I48_01093	ucsf_hc.01_1.G217B.00311					1	0.4555797440459884	0.400983455	0.258872721	0.115542831	0.2789353151105731	-0.028749702	0.081143409	-0.307685018	0.197791906	0.10989311146204275	0.135589748	0.15208149	0.133980854	0.287671238	0.269570602	-0.018100636
I7I48_06785	I7I48_06785		SMN domain-containing protein	HISTO_ZL.Contig1161e-snap.12.final_new		I7I48_06785	ucsf_hc.01_1.G217B.09791					1	0.4549618687404012	0.282945935	0.065127768	-0.69269031	0.23506851329552592	0.021172691324311908	0.088954928	-0.213895822	0.146113585	0.067782237	0.110271536	0.020766209	0.015291881	0.131037746	0.125563418	-0.005474328
I7I48_05224	I7I48_05224		hypothetical protein	HISTO_GY.Contig471.genewise.46.final_new	near LTR block	I7I48_05224	ucsf_hc.01_1.G217B.05786					1	0.4546416891712026	0.107413971	0.119472466	-0.387459685	0.20335174012131024	-0.055705314	0.011723014491517292	-0.259057054	0.191628726	0.067428328	0.149535884	0.216095066	0.230454997	0.36563095	0.379990881	0.014359931
I7I48_08090	I7I48_08090		hypothetical protein			I7I48_08090	ucsf_hc.01_1.G217B.02958					1	0.45411499234285885	0.063465788	0.031724458	-0.712734843	0.2960597997136959	-0.006265048	0.1023848984452028	-0.302324848	0.193674901	0.10864994678665782	0.137657742	0.115769841	0.124443265	0.253427583	0.262101007	0.008673424
I7I48_11737	I7I48_11737		SIT4-associating protein SAP190	HISTO_ZZ.Contig127c-snap.12.final_new		I7I48_11737	ucsf_hc.01_1.G217B.12076					1	0.4538627721327044	0.094383716	0.187184867	-0.078522137	0.17440511459066682	-0.004360631	0.045697204	-0.178765746	0.128707911	0.050057835278826124	0.230245318	0.079890348	0.099876359	0.310135666	0.330121677	0.019986011
I7I48_06541	I7I48_06541		3-phytase	HISTO_ZT.Contig181.Fgenesh_histo.147.final_new		I7I48_06541	ucsf_hc.01_1.G217B.10836					1	0.4532818526670665	0.192230674	0.237460254	-0.153524076	0.19818620066727052	-0.106058477	-0.067723136	-0.304244677	0.265909336	0.038335341119277444	0.129917009	0.19934322	0.199329247	0.329260229	0.329246256	-1.40E-05
I7I48_06118	I7I48_06118		hypothetical protein			I7I48_06118	ucsf_hc.01_1.G217B.10312					1	0.4530096785296707	0.14261925	0.344610727	0.095979324	0.14450963463513133	-0.216844307	-0.212757721	-0.361353942	0.357267355	0.004086587	0.286342868	0.179588099	0.146558983	0.465930967	0.432901851	-0.033029116
I7I48_02815	I7I48_02815		hypothetical protein		near LTR block	I7I48_02815	ucsf_hc.01_1.G217B.11105					1	0.4522903051219303	0.526207982	0.559610832	0.385933188	0.25673121381180486	0.066555587	0.12392883476108113	-0.190175627	0.132802379	0.057373248201372413	0.269674676	0.130026947	0.109236905	0.399701622	0.378911581	-0.020790041
I7I48_06530	I7I48_06530	MS8	mitochondrial 37S ribosomal protein MRP4		near LTR block	I7I48_06530	ucsf_hc.01_1.G217B.10847					1	0.4522201195578031	0.191954781	-0.002418314	-0.348823407	0.3087715005066447	0.017001123651631644	0.040798088273074296	-0.291770377	0.267973412	0.023796965	0.352140363	-0.13727103	-0.218051844	0.214869333	0.134088519	-0.080780815
I7I48_08711	I7I48_08711		heterogeneous nuclear ribonucleoprotein HRP1	HISTO_DA.Contig93.Fgenesh_histo.183.final_new		I7I48_08711	ucsf_hc.01_1.G217B.01456					1	0.45136886474229615	0.187027386	0.176476825	-0.312944174	0.2742743588301638	-0.017126412	0.054734592209611396	-0.291400771	0.219539767	0.071861004	0.175464337	0.112530374	0.146876769	0.287994711	0.322341106	0.034346395
I7I48_09232	I7I48_09232		hypothetical protein	HISTO_ZL.Contig1161a.Fgenesh_Neurospora.69.final_new		I7I48_09232	ucsf_hc.01_1.G217B.09247					1	0.45131080547619823	0.035029796	0.059445331	-0.446041925	0.169199412	0.028649475864841747	0.14272925590546157	-0.140549937	0.026470157	0.11407978004061983	0.221843177	0.00040862	-0.004532122	0.222251796	0.217311054	-0.004940742
I7I48_01446	I7I48_01446	MBP1	macrophage binding protein	HISTO_ZL.Contig658-snap.32.final_new		I7I48_01446	ucsf_hc.01_1.G217B.09968					1	0.45069560867788866	0.12472224	0.188614001	-0.065479066	0.15152521992203505	-0.058654575	-0.001716281	-0.210179795	0.153241501	0.056938293894634374	0.100866756	0.147875166	0.177735527	0.248741921	0.278602283	0.029860362
I7I48_02998	I7I48_02998		phosphoglucomutase			I7I48_02998	ucsf_hc.01_1.G217B.11288					1	0.4504384645236669	0.149601194	0.332225001	0.080878539	0.093575669	-0.148826024	-0.149607295	-0.242401692	0.243182963	-0.000781271	0.158246279	0.300717378	0.311074714	0.458963657	0.469320993	0.010357336
I7I48_07946	I7I48_07946		hypothetical protein	HISTO_DM.Contig933.Fgenesh_Aspergillus.85.final_new		I7I48_07946	ucsf_hc.01_1.G217B.02614					1	0.4503634353498817	0.19424703	0.225007334	-0.278286911	0.306256327	0.054755461	0.11402351718214829	-0.251500866	0.192232809	0.059268056	0.213419437	0.116872522	0.094716617	0.330291959	0.308136055	-0.022155904
I7I48_03667	I7I48_03667		fatty acid oxygenase	HISTO_LG.Contig392.genewise.78.final_new		I7I48_03667	ucsf_hc.01_1.G217B.07869					1	0.4502738781331866	0.11873698	0.209304112	-0.114139769	0.11384214988516025	-0.072384449	-0.063956361	-0.186226599	0.17779851	0.008428089	0.130510822	0.155317116	0.147569429	0.285827938	0.278080252	-0.007747687
I7I48_06044	I7I48_06044		amidase	HISTO_ZT.Contig174.Fgenesh_histo.123.final_new		I7I48_06044	ucsf_hc.01_1.G217B.10534					1	0.44906796146768296	0.095774117	0.208653325	-0.118679604	0.088331345	-0.030709611	0.005189473	-0.119040956	0.083141873	0.035899083227873614	0.129399558	0.114634037	0.142765354	0.244033595	0.272164912	0.028131317
I7I48_08441	I7I48_08441		laccase	HISTO_DA.Contig93.Fgenesh_Aspergillus.1.final_new		I7I48_08441	ucsf_hc.01_1.G217B.01723					1	0.44833978144464615	0.203387839	0.260361236	-0.219404672	0.18569216118010742	-0.054475632	-0.021023739	-0.240167793	0.2067159	0.033451892	0.098373736	0.142728953	0.1834338	0.241102689	0.281807536	0.040704847
I7I48_11452	I7I48_11452		polyamine transporter 1	HISTO_ZZ.Contig127a.genewise.29.final_new	in LTR block	I7I48_11452	ucsf_hc.01_1.G217B.11794					1	0.4482110751580004	0.067033767	0.20486912	-0.11613573	0.155507641	-0.181373007	-0.083784716	-0.336880648	0.239292357	0.097588291	0.085548526	0.283035454	0.309957072	0.36858398	0.395505598	0.026921619
I7I48_03545	I7I48_03545		hypothetical protein	HISTO_LG.Contig392.fgenesh_plus.4.final_new		I7I48_03545	ucsf_hc.01_1.G217B.07990					1	0.4481920681989345	0.120621662	0.064924227	-0.523600505	0.22082591285322667	0.061309869	0.17810505518946437	-0.159516044	0.042720858	0.11679518612997697	0.207643132	0.004950352	-0.034932429	0.212593484	0.172710703	-0.039882782
I7I48_12046	I7I48_12046		hypothetical protein	HISTO_DU.Contig190.Fgenesh_histo.96.final_new		I7I48_12046	ucsf_hc.01_1.G217B.03064					1	0.44757433931338914	0.19173533	0.084765918	-0.363900945	0.25499562499052986	0.022114312718664944	0.094964713	-0.232881312	0.160030912	0.0728504	0.25237169	0.026583829	-0.014770229	0.278955519	0.237601461	-0.041354058
I7I48_09788	I7I48_09788		large tegument protein UL36 domain family protein	HISTO_ER.Contig17.Fgenesh_histo.3.final_new		I7I48_09788	ucsf_hc.01_1.G217B.03704					1	0.4474842983286793	0.134801514	0.151848599	-0.068224606	0.1223165644818357	-0.043139635	-0.026912451	-0.165456199	0.149229015	0.016227184	0.114645494	0.130557927	0.173195205	0.245203421	0.287840699	0.042637278
I7I48_09640	I7I48_09640		hypothetical protein	HISTO_ZL.Contig1161d.Fgenesh_histo.114.final_new		I7I48_09640	ucsf_hc.01_1.G217B.09655					1	0.4471003495073654	0.349288973	0.149073135	-0.189383272	0.31864453597219977	0.045691874	0.089453489	-0.272952662	0.229191047	0.043761615	0.251364851	0.03232773	-0.061248837	0.283692581	0.190116014	-0.093576567
I7I48_04735	I7I48_04735		hypothetical protein	HISTO_EA.Contig33.eannot.1622.final_new		I7I48_04735	ucsf_hc.01_1.G217B.03571					1	0.4468102508183864	0.197496429	0.033152382	-0.338776469	0.2686767476829431	0.12923933695833995	0.1714197661579096	-0.139437411	0.097256982	0.042180429199569644	0.190740931	-0.017059063	-0.013776039	0.173681868	0.176964893	0.003283024
I7I48_00086	I7I48_00086		hypothetical protein	HISTO_AZ.Contig47.Fgenesh_histo.152.final_new	near LTR block	I7I48_00086	ucsf_hc.01_1.G217B.00400					1	0.44673553008185446	0.045725833	0.01106138	-0.4022647	0.27121627862310776	0.069915618	0.091672829	-0.20130066	0.17954345	0.021757211	0.22388845	0.078918699	0.064240044	0.302807148	0.288128493	-0.014678655
I7I48_08795	I7I48_08795		C6 zinc finger domain-containing protein	HISTO_FE.Contig19.Fgenesh_histo.180.final_new		I7I48_08795	ucsf_hc.01_1.G217B.03833					1	0.4463803372256465	0.040466834	0.253290397	-0.096903949	0.044827556	-0.127868807	-0.100984263	-0.172696363	0.145811819	0.026884543316276266	0.125371866	0.270882388	0.25618275	0.396254254	0.381554616	-0.014699638
I7I48_11417	I7I48_11417		hypothetical protein			I7I48_11417	ucsf_hc.01_1.G217B.11760					1	0.4460299830926391	0.048600493	0.08216232	-0.274419227	0.1511305198555406	0.032020651115790964	0.064381365	-0.119109869	0.086749154	0.032360714	0.195567258	-0.003361174	-0.0258812	0.192206084	0.169686057	-0.022520027
I7I48_09454	I7I48_09454		hypothetical protein			I7I48_09454	ucsf_hc.01_1.G217B.09469					1	0.4459260778802281	0.108776301	0.205345262	-0.188327744	0.31798386583250876	0.066739324	0.14543787506911265	-0.251244542	0.172545991	0.078698551	0.294629655	-0.009757112	-0.021216349	0.284872543	0.273413305	-0.011459238
I7I48_09560	I7I48_09560		hypothetical protein	HISTO_ZL.Contig1161c.Fgenesh_histo.60.final_new		I7I48_09560	ucsf_hc.01_1.G217B.09575					1	0.4451496087172076	0.340018886	0.327502293	0.231110711	0.19155251723079267	-0.116655196	-0.044770693	-0.308207713	0.23632321	0.071884503	0.039000983	0.352360613	0.369277564	0.391361596	0.408278547	0.016916951
I7I48_06617	I7I48_06617		hypothetical protein	HISTO_ZT.Contig181.Fgenesh_histo.69.final_new		I7I48_06617	ucsf_hc.01_1.G217B.10760					1	0.4449089986445456	0.162883243	0.252291025	0.027236401	0.1256984219305312	-0.092023167	-0.053624597	-0.217721589	0.179323019	0.03839857	0.098748157	0.185926082	0.228752361	0.28467424	0.327500518	0.042826278
I7I48_08094	I7I48_08094		hypothetical protein			I7I48_08094	ucsf_hc.01_1.G217B.02954					1	0.444628918	0.141860088	0.307836191	-0.318717551	0.082344609	-0.059617253	-0.042384117	-0.141961862	0.124728726	0.017233136147763138	0.151944965	0.196698222	0.212096158	0.348643187	0.364041123	0.015397936
I7I48_05146	I7I48_05146		hypothetical protein			I7I48_05146	ucsf_hc.01_1.G217B.05440					1	0.44461057173989316	0.13897996	-0.05708472	-0.554921306	0.34354085129508266	0.18618032138788193	0.27738741230476993	-0.15736053	0.066153439	0.091207091	0.242190668	-0.07707703	-0.104216088	0.165113638	0.13797458	-0.027139058
I7I48_09053	I7I48_09053		glycosyl hydrolase	HISTO_FE.Contig19.eannot.1919.final_new		I7I48_09053	ucsf_hc.01_1.G217B.04089					1	0.4432676214291595	0.062825446	0.208864038	-0.209521909	0.1486870973168775	0.028115381216234095	0.06580907	-0.120571716	0.082878028	0.037693688	0.289523021	-0.026135306	-0.045866123	0.263387715	0.243656898	-0.019730817
I7I48_11676	I7I48_11676		hypothetical protein		near LTR block	I7I48_11676	ucsf_hc.01_1.G217B.12016					1	0.4431842413672529	0.165237408	0.129177365	-0.351363365	0.2574027721882305	0.10995318265052019	0.2042065197555233	-0.14744959	0.053196252	0.094253337	0.321004856	-0.100021017	-0.12278263	0.22098384	0.198222227	-0.022761613
I7I48_09158	I7I48_09158		hypothetical protein	HISTO_FE.Contig19.fgenesh_plus.52.final_new	near LTR block	I7I48_09158	ucsf_hc.01_1.G217B.04194					1	0.4423465995500922	0.237517908	0.206130774	0.051359502	0.27938936494860117	0.003209116	0.058236333672211656	-0.276180249	0.221153031	0.055027217	0.207864691	0.095117664	0.102685837	0.302982355	0.310550528	0.007568173
I7I48_01155	I7I48_01155		cytochrome P450 monooxygenase	HISTO_AL.Contig317.eannot.1536.final_new		I7I48_01155	ucsf_hc.01_1.G217B.00252					1	0.44232709092569894	0.079453722	0.194683842	-0.032830705	0.18431707261976385	-0.012884833	-0.018672802	-0.197201906	0.202989875	-0.005787969	0.18723376	0.082769673	0.101504315	0.270003433	0.288738075	0.018734642
I7I48_07197	I7I48_07197		hypothetical protein	HISTO_HS.Contig68.Fgenesh_Neurospora.258.final_new		I7I48_07197	ucsf_hc.01_1.G217B.05978					1	0.4419008550256698	0.238672757	0.244383419	-0.074592737	0.2684311923374928	-0.021391818	0.065068136	-0.28982301	0.203363056	0.086459954	0.206054892	0.018157193	0.025676815	0.224212085	0.231731707	0.007519622
I7I48_07008	I7I48_07008		MFS transporter	HISTO_HS.Contig68.Fgenesh_Aspergillus.71.final_new		I7I48_07008	ucsf_hc.01_1.G217B.06166					1	0.44087430361561103	0.0844073	0.183850161	-0.204443199	0.1706599186308692	-0.054744834	-0.020012355	-0.225404752	0.190672273	0.034732479	0.071335589	0.205516999	0.229728604	0.276852588	0.301064193	0.024211605
I7I48_08523	I7I48_08523		no significant blast hit	HISTO_DA.Contig93-snap.131.final_new		I7I48_08523	ucsf_hc.01_1.G217B.01642					1	0.44085920656255445	0.212368077	0.316688481	-0.042229523	0.22590867123976172	0.040660425	0.089620394	-0.185248246	0.136288277	0.048959969	0.213969866	0.175525314	0.131633185	0.38949518	0.345603051	-0.043892128
I7I48_06449	I7I48_06449		hypothetical protein	HISTO_ZT.Contig181.Fgenesh_histo.128.final_new		I7I48_06449	ucsf_hc.01_1.G217B.10927					1	0.44065221177067243	0.123125229	0.186241009	-0.187704199	0.2180810853178467	-0.006215336	0.014682610473541427	-0.224296422	0.203398475	0.020897946767415035	0.178886175	0.087240475	0.104406431	0.26612665	0.283292606	0.017165957
I7I48_08397	I7I48_08397	MSR1	arginyl-tRNA synthetase	HISTO_DA.Contig93.Fgenesh_histo.126.final_new		I7I48_08397	ucsf_hc.01_1.G217B.01767					1	0.44035001212406905	0.155209911	0.099703608	-0.480116706	0.23753083353592175	0.080845504	0.14320711655083437	-0.156685329	0.094323717	0.062361612200970896	0.265014201	-0.041876831	-0.046409974	0.22313737	0.218604227	-0.004533143
I7I48_00995	I7I48_00995		adenylate-forming enzyme AfeA	HISTO_JF.Contig157.Fgenesh_histo.19.final_new	near LTR block	I7I48_00995	ucsf_hc.01_1.G217B.06301					1	0.44025992117748797	0.101909928	0.05974289	-0.497250078	0.23500539648312233	0.006136065	0.085852296	-0.228869332	0.1491531	0.079716232	0.194791922	0.015986532	0.053497454	0.210778454	0.248289376	0.037510922
I7I48_09440	I7I48_09440		H+/Ca2+ exchanger	HISTO_ZL.Contig1161c.fgenesh_plus.23.final_new		I7I48_09440	ucsf_hc.01_1.G217B.09455	Ryp1_ChIP				1	0.4400982784896323	0.213352134	0.171424982	-0.277168057	0.26582211175585424	0.080419411	0.16988232846985693	-0.1854027	0.095939783	0.089462917	0.237506899	-0.009927375	-0.039002923	0.227579524	0.198503976	-0.029075548
I7I48_07728	I7I48_07728		GPI anchored protein	HISTO_DM.Contig936.Fgenesh_histo.29.final_new		I7I48_07728	ucsf_hc.01_1.G217B.02830					1	0.4398476100736903	0.054679554	0.157720802	-0.207447038	0.21591964524284468	-0.000729638	-0.032237216	-0.216649284	0.248156861	-0.031507577	0.212494026	0.033156882	0.073458819	0.245650908	0.285952846	0.040301937
I7I48_05876	I7I48_05876		hypothetical protein	HISTO_ZT.Contig1128f-snap.6.final_new		I7I48_05876	ucsf_hc.01_1.G217B.10368					1	0.4397814077638513	0.122985167	0.205979534	-0.239783476	0.13779828125245336	-0.014986115	0.008983773	-0.152784396	0.128814508	0.023969888	0.110417772	0.150630471	0.173156787	0.261048244	0.28357456	0.022526316
I7I48_11139	I7I48_11139		hypothetical protein	HISTO_ZL.Contig1161e.Fgenesh_Aspergillus.59.final_new	near LTR block	I7I48_11139	ucsf_hc.01_1.G217B.09842					1	0.4397266894432092	0.103881443	0.221868711	-0.080183995	0.15150469352974044	-0.081024155	-0.053772192	-0.232528848	0.205276885	0.027251962957363422	0.091519745	0.179115519	0.215319477	0.270635265	0.306839223	0.036203958
I7I48_01625	I7I48_01625		glycerol-3-phosphate O-acyltransferase	HISTO_ZL.Contig1158-snap.26.final_new		I7I48_01625	ucsf_hc.01_1.G217B.09065					1	0.4393254826675916	0.253370677	0.222843499	-0.157131594	0.24959937126103113	0.033118286358455484	0.11027094155148165	-0.216481085	0.13932843	0.077152655	0.240480653	0.021435287	-0.024220397	0.26191594	0.216260256	-0.045655685
I7I48_10867	I7I48_10867		hypothetical protein	HISTO_GL.Contig59.Fgenesh_histo.94.final_new		I7I48_10867	ucsf_hc.01_1.G217B.05092					1	0.4389740474423213	0.097688777	0.030620252	-0.611089518	0.24385587453848617	0.062070237	0.17726279364212702	-0.181785637	0.066593081	0.11519255641616406	0.289246067	-0.041101771	-0.089083798	0.248144296	0.20016227	-0.047982026
I7I48_01328	I7I48_01328		hypothetical protein	HISTO_AL.Contig317.Fgenesh_histo.162.final_new		I7I48_01328	ucsf_hc.01_1.G217B.00078					1	0.4388226817915523	0.110029476	0.18530199	-0.152249442	0.17944501226931958	-0.06664772	-0.048530542	-0.246092732	0.227975554	0.018117178097604297	0.072794873	0.219745935	0.277999936	0.292540809	0.350794809	0.058254
I7I48_09728	I7I48_09728		hypothetical protein	HISTO_ER.Contig17.Fgenesh_histo.13.final_new	near LTR block	I7I48_09728	ucsf_hc.01_1.G217B.03763					1	0.4386476830155413	0.189922779	0.256811939	-0.021568586	0.242455136	0.095522606	0.092355108	-0.14693253	0.150100028	-0.003167497	0.21020883	0.034626507	0.062745116	0.244835337	0.272953946	0.028118608
I7I48_08076	I7I48_08076	CDC14	tyrosine-protein phosphatase	HISTO_DM.Contig940.eannot.1275.final_new		I7I48_08076	ucsf_hc.01_1.G217B.02972					1	0.43853621853411856	0.192662246	0.072369222	-0.333827662	0.33127216392557723	0.044532324	0.13303234320821652	-0.28673984	0.198239821	0.088500019	0.256404954	0.0687972	0.048938832	0.325202154	0.305343786	-0.019858368
I7I48_08002	I7I48_08002		hypothetical protein	HISTO_DM.Contig933.Fgenesh_Neurospora.18.final_new		I7I48_08002	ucsf_hc.01_1.G217B.02558					1	0.43843105183023684	0.099542941	0.166788857	-0.227936715	0.13404998682033106	-0.092165714	-0.072973723	-0.226215701	0.207023709	0.019191991247694107	0.072398441	0.182835445	0.180818449	0.255233886	0.25321689	-0.002016996
I7I48_11675	I7I48_11675		hypothetical protein		near LTR block	I7I48_11675	ucsf_hc.01_1.G217B.12015					1	0.43841250786472613	0.188574333	0.170009387	-0.291486057	0.2534939751977149	0.093347516	0.18446358297866403	-0.16014646	0.069030392	0.091116067	0.308426923	-0.071841942	-0.100849321	0.236584981	0.207577603	-0.029007378
I7I48_01295	I7I48_01295		hypothetical protein	HISTO_AL.Contig317-snap.45.final_new	near LTR block	I7I48_01295	ucsf_hc.01_1.G217B.00111					1	0.43797947340334425	0.039762727	0.139830821	-0.057826109	0.10547795268294585	-0.136274651	-0.105243901	-0.241752604	0.210721854	0.03103075	0.13195105	0.239865689	0.264245229	0.371816739	0.39619628	0.024379541
I7I48_00419	I7I48_00419		C6 transcription factor	HISTO_LF.Contig359.Fgenesh_histo.207.final_new		I7I48_00419	ucsf_hc.01_1.G217B.07310					1	0.4373318259732486	0.210606977	0.262971202	-0.102677102	0.089903467	-0.109123641	-0.10599592	-0.199027108	0.195899387	0.003127721	0.093313926	0.153005154	0.194098153	0.24631908	0.28741208	0.041093
I7I48_01103	I7I48_01103		hypothetical protein		near LTR block	I7I48_01103	ucsf_hc.01_1.G217B.00301					1	0.43717054673802025	0.233911561	0.139081427	-0.097878928	0.29168234868351023	-0.018282373	0.095816718	-0.309964722	0.195865631	0.11409909052338565	0.132115422	0.140678601	0.13177765	0.272794023	0.263893072	-0.00890095
I7I48_03614	I7I48_03614		hypothetical protein			I7I48_03614	ucsf_hc.01_1.G217B.07921					1	0.4367699730296238	0.272891483	0.299335818	0.071501802	0.1351073437806851	-0.075909395	-0.107540067	-0.211016739	0.242647411	-0.031630671	0.166354053	0.186885559	0.231606837	0.353239613	0.39796089	0.044721277
I7I48_09453	I7I48_09453		hypothetical protein	HISTO_ZL.Contig1161c-snap.16.final_new		I7I48_09453	ucsf_hc.01_1.G217B.09468					1	0.4367471392500624	0.069969542	0.22382363	-0.038751966	0.1816133329553431	-0.024234797	0.004012835	-0.20584813	0.177600498	0.028247631958751268	0.184075037	0.078772348	0.094866343	0.262847385	0.278941379	0.016093995
I7I48_01911	I7I48_01911	FAR2	C6 transcription factor	HISTO_ZL.Contig1131.eannot.2056.final_new		I7I48_01911	ucsf_hc.01_1.G217B.08781					1	0.43628768599706563	0.245561676	0.250333136	0.04862754	0.27893818796758024	0.098785978	0.2157180646036041	-0.18015221	0.063220123	0.11693208628277739	0.399922434	-0.199936506	-0.238099745	0.199985928	0.161822689	-0.038163239
I7I48_01919	I7I48_01919		lipoxygenase domain-containing protein	HISTO_ZL.Contig1131.fgenesh_plus.91.final_new		I7I48_01919	ucsf_hc.01_1.G217B.08773					1	0.4362130963675182	0.101198544	0.098585214	-0.267234441	0.16056965551719365	0.033663466	0.11062932802393255	-0.12690619	0.049940327	0.076965862	0.139301372	0.097665198	0.097169535	0.236966569	0.236470907	-0.000495663
I7I48_05163	I7I48_05163		hypothetical protein			I7I48_05163	ucsf_hc.01_1.G217B.05423					1	0.436138179	-0.001813028	0.019231828	-0.634529683	0.23038224422238812	-0.007849957	0.10292566207316782	-0.238232201	0.127456582	0.11077561926638403	0.09051741	0.16227353	0.169117828	0.25279094	0.259635238	0.006844298
I7I48_10862	I7I48_10862		hypothetical protein	HISTO_GL.Contig59.Fgenesh_Neurospora.71.final_new		I7I48_10862	ucsf_hc.01_1.G217B.05087					1	0.4357962190531178	0.12730208	0.090453767	-0.438839883	0.2694629121693499	0.10825746498886031	0.19528625443772513	-0.161205447	0.074176658	0.087028789	0.314327971	-0.067952153	-0.05940651	0.246375818	0.254921461	0.008545643
I7I48_07822	I7I48_07822		hypothetical protein	HISTO_DM.Contig933.Fgenesh_histo.61.final_new		I7I48_07822	ucsf_hc.01_1.G217B.02737					1	0.43573533657140456	0.184849501	0.251406864	-0.013260601	0.1554626272042065	-0.107871732	-0.047800583	-0.26333436	0.20326321	0.060071149206746034	0.088019557	0.202523534	0.242139833	0.290543091	0.33015939	0.039616299
I7I48_10781	I7I48_10781		hypothetical protein		near LTR block	I7I48_10781	ucsf_hc.01_1.G217B.04968					1	0.4352187970545683	0.068772433	0.18752054	-0.155712174	0.14858616424260374	0.015963441879557325	0.048285523	-0.132622722	0.100300641	0.032322081	0.15877207	0.049663921	0.004436116	0.208435991	0.163208186	-0.045227806
I7I48_02973	I7I48_02973		integral membrane protein, MFS transporter			I7I48_02973	ucsf_hc.01_1.G217B.11263					1	0.4351308475586347	0.12817661	0.169512532	-0.19648477	0.2005827563470994	0.026488192486098024	0.085102909	-0.174094564	0.115479847	0.058614716720563884	0.202530857	0.060122213	0.073288071	0.26265307	0.275818927	0.013165858
I7I48_01974	I7I48_01974		conidia-enriched transcript	HISTO_ZL.Contig1131-snap.83.final_new		I7I48_01974	ucsf_hc.01_1.G217B.08718					1	0.43489465984570447	0.067387064	0.141333141	-0.094683747	0.1234838837773457	-0.127897878	-0.090872098	-0.251381762	0.214355982	0.03702578	0.123696579	0.250694723	0.277335887	0.374391302	0.401032466	0.026641164
I7I48_04451	I7I48_04451		cysteine desulfurase, mitochondrial precursor, conidia-enriched transcript	HISTO_BP.Contig459.eannot.1548.final_new		I7I48_04451	ucsf_hc.01_1.G217B.01318					1	0.434618183	-0.017045228	0.140948331	-0.272097694	0.10531962325785946	-0.114051998	-0.099062911	-0.219371621	0.204382534	0.014989087170612932	0.122853041	0.162278704	0.198577277	0.285131745	0.321430318	0.036298573
I7I48_01667	I7I48_01667		polyamine transporter 3	HISTO_ZL.Contig1158-snap.1.final_new		I7I48_01667	ucsf_hc.01_1.G217B.09023					1	0.4344126849721917	0.282493841	0.333204287	0.075339609	0.18155946350669538	-0.083938254	-0.043509644	-0.265497718	0.225069108	0.04042861	0.113458451	0.203491506	0.191719427	0.316949957	0.305177878	-0.011772079
I7I48_04325	I7I48_04325		hypothetical protein	HISTO_BP.Contig459.Fgenesh_histo.133.final_new		I7I48_04325	ucsf_hc.01_1.G217B.01193	Ryp1_ChIP				1	0.4343653876486459	0.166175525	0.163232055	-0.078758417	0.20499008014980336	-0.027495331	0.047849739	-0.232485412	0.157140341	0.075345071	0.189166407	0.006952301	0.028262453	0.196118708	0.21742886	0.021310152
I7I48_01004	I7I48_01004		NAD binding Rossmann fold oxidoreductase	HISTO_JF.Contig157.genewise.18.final_new	near LTR block	I7I48_01004	ucsf_hc.01_1.G217B.06310					1	0.43425210040331796	0.242536167	0.232356758	-0.199526477	0.23738563867992676	-0.031684006	0.040259895	-0.269069645	0.197125743	0.071943902	0.261209336	0.017239148	0.031526042	0.278448484	0.292735379	0.014286894
I7I48_01809	I7I48_01809	TSC11b	sterility protein Ste20	HISTO_ZL.Contig1131.Fgenesh_histo.86.final_new		I7I48_01809	ucsf_hc.01_1.G217B.08884					1	0.4341947603404364	0.184724063	0.097098752	-0.385576838	0.27325080842488686	0.064302947	0.1291146125741638	-0.208947862	0.144136196	0.064811666	0.223387523	0.087349014	0.044001146	0.310736537	0.267388669	-0.043347868
I7I48_09238	I7I48_09238		MFS monocarboxylate transporter	HISTO_ZL.Contig1161a.eannot.1162.final_new		I7I48_09238	ucsf_hc.01_1.G217B.09253					1	0.43389390901772257	0.06391748	0.170691788	-0.275719683	0.084557709	-0.299662631	-0.143425783	-0.384220341	0.227983492	0.15623684850823352	0.163204691	0.1819936	0.159581744	0.345198292	0.322786435	-0.022411857
I7I48_08940	I7I48_08940		MYND domain-containing protein	HISTO_FE.Contig19-snap.107.final_new		I7I48_08940	ucsf_hc.01_1.G217B.03976					1	0.4337278648790967	0.124145902	0.018441782	-0.473647336	0.1591952801143442	-0.011565283	0.015478186487207737	-0.170760563	0.143717094	0.02704347	0.13688678	0.06922438	0.0413736	0.20611116	0.17826038	-0.02785078
I7I48_01356	I7I48_01356		PHD finger domain protein	HISTO_AL.Contig317.Fgenesh_histo.35.final_new	near LTR block	I7I48_01356	ucsf_hc.01_1.G217B.00050					1	0.43269132144250994	0.245110286	0.274408657	0.237523576	0.15275721823385388	-0.082272463	-0.023519897	-0.235029681	0.176277115	0.058752566	0.18703405	0.138601861	0.152069358	0.32563591	0.339103407	0.013467497
I7I48_01429	I7I48_01429		hypothetical protein			I7I48_01429	ucsf_hc.01_1.G217B.09985					1	0.4325470626768449	0.156059511	0.216209401	-0.266850526	0.17217842115908993	-0.021013273	0.021403521	-0.193191694	0.1507749	0.042416794034202655	0.253969296	-0.002266001	-0.009067835	0.251703295	0.244901461	-0.006801834
I7I48_09385	I7I48_09385		hypothetical protein	HISTO_ZL.Contig1161b.Fgenesh_Neurospora.40.final_new		I7I48_09385	ucsf_hc.01_1.G217B.09400					1	0.43239559452660514	0.101351373	0.19915285	-0.130231256	0.11623526050316421	-0.113226578	-0.04954831	-0.229461838	0.165783571	0.063678267	0.076063893	0.187122338	0.158199274	0.263186232	0.234263167	-0.028923064
I7I48_04753	I7I48_04753		hypothetical protein	HISTO_EA.Contig33.Fgenesh_Neurospora.122.final_new		I7I48_04753	ucsf_hc.01_1.G217B.03589					1	0.4322845753105195	0.006020666	0.219209494	-0.248918128	0.13396833119676793	-0.142498558	-0.138398388	-0.27646689	0.27236672	0.00410017	0.171838999	0.185994411	0.186823318	0.35783341	0.358662316	0.000828907
I7I48_00755	I7I48_00755		hypothetical protein	HISTO_LF.Contig359-snap.239.final_new		I7I48_00755	ucsf_hc.01_1.G217B.07642					1	0.4320595330845957	0.031897734	0.142605861	-0.216352082	0.12639422197012845	-0.033190602	-0.063536874	-0.159584824	0.189931096	-0.030346272	0.132713697	0.117987606	0.144718705	0.250701302	0.277432402	0.026731099
I7I48_00820	I7I48_00820		CFEM domain-containing protein	HISTO_GI.Contig363.Fgenesh_Aspergillus.64.final_new	near LTR block	I7I48_00820	ucsf_hc.01_1.G217B.04471					1	0.431601105	0.140642398	0.158089356	-0.313247165	0.14321320323420444	-0.094306839	-0.060953231	-0.237520042	0.204166435	0.033353607	0.109445287	0.132673086	0.161281375	0.242118373	0.270726662	0.028608289
I7I48_03515	I7I48_03515		hypothetical protein			I7I48_03515	ucsf_hc.01_1.G217B.03172					1	0.43142522096009245	0.111166903	0.20626487	-0.287769777	0.1686746961964321	-0.088734386	-0.052631135	-0.257409082	0.221305832	0.036103250766209266	0.130883319	0.153998989	0.18479977	0.284882308	0.31568309	0.030800781
I7I48_03392	I7I48_03392		phospholipase A2 group XIII	HISTO_DY.Contig31.Fgenesh_Aspergillus.39.final_new	near LTR block	I7I48_03392	ucsf_hc.01_1.G217B.03295					1	0.43066773058905766	0.139965083	0.179392801	-0.03039464	0.17759908436644103	-0.077767462	-0.05034964	-0.255366547	0.227948724	0.027417822631570582	0.089517291	0.230774591	0.253669654	0.320291882	0.343186945	0.022895063
I7I48_04870	I7I48_04870		MYB DNA-binding domain-containing protein	HISTO_ZW.Contig245.eannot.1198.final_new	near LTR block	I7I48_04870	ucsf_hc.01_1.G217B.11447					1	0.43025710330591527	0.15151868	0.205783582	-0.111087268	0.1387707232030787	-0.164074764	-0.073549548	-0.302845487	0.212320271	0.090525216	0.088913148	0.198484902	0.230053692	0.287398049	0.31896684	0.03156879
I7I48_00070	I7I48_00070		hypothetical protein	HISTO_AZ.Contig47.Fgenesh_histo.42.final_new	near LTR block	I7I48_00070	ucsf_hc.01_1.G217B.00384					1	0.4301269591357933	0.136606732	0.162509093	-0.331139892	0.22923240318656604	-0.004069075	0.10243557889921048	-0.233301479	0.126796824	0.10650465435098472	0.171772014	0.111658818	0.150141024	0.283430832	0.321913038	0.038482205
I7I48_11728	I7I48_11728		3-ketoacyl-coA thiolase peroxisomal A	HISTO_ZZ.Contig127c.eannot.1575.final_new		I7I48_11728	ucsf_hc.01_1.G217B.12067					1	0.42956965523466756	0.198537903	-0.042006184	-0.386306205	0.212252471	0.012954548	0.085310497	-0.199297922	0.126941974	0.072355948	0.125605332	0.02028253	0.032204753	0.145887862	0.157810085	0.011922223
I7I48_02080	I7I48_02080		FAD binding domain-containing protein	HISTO_ZE.Contig158.Fgenesh_histo.4.final_new		I7I48_02080	ucsf_hc.01_1.G217B.08360					1	0.4294013410329132	0.302894506	0.249884859	-0.032858653	0.18885694477934223	-0.047808193	0.015250247	-0.236665138	0.173606697	0.06305844	0.155270336	0.125308745	0.174359187	0.280579081	0.329629524	0.049050443
I7I48_10100	I7I48_10100	MEI2	meiosis protein MEI2	HISTO_GX.Contig297.Fgenesh_Aspergillus.142.final_new	in LTR block	I7I48_10100	ucsf_hc.01_1.G217B.05355					1	0.4290835881986484	0.125419314	0.207120869	0.248169482	0.10805213930906783	-0.099713767	-0.056992144	-0.207765907	0.165044283	0.042721623206595484	0.06176734	0.263901365	0.306777099	0.325668705	0.368544439	0.042875734
I7I48_05794	I7I48_05794		hypothetical protein			I7I48_05794	ucsf_hc.01_1.G217B.06642					1	0.4289194235411216	0.19471418	0.123625602	0.011178552	0.22115300513137404	0.098318196	0.13931561869980136	-0.122834809	0.081837386	0.040997422	0.306456945	-0.097488612	-0.120246094	0.208968333	0.186210851	-0.022757482
I7I48_07328	I7I48_07328		transcriptional activator protein FacB	HISTO_HS.Contig68.Fgenesh_histo.193.final_new	near LTR block	I7I48_07328	ucsf_hc.01_1.G217B.05848					1	0.4286501454426528	0.098976949	0.067020201	-0.490193922	0.38055449307277345	0.11142071967834832	0.24658785916018267	-0.269133773	0.133966634	0.13516713948183434	0.141427326	0.16966443	0.155149762	0.311091756	0.296577088	-0.014514668
I7I48_09449	I7I48_09449		NIMA-interacting protein TinC	HISTO_ZL.Contig1161c.Fgenesh_histo.89.final_new		I7I48_09449	ucsf_hc.01_1.G217B.09464	Ryp1_ChIP				1	0.4285546632674733	0.160220871	-0.020769783	-0.569658151	0.35341156539672813	0.098734176	0.1956479460794281	-0.25467739	0.157763619	0.09691377	0.213592893	0.003583745	-0.022577332	0.217176638	0.191015561	-0.026161077
I7I48_10731	I7I48_10731		hypothetical protein			I7I48_10731	ucsf_hc.01_1.G217B.04918					1	0.42809736853855246	0.073698213	0.114165351	-0.428454517	0.19686751203817213	0.034773735543778606	0.065124958	-0.162093776	0.131742554	0.030351222	0.187879454	0.068433889	0.057048078	0.256313344	0.244927532	-0.011385811
I7I48_07442	I7I48_07442		hypothetical protein	HISTO_DM.Contig93.Fgenesh_Aspergillus.42.final_new	near LTR block	I7I48_07442	ucsf_hc.01_1.G217B.02412					1	0.4280823610668804	0.143497335	0.180495512	-0.094929274	0.19524871095111773	-0.03910536	-0.01600725	-0.234354071	0.211255961	0.023098110362429106	0.113172624	0.150728642	0.167702422	0.263901265	0.280875046	0.016973781
I7I48_03438	I7I48_03438	NAG4	multidrug resistant protein	HISTO_DY.Contig31.eannot.1441.final_new		I7I48_03438	ucsf_hc.01_1.G217B.03250					1	0.42807010638814474	0.170768127	0.078783642	-0.392151672	0.2419558201331627	0.015817352436633694	0.057548597	-0.226138468	0.184407224	0.041731244	0.182160499	0.041574072	0.086818296	0.223734571	0.268978795	0.045244224
I7I48_08412	I7I48_08412		hypothetical protein	HISTO_DA.Contig93.Fgenesh_histo.90.final_new		I7I48_08412	ucsf_hc.01_1.G217B.01751					1	0.42742298869950357	0.100656917	0.165550922	-0.153053503	0.12502519254835096	0.014312405	0.064970963	-0.110712788	0.060054229	0.050658559	0.144624334	0.092656334	0.118632597	0.237280668	0.263256931	0.025976263
I7I48_07705	I7I48_07705		Gal4 superdfamily domain-containing protein	HISTO_DM.Contig936.Fgenesh_histo.46.final_new		I7I48_07705	ucsf_hc.01_1.G217B.02853					1	0.42705463712593045	0.035074952	0.051720837	-0.438834237	0.22911506354558037	0.018701039282753885	0.068271692	-0.210414024	0.160843371	0.049570652840319196	0.194423924	0.019734942	0.053850481	0.214158866	0.248274405	0.034115539
I7I48_02636	I7I48_02636		hypothetical protein	HISTO_KF.Contig597.eannot.1435.final_new		I7I48_02636	ucsf_hc.01_1.G217B.06971					1	0.42667161950233057	0.086725573	0.202868912	-0.189951372	0.0961869	0.031168379449154147	0.051443985	-0.06501852	0.044742914	0.020275606	0.179828376	0.022612219	0.040854233	0.202440595	0.220682609	0.018242013
I7I48_07404	I7I48_07404		binary toxin B/anthrax toxin PA domain-containing protein, mycelia-enriched transcript	HISTO_DM.Contig93.Fgenesh_histo.142.final_new		I7I48_07404	ucsf_hc.01_1.G217B.02451					1	0.42655735826774405	0.108877551	0.11335035	-0.276156944	0.11791808155897728	-0.059024029	-0.06040741	-0.176942111	0.178325491	-0.001383381	0.138592878	0.095210839	0.100768102	0.233803716	0.239360979	0.005557263
I7I48_04579	I7I48_04579		hypothetical protein			I7I48_04579	ucsf_hc.01_1.G217B.03416					1	0.42653941575004506	0.254441989	0.181259909	-0.143841193	0.209309135	-0.035273579	-0.017171566	-0.244582714	0.226480701	0.018102013	0.093017445	0.201483355	0.256046933	0.2945008	0.349064378	0.054563578
I7I48_11700	I7I48_11700		cupin domain-containing protein	HISTO_ZZ.Contig127b.Fgenesh_histo.79.final_new		I7I48_11700	ucsf_hc.01_1.G217B.12040					1	0.42625461351914845	0.194690331	0.195231345	-0.226759715	0.2170370127664174	-0.047637182	0.008156807	-0.264674194	0.208880206	0.055793988924080114	0.086528957	0.17564987	0.199093749	0.262178827	0.285622706	0.023443879
I7I48_06190	I7I48_06190		hypothetical protein	HISTO_ZT.Contig1089.Fgenesh_histo.132.final_new		I7I48_06190	ucsf_hc.01_1.G217B.10240					1	0.4257367697740409	0.096666284	0.259974666	0.010129721	0.071814079	-0.096688136	-0.074880964	-0.168502215	0.146695043	0.021807172179539452	0.138834234	0.189347644	0.208553843	0.328181878	0.347388077	0.019206199
I7I48_08114	I7I48_08114		cyclin	HISTO_DM.Contig940.eannot.1259.final_new		I7I48_08114	ucsf_hc.01_1.G217B.02935					1	0.4257136322529879	0.209756335	0.228767025	-0.069910349	0.21390210842822632	-0.071326281	-0.102336079	-0.285228389	0.316238188	-0.031009798	0.156511149	0.157776874	0.137010658	0.314288023	0.293521807	-0.020766216
I7I48_08001	I7I48_08001		hypothetical protein			I7I48_08001	ucsf_hc.01_1.G217B.02559					1	0.42543812199817826	0.298468679	0.203008789	-0.212671641	0.23154036237497375	0.006523216	0.044193005927937394	-0.225017146	0.187347356	0.03766979	0.226628232	0.024883857	0.017137096	0.251512089	0.243765327	-0.007746761
I7I48_01944	I7I48_01944	NDT80	NDT80 / PhoG like DNA-binding family protein	HISTO_ZL.Contig1131.Fgenesh_Aspergillus.295.final_new		I7I48_01944	ucsf_hc.01_1.G217B.08748					1	0.42515379273333415	0.143586871	0.252392234	-0.07410523	0.12322027447123693	-0.090772656	-0.078555413	-0.213992931	0.201775688	0.012217242927207064	0.043249611	0.218657508	0.247192044	0.26190712	0.290441655	0.028534536
I7I48_09981	I7I48_09981		cytokinesis protein sepA			I7I48_09981	ucsf_hc.01_1.G217B.08619					1	0.4248046274112567	0.267774644	0.153767629	-0.431622373	0.40276626444857305	0.11949122716857913	0.25954158741012523	-0.283275037	0.143224677	0.14005036024154613	0.23535005	0.016959048	-0.003796414	0.252309098	0.231553636	-0.020755461
I7I48_11481	I7I48_11481		adenosylhomocysteinase, UPF0261 domain-containing protein	HISTO_ZZ.Contig127a.eannot.1339.final_new	near LTR block	I7I48_11481	ucsf_hc.01_1.G217B.11823					1	0.4244564371489455	0.182099566	0.166492886	-0.117339182	0.25271418777799604	0.014347307198207364	0.037256292112742104	-0.238366881	0.215457896	0.022908985	0.163264221	0.053304432	0.089212239	0.216568653	0.252476461	0.035907807
I7I48_01964	I7I48_01964		no significant blast hit			I7I48_01964	ucsf_hc.01_1.G217B.08728					1	0.4242893159119984	-0.165004936	-0.125979981	-0.082647226	0.058639288709492685	-0.023152922	-0.005374776	-0.08179221	0.064014065	0.017778145837357637	0.199656184	0.088224874	0.091292176	0.287881058	0.290948361	0.003067302
I7I48_11356	I7I48_11356		hypothetical protein			I7I48_11356	ucsf_hc.01_1.G217B.12297					1	0.42366872318271714	0.207400407	0.204080238	-0.038773327	0.20322535119111815	-0.068276263	0.006377455	-0.271501615	0.196847896	0.074653719	0.10721183	0.13077418	0.199065883	0.23798601	0.306277713	0.068291703
I7I48_00849	I7I48_00849		hypothetical protein			I7I48_00849	ucsf_hc.01_1.G217B.04500					1	0.4235959749142973	0.25171498	0.115661874	-0.29415287	0.3661997791088349	0.11322616872279562	0.19678947510343842	-0.25297361	0.169410304	0.083563306	0.221193601	-0.014385189	0.001571511	0.206808412	0.222765112	0.0159567
I7I48_04843	I7I48_04843		hypothetical protein	HISTO_ZW.Contig245-snap.22.final_new		I7I48_04843	ucsf_hc.01_1.G217B.11473					1	0.423314078	0.082895023	0.042354889	-0.280966626	0.27756133512911935	0.12045033412702862	0.18574771671083448	-0.157111001	0.091813618	0.065297383	0.236441045	-0.024953561	-0.073976263	0.211487484	0.162464782	-0.049022702
I7I48_03768	I7I48_03768		ribosomal protein L24E	HISTO_LG.Contig392.Fgenesh_histo.100.final_new		I7I48_03768	ucsf_hc.01_1.G217B.07769					1	0.42316350000501535	0.187906155	0.157394638	-0.136190123	0.21828462060833495	-0.132342201	-0.043816942	-0.350626822	0.262101562	0.088525259	0.230245234	-0.020634824	-0.009081168	0.209610409	0.221164065	0.011553656
I7I48_11480	I7I48_11480		TIM-barrel enzyme family protein	HISTO_ZZ.Contig127a.Fgenesh_histo.71.final_new	near LTR block	I7I48_11480	ucsf_hc.01_1.G217B.11822					1	0.4231590423438411	0.119939836	0.13723225	-0.175383214	0.2756249669763962	0.018627449	0.066257324	-0.256997518	0.209367643	0.047629874	0.180233651	0.047598176	0.068617638	0.227831827	0.248851289	0.021019462
I7I48_00119	I7I48_00119		hypothetical protein		near LTR block	I7I48_00119	ucsf_hc.01_1.G217B.00433					1	0.42267629154799913	0.268742583	0.217191426	-0.042098202	0.2638401255400943	0.051925934	0.073425445	-0.211914191	0.19041468	0.021499511112505698	0.197063852	0.146626701	0.16397274	0.343690553	0.361036592	0.017346039
I7I48_05684	I7I48_05684		hypothetical protein	HISTO_JG.Contig207.fgenesh_plus.5.final_new		I7I48_05684	ucsf_hc.01_1.G217B.06749					1	0.4225289137092177	0.029931246	0.034615444	-0.530877408	0.1964084564847527	-0.020694922	0.011671092484408785	-0.217103378	0.184737364	0.032366014058703915	0.116338907	0.114103744	0.123953087	0.230442651	0.240291994	0.009849343
I7I48_03524	I7I48_03524		hypothetical protein			I7I48_03524	ucsf_hc.01_1.G217B.08011					1	0.4224072453407892	0.041590274	0.213953867	-0.180899615	0.190990746	0.009629817	0.036304095	-0.181360929	0.154686651	0.026674278612497854	0.143943808	0.156516788	0.156885734	0.300460596	0.300829542	0.000368947
I7I48_12199	I7I48_12199	CHS2	class II chitin synthase	HISTO_FX.Contig167.Fgenesh_Aspergillus.26.final_new	near LTR block	I7I48_12199	ucsf_hc.01_1.G217B.04360					1	0.42173772014507555	-0.033345638	-0.170289517	-0.441944305	0.22028675849619703	-0.020342879	0.013025579219429595	-0.240629638	0.207261179	0.033368459	0.247897659	0.01937591	-0.027055901	0.267273569	0.220841757	-0.046431812
I7I48_00335	I7I48_00335		nucleoside-diphosphate-sugar epimerase	HISTO_AZ.Contig47.Fgenesh_histo.153.final_new		I7I48_00335	ucsf_hc.01_1.G217B.00648					1	0.4215927721651512	0.144117781	0.147540383	-0.226593295	0.21624752101821107	-0.005716038	0.045786421	-0.221963559	0.1704611	0.051502459	0.175692459	0.088119101	0.143059399	0.26381156	0.318751858	0.054940298
I7I48_06537	I7I48_06537		hypothetical protein		near LTR block	I7I48_06537	ucsf_hc.01_1.G217B.10841					1	0.42142336551574894	0.155785899	0.100704379	-0.123149868	0.17022208214437587	-0.031740662	-0.048182823	-0.201962744	0.218404905	-0.016442161	0.192625579	0.102830286	0.078535189	0.295455866	0.271160768	-0.024295098
I7I48_12198	I7I48_12198		hypothetical protein		near LTR block	I7I48_12198	ucsf_hc.01_1.G217B.04361					1	0.4212120181762131	0.029131978	0.175947452	0.024308699	0.20594090926270772	-0.135394363	-0.058186032	-0.341335273	0.264126941	0.077208332	0.18560478	0.232463285	0.267850735	0.418068065	0.453455515	0.035387449
I7I48_09395	I7I48_09395		hypothetical protein	HISTO_ZL.Contig1161b.Fgenesh_histo.60.final_new		I7I48_09395	ucsf_hc.01_1.G217B.09410	Ryp1_ChIP				1	0.4211940920218969	-0.00791263	0.061097006	-0.272259676	0.1283002933916973	-0.061874256	-0.060329965	-0.19017455	0.188630259	0.001544291	0.122358067	0.178358119	0.235340271	0.300716186	0.357698338	0.056982152
I7I48_02972	I7I48_02972		integral membrane protein	HISTO_ZU.Contig65.eannot.2082.final_new		I7I48_02972	ucsf_hc.01_1.G217B.11262					1	0.42075572305525205	0.090123567	0.29049797	0.03687856	0.13020199296586002	-0.096554654	-0.046483732	-0.226756647	0.176685725	0.050070923	0.188064405	0.178194443	0.163658101	0.366258848	0.351722505	-0.014536343
I7I48_00747	I7I48_00747		hypothetical protein			I7I48_00747	ucsf_hc.01_1.G217B.07634					1	0.4204534503273723	0.268930098	0.269590569	-0.121066295	0.1909433258941224	-0.037130119	0.048556891	-0.228073445	0.142386435	0.08568701	0.198239288	0.123865916	0.133042315	0.322105204	0.331281603	0.009176399
I7I48_05993	I7I48_05993		3'-5' exonuclease	HISTO_ZT.Contig174.Fgenesh_histo.38.final_new	near LTR block	I7I48_05993	ucsf_hc.01_1.G217B.10585					1	0.4203459518373582	0.37367112	0.226574583	0.016753391	0.25721777777745036	-0.012492334	0.062066278526180824	-0.269710112	0.195151499	0.074558613	0.322911274	-0.017658398	-0.043478031	0.305252876	0.279433243	-0.025819633
I7I48_08310	I7I48_08310		arabinose-proton symporter	HISTO_DA.Contig93.eannot.2045.final_new	near LTR block	I7I48_08310	ucsf_hc.01_1.G217B.01853					1	0.42017498766131683	0.156746238	0.147023026	-0.386585568	0.3130320152450317	0.077283631	0.11635442175720241	-0.235748384	0.196677593	0.039070790810708966	0.227472503	-0.024942907	-0.027811309	0.202529596	0.199661194	-0.002868402
I7I48_01914	I7I48_01914		hypothetical protein	HISTO_ZL.Contig1131.Fgenesh_histo.76.final_new		I7I48_01914	ucsf_hc.01_1.G217B.08778					1	0.4199892726045927	0.192571237	0.149376138	-0.23224099	0.2644156265489797	0.089204695	0.15077477752902196	-0.175210931	0.113640849	0.061570082	0.225233255	-0.053623611	-0.074540686	0.171609645	0.150692569	-0.020917076
I7I48_00736	I7I48_00736	DYN1	dynein heavy chain	HISTO_LF.Contig359.Fgenesh_Aspergillus.93.final_new		I7I48_00736	ucsf_hc.01_1.G217B.07623	Ryp1_ChIP		Ryp3_ChIP		1	0.4199600354111442	0.062994835	0.127624324	-0.322376558	0.13860851635627994	-0.116017393	-0.084001186	-0.254625909	0.222609702	0.032016207086756565	0.069700841	0.221203473	0.278667223	0.290904314	0.348368064	0.05746375
I7I48_09298	I7I48_09298		hypothetical protein	HISTO_ZL.Contig1161b.Fgenesh_histo.5.final_new	near LTR block	I7I48_09298	ucsf_hc.01_1.G217B.09313	Ryp1_ChIP	Ryp2_ChIP	Ryp3_ChIP		1	0.4195298394160298	0.169266357	0.014379456	-0.490206369	0.3407740091152121	-0.002337235	0.14433558606524988	-0.343111244	0.196438423	0.1466728212116554	0.146481454	0.093017303	0.066832927	0.239498757	0.213314381	-0.026184376
I7I48_01214	I7I48_01214	STL1	monosaccharide transporter	HISTO_AL.Contig317.Fgenesh_Aspergillus.99.final_new		I7I48_01214	ucsf_hc.01_1.G217B.00192					1	0.41863947289128545	0.093177463	0.166534741	-0.292511386	0.1067870968701768	-0.023029884	0.00894742	-0.129816981	0.097839677	0.031977304	0.159487217	0.089982467	0.054497376	0.249469684	0.213984593	-0.035485091
I7I48_01319	I7I48_01319		hypothetical protein	HISTO_AL.Contig317.eannot.1568.final_new		I7I48_01319	ucsf_hc.01_1.G217B.00087	Ryp1_ChIP	Ryp2_ChIP	Ryp3_ChIP		1	0.41842737340032093	0.370012529	0.398650329	0.014962373	0.18121737710672162	-0.109040396	-0.077382868	-0.290257773	0.258600245	0.031657528	0.09602447	0.227443147	0.256079764	0.323467617	0.352104233	0.028636617
I7I48_05727	I7I48_05727		transcription initiation factor TFIID-2	HISTO_JG.Contig207.fgenesh_plus.71.final_new		I7I48_05727	ucsf_hc.01_1.G217B.06708					1	0.4184051993500641	-0.107446872	-0.098927424	-0.756666217	0.25135247993685245	0.006831153	0.006278567	-0.244521327	0.245073913	-0.000552586	0.072151173	0.233592651	0.264034914	0.305743824	0.336186087	0.030442263
I7I48_08379	I7I48_08379		beta-lactamase	HISTO_DA.Contig93.genewise.60.final_new		I7I48_08379	ucsf_hc.01_1.G217B.01784					1	0.41838939881802156	0.162304777	0.176499441	-0.10274519	0.1814828406526241	-0.067552243	-0.036530862	-0.249035083	0.218013702	0.031021381027579585	0.094124735	0.205178848	0.200847636	0.299303583	0.294972371	-0.004331212
I7I48_03311	I7I48_03311		lariat debranching enzyme	HISTO_DF.Contig537-snap.68.final_new		I7I48_03311	ucsf_hc.01_1.G217B.02089					1	0.4183477848590573	0.106075307	0.233490087	-0.246908885	0.16223594985158746	-0.05564133	-0.044068629	-0.21787728	0.206304579	0.011572702	0.144730014	0.187011853	0.208813122	0.331741868	0.353543136	0.021801268
I7I48_11419	I7I48_11419		hypothetical protein			I7I48_11419	ucsf_hc.01_1.G217B.11762					1	0.4181964324231844	0.110988576	-0.010967358	-0.508861783	0.2698880250550163	0.062114285	0.1735628484664501	-0.20777374	0.096325177	0.11144856353443075	0.235801951	-0.014190553	-0.041948065	0.221611398	0.193853886	-0.027757512
I7I48_07031	I7I48_07031	IMP3	U3 small nucleolar ribonucleoprotein IMP3	HISTO_HS.Contig68.eannot.2113.final_new		I7I48_07031	ucsf_hc.01_1.G217B.06143					1	0.41803442304193245	0.065852922	-0.039420277	-0.648203612	0.2568369095221964	0.037653013821027356	0.15783740492531365	-0.219183896	0.098999505	0.12018439110428629	0.207565811	-0.021341196	-0.024179933	0.186224615	0.183385878	-0.002838737
I7I48_03656	I7I48_03656		BNR/Asp-box repeat domain-containing protein	HISTO_LG.Contig392.Fgenesh_histo.38.final_new		I7I48_03656	ucsf_hc.01_1.G217B.07880					1	0.4180258067492774	0.200570171	0.147130205	-0.224133314	0.3217679319995045	0.085902906	0.16362468975918848	-0.235865026	0.158143242	0.077721784	0.271443336	-0.048230613	-0.057005058	0.223212723	0.214438278	-0.008774445
I7I48_04721	I7I48_04721	DNF3	aminophospholipid-translocating ATPase	HISTO_EA.Contig33.Fgenesh_histo.122.final_new		I7I48_04721	ucsf_hc.01_1.G217B.03557					1	0.417745465	0.225905489	0.262944365	0.121243029	0.26893475910937026	0.025698979079121262	0.046731823	-0.24323578	0.222202936	0.021032844	0.258061813	0.115381285	0.092493586	0.373443098	0.3505554	-0.022887698
I7I48_03905	I7I48_03905		3-ketoacyl-CoA thiolase	HISTO_BP.Contig457.eannot.1727.final_new		I7I48_03905	ucsf_hc.01_1.G217B.00773	Ryp1_ChIP	Ryp2_ChIP	Ryp3_ChIP		1	0.4176366867973222	0.200401122	0.068952352	-0.333894648	0.2901513046968157	0.058125781	0.13368552405639117	-0.232025524	0.156465781	0.075559743	0.146770818	0.07245666	0.105335145	0.219227478	0.252105963	0.032878484
I7I48_00968	I7I48_00968		AMP dependent CoA ligase	HISTO_GI.Contig382.Fgenesh_Aspergillus.10.final_new	near LTR block	I7I48_00968	ucsf_hc.01_1.G217B.04650					1	0.4175884276576416	0.234259951	0.255305076	-0.096338457	0.17623631872808507	-0.048461765	0.025963557	-0.224698084	0.150272762	0.074425322	0.157261452	0.11012663	0.111500338	0.267388082	0.26876179	0.001373708
I7I48_00245	I7I48_00245		importin subunit beta-1	HISTO_AZ.Contig47.Fgenesh_histo.205.final_new		I7I48_00245	ucsf_hc.01_1.G217B.00558					1	0.4175521962120509	0.137251505	0.193198513	-0.121524643	0.16795591020609252	-0.123821954	-0.070086112	-0.291777864	0.238042023	0.053735841	0.045750222	0.224051884	0.271596	0.269802106	0.317346222	0.047544116
I7I48_09554	I7I48_09554		hypothetical protein	HISTO_ZL.Contig1161c.Fgenesh_histo.51.final_new		I7I48_09554	ucsf_hc.01_1.G217B.09569					1	0.4171657658033583	0.1123375	0.215567851	-0.161417081	0.1483633479045191	-0.128836676	-0.079382422	-0.277200024	0.22774577	0.049454253564337525	0.051477718	0.254272419	0.284850009	0.305750137	0.336327727	0.030577589
I7I48_03705	I7I48_03705		helicase required for RNAi-mediated heterochromatin assembly 1	HISTO_LG.Contig392-snap.77.final_new		I7I48_03705	ucsf_hc.01_1.G217B.07830					1	0.41709019945772674	0.118888123	0.20532849	-0.019257118	0.10635988969040955	-0.058867232	-0.037597307	-0.165227121	0.143957196	0.021269925	0.129047824	0.13740248	0.167614655	0.266450304	0.296662479	0.030212175
I7I48_08402	I7I48_08402		annexin	HISTO_DA.Contig93.Fgenesh_histo.118.final_new		I7I48_08402	ucsf_hc.01_1.G217B.01762					1	0.4168629642550668	0.359739879	0.180965444	-0.218253371	0.23166588778502337	-0.03240818	-0.034432229	-0.264074067	0.266098117	-0.00202405	0.296807794	-0.021267158	-0.054330896	0.275540635	0.242476898	-0.033063738
I7I48_08050	I7I48_08050		bZIP transcription factor, putative	HISTO_DM.Contig933.Fgenesh_Aspergillus.136.final_new		I7I48_08050	ucsf_hc.01_1.G217B.02510					1	0.41618607814692393	0.140092879	0.13207259	-0.282395809	0.16059093198994984	0.037778657	0.097211393	-0.122812275	0.063379539	0.059432737	0.214198152	-0.059195647	-0.076096088	0.155002506	0.138102064	-0.016900442
I7I48_09596	I7I48_09596	NSA2	ribosomal large subunit	HISTO_ZL.Contig1161c.Fgenesh_histo.127.final_new		I7I48_09596	ucsf_hc.01_1.G217B.09611					1	0.4161526045229624	0.138689071	-0.009694569	-0.431831295	0.3786884714354367	0.075969971	0.1826768207504873	-0.302718501	0.196011651	0.10670685000518076	0.265098278	0.030738436	-0.008704624	0.295836714	0.256393654	-0.03944306
I7I48_06413	I7I48_06413		hypothetical protein			I7I48_06413	ucsf_hc.01_1.G217B.10963					1	0.415889814	0.133183966	-0.041187596	-0.463400142	0.25295611662043227	0.034836843531280914	0.054588868999790874	-0.218119273	0.198367248	0.019752025	0.173373212	0.083790297	0.062106808	0.257163509	0.23548002	-0.021683489
I7I48_04698	I7I48_04698		hypothetical protein	HISTO_EA.Contig33.Fgenesh_Neurospora.43.final_new	near LTR block	I7I48_04698	ucsf_hc.01_1.G217B.03534					1	0.41582901864293637	0.141644374	-0.069243729	-0.43308475	0.30807820561150034	0.15934693487738402	0.2487276133941484	-0.148731271	0.059350592	0.089380679	0.218905354	-0.057808623	-0.080832898	0.161096731	0.138072456	-0.023024275
I7I48_01869	I7I48_01869		hypothetical protein	HISTO_ZL.Contig1131.Fgenesh_histo.173.final_new		I7I48_01869	ucsf_hc.01_1.G217B.08825					1	0.4156662968896521	0.212548142	0.173859445	-0.123721404	0.2558907277275077	-0.018420941	0.046262013024508775	-0.274311669	0.209628715	0.064682954	0.190465349	0.089378533	0.077414327	0.279843882	0.267879676	-0.011964206
I7I48_04519	I7I48_04519		hypothetical protein			I7I48_04519	ucsf_hc.01_1.G217B.03356					1	0.4153842168404968	0.070981621	0.145885722	-0.314419815	0.16616302565140406	-0.024270233	-0.001633634	-0.190433259	0.16779666	0.022636598719567427	0.156820814	0.103498653	0.126610917	0.260319467	0.283431731	0.023112264
I7I48_00643	I7I48_00643		hypothetical protein	HISTO_LF.Contig359.Fgenesh_histo.4.final_new		I7I48_00643	ucsf_hc.01_1.G217B.07532					1	0.41499525	0.065664049	0.159631841	-0.159572476	0.089696553	-0.103186698	-0.117121263	-0.192883251	0.206817816	-0.013934565	0.05588589	0.2013606	0.199106267	0.257246489	0.254992157	-0.002254333
I7I48_07033	I7I48_07033		hypothetical protein			I7I48_07033	ucsf_hc.01_1.G217B.06141					1	0.4149753050313434	0.242829299	0.166291124	-0.135930958	0.23189301979547766	-0.005644427	0.090611047	-0.237537447	0.141281973	0.096255474	0.221166667	0.015774337	-0.0241346	0.236941005	0.197032067	-0.039908938
I7I48_01136	I7I48_01136	GAP1	general amino-acid permease GAP1	HISTO_AL.Contig317.Fgenesh_histo.57.final_new	near LTR block	I7I48_01136	ucsf_hc.01_1.G217B.00270					1	0.4148318638242987	0.173095703	0.093713557	-0.132914641	0.24947408337237403	0.072496901	0.10160936617915015	-0.176977182	0.147864717	0.029112465	0.278238907	-0.079481954	-0.063520173	0.198756954	0.214718735	0.015961781
I7I48_08575	I7I48_08575	CYR1	adenylate cyclase	HISTO_DA.Contig93.Fgenesh_histo.360.final_new		I7I48_08575	ucsf_hc.01_1.G217B.01590					1	0.4146278395018486	0.197840978	0.179216212	-0.189779723	0.24969926659783578	-0.019286225	0.003982494	-0.268985491	0.245716772	0.023268718822265826	0.081170683	0.195497056	0.243860664	0.276667739	0.325031346	0.048363608
I7I48_04720	I7I48_04720		hypothetical protein			I7I48_04720	ucsf_hc.01_1.G217B.03556					1	0.4141389357251104	0.121126703	0.247887003	0.103046166	0.093678309	-0.15345876	-0.108447601	-0.247137069	0.202125909	0.045011159941214074	0.089858728	0.287969929	0.298658729	0.377828657	0.388517457	0.010688801
I7I48_05966	I7I48_05966		Rad21/Rec8 N terminal domain-containing protein	HISTO_ZT.Contig174.Fgenesh_Aspergillus.10.final_new		I7I48_05966	ucsf_hc.01_1.G217B.10612					1	0.41410146777244866	0.176256839	0.261295623	0.180747306	0.11015083408630547	-0.162058211	-0.095683216	-0.272209045	0.20583405	0.066374995	0.059825561	0.312528558	0.339868647	0.372354119	0.399694208	0.027340089
I7I48_04299	I7I48_04299		sentrin/SUMO-specific protease	HISTO_BP.Contig459.Fgenesh_histo.132.final_new		I7I48_04299	ucsf_hc.01_1.G217B.01167					1	0.4140528191014507	0.086651111	0.192064692	0.091908678	0.14489431299146452	-0.015214244	-0.025723639	-0.160108557	0.170617952	-0.010509395	0.181913366	0.183886112	0.185165395	0.365799478	0.367078761	0.001279283
I7I48_08156	I7I48_08156		hypothetical protein	HISTO_DM.Contig940.Fgenesh_histo.28.final_new	near LTR block	I7I48_08156	ucsf_hc.01_1.G217B.02893					1	0.4139728209099238	0.084536232	0.110805562	-0.40562	0.21104818144727164	-0.042042751	0.051159229122478986	-0.253090932	0.159888952	0.09320198	0.190164039	0.055378308	0.040479197	0.245542347	0.230643236	-0.014899111
I7I48_03427	I7I48_03427		sugar transporter	HISTO_DY.Contig31.fgenesh_plus.17.final_new		I7I48_03427	ucsf_hc.01_1.G217B.03261					1	0.41374546741665624	0.080534598	0.242216853	-0.089732091	0.13283080921648968	-0.115903074	-0.073581337	-0.248733884	0.206412146	0.042321737	0.059829636	0.250614082	0.301835813	0.310443717	0.361665449	0.051221732
I7I48_03417	I7I48_03417		benzoate 4-monooxygenase cytochrome P450	HISTO_DY.Contig31.Fgenesh_Aspergillus.7.final_new		I7I48_03417	ucsf_hc.01_1.G217B.03271					1	0.41322408319444043	0.207646983	0.209967196	-0.065328348	0.18583325377670587	-0.033994463	0.085544192	-0.219827717	0.100289062	0.1195386547131096	0.149404472	0.084503997	0.110045021	0.233908469	0.259449492	0.025541023
I7I48_07361	I7I48_07361		hypothetical protein	HISTO_HS.Contig68.eannot.2062.final_new	near LTR block	I7I48_07361	ucsf_hc.01_1.G217B.05816					1	0.4132201329181367	0.254098093	0.019359174	-0.394796772	0.3544270248849325	0.11750965973668995	0.2557304482753935	-0.236917365	0.098696577	0.13822078853870357	0.259015392	-0.007356773	-0.041752928	0.251658619	0.217262464	-0.034396155
I7I48_04534	I7I48_04534		hypothetical protein	HISTO_EA.Contig33-snap.36.final_new		I7I48_04534	ucsf_hc.01_1.G217B.03371					1	0.4131285153383164	0.160856017	0.253245936	0.012731856	0.1456833915731646	-0.04206072	-0.005760129	-0.187744112	0.151443521	0.036300591	0.143769684	0.125989554	0.145977898	0.269759238	0.289747582	0.019988344
I7I48_09642	I7I48_09642		hypothetical protein	HISTO_ZL.Contig1161d.Fgenesh_histo.116.final_new		I7I48_09642	ucsf_hc.01_1.G217B.09657					1	0.4129619231485477	0.021100469	0.207869268	-0.246314857	0.14944383410682607	-0.046067943	-0.017449992	-0.195511777	0.166893826	0.028617951358863622	0.196746155	0.150678171	0.127710944	0.347424327	0.3244571	-0.022967227
I7I48_08100	I7I48_08100		hypothetical protein	HISTO_DM.Contig940.Fgenesh_histo.33.final_new		I7I48_08100	ucsf_hc.01_1.G217B.02949					1	0.4123411087531032	0.099703585	0.182757912	-0.021011598	0.13583714804477606	-0.163206345	-0.12751665	-0.299043493	0.263353798	0.035689694469765075	0.069641021	0.220942549	0.199624354	0.29058357	0.269265375	-0.021318195
I7I48_03750	I7I48_03750		hypothetical protein	HISTO_LG.Contig392.Fgenesh_histo.130.final_new		I7I48_03750	ucsf_hc.01_1.G217B.07786					1	0.4123313124923567	0.136179286	-0.012802184	-0.230373393	0.20617445060970757	-0.020612205	0.002552485	-0.226786655	0.203621966	0.023164689404175792	0.224313372	0.000915967	-0.0150111	0.225229339	0.209302272	-0.015927067
I7I48_09196	I7I48_09196		hypothetical protein	HISTO_ZL.Contig1161a.Fgenesh_Aspergillus.53.final_new	near LTR block	I7I48_09196	ucsf_hc.01_1.G217B.09211					1	0.4119538933138445	0.128138201	0.229182319	0.004876759	0.11254699135586964	-0.085993994	-0.049797463	-0.198540985	0.162344455	0.036196530534083116	0.10981854	0.188498783	0.205577056	0.298317323	0.315395596	0.017078272
I7I48_00223	I7I48_00223		hypothetical protein	HISTO_AZ.Contig47.Fgenesh_Neurospora.136.final_new		I7I48_00223	ucsf_hc.01_1.G217B.00536					1	0.4116246132389107	0.156748708	0.219305466	-0.028434565	0.12727850206602895	-0.077129717	-0.033405439	-0.204408219	0.160683941	0.043724277	0.114937642	0.17369566	0.172961763	0.288633301	0.287899404	-0.000733897
I7I48_11454	I7I48_11454		hypothetical protein	HISTO_ZZ.Contig127a.eannot.1421.final_new	in LTR block	I7I48_11454	ucsf_hc.01_1.G217B.11796					1	0.4114899314468188	0.23722891	0.275474217	-0.052828978	0.19361017986198792	-0.035499834	0.030616683640924527	-0.229110014	0.162993496	0.066116518	0.083874072	0.192343652	0.202391036	0.276217724	0.286265108	0.010047384
I7I48_09341	I7I48_09341		hypothetical protein	HISTO_ZL.Contig1161b.Fgenesh_Neurospora.102.final_new		I7I48_09341	ucsf_hc.01_1.G217B.09356					1	0.41140659379931765	0.193016345	0.21592936	-0.033660921	0.20183385782190316	-0.008389033	0.042382463844116335	-0.210222891	0.159451394	0.050771497	0.209834096	0.037118302	0.034209368	0.246952398	0.244043464	-0.002908934
I7I48_10984	I7I48_10984		hypothetical protein	HISTO_GL.Contig233.Fgenesh_histo.25.final_new	near LTR block	I7I48_10984	ucsf_hc.01_1.G217B.04693					1	0.4112899309216414	0.281628568	0.240991748	-0.063146586	0.16464429491185617	-0.04678977	0.00517566	-0.211434065	0.159468635	0.05196543	0.12719752	0.112068606	0.13752538	0.239266126	0.2647229	0.025456774
I7I48_09317	I7I48_09317		integral membrane protein	HISTO_ZL.Contig1161b.Fgenesh_histo.26.final_new	near LTR block	I7I48_09317	ucsf_hc.01_1.G217B.09332					1	0.4106364210667928	0.117595949	0.118859843	0.02290627	0.050368665	-0.089811755	-0.052745011	-0.140180421	0.103113676	0.037066745	0.114996802	0.176235484	0.224044032	0.291232286	0.339040835	0.047808549
I7I48_11031	I7I48_11031		hypothetical protein			I7I48_11031	ucsf_hc.01_1.G217B.04739					1	0.41040620487057083	0.050938697	-0.013065098	-0.621732499	0.25227313764638876	-0.039448446	0.065078102	-0.291721584	0.187195036	0.10452654837140933	0.055505168	0.259165537	0.303427504	0.314670705	0.358932672	0.044261967
I7I48_09701	I7I48_09701		hypothetical protein	HISTO_ZL.Contig1161d.Fgenesh_histo.16.final_new	near LTR block	I7I48_09701	ucsf_hc.01_1.G217B.09716					1	0.4103229773943237	0.345975553	0.255515082	0.136103579	0.28351111219406855	-0.038954479	0.040836879053172334	-0.322465592	0.242674233	0.079791358	0.29549361	0.020403162	0.002558126	0.315896771	0.298051736	-0.017845036
I7I48_07479	I7I48_07479		hypothetical protein			I7I48_07479	ucsf_hc.01_1.G217B.02375					1	0.4102168676739321	0.100006633	0.239494942	0.010755675	0.121624466	-0.094737243	-0.05447276	-0.216361709	0.176097226	0.040264483485817223	0.144164958	0.173389725	0.176142566	0.317554683	0.320307523	0.00275284
I7I48_03926	I7I48_03926		hypothetical protein			I7I48_03926	ucsf_hc.01_1.G217B.00794					1	0.41013705423470714	0.240688734	0.210899484	0.072275474	0.18343935375956713	0.1107187380157873	0.1639301741286338	-0.072720616	0.01950918	0.053211436	0.286420752	-0.164284602	-0.19088699	0.12213615	0.095533762	-0.026602388
I7I48_03393	I7I48_03393		hypothetical protein		near LTR block	I7I48_03393	ucsf_hc.01_1.G217B.03294					1	0.41007418635971193	0.151198424	0.249064243	-0.056472665	0.13404172379538232	-0.091610731	-0.064990387	-0.225652454	0.199032111	0.026620343866801455	0.04287985	0.215430641	0.261973504	0.258310491	0.304853353	0.046542862
I7I48_07010	I7I48_07010		ankyrin repeat domain-containing protein, conidia-enriched transcript	HISTO_HS.Contig68.Fgenesh_Neurospora.10.final_new		I7I48_07010	ucsf_hc.01_1.G217B.06164					1	0.41004551702705383	0.085763509	0.155784106	-0.190912502	0.15357371976064588	-0.049138864	-0.004823925	-0.202712583	0.158397645	0.044314939	0.090705529	0.120242841	0.140941006	0.210948369	0.231646535	0.020698166
I7I48_05283	I7I48_05283		hypothetical protein	HISTO_GY.Contig471.Fgenesh_histo.74.final_new		I7I48_05283	ucsf_hc.01_1.G217B.05727					1	0.41004338213997293	-0.068230131	0.010504356	-0.643213012	0.18487454060813846	-0.131099964	-0.097508977	-0.315974504	0.282383517	0.033590986889989724	0.057533785	0.269120459	0.314045902	0.326654244	0.371579688	0.044925444
I7I48_03484	I7I48_03484		hypothetical protein		near LTR block	I7I48_03484	ucsf_hc.01_1.G217B.03204					1	0.4098684326405959	-0.050649987	0.15538646	-0.092235493	0.01095726	-0.169723546	-0.190405259	-0.180680806	0.201362519	-0.020681713	0.102494424	0.259551119	0.282295072	0.362045543	0.384789496	0.022743954
I7I48_03618	I7I48_03618		hypothetical protein	HISTO_LG.Contig392.Fgenesh_histo.114.final_new		I7I48_03618	ucsf_hc.01_1.G217B.07917					1	0.4097718095660796	0.127935878	0.245245079	-0.042895497	0.19443569140305894	-0.015403783	-0.0164221	-0.209839474	0.210857792	-0.001018317	0.199463279	0.047490336	0.059921959	0.246953616	0.259385238	0.012431623
I7I48_07305	I7I48_07305	NTG1	DNA base excision repair N-glycosylase 1, mitochondrial precursor	HISTO_HS.Contig68.eannot.2166.final_new	near LTR block	I7I48_07305	ucsf_hc.01_1.G217B.05871					1	0.40972176663939425	0.351504888	0.115525931	-0.113681357	0.36685420622209075	0.1383531329935866	0.23808838634918533	-0.228501073	0.12876582	0.099735253	0.282719091	-0.049259275	-0.132995715	0.233459816	0.149723376	-0.08373644
I7I48_08738	I7I48_08738		hypothetical protein	HISTO_DA.Contig94-snap.7.final_new	near LTR block	I7I48_08738	ucsf_hc.01_1.G217B.01948					1	0.40951107454437885	0.123558684	0.084705061	-0.126717691	0.13061061410525115	-0.0899188	-0.021139513	-0.220529414	0.151750127	0.068779287	0.13846711	0.133464757	0.135070272	0.271931867	0.273537381	0.001605515
I7I48_11522	I7I48_11522		arginine deiminase type-3	HISTO_ZZ.Contig127a.Fgenesh_Aspergillus.56.final_new	near LTR block	I7I48_11522	ucsf_hc.01_1.G217B.11864					1	0.40944435054494194	0.264463638	0.25908466	0.036676185	0.2970969001141986	0.17368735110304603	0.19889308578944712	-0.123409549	0.098203814	0.025205734686401075	0.251485688	-0.10237023	-0.059239486	0.149115458	0.192246202	0.043130744
I7I48_12096	I7I48_12096		hypothetical protein	HISTO_DU.Contig190.Fgenesh_histo.81.final_new	near LTR block	I7I48_12096	ucsf_hc.01_1.G217B.03113					1	0.40888447337286715	0.18929833	0.187561431	-0.200006923	0.20571838865474415	0.022124442134805515	0.049801635	-0.183593947	0.155916754	0.027677192604294798	0.210570657	0.05157934	0.067269	0.262149997	0.277839657	0.01568966
I7I48_03471	I7I48_03471		hypothetical protein		transposon	I7I48_03471	ucsf_hc.01_1.G217B.03217					1	0.40865306833103654	-0.08543654	-0.044851109	-0.593958155	0.12870248566086487	-0.123816714	-0.102550805	-0.2525192	0.231253291	0.021265909	0.015033966	0.265231804	0.299239995	0.28026577	0.314273961	0.034008191
I7I48_03067	I7I48_03067	ORP1	ORP1, hypothetical pathogenicity factor	HISTO_ZU.Contig65.Fgenesh_histo.42.final_new		I7I48_03067	ucsf_hc.01_1.G217B.11356					1	0.40830009414872936	0.135722424	0.207492967	-0.13355325	0.14315706901257316	-0.100941042	-0.082692666	-0.244098111	0.225849735	0.018248375920822818	0.079530991	0.239355613	0.281043988	0.318886604	0.360574978	0.041688375
I7I48_07250	I7I48_07250		sodium transport ATPase	HISTO_HS.Contig68.eannot.1934.final_new		I7I48_07250	ucsf_hc.01_1.G217B.05925					1	0.4081572696722155	0.151391725	0.148145062	-0.189651858	0.22233714685772685	-0.0681748	0.019595911064266818	-0.290511947	0.202741236	0.087770711	0.181829653	0.129637644	0.128299327	0.311467297	0.31012898	-0.001338317
I7I48_04275	I7I48_04275		oocyte zinc finger protein XlCOF7.1-like	HISTO_BP.Contig459.eannot.1606.final_new		I7I48_04275	ucsf_hc.01_1.G217B.01143					1	0.40813112230819676	0.074694881	0.154407626	0.001748022	0.11227495790687891	-0.070241341	-0.06138683	-0.182516299	0.173661788	0.008854512	0.129065637	0.167002007	0.20613707	0.296067644	0.335202707	0.039135063
I7I48_10806	I7I48_10806		hypothetical protein		near LTR block	I7I48_10806	ucsf_hc.01_1.G217B.04993					1	0.40789412582828993	0.144423027	0.055962828	-0.489748157	0.1969655634250418	0.076134979	0.12999145969101855	-0.120830585	0.066974104	0.053856481	0.16968681	0.002949892	-0.026795594	0.172636702	0.142891215	-0.029745486
I7I48_11048	I7I48_11048	MED1	transcriptional regulator medusa	HISTO_GL.Contig118.eannot.1004.final_new		I7I48_11048	ucsf_hc.01_1.G217B.04683	Ryp1_ChIP				1	0.40759596	0.195812647	0.191968866	-0.048752692	0.17478371497520634	-0.1472467	-0.07259555	-0.322030415	0.247379265	0.07465115	0.114221198	0.163612129	0.138724023	0.277833327	0.252945221	-0.024888106
I7I48_07029	I7I48_07029		hypothetical protein	HISTO_HS.Contig68.Fgenesh_histo.105.final_new		I7I48_07029	ucsf_hc.01_1.G217B.06145					1	0.4070492205230565	0.071464109	-0.002631197	-0.550071797	0.2651844539004382	0.023117451736683267	0.11400242259170738	-0.242067002	0.151182031	0.090884971	0.173043911	0.043367103	0.045890144	0.216411014	0.218934055	0.002523041
I7I48_10846	I7I48_10846		BTB domain and ankyrin repeat protein			I7I48_10846	ucsf_hc.01_1.G217B.05071					1	0.40660725082748295	0.098648569	0.211271921	0.175267401	0.12703453741238915	-0.15550813	-0.115074735	-0.282542667	0.242109272	0.040433395	0.123598039	0.275603987	0.31247098	0.399202026	0.436069019	0.036866993
I7I48_08630	I7I48_08630		methyltransferase	HISTO_DA.Contig93.Fgenesh_histo.319.final_new		I7I48_08630	ucsf_hc.01_1.G217B.01536					1	0.40654278430128565	0.028841047	0.114091422	-0.516022779	0.068775703	-0.036140398	-0.032989596	-0.104916101	0.101765299	0.003150802	0.11353523	0.129799251	0.149962636	0.243334481	0.263497867	0.020163385
I7I48_10122	I7I48_10122		hypothetical protein	HISTO_GX.Contig297.Fgenesh_histo.13.final_new		I7I48_10122	ucsf_hc.01_1.G217B.05333					1	0.4061957481734397	0.47063082	0.174797956	0.016135013	0.28331922033374934	0.031570938	0.1612070991668916	-0.251748283	0.122112121	0.12963616147166362	0.084967821	0.198559814	0.178511501	0.283527636	0.263479323	-0.020048313
I7I48_03561	I7I48_03561		hypothetical protein	HISTO_LG.Contig392.Fgenesh_Aspergillus.120.final_new		I7I48_03561	ucsf_hc.01_1.G217B.07974					1	0.4061356866023429	0.126436684	0.225429171	0.056251449	0.1183889025868621	-0.125132982	-0.087213522	-0.243521884	0.205602425	0.03791946	0.070875689	0.258544601	0.300163033	0.32942029	0.371038722	0.041618432
I7I48_11773	I7I48_11773		fatty acid oxygenase	HISTO_ZZ.Contig127c.eannot.1507.final_new		I7I48_11773	ucsf_hc.01_1.G217B.12112					1	0.4060935847708082	0.060879598	0.143704349	-0.161729347	0.1484043177758603	-0.051152098	0.025302101	-0.199556416	0.123102217	0.076454199	0.140459338	0.096978316	0.122370229	0.237437654	0.262829567	0.025391913
I7I48_06370	I7I48_06370	RSM22	37S ribosomal protein Rsm22	HISTO_ZT.Contig1129.eannot.1098.final_new		I7I48_06370	ucsf_hc.01_1.G217B.10455					1	0.4056597568098974	0.202490425	0.045252127	-0.589896262	0.37665055981453205	0.1665227838236449	0.2699072347840381	-0.210127776	0.106743325	0.10338445096039318	0.256197137	-0.068760894	-0.125937944	0.187436243	0.130259193	-0.05717705
I7I48_00945	I7I48_00945		ankyrin repeat protein			I7I48_00945	ucsf_hc.01_1.G217B.04628					1	0.40539821347674215	0.10918581	0.152509269	-0.283730587	0.12202604768198505	-0.081356419	-0.080214454	-0.203382467	0.202240502	0.001141965	0.052567168	0.166640191	0.176979589	0.219207359	0.229546757	0.010339398
I7I48_03020	I7I48_03020		hypothetical protein	HISTO_ZU.Contig65.Fgenesh_histo.133.final_new		I7I48_03020	ucsf_hc.01_1.G217B.11309					1	0.40536773165949996	0.153610886	0.207497544	-0.305597277	0.21906535304245672	-0.005559557	0.029721997	-0.22462491	0.189343356	0.035281553809972915	0.12577215	0.120397088	0.190574343	0.246169238	0.316346492	0.070177255
I7I48_06624	I7I48_06624	UFD2	ubiquitin conjugation factor E4	HISTO_ZT.Contig181.eannot.1730.final_new		I7I48_06624	ucsf_hc.01_1.G217B.10753					1	0.4049709147789639	0.120122076	0.115547125	-0.336361916	0.20292709949282273	0.033330682	0.033928117487960444	-0.169596417	0.168998982	0.000597435	0.120800876	0.096933228	0.094161768	0.217734104	0.214962644	-0.002771461
I7I48_11579	I7I48_11579		hypothetical protein			I7I48_11579	ucsf_hc.01_1.G217B.11919					1	0.4047160891368468	0.155319603	0.265557809	-0.049700565	0.13930108436568556	-0.093700911	-0.039919953	-0.233001995	0.179221037	0.053780958	0.076501734	0.24784813	0.258501109	0.324349864	0.335002844	0.010652979
I7I48_06696	I7I48_06696		hypothetical protein	HISTO_ZT.Contig1141.Fgenesh_histo.23.final_new		I7I48_06696	ucsf_hc.01_1.G217B.10496					1	0.4042085411171851	0.016233969	0.10665867	-0.205738297	0.060968953434410694	-0.094192663	-0.086601725	-0.155161616	0.147570679	0.007590937	0.16703845	0.072587311	0.068041301	0.239625761	0.235079751	-0.00454601
I7I48_11578	I7I48_11578		hypothetical protein			I7I48_11578	ucsf_hc.01_1.G217B.11918					1	0.40403409754955594	0.143124261	0.216825765	-0.054694384	0.12721117318077663	-0.026441708	0.005193009	-0.153652881	0.122018164	0.031634717	0.1031904	0.187007813	0.223718789	0.290198213	0.326909189	0.036710976
I7I48_01959	I7I48_01959		hypothetical protein			I7I48_01959	ucsf_hc.01_1.G217B.08733					1	0.40389159899228116	0.117090804	0.037596982	-0.315758122	0.2497955945200813	0.029741936184810174	0.030513267384667014	-0.220053658	0.219282327	0.000771331	0.170071691	0.012950065	0.076417228	0.183021756	0.246488919	0.063467163
I7I48_01221	I7I48_01221		integral membrane protein	HISTO_AL.Contig317.Fgenesh_histo.94.final_new		I7I48_01221	ucsf_hc.01_1.G217B.00185					1	0.40377254503464144	0.020187332	0.165034326	-0.112129723	0.048722594	-0.028227065	-0.064363061	-0.076949659	0.113085655	-0.036135996	0.168359542	0.125181526	0.107366002	0.293541068	0.275725544	-0.017815524
I7I48_08414	I7I48_08414		hypothetical protein			I7I48_08414	ucsf_hc.01_1.G217B.01750					1	0.40375636756226135	0.05517204	0.12421312	-0.279489523	0.16406491051415478	0.065349821	0.10915363732870803	-0.098715089	0.054911273	0.043803816	0.17914101	0.036104976	0.076459238	0.215245986	0.255600248	0.040354262
I7I48_04831	I7I48_04831		hypothetical protein	HISTO_ZW.Contig245.Fgenesh_histo.6.final_new	near LTR block	I7I48_04831	ucsf_hc.01_1.G217B.11485					1	0.40374574981610944	0.088580983	0.163453962	-0.36959386	0.21483527778595535	-0.073104923	-0.026144515	-0.287940201	0.240979793	0.046960408	0.105730948	0.275622167	0.307462932	0.381353116	0.41319388	0.031840765
I7I48_03258	I7I48_03258		hypothetical protein		near LTR block	I7I48_03258	ucsf_hc.01_1.G217B.02037					1	0.40372055637494814	0.260808592	0.370393697	0.370599928	0.13845853472899616	-0.141549049	-0.097571054	-0.280007583	0.236029588	0.043977995	0.125028742	0.258106312	0.286796106	0.383135054	0.411824848	0.028689795
I7I48_09702	I7I48_09702	DOK1	sensor histidine kinase/response regulator	HISTO_ZL.Contig1161d.Fgenesh_Neurospora.14.final_new	near LTR block	I7I48_09702	ucsf_hc.01_1.G217B.09717					1	0.40341702198028084	0.455175661	0.175963811	0.02294894	0.34378468344211127	0.047436743	0.091498368	-0.29634794	0.252286315	0.044061624825537535	0.339809863	-0.068584583	-0.120597018	0.27122528	0.219212845	-0.052012435
I7I48_07057	I7I48_07057		hypothetical protein	HISTO_HS.Contig68.Fgenesh_histo.36.final_new		I7I48_07057	ucsf_hc.01_1.G217B.06117					1	0.40287069728245184	0.176399209	0.132406214	-0.324629242	0.29326090170471353	0.1058812477550567	0.14334746020100514	-0.187379654	0.149913442	0.037466212445948444	0.268532488	-0.029003799	-0.051242615	0.239528689	0.217289873	-0.022238816
I7I48_03945	I7I48_03945		C6 finger domain-containing protein	HISTO_BP.Contig457.Fgenesh_Aspergillus.53.final_new		I7I48_03945	ucsf_hc.01_1.G217B.00813					1	0.4022700259922553	0.111981524	0.014937662	-0.575972978	0.26347319642040257	0.03751657	0.1320740428311959	-0.225956627	0.131399154	0.094557473	0.211365223	0.042770868	-0.011148094	0.254136091	0.200217129	-0.053918962
I7I48_04572	I7I48_04572		aminoalcoholphosphotransferase			I7I48_04572	ucsf_hc.01_1.G217B.03409					1	0.4019578546370939	0.378849045	0.396991373	0.319408823	0.11740776013711292	-0.05075867	-0.032592226	-0.16816643	0.149999987	0.018166443428017168	0.246294468	0.134825219	0.135113235	0.381119687	0.381407703	0.000288017
I7I48_03109	I7I48_03109		hypothetical protein	HISTO_ZU.Contig65.Fgenesh_histo.101.final_new	near LTR block	I7I48_03109	ucsf_hc.01_1.G217B.11397					1	0.40161551342358165	0.197211005	0.19264439	0.054865591	0.083766229	-0.068723959	-0.026001857	-0.152490188	0.109768087	0.042722101501997706	0.077714446	0.130509241	0.142980057	0.208223687	0.220694503	0.012470817
I7I48_00963	I7I48_00963		aspartic proteinase	HISTO_GI.Contig382.genewise.65.final_new	near LTR block	I7I48_00963	ucsf_hc.01_1.G217B.04645					1	0.401553221	0.194244648	0.252828211	-0.018039414	0.16144339719470266	-0.062874033	-0.03903691	-0.22431743	0.200480307	0.023837122785251588	0.102324104	0.156602442	0.206150135	0.258926546	0.308474239	0.049547693
I7I48_02141	I7I48_02141	BRE2	Set1 complex component	HISTO_ZE.Contig158.Fgenesh_histo.113.final_new	near LTR block	I7I48_02141	ucsf_hc.01_1.G217B.08300					1	0.40147916108617615	0.294996258	0.070818022	-0.451225423	0.2595679640778044	0.056631091	0.10642620840658915	-0.202936873	0.153141756	0.049795117	0.158587068	0.062941186	0.018269166	0.221528255	0.176856234	-0.044672021
I7I48_09007	I7I48_09007		hypothetical protein	HISTO_FE.Contig19.eannot.1855.final_new		I7I48_09007	ucsf_hc.01_1.G217B.04043	Ryp1_ChIP				1	0.4013380075788448	0.054793395	-0.118049356	-0.578676856	0.23673512799171212	0.058402142046197265	0.12192777081875705	-0.178332986	0.114807357	0.063525629	0.1144391	0.041172536	0.052458582	0.155611635	0.166897681	0.011286046
I7I48_07246	I7I48_07246		MFS transporter	HISTO_HS.Contig68.fgenesh_plus.9.final_new		I7I48_07246	ucsf_hc.01_1.G217B.05928					1	0.40126885542903334	0.239945144	0.259175061	0.294378518	0.11431318458097998	-0.095075983	-0.035850171	-0.209389167	0.150163356	0.059225811	0.111197948	0.16712824	0.171733547	0.278326187	0.282931495	0.004605308
I7I48_03800	I7I48_03800		hypothetical protein	HISTO_LG.Contig392.eannot.1663.final_new		I7I48_03800	ucsf_hc.01_1.G217B.07737	Ryp1_ChIP	Ryp2_ChIP	Ryp3_ChIP		1	0.40125288071408943	0.153195133	0.108119706	-0.299441103	0.23704092444522398	0.046101411955437016	0.1192899861881756	-0.190939512	0.117750938	0.073188574	0.189608321	0.087481784	0.081273085	0.277090105	0.270881406	-0.006208699
I7I48_03503	I7I48_03503		hypothetical protein			I7I48_03503	ucsf_hc.01_1.G217B.03185					1	0.40112312166970066	0.212066568	0.154450504	-0.314094303	0.24055638056683298	0.042272922	0.078277664	-0.198283458	0.162278717	0.036004742	0.226607997	-0.012256754	0.011171468	0.214351244	0.237779465	0.023428222
I7I48_01176	I7I48_01176		FluG domain-containing protein			I7I48_01176	ucsf_hc.01_1.G217B.00230					1	0.40097388241969495	0.159352532	0.198368568	-0.125157534	0.12221667159657537	-0.167069984	-0.139246497	-0.289286655	0.261463169	0.027823486759883373	0.031351791	0.262871952	0.261040053	0.294223743	0.292391844	-0.001831899
I7I48_07013	I7I48_07013		hypothetical protein	HISTO_HS.Contig68-snap.192.final_new		I7I48_07013	ucsf_hc.01_1.G217B.06161					1	0.40087715585936445	0.127445953	0.248855895	-0.129741114	0.18366520165755018	-0.045872006	0.000197009	-0.229537207	0.183468193	0.046069014	0.095047981	0.255155802	0.287638682	0.350203782	0.382686662	0.03248288
I7I48_00666	I7I48_00666		monocarboxylate transporter	HISTO_LF.Contig359.Fgenesh_histo.54.final_new		I7I48_00666	ucsf_hc.01_1.G217B.07555					1	0.4008378520440099	0.147285967	0.270918838	0.011244621	0.068848008	-0.132462792	-0.109961396	-0.2013108	0.178809403	0.022501396667238494	0.020857231	0.249107012	0.279848419	0.269964243	0.30070565	0.030741407
I7I48_02003	I7I48_02003		hypothetical protein	HISTO_ZL.Contig1131.Fgenesh_histo.305.final_new	near LTR block	I7I48_02003	ucsf_hc.01_1.G217B.08689					1	0.4007970667272131	0.278945076	0.309969293	-0.056583934	0.17248790311954626	0.042009967	0.033893185533435434	-0.130477936	0.138594718	-0.008116781	0.175252672	0.08448015	0.13985775	0.259732822	0.315110422	0.0553776
I7I48_11502	I7I48_11502		hypothetical protein			I7I48_11502	ucsf_hc.01_1.G217B.11844					1	0.4007048853162563	-0.188342048	-0.055654138	-0.619661168	0.2095143179588488	0.070726522	0.094365713	-0.138787796	0.115148605	0.023639190539327032	0.231710146	0.048928188	0.084293483	0.280638334	0.316003628	0.035365294
I7I48_00828	I7I48_00828		hypothetical protein	HISTO_GI.Contig363.Fgenesh_histo.1.final_new	near LTR block	I7I48_00828	ucsf_hc.01_1.G217B.04479					1	0.40069705607715367	0.1141239	0.127439785	-0.176516231	0.12168249373314247	-0.098641553	-0.069057266	-0.220324047	0.19073976	0.029584288	0.039944963	0.2160762	0.248527605	0.256021163	0.288472569	0.032451405
I7I48_00547	I7I48_00547		hypothetical protein	HISTO_LF.Contig359.Fgenesh_histo.13.final_new		I7I48_00547	ucsf_hc.01_1.G217B.07437	Ryp1_ChIP				1	0.4004003706950499	0.12594637	0.072504757	-0.488511508	0.2710402338674068	0.11668094545614163	0.2428489613165758	-0.154359288	0.028191273	0.12616801586043416	0.276227528	-0.054689655	-0.083783204	0.221537873	0.192444324	-0.029093549
I7I48_05658	I7I48_05658		hypothetical protein	HISTO_JG.Contig206-snap.6.final_new		I7I48_05658	ucsf_hc.01_1.G217B.06338					1	0.40031548644530374	0.220134384	0.053785491	-0.274400574	0.24858810309185647	0.03498911	0.051795924	-0.213598993	0.196792179	0.016806814137381984	0.334841969	-0.13058476	-0.148063442	0.204257209	0.186778527	-0.017478682
I7I48_09573	I7I48_09573		DUF3328 superfamily domain-containing protein	HISTO_ZL.Contig1161c.Fgenesh_Aspergillus.22.final_new		I7I48_09573	ucsf_hc.01_1.G217B.09588					1	0.3999436017910229	0.140962396	0.152777968	-0.181673026	0.13360192580481733	-0.123839564	-0.085914806	-0.25744149	0.219516732	0.037924758	0.048925454	0.235847694	0.259159199	0.284773149	0.308084654	0.023311505
I7I48_01423	I7I48_01423		hypothetical protein	HISTO_ZL.Contig658-snap.38.final_new		I7I48_01423	ucsf_hc.01_1.G217B.09990					1	0.39979560880816783	0.219865075	0.182428785	-0.044610629	0.17468492555101728	-0.066776661	-0.046776108	-0.241461587	0.221461033	0.020000553535410887	0.096625988	0.199910692	0.24719964	0.29653668	0.343825628	0.047288948
I7I48_04052	I7I48_04052		hypothetical protein	HISTO_BP.Contig457.Fgenesh_Aspergillus.180.final_new		I7I48_04052	ucsf_hc.01_1.G217B.00919					1	0.39978598002667304	0.150025353	0.277479293	-0.107093531	0.09625989	-0.043125922	-0.020835832	-0.139385813	0.117095722	0.02229009	0.102223898	0.135210863	0.181436298	0.237434761	0.283660196	0.046225435
I7I48_00101	I7I48_00101		endoglucanase	HISTO_AZ.Contig47.genewise.149.final_new	near LTR block	I7I48_00101	ucsf_hc.01_1.G217B.00415					1	0.39908420281221096	0.051544686	0.135850954	-0.176642873	0.10262836836179196	-0.078908368	-0.086269167	-0.181536737	0.188897536	-0.007360799	0.026993464	0.221765831	0.268368299	0.248759295	0.295361763	0.046602468
I7I48_03795	I7I48_03795		hypothetical protein	HISTO_LG.Contig392.eannot.1814.final_new		I7I48_03795	ucsf_hc.01_1.G217B.07742					1	0.3987960109162472	0.262828144	0.205838713	-0.281985611	0.22503676119318183	-0.015007887	0.055169319826579626	-0.240044648	0.169867441	0.070177207	0.113810237	0.12166742	0.146038313	0.235477657	0.25984855	0.024370893
I7I48_08554	I7I48_08554		hypothetical protein	HISTO_DA.Contig93.eannot.2024.final_new		I7I48_08554	ucsf_hc.01_1.G217B.01611					1	0.3987120060991831	0.04984903	0.184796137	-0.097752669	0.16387854134761298	-0.106272671	-0.080406046	-0.270151212	0.244284587	0.025866624824559994	0.079955091	0.249697822	0.302911153	0.329652913	0.382866244	0.053213331
I7I48_08296	I7I48_08296		hypothetical protein	HISTO_DA.Contig93-snap.275.final_new	near LTR block	I7I48_08296	ucsf_hc.01_1.G217B.01867					1	0.3986931037266715	-0.015682539	0.064527369	-0.276173157	0.099831762	-0.140433965	-0.098800042	-0.240265728	0.198631805	0.041633923	0.084792189	0.189733604	0.231902592	0.274525792	0.316694781	0.042168988
I7I48_03345	I7I48_03345		hypothetical protein	HISTO_DF.Contig537.Fgenesh_Aspergillus.150.final_new		I7I48_03345	ucsf_hc.01_1.G217B.02122					1	0.3982613905211741	0.120420597	0.118258612	-0.587701659	0.23890810403367946	0.038155727677785946	0.16877855350935622	-0.200752376	0.070129551	0.13062282583157028	0.13824657	0.083527084	0.094315363	0.221773655	0.232561933	0.010788278
I7I48_11278	I7I48_11278		TBPIP (Tat binding protein 1(TBP-1)-interacting protein) superfamily domain-containing protein	HISTO_LY.Contig10.Fgenesh_Neurospora.7.final_new	in LTR block	I7I48_11278	ucsf_hc.01_1.G217B.08093					1	0.3978532492266871	0.490636025	0.315297198	0.215940522	0.22375663346370958	-0.011498469	0.094766373	-0.235255102	0.128990261	0.106264841	0.069194994	0.190462186	0.207213425	0.25965718	0.276408419	0.016751239
I7I48_00991	I7I48_00991		hypothetical protein	HISTO_JF.Contig157.Fgenesh_Aspergillus.27.final_new	near LTR block	I7I48_00991	ucsf_hc.01_1.G217B.06297					1	0.3975755275921948	-0.026872778	-0.002467978	-0.632508587	0.27959380869187045	0.031435561	0.10873993165792414	-0.248158248	0.170853877	0.077304371	0.121939417	0.177518664	0.181339922	0.299458081	0.303279339	0.003821258
I7I48_00312	I7I48_00312		glycoside hydrolase	HISTO_AZ.Contig47.Fgenesh_Neurospora.77.final_new		I7I48_00312	ucsf_hc.01_1.G217B.00625					1	0.3974241774116674	0.081988762	0.139219412	-0.249257807	0.20782945599345287	0.023955674	0.084355556	-0.183873782	0.1234739	0.060399882	0.254835393	-0.01080288	-0.003026593	0.244032512	0.2518088	0.007776287
I7I48_02281	I7I48_02281		hypothetical protein		near LTR block	I7I48_02281	ucsf_hc.01_1.G217B.07031					1	0.39737800789510763	0.176327905	0.211345627	-0.018472719	0.2105980447679907	-0.058829179	-0.018178645	-0.269427224	0.22877669	0.040650534	0.131700619	0.097478957	0.126219291	0.229179576	0.25791991	0.028740333
I7I48_12284	I7I48_12284		isoleucyl-tRNA synthetase			I7I48_12284	ucsf_hc.01_1.G217B.04275					1	0.3969017818978003	0.081138764	0.019879323	-0.482651331	0.2896044734831615	0.007720651	0.10682571141153493	-0.281883822	0.182778762	0.09910506	0.129260301	0.143230709	0.145380801	0.27249101	0.274641102	0.002150093
I7I48_06419	I7I48_06419		NAD binding oxidoreductase	HISTO_ZT.Contig181.genewise.118.final_new		I7I48_06419	ucsf_hc.01_1.G217B.10957					1	0.3963999619281931	0.094526404	0.10764371	-0.284069934	0.14263653276303093	-0.034275553	-0.009432855	-0.176912086	0.152069387	0.024842698301283116	0.086653542	0.126956335	0.153891431	0.213609877	0.240544972	0.026935095
I7I48_10739	I7I48_10739		hypothetical protein	HISTO_GL.Contig296.Fgenesh_Neurospora.8.final_new		I7I48_10739	ucsf_hc.01_1.G217B.04926					1	0.39631965948157544	0.201714099	0.218904346	-0.171841581	0.194740346	-0.046154944	-0.001148269	-0.240895291	0.195888615	0.045006675623032774	0.116617123	0.184947877	0.20956027	0.301565	0.326177393	0.024612393
I7I48_07071	I7I48_07071		acetyl-CoA carboxylase			I7I48_07071	ucsf_hc.01_1.G217B.06103					1	0.39606509113082194	0.078979003	0.071278533	-0.456683309	0.23258862605892708	-0.005325181	0.064431006	-0.237913807	0.16815762	0.069756187	0.10320839	0.202623885	0.215806679	0.305832275	0.319015069	0.013182794
I7I48_11135	I7I48_11135		proteinase T precursor	HISTO_ZL.Contig1161e.eannot.1228.final_new	near LTR block	I7I48_11135	ucsf_hc.01_1.G217B.09838					1	0.39601522069717143	0.084598955	0.2184276	-0.031423193	0.085978312	-0.147814238	-0.084872083	-0.233792551	0.170850396	0.062942155	0.044982693	0.232591704	0.257700453	0.277574398	0.302683146	0.025108749
I7I48_09561	I7I48_09561		hypothetical protein			I7I48_09561	ucsf_hc.01_1.G217B.09576					1	0.3952854320382045	0.277347812	0.336762775	0.072915429	0.15834748055264974	-0.114680221	-0.03770638	-0.273027702	0.19605386	0.076973841	0.089636117	0.222786277	0.26095773	0.312422394	0.350593847	0.038171453
I7I48_03387	I7I48_03387		ATP-dependent DNA ligase domain-containing protein	HISTO_DY.Contig31.genewise.69.final_new	near LTR block	I7I48_03387	ucsf_hc.01_1.G217B.03300					1	0.39523610363454686	0.085793105	0.0793881	-0.272419679	0.14634095524343277	-0.022391988	-0.00173527	-0.168732943	0.148076225	0.020656718139120255	0.138094318	0.102478606	0.129022074	0.240572924	0.267116392	0.026543468
I7I48_06818	I7I48_06818		hypothetical protein	HISTO_ZL.Contig1161d.eannot.1472.final_new		I7I48_06818	ucsf_hc.01_1.G217B.09758					1	0.3948076563964269	0.243658956	0.062337666	-0.23171456	0.21706882116853055	0.024849622	0.094354816	-0.192219199	0.122714005	0.069505194	0.120945501	0.05494022	0.062498378	0.175885721	0.183443879	0.007558158
I7I48_09274	I7I48_09274		hypothetical protein		near LTR block	I7I48_09274	ucsf_hc.01_1.G217B.09289					1	0.3939379966395424	0.127482503	0.264440184	0.081624132	0.17235843343202858	0.03238136	0.051803108	-0.139977074	0.120555325	0.019421749	0.274199227	0.057788814	-0.000399799	0.331988041	0.273799428	-0.058188613
I7I48_06360	I7I48_06360		protein tyrosine/serine phosphatase domain-containing protein	HISTO_ZT.Contig1129.eannot.1103.final_new	near LTR block	I7I48_06360	ucsf_hc.01_1.G217B.10465					1	0.39387281587326434	0.102595003	0.146218799	-0.177151836	0.11511435261059572	-0.103057704	-0.083511867	-0.218172057	0.198626219	0.019545837	0.057660204	0.237467556	0.236765985	0.29512776	0.29442619	-0.00070157
I7I48_10352	I7I48_10352		ferric reductase	HISTO_ZY.Contig571f.Fgenesh_histo.30.final_new		I7I48_10352	ucsf_hc.01_1.G217B.11674					1	0.3931073006238268	0.255129159	0.212479757	-0.136598097	0.20677842895337445	-0.051577308	0.008737912	-0.258355737	0.198040517	0.060315220415235085	0.155996078	0.15124417	0.163602005	0.307240247	0.319598083	0.012357836
I7I48_09473	I7I48_09473		no significant blast hit	HISTO_ZL.Contig1161c.Fgenesh_histo.134.final_new		I7I48_09473	ucsf_hc.01_1.G217B.09488	Ryp1_ChIP				1	0.3926119141487507	0.326687071	0.135596717	-0.236117388	0.3321457406170403	0.12077151127602312	0.21681498542214797	-0.211374229	0.115330755	0.096043474	0.339824626	-0.126850469	-0.148425377	0.212974157	0.191399249	-0.021574908
I7I48_12175	I7I48_12175		hypothetical protein	HISTO_BI.Contig285.Fgenesh_histo.16.final_new	near LTR block	I7I48_12175	ucsf_hc.01_1.G217B.00684					1	0.39202608510773773	-0.058094285	-0.07113448	-0.570518854	0.3195756431676312	0.055431567	0.098698898	-0.264144076	0.220876745	0.043267330859125375	0.196850757	0.164172654	0.125015459	0.361023411	0.321866216	-0.039157195
I7I48_04854	I7I48_04854		hypothetical protein	HISTO_ZW.Contig245.eannot.1206.final_new		I7I48_04854	ucsf_hc.01_1.G217B.11463					1	0.3916366756771456	0.212578766	0.071924718	-0.380155793	0.26162368393873203	0.018945450546298107	0.080200725	-0.242678233	0.181422959	0.061255274	0.121185528	0.090842099	0.121399673	0.212027627	0.242585201	0.030557575
I7I48_10817	I7I48_10817		deuterolysin metalloprotease	HISTO_GL.Contig296.Fgenesh_Neurospora.90.final_new	near LTR block	I7I48_10817	ucsf_hc.01_1.G217B.05004					1	0.3916351425817994	0.217309888	0.150173247	-0.277668588	0.20758425209299147	-0.02175213	0.033627987	-0.229336382	0.173956265	0.055380117	0.111594326	0.095354097	0.088644162	0.206948423	0.200238488	-0.006709935
I7I48_04767	I7I48_04767	VELC	velvet family protein VelC, mycelia-enriched transcript	HISTO_EA.Contig33-snap.162.final_new		I7I48_04767	ucsf_hc.01_1.G217B.03603					1	0.39162867521926054	0.068777429	0.162878174	-0.123941378	0.14070390644981826	-0.091448501	-0.078963077	-0.232152407	0.219666983	0.012485423631240125	0.070425532	0.235340662	0.260398388	0.305766194	0.33082392	0.025057726
I7I48_01777	I7I48_01777		hypothetical protein	HISTO_ZL.Contig1131.Fgenesh_Neurospora.66.final_new		I7I48_01777	ucsf_hc.01_1.G217B.08916					1	0.3914521719292086	0.08799286	0.098077532	-0.330180273	0.2584940776510154	0.012785751713343292	0.054316874477287294	-0.245708326	0.204177203	0.041531123	0.156684989	0.114281995	0.137947375	0.270966984	0.294632364	0.02366538
I7I48_06550	I7I48_06550		RLI and DUF367 domain-containing protein	HISTO_ZT.Contig181.eannot.1627.final_new		I7I48_06550	ucsf_hc.01_1.G217B.10827					1	0.391312332	0.204432687	0.14364155	-0.274256652	0.24201576051167667	-0.008890446	0.09939637	-0.250906206	0.14261939	0.10828681602264306	0.187904264	0.063143539	0.078066155	0.251047803	0.265970419	0.014922617
I7I48_05646	I7I48_05646		hypothetical protein	HISTO_JG.Contig206.Fgenesh_histo.139.final_new		I7I48_05646	ucsf_hc.01_1.G217B.06350					1	0.39130681925297955	0.158958392	0.139086583	-0.063714682	0.29356213098556944	0.070689109	0.085345782	-0.222873022	0.208216349	0.014656673125708619	0.303310666	-0.101999832	-0.099025185	0.201310834	0.204285481	0.002974647
I7I48_04361	I7I48_04361		hypothetical protein			I7I48_04361	ucsf_hc.01_1.G217B.01228					1	0.39126574038293666	0.290477531	0.219861922	-0.096535713	0.24196832513804642	0.038100781875068504	0.07219379	-0.203867543	0.169774535	0.034093008172411524	0.159985035	0.093428599	0.102367573	0.253413635	0.262352608	0.008938974
I7I48_03066	I7I48_03066		RNA helicase	HISTO_ZU.Contig65.Fgenesh_histo.39.final_new		I7I48_03066	ucsf_hc.01_1.G217B.11355					1	0.39122620348209036	0.020224938	0.13813559	-0.340778889	0.090798055	-0.103080386	-0.072927737	-0.193878441	0.163725793	0.030152648	0.115939568	0.230319262	0.23505595	0.34625883	0.350995518	0.004736688
I7I48_09344	I7I48_09344		short-chain dehydrogenase/reductase	HISTO_ZL.Contig1161b.eannot.1350.final_new		I7I48_09344	ucsf_hc.01_1.G217B.09359					1	0.3912140070693712	0.137651731	0.097494224	-0.219844369	0.11940058783819303	-0.049529186	-0.003642758	-0.168929773	0.123043346	0.045886428	0.082489786	0.097699418	0.113189907	0.180189204	0.195679693	0.015490489
I7I48_08068	I7I48_08068		hypothetical protein			I7I48_08068	ucsf_hc.01_1.G217B.02492					1	0.3910125707145444	0.316378141	0.078024502	-0.374421406	0.2300951384764739	0.041023843	0.10600960695451558	-0.189071296	0.124085532	0.064985764	0.11832879	-0.007881538	0.017167566	0.110447252	0.135496356	0.025049104
I7I48_07843	I7I48_07843		C6 zinc finger domain-containing protein	HISTO_DM.Contig933.Fgenesh_Aspergillus.9.final_new		I7I48_07843	ucsf_hc.01_1.G217B.02716					1	0.3910093136934302	0.311514067	0.280642047	-0.034045952	0.20159829224666165	-0.069083976	-0.074052664	-0.270682269	0.275650956	-0.004968687	0.115535509	0.233306664	0.241333247	0.348842174	0.356868756	0.008026582
I7I48_07842	I7I48_07842		hypothetical protein	HISTO_DM.Contig933.Fgenesh_Neurospora.6.final_new		I7I48_07842	ucsf_hc.01_1.G217B.02717					1	0.3909444210725183	0.091074903	0.104755918	-0.240536806	0.14014455550574745	-0.136785304	-0.108950104	-0.27692986	0.24909466	0.027835199933642432	0.006605022	0.267224352	0.298598327	0.273829374	0.305203349	0.031373975
I7I48_07908	I7I48_07908		hypothetical protein	HISTO_DM.Contig933-snap.74.final_new		I7I48_07908	ucsf_hc.01_1.G217B.02651					1	0.39079736430787276	0.099596675	0.012291974	-0.443613687	0.24479097464043365	0.015220596811934262	0.10527225717309732	-0.229570378	0.139518717	0.09005166	0.142385674	0.072784188	0.072437438	0.215169862	0.214823112	-0.00034675
I7I48_09740	I7I48_09740		C6 zinc finger domain-containing protein			I7I48_09740	ucsf_hc.01_1.G217B.03752					1	0.39073881452273557	0.112055057	0.240118489	-0.107812189	0.096414853	-0.089708489	-0.05276127	-0.186123342	0.149176124	0.036947218307076195	0.135516754	0.188019181	0.194452882	0.323535934	0.329969636	0.006433701
I7I48_07851	I7I48_07851		hypothetical protein	HISTO_DM.Contig933.Fgenesh_Neurospora.173.final_new		I7I48_07851	ucsf_hc.01_1.G217B.02708					1	0.39072244310625953	0.103654541	0.071776938	-0.478425461	0.17945644400079006	-0.032687623	-0.024301795	-0.212144067	0.203758239	0.008385828	0.120838814	0.082587914	0.162670364	0.203426728	0.283509177	0.080082449
I7I48_06281	I7I48_06281		hypothetical protein			I7I48_06281	ucsf_hc.01_1.G217B.10150					1	0.3902780721969043	0.12059828	0.175078883	-0.197435888	0.11194845007618945	-0.066201354	-0.028931142	-0.178149804	0.140879592	0.037270212172180656	0.062744102	0.166684649	0.226090635	0.229428751	0.288834737	0.059405986
I7I48_03602	I7I48_03602		flavin-binding monooxygenase-like protein	HISTO_LG.Contig392.fgenesh_plus.114.final_new		I7I48_03602	ucsf_hc.01_1.G217B.07933					1	0.38974516417184546	0.206161053	0.25121331	-0.180868849	0.23606854118119572	0.008157298	0.074585476	-0.227911244	0.161483065	0.066428178	0.241180114	-0.014838489	-0.00626695	0.226341625	0.234913163	0.008571538
I7I48_01003	I7I48_01003		oxidoreductase	HISTO_JF.Contig157.genewise.20.final_new	near LTR block	I7I48_01003	ucsf_hc.01_1.G217B.06309					1	0.3896639935657132	0.161104947	0.162156329	-0.284202557	0.22806290456480943	0.027589055	0.054519534532876925	-0.20047385	0.17354337	0.026930479594031144	0.206041362	0.023800058	0.015829008	0.22984142	0.22187037	-0.00797105
I7I48_02657	I7I48_02657	ALG1	beta-1,4-mannosyltransferase	HISTO_KF.Contig597.eannot.1392.final_new	near LTR block	I7I48_02657	ucsf_hc.01_1.G217B.06991					1	0.38957426	0.037067072	0.013673705	-0.585052461	0.22348616454182793	-0.009598351	0.066896284	-0.233084516	0.15658988	0.076494635	0.06033274	0.156798482	0.22204069	0.217131222	0.282373429	0.065242207
I7I48_06934	I7I48_06934		alpha/beta hydrolase	HISTO_HS.Contig68.Fgenesh_histo.87.final_new		I7I48_06934	ucsf_hc.01_1.G217B.06239					1	0.3890321530760032	0.028944136	0.107173623	-0.049719537	0.13944317845461762	-0.142012658	-0.095694553	-0.281455836	0.235137731	0.046318104991703336	0.152864708	0.187353345	0.170424719	0.340218054	0.323289428	-0.016928626
I7I48_09267	I7I48_09267	SPA1	cell polarity protein SpaA	HISTO_ZL.Contig1161b.Fgenesh_histo.92.final_new		I7I48_09267	ucsf_hc.01_1.G217B.09282					1	0.388947081	0.350352634	0.238612734	0.146293364	0.3043082182288769	0.061511232	0.095011513	-0.242796986	0.209296706	0.033500281	0.246410355	-0.00326995	-0.045526243	0.243140405	0.200884113	-0.042256293
I7I48_08918	I7I48_08918		arsenite resistance protein, conidia-enriched transcript	HISTO_FE.Contig19-snap.94.final_new	near LTR block	I7I48_08918	ucsf_hc.01_1.G217B.03954					1	0.3889231533148763	0.148134714	0.1370264	-0.345644557	0.17936929189072875	-0.110597014	0.084715684	-0.289966306	0.094653608	0.19531269792855846	0.179149165	0.043803596	0.053083515	0.222952761	0.23223268	0.00927992
I7I48_09539	I7I48_09539		aminopeptidase	HISTO_ZL.Contig1161c.Fgenesh_Aspergillus.14.final_new		I7I48_09539	ucsf_hc.01_1.G217B.09554					1	0.3889099173692429	0.020636544	0.12055612	-0.054727333	0.085768569	-0.274624184	-0.252583865	-0.360392753	0.338352434	0.022040319328961902	0.127117789	0.329337654	0.255467927	0.456455443	0.382585716	-0.073869727
I7I48_01274	I7I48_01274		F0F1 ATP synthase subunit B' and SMC domain-containing protein	HISTO_AL.Contig317.Fgenesh_Aspergillus.72.final_new	near LTR block	I7I48_01274	ucsf_hc.01_1.G217B.00132					1	0.3888534709061462	0.293485046	0.112707457	-0.132502871	0.3076435821076435	0.14392602576677727	0.136466597	-0.163717556	0.171176985	-0.007459429	0.226934464	0.035791259	-0.030648022	0.262725723	0.196286442	-0.066439281
I7I48_08060	I7I48_08060		hypothetical protein			I7I48_08060	ucsf_hc.01_1.G217B.02499					1	0.38883768345014086	0.220118343	0.101661629	-0.365971189	0.2535180664826533	0.070299177	0.1298211213934647	-0.18321889	0.123696945	0.059521945	0.248258088	-0.086395888	-0.081735253	0.1618622	0.166522835	0.004660635
I7I48_09682	I7I48_09682		proteasome component C11	HISTO_ZL.Contig1161d.fgenesh_plus.43.final_new		I7I48_09682	ucsf_hc.01_1.G217B.09697					1	0.3887182516327718	0.215484833	0.084263927	-0.462856441	0.2734659561386409	0.13532778249906202	0.1998375988124335	-0.138138174	0.073628357	0.064509816	0.169518967	0.037752325	0.016963679	0.207271292	0.186482646	-0.020788646
I7I48_09923	I7I48_09923		hypothetical protein		near LTR block	I7I48_09923	ucsf_hc.01_1.G217B.08673					1	0.38871468441367707	0.009127932	0.066284296	-0.497042173	0.21487294430554427	0.018405123	0.10029569419381609	-0.196467821	0.11457725	0.081890571	0.109278989	0.159361109	0.164005142	0.268640098	0.273284131	0.004644033
I7I48_08403	I7I48_08403		hypothetical protein	HISTO_DA.Contig93.Fgenesh_histo.116.final_new		I7I48_08403	ucsf_hc.01_1.G217B.01761					1	0.3887038852231777	0.212229303	0.299401972	-0.038543572	0.11151227042394603	-0.064325464	-0.069306353	-0.175837735	0.180818624	-0.004980889	0.158779722	0.129263473	0.123825056	0.288043195	0.282604777	-0.005438418
I7I48_02232	I7I48_02232		ubiquinone biosynthesis protein			I7I48_02232	ucsf_hc.01_1.G217B.08209					1	0.3886424006598966	0.079186539	0.089599045	-0.32288737	0.1210890294309714	-0.024688222	0.007636338	-0.145777252	0.113452691	0.032324561	0.189456296	0.04537633	0.020206148	0.234832626	0.209662444	-0.025170182
I7I48_11381	I7I48_11381		translation initiation factor 4E	HISTO_ZZ.Contig127a.eannot.1358.final_new		I7I48_11381	ucsf_hc.01_1.G217B.11725					1	0.388592014	0.182240465	0.152643708	-0.169850857	0.28514263669050555	0.032639211390606174	0.098970149	-0.252503425	0.186172488	0.066330938	0.160040598	0.050423838	0.085223189	0.210464436	0.245263787	0.034799351
I7I48_11651	I7I48_11651		hypothetical protein			I7I48_11651	ucsf_hc.01_1.G217B.11991					1	0.3884536028602463	0.309091853	0.22188612	-0.248859009	0.3442826587273281	0.11313595943162619	0.1561292275115304	-0.231146699	0.188153431	0.042993268	0.295123122	0.027200909	-0.014190742	0.322324031	0.280932379	-0.041391652
I7I48_02605	I7I48_02605		hypothetical protein	HISTO_KF.Contig597-snap.76.final_new		I7I48_02605	ucsf_hc.01_1.G217B.06940					1	0.3882716811255042	0.180568099	0.209623403	-0.320025194	0.22231342602895668	-0.101997443	0.004737445	-0.324310869	0.217575981	0.10673488827928188	0.088169249	0.209228223	0.217935345	0.297397472	0.306104594	0.008707121
I7I48_07464	I7I48_07464		hypothetical protein		near LTR block	I7I48_07464	ucsf_hc.01_1.G217B.02390					1	0.38807359797731494	0.043817918	0.134248419	-0.228863405	0.18367309682704358	0.016764649631019438	0.072539973	-0.166908447	0.111133124	0.055775323093466375	0.151467572	0.060189469	0.080346407	0.211657041	0.231813979	0.020156938
I7I48_06560	I7I48_06560	ACO2	aconitate hydratase	HISTO_ZT.Contig181.Fgenesh_Neurospora.93.final_new		I7I48_06560	ucsf_hc.01_1.G217B.10817					1	0.38794689110062386	0.12986093	-0.052503223	-0.491818473	0.190073831	0.003109388	0.052079571	-0.186964444	0.13799426	0.048970183782487686	0.00297677	0.121711615	0.141537251	0.124688385	0.144514021	0.019825636
I7I48_04206	I7I48_04206		hypothetical protein	HISTO_BP.Contig459.Fgenesh_histo.48.final_new	near LTR block	I7I48_04206	ucsf_hc.01_1.G217B.01073					1	0.3876919854826279	0.15512375	0.264041017	0.079052951	0.12877742287771915	-0.045959689	-0.04010957	-0.174737112	0.168886993	0.005850119	0.157843198	0.121214728	0.149312017	0.279057927	0.307155215	0.028097289
I7I48_02425	I7I48_02425		hypothetical protein	HISTO_KF.Contig601.Fgenesh_histo.22.final_new	near LTR block	I7I48_02425	ucsf_hc.01_1.G217B.07169					1	0.3876083073875658	0.210465939	0.074364162	-0.579456555	0.22687947565944733	0.11397972382042718	0.17003187445121973	-0.112899752	0.056847601	0.056052151	0.165338561	-0.027411884	-0.030930955	0.137926677	0.134407606	-0.003519071
I7I48_06317	I7I48_06317		SMC (structural maintenance of chromosomes) domain-containing protein	HISTO_ZT.Contig1089.Fgenesh_Aspergillus.162.final_new	near LTR block	I7I48_06317	ucsf_hc.01_1.G217B.10114					1	0.38755980863921174	0.027198751	0.160904716	-0.132139402	0.10177307323180942	-0.07878779	-0.060818694	-0.180560863	0.162591767	0.017969095737355154	0.072570364	0.168262106	0.235954632	0.240832469	0.308524996	0.067692526
I7I48_02704	I7I48_02704		hypothetical protein	HISTO_GI.Contig382.eannot.1308.final_new	in LTR block	I7I48_02704	ucsf_hc.01_1.G217B.04675					1	0.38728848575767616	0.084939808	0.045988153	-0.402064292	0.16350378552039346	-0.120885769	-0.064225185	-0.284389554	0.22772897	0.056660584152725374	0.087323774	0.300908613	0.310046179	0.388232388	0.397369953	0.009137566
I7I48_10504	I7I48_10504		hypothetical protein	HISTO_ZH.Contig107-snap.32.final_new	in LTR block	I7I48_10504	ucsf_hc.01_1.G217B.08499					1	0.38724875646233636	0.366471548	0.217256107	0.155120005	0.2522974161361564	-0.018061088	0.065677294	-0.270358504	0.186620122	0.083738382	0.123127742	0.167090595	0.226118757	0.290218336	0.349246499	0.059028163
I7I48_00141	I7I48_00141		MIF domain-containing protein	HISTO_AZ.Contig47.Fgenesh_Neurospora.88.final_new		I7I48_00141	ucsf_hc.01_1.G217B.00455					1	0.38719360240408046	0.076938405	0.177251417	-0.059360315	0.12883425358700026	-0.023483774	-0.003120454	-0.152318027	0.131954708	0.020363319421519283	0.076221628	0.150524729	0.159246182	0.226746357	0.23546781	0.008721453
I7I48_07101	I7I48_07101	RRP45	exosome complex exonuclease RRP45	HISTO_HS.Contig68.eannot.2055.final_new		I7I48_07101	ucsf_hc.01_1.G217B.06073					1	0.3868047920607978	0.214769736	0.010707136	-0.49406722	0.3462712446253883	0.12185587733012482	0.22489024482805145	-0.224415367	0.121381	0.10303436749792663	0.213492397	-0.004901531	-0.06360408	0.208590866	0.149888318	-0.058702548
I7I48_03567	I7I48_03567		hypothetical protein	HISTO_LG.Contig392.Fgenesh_histo.4.final_new		I7I48_03567	ucsf_hc.01_1.G217B.07968					1	0.3862856223198568	0.098442013	0.197904094	0.133272021	0.036450148	-0.117649744	-0.104112986	-0.154099893	0.140563135	0.013536757810493436	0.129217847	0.086868801	0.068113491	0.216086648	0.197331338	-0.01875531
I7I48_05393	I7I48_05393		polysaccharide synthase Cps1	HISTO_JG.Contig206-snap.145.final_new	in LTR block	I7I48_05393	ucsf_hc.01_1.G217B.06600					1	0.3862225429257242	0.220983384	0.242822185	0.019706327	0.17152626024270495	-0.170664048	-0.092438256	-0.342190308	0.263964517	0.078225791	0.125248487	0.222412111	0.222359022	0.347660599	0.347607509	-5.31E-05
I7I48_00750	I7I48_00750	PPS1	pps1 dual specificty phosphatase	HISTO_LF.Contig359.eannot.2034.final_new		I7I48_00750	ucsf_hc.01_1.G217B.07637					1	0.38619606036754917	0.101631483	-0.305603623	-0.690999882	0.3668405674154831	0.19899783501299062	0.31189563471825743	-0.167842732	0.054944933	0.11289779970526684	0.263542121	-0.274105331	-0.311266031	-0.010563211	-0.047723911	-0.0371607
I7I48_10427	I7I48_10427		hypothetical protein	HISTO_ZY.Contig518.Fgenesh_histo.42.final_new	near LTR block	I7I48_10427	ucsf_hc.01_1.G217B.11533	Ryp1_ChIP		Ryp3_ChIP		1	0.38614711598779783	0.537398841	0.149789389	-0.291046598	0.3426701314332226	0.1260622436333107	0.2283794254439594	-0.216607888	0.114290706	0.1023171818106487	0.310834492	-0.144714028	-0.197125855	0.166120465	0.113708637	-0.052411827
I7I48_05960	I7I48_05960		hypothetical protein	HISTO_ZT.Contig174.Fgenesh_histo.75.final_new		I7I48_05960	ucsf_hc.01_1.G217B.10618					1	0.3860891967979634	0.191566821	0.129816271	-0.318069032	0.19052012009033228	0.026899379164288258	0.064767311	-0.163620741	0.125752809	0.037867932	0.175825594	0.013938121	0.001490072	0.189763715	0.177315666	-0.012448049
I7I48_05564	I7I48_05564		hypothetical protein			I7I48_05564	ucsf_hc.01_1.G217B.06431					1	0.3859400988433704	0.134039806	0.176168879	-0.152404848	0.1973933378065424	-0.030994232	-0.04811491	-0.22838757	0.245508247	-0.017120678	0.165907756	0.035522328	0.043563141	0.201430083	0.209470897	0.008040813
I7I48_06649	I7I48_06649		hypothetical protein	HISTO_ZT.Contig181.Fgenesh_histo.199.final_new		I7I48_06649	ucsf_hc.01_1.G217B.10728					1	0.3858141730481135	0.198178311	0.202658996	-0.027358379	0.11513864980325367	-0.102745908	-0.078070434	-0.217884558	0.193209084	0.024675474641351322	0.091222972	0.1681378	0.211057383	0.259360772	0.302280355	0.042919583
I7I48_12344	I7I48_12344		hypothetical protein	HISTO_ZQ.Contig188.Fgenesh_Neurospora.16.final_new	in LTR block	I7I48_12344	ucsf_hc.01_1.G217B.10075					1	0.3858035580690465	-0.287492425	-0.260408516	-1.076623974	0.068273224	-0.84400745	-0.548209389	-0.912280674	0.616482613	0.2957980609763346	-0.236614903	1.522067736	1.501183182	1.285452833	1.264568279	-0.020884555
I7I48_10545	I7I48_10545		ZIP Zinc transporter	HISTO_ZH.Contig107.eannot.1168.final_new	near LTR block	I7I48_10545	ucsf_hc.01_1.G217B.08459					1	0.38547452114965247	0.296104239	0.065791765	-0.349274018	0.3700871564946109	0.08765019	0.19383329692424955	-0.282436967	0.17625386	0.1061831069301768	0.245365767	0.065173486	-0.026277091	0.310539253	0.219088676	-0.091450577
I7I48_03344	I7I48_03344		hypothetical protein			I7I48_03344	ucsf_hc.01_1.G217B.02121					1	0.38519905927988085	0.174201312	0.067227045	-0.610366589	0.3448301217275829	0.10757287343012259	0.24725665226348387	-0.237257248	0.097573469	0.13968377883336128	0.205771458	0.044780291	0.033019349	0.250551749	0.238790807	-0.011760942
I7I48_11004	I7I48_11004	UBR1	E3 ubiquitin-protein ligase ubr11	HISTO_GL.Contig233.Fgenesh_Aspergillus.4.final_new		I7I48_11004	ucsf_hc.01_1.G217B.04712					1	0.3851937285345904	0.047390467	0.132564212	-0.063855251	0.075708679	-0.046625978	-0.042444609	-0.122334657	0.118153288	0.004181368	0.109198757	0.129198324	0.148661461	0.238397082	0.257860219	0.019463137
I7I48_09571	I7I48_09571		hypothetical protein			I7I48_09571	ucsf_hc.01_1.G217B.09586					1	0.3847659350415915	0.028191427	0.080242833	-0.493621983	0.21178504362839773	0.10153688609967218	0.14856380380916243	-0.110248158	0.06322124	0.047026918	0.203209742	0.030565866	0.022365309	0.233775607	0.225575051	-0.008200557
I7I48_05053	I7I48_05053		hypothetical protein			I7I48_05053	ucsf_hc.01_1.G217B.05533					1	0.38455760294592317	0.068816487	0.217577517	-0.141457878	0.070644005	-0.036096443	-0.009661618	-0.106740448	0.080305623	0.026434825154908193	0.082284959	0.164471936	0.202052808	0.246756895	0.284337767	0.037580872
I7I48_08593	I7I48_08593		fungal specific transcription factor domain-containing protein	HISTO_DA.Contig93-snap.89.final_new		I7I48_08593	ucsf_hc.01_1.G217B.01572					1	0.38389796869986065	0.212725373	0.147834876	-0.177950656	0.1899906773186952	-0.118930484	-0.094796074	-0.308921161	0.284786751	0.024134410399026876	0.177546393	0.090858989	0.083514625	0.268405382	0.261061018	-0.007344364
I7I48_06224	I7I48_06224		no significant blast hit	HISTO_ZT.Contig1089.Fgenesh_histo.154.final_new		I7I48_06224	ucsf_hc.01_1.G217B.10207					1	0.3838421532721039	0.064122378	0.105835913	-0.356395185	0.18128260474357855	-0.12019867	-0.084018523	-0.301481275	0.265301127	0.036180147427782916	0.09201419	0.260518039	0.2617203	0.352532229	0.35373449	0.001202261
I7I48_01540	I7I48_01540		hypothetical protein			I7I48_01540	ucsf_hc.01_1.G217B.09147					1	0.38383467011660155	0.091049227	0.111983821	-0.463012679	0.1967391035572436	0.011145290045397993	0.051719804679558265	-0.185593814	0.145019299	0.040574515	0.119571349	0.077695829	0.12521738	0.197267178	0.244788729	0.047521551
I7I48_07086	I7I48_07086		hypothetical protein	HISTO_HS.Contig68.Fgenesh_Aspergillus.127.final_new		I7I48_07086	ucsf_hc.01_1.G217B.06088					1	0.38377138038951325	0.086957001	0.046785669	-0.30656939	0.17706164985130307	-0.013174318	0.019856891	-0.190235968	0.157204759	0.033031208892878514	0.226394199	0.011030646	-0.021780486	0.237424846	0.204613713	-0.032811133
I7I48_07169	I7I48_07169		glyoxal oxidase	HISTO_HS.Contig68-snap.98.final_new		I7I48_07169	ucsf_hc.01_1.G217B.06005					1	0.3835141622067275	0.115448071	0.221651357	-0.117236135	0.28586837073176513	0.12109150723970566	0.17653669825186397	-0.164776863	0.109331672	0.055445191	0.247204823	-0.02032692	0.017864124	0.226877903	0.265068947	0.038191044
I7I48_08371	I7I48_08371		midasin			I7I48_08371	ucsf_hc.01_1.G217B.01792					1	0.3834763392988994	0.057629343	0.143286472	-0.169869119	0.138554001	-0.101599732	-0.074665959	-0.240153733	0.21321996	0.026933773024839777	0.045255623	0.237658439	0.2733519	0.282914062	0.318607523	0.035693461
I7I48_07325	I7I48_07325	ACR2	C6 finger domain-containing protein	HISTO_HS.Contig68-snap.17.final_new	near LTR block	I7I48_07325	ucsf_hc.01_1.G217B.05851					1	0.3834653086423809	0.22674944	-0.021726423	-0.469901157	0.3860206598425274	0.16262108229270794	0.257168981	-0.223399578	0.128851679	0.094547899	0.217538797	0.00521158	-0.017628703	0.222750378	0.199910095	-0.022840283
I7I48_12099	I7I48_12099		quinic acid utilization activator	HISTO_DU.Contig190.Fgenesh_histo.83.final_new	near LTR block	I7I48_12099	ucsf_hc.01_1.G217B.03116					1	0.38331546256343013	0.142863532	0.174025167	-0.278111973	0.1982132958209317	0.069737813	0.095377115	-0.128475483	0.102836181	0.025639302	0.214659588	-0.044083485	-0.012534526	0.170576103	0.202125062	0.03154896
I7I48_04625	I7I48_04625		hypothetical protein			I7I48_04625	ucsf_hc.01_1.G217B.03461					1	0.3831554785413969	0.124292737	0.152904587	-0.163296878	0.2863083298088401	0.13881415138409817	0.15393206819305844	-0.147494178	0.132376262	0.015117916808960269	0.239552496	-0.014638716	-0.000630385	0.224913781	0.238922112	0.014008331
I7I48_02431	I7I48_02431		no significant blast hit	HISTO_KF.Contig601.eannot.1328.final_new	near LTR block	I7I48_02431	ucsf_hc.01_1.G217B.07175					1	0.38311193732815396	0.2096729	0.2327699	-0.298789022	0.2739461978041665	0.045577535	0.1392357417010198	-0.228368663	0.134710456	0.093658207	0.203150795	-0.023154124	0.00597594	0.179996671	0.209126735	0.029130064
I7I48_03912	I7I48_03912		FAD dependent oxidoreductase	HISTO_BP.Contig457.eannot.1778.final_new		I7I48_03912	ucsf_hc.01_1.G217B.00780					1	0.3831081203664124	0.411414285	0.182656906	-0.444527317	0.42086186955776217	0.2664425802768348	0.35332533714090314	-0.154419289	0.067536532	0.086882757	0.314353403	-0.195082771	-0.176969576	0.119270632	0.137383827	0.018113195
I7I48_04862	I7I48_04862		hypothetical protein	HISTO_ZW.Contig245.Fgenesh_histo.51.final_new	near LTR block	I7I48_04862	ucsf_hc.01_1.G217B.11453					1	0.38247665697276706	0.210071109	0.238466624	0.067644245	0.1759190448395215	-0.104946217	-0.059606301	-0.280865262	0.235525346	0.045339915930139106	0.081959034	0.216217361	0.234393816	0.298176395	0.31635285	0.018176455
I7I48_05054	I7I48_05054	DIT2	Dit2 protein	HISTO_GY.Contig460.eannot.1709.final_new		I7I48_05054	ucsf_hc.01_1.G217B.05532					1	0.38242734269051004	0.044580712	0.226562889	-0.212958306	0.058445233	-0.051399969	-0.014083075	-0.109845202	0.072528308	0.037316894	0.106424504	0.18684427	0.19740259	0.293268773	0.303827094	0.01055832
I7I48_10441	I7I48_10441		hypothetical protein	HISTO_ZY.Contig518.Fgenesh_histo.11.final_new		I7I48_10441	ucsf_hc.01_1.G217B.11547					1	0.382384814	0.011396721	0.080118548	-0.163502306	0.12375191908247599	-0.146522021	-0.09373167	-0.27027394	0.217483589	0.052790351298975385	0.068834571	0.208095233	0.259636679	0.276929804	0.328471249	0.051541445
I7I48_04359	I7I48_04359		alpha-glucosidase	HISTO_BP.Contig459.fgenesh_plus.41.final_new		I7I48_04359	ucsf_hc.01_1.G217B.01226					1	0.38220889292823595	0.277796995	0.230282237	-0.11202866	0.235087245	0.020213361	0.054987163	-0.214873885	0.180100082	0.034773802	0.130942093	0.119979066	0.137968245	0.250921159	0.268910338	0.017989179
I7I48_01098	I7I48_01098		hypothetical protein	HISTO_AL.Contig320.Fgenesh_Aspergillus.50.final_new	near LTR block	I7I48_01098	ucsf_hc.01_1.G217B.00306					1	0.38205406553368704	0.329599502	0.259449242	0.049411581	0.24747326506208167	0.068490719	0.10684272622907473	-0.178982546	0.140630539	0.038352007	0.22087061	0.005529815	0.041657787	0.226400425	0.262528397	0.036127972
I7I48_09606	I7I48_09606		probable protein kinase	HISTO_ZL.Contig1161d.Fgenesh_histo.63.final_new		I7I48_09606	ucsf_hc.01_1.G217B.09621					1	0.381937989	0.030991855	0.146867001	-0.142551615	0.14108103430454044	-0.072927145	-0.057166449	-0.21400818	0.198247484	0.015760696	0.132871233	0.108217397	0.098798291	0.241088629	0.231669524	-0.009419106
I7I48_05296	I7I48_05296		no significant blast hit	HISTO_GY.Contig471.Fgenesh_histo.66.final_new		I7I48_05296	ucsf_hc.01_1.G217B.05714					1	0.3816501132480468	0.121111859	0.227863826	-0.030759218	0.11997167147753705	-0.082608496	-0.062641666	-0.202580167	0.182613337	0.019966829778229146	0.080269236	0.260170092	0.26599972	0.340439328	0.346268956	0.005829628
I7I48_09650	I7I48_09650		NSIG domain-containing protein	HISTO_ZL.Contig1161d.Fgenesh_histo.26.final_new		I7I48_09650	ucsf_hc.01_1.G217B.09665					1	0.3813491895603837	0.121954165	-0.110665663	-0.460365101	0.3956019863183992	0.14631962142257127	0.2403450567202169	-0.249282365	0.15525693	0.094025435	0.321441344	-0.107515412	-0.23158091	0.213925932	0.089860434	-0.124065498
I7I48_10355	I7I48_10355		hypothetical protein			I7I48_10355	ucsf_hc.01_1.G217B.11677					1	0.3810699038352721	0.112166165	0.182296555	-0.077442967	0.21901333012945506	-0.021450394	-0.012069534	-0.240463724	0.231082864	0.00938086	0.118459874	0.148503776	0.189953092	0.26696365	0.308412966	0.041449316
I7I48_08365	I7I48_08365		Sad1-interacting factor 2			I7I48_08365	ucsf_hc.01_1.G217B.01798					1	0.38105200203642947	0.367736905	0.179832062	-0.305785379	0.380339306	0.060893454123047586	0.20578981278463787	-0.319445852	0.174549493	0.14489635866159029	0.17812052	0.097318848	0.053254559	0.275439368	0.231375078	-0.044064289
I7I48_02426	I7I48_02426	MND1	meiotic nuclear division protein 1	HISTO_KF.Contig601.Fgenesh_Aspergillus.11.final_new	near LTR block	I7I48_02426	ucsf_hc.01_1.G217B.07170					1	0.38100225890378675	0.099833139	0.184611055	-0.189981345	0.15958820685517489	-0.118153867	-0.086384639	-0.277742074	0.245972846	0.031769227906254444	0.06445864	0.233924082	0.245448767	0.298382721	0.309907407	0.011524686
I7I48_11040	I7I48_11040		hypothetical protein			I7I48_11040	ucsf_hc.01_1.G217B.05016					1	0.3809582384956928	0.231800266	0.232748229	0.058557455	0.20484351451445587	-0.059033883	-0.043881178	-0.263877397	0.248724692	0.015152704976597839	0.118846236	0.196753964	0.233568063	0.315600199	0.352414298	0.036814099
I7I48_02179	I7I48_02179		C2H2 finger domain-containing protein, mycelia-enriched transcript	HISTO_ZE.Contig158-snap.6.final_new		I7I48_02179	ucsf_hc.01_1.G217B.08260					1	0.38086250773100927	0.147076533	0.087005526	-0.32664536	0.27073806952049917	-0.000251226	0.1302973516681459	-0.270989295	0.140440718	0.13054857745497747	0.22767944	0.071095019	0.039210265	0.29877446	0.266889705	-0.031884754
I7I48_02842	I7I48_02842		hypothetical protein			I7I48_02842	ucsf_hc.01_1.G217B.11132					1	0.38078750940643963	0.061486405	0.068054021	0.002753017	0.13408176316448778	-0.01427546	0.064211269	-0.148357223	0.069870495	0.078486729	0.354204243	-0.101742074	-0.159731641	0.252462169	0.194472602	-0.057989567
I7I48_00806	I7I48_00806		pirin	HISTO_GI.Contig363-snap.11.final_new	near LTR block	I7I48_00806	ucsf_hc.01_1.G217B.04458					1	0.38065876473514343	0.193406219	0.172433462	-0.208073232	0.2096417537722287	-0.092138717	-0.024733769	-0.301780471	0.234375522	0.067404949	0.120107785	0.172833707	0.191898067	0.292941492	0.312005852	0.01906436
I7I48_07734	I7I48_07734		hypothetical protein			I7I48_07734	ucsf_hc.01_1.G217B.02824					1	0.3805559044976818	0.0673577	0.145084919	-0.187027624	0.17809129448048075	-0.120294853	-0.102847897	-0.298386147	0.280939191	0.017446956	0.074834334	0.223406551	0.236471225	0.298240885	0.311305559	0.013064674
I7I48_01430	I7I48_01430		hypothetical protein			I7I48_01430	ucsf_hc.01_1.G217B.09984					1	0.3804391982662332	0.129509906	0.19588439	-0.26010499	0.096398207	-0.03006297	-0.032070896	-0.126461177	0.128469103	-0.002007926	0.178943614	0.029409402	0.031208225	0.208353016	0.21015184	0.001798824
I7I48_03992	I7I48_03992		hypothetical protein			I7I48_03992	ucsf_hc.01_1.G217B.00860					1	0.3802231344419856	0.109762804	0.162412714	-0.045260888	0.13770883989911073	-0.068724985	-0.029050733	-0.206433825	0.166759573	0.039674252	0.094857596	0.177095406	0.209951645	0.271953002	0.304809241	0.032856239
I7I48_02780	I7I48_02780	STE3	a-pheromone receptor PreA	HISTO_ZU.Contig65.Fgenesh_histo.124.final_new	near LTR block	I7I48_02780	ucsf_hc.01_1.G217B.11070					1	0.3798803920104521	0.162324983	0.291162193	-0.051459922	0.13050393900655965	-0.041480174	-0.01134857	-0.171984113	0.141852509	0.030131603660863027	0.135584203	0.16475537	0.195973517	0.300339573	0.33155772	0.031218148
I7I48_03016	I7I48_03016		C2H2 finger domain protein, putative	HISTO_ZU.Contig65.Fgenesh_histo.125.final_new		I7I48_03016	ucsf_hc.01_1.G217B.11305					1	0.3797377637402186	0.124780597	0.165990934	-0.247607484	0.1682836535464506	-0.100909259	-0.031277605	-0.269192912	0.199561259	0.069631653	0.061744741	0.207304871	0.272786782	0.269049612	0.334531523	0.065481911
I7I48_05541	I7I48_05541		hypothetical protein			I7I48_05541	ucsf_hc.01_1.G217B.06453					1	0.3797284226576984	0.159919444	0.25447513	0.055096731	0.12515049383253002	-0.060743882	-0.015290964	-0.185894376	0.140441458	0.045452918	0.089128108	0.175737664	0.202174694	0.264865773	0.291302802	0.02643703
I7I48_08799	I7I48_08799		hypothetical protein			I7I48_08799	ucsf_hc.01_1.G217B.03837					1	0.37965559190017234	0.158025228	-0.002173853	-0.549108565	0.2991015959766906	0.12899933501338073	0.06996781	-0.170102261	0.229133786	-0.059031525	0.310586396	-0.066929229	-0.13165344	0.243657167	0.178932956	-0.064724212
I7I48_01532	I7I48_01532		hypothetical protein			I7I48_01532	ucsf_hc.01_1.G217B.09157					1	0.37965195570317906	-0.059051384	0.187569506	-0.136530521	0.029094018240271594	-0.013707234	0.057003339	-0.042801252	-0.027909321	0.070710574	0.165800356	0.075904856	0.0731882	0.241705213	0.238988556	-0.002716656
I7I48_00235	I7I48_00235		hypothetical protein	HISTO_AZ.Contig47.Fgenesh_Aspergillus.208.final_new		I7I48_00235	ucsf_hc.01_1.G217B.00548					1	0.3793396675361878	0.145008408	0.192875971	-0.304471531	0.19267206737788728	-0.109875298	-0.044611721	-0.302547366	0.237283788	0.065263578	0.167875791	0.127195206	0.10997708	0.295070997	0.277852871	-0.017218126
I7I48_10723	I7I48_10723		salicylate hydroxylase, FAD binding domain-containing protein	HISTO_GL.Contig296.Fgenesh_Aspergillus.79.final_new		I7I48_10723	ucsf_hc.01_1.G217B.04910					1	0.3792798725478515	0.124207356	0.2381028	-0.074938817	-0.003657466	-0.098515493	-0.098652615	-0.094858027	0.094995149	-0.000137122	0.065659842	0.183264316	0.244386613	0.248924158	0.310046455	0.061122297
I7I48_02966	I7I48_02966		hypothetical protein	HISTO_ZU.Contig65.Fgenesh_histo.40.final_new		I7I48_02966	ucsf_hc.01_1.G217B.11256					1	0.3791084442381442	0.086165902	0.177057766	-0.078381321	0.1407006869606749	-0.100126125	-0.122273973	-0.240826812	0.26297466	-0.022147848	0.131768563	0.103580986	0.108670334	0.235349549	0.240438896	0.005089348
I7I48_10722	I7I48_10722		hypothetical protein			I7I48_10722	ucsf_hc.01_1.G217B.04909					1	0.3790470522020015	0.113916558	0.225551007	-0.10259325	0.015917129	-0.093089279	-0.081734486	-0.109006408	0.097651615	0.011354793635596362	0.062858687	0.176410723	0.235927938	0.23926941	0.298786626	0.059517215
I7I48_00789	I7I48_00789	NOP12	nucleolar protein 12, RNA binding protein	HISTO_GI.Contig363.Fgenesh_Aspergillus.17.final_new		I7I48_00789	ucsf_hc.01_1.G217B.04441	Ryp1_ChIP				1	0.37899593987943275	0.283866905	0.036461626	-0.806032869	0.347988704	0.074828416	0.2048181733446791	-0.273160288	0.143170531	0.1299897569193505	0.143511988	0.09402299	0.063795878	0.237534977	0.207307865	-0.030227112
I7I48_05752	I7I48_05752		iterative type I polyketide synthase			I7I48_05752	ucsf_hc.01_1.G217B.06684					1	0.378971277	0.125315946	0.169336968	-0.120622335	0.095245756	-0.019642521	-0.01260575	-0.114888277	0.107851506	0.007036771	0.153688718	0.115623041	0.080268669	0.269311759	0.233957387	-0.035354371
I7I48_11029	I7I48_11029		hypothetical protein	HISTO_GL.Contig233.Fgenesh_histo.16.final_new		I7I48_11029	ucsf_hc.01_1.G217B.04737					1	0.37837892203263346	0.147204723	0.2006735	-0.153911368	0.1927513178612456	0.016542942079385517	0.027541206872631077	-0.176208376	0.165210111	0.010998265	0.159347492	0.087790407	0.114885701	0.247137899	0.274233193	0.027095294
I7I48_00942	I7I48_00942		hypothetical protein	HISTO_GI.Contig382.eannot.1263.final_new	near LTR block	I7I48_00942	ucsf_hc.01_1.G217B.04625					1	0.37794494245545307	0.19637261	0.134501148	-0.340268664	0.25348784585794104	-0.023129334	0.041000341	-0.27661718	0.212487505	0.064129674	0.152588561	0.082276422	0.107043716	0.234864983	0.259632277	0.024767294
I7I48_09025	I7I48_09025		hypothetical protein	HISTO_FE.Contig19.Fgenesh_histo.1.final_new		I7I48_09025	ucsf_hc.01_1.G217B.04061					1	0.377813294	0.011289588	0.139827473	-0.147858576	0.10865380286609982	-0.149294921	-0.114142041	-0.257948724	0.222795844	0.03515288	0.103127286	0.240172878	0.25838119	0.343300164	0.361508476	0.018208311
I7I48_06842	I7I48_06842		5-oxoprolinase	HISTO_ZL.Contig1161d.Fgenesh_Aspergillus.83.final_new	near LTR block	I7I48_06842	ucsf_hc.01_1.G217B.09733					1	0.37773805142243466	0.196865889	0.202870981	-0.02528775	0.19367473722202755	0.068339851	0.091014003	-0.125334887	0.102660735	0.022674152	0.201035707	0.020712207	0.026341975	0.221747914	0.227377682	0.005629768
I7I48_07030	I7I48_07030		hypothetical protein			I7I48_07030	ucsf_hc.01_1.G217B.06144					1	0.3776223838363859	0.121085416	-0.091745418	-0.717355451	0.3613182163446421	0.12448525393408885	0.26074375705100317	-0.236832962	0.100574459	0.1362585031169143	0.330028795	-0.142191713	-0.14487776	0.187837083	0.185151035	-0.002686048
I7I48_01621	I7I48_01621		NAD dependent epimerase/dehydratase	HISTO_ZL.Contig1158.fgenesh_plus.41.final_new		I7I48_01621	ucsf_hc.01_1.G217B.09069					1	0.3775104765587652	0.104582992	0.0600248	-0.173748594	0.23756469608444034	0.083195055	0.1339751384381757	-0.154369641	0.103589558	0.050780083	0.228176328	0.007792995	0.013882641	0.235969324	0.242058969	0.006089645
I7I48_10654	I7I48_10654		D-serine dehydratase domain-containing protein	HISTO_GL.Contig296.Fgenesh_histo.92.final_new	near LTR block	I7I48_10654	ucsf_hc.01_1.G217B.04841					1	0.3774621991923091	0.202558408	0.101093507	-0.44384537	0.21096853444787902	0.052014802390227405	0.10018844295071354	-0.158953732	0.110780091	0.048173641	0.184234814	0.023995444	0.055226611	0.208230258	0.239461425	0.031231167
I7I48_03596	I7I48_03596		cupin domain-containing protein	HISTO_LG.Contig392-snap.141.final_new		I7I48_03596	ucsf_hc.01_1.G217B.07939					1	0.37728847524935644	0.171676654	0.136676678	-0.522965953	0.20312287414025593	0.029161712270032343	0.028289076224105897	-0.173961162	0.174833798	-0.000872636	0.131957019	0.076699858	0.102153607	0.208656877	0.234110626	0.025453749
I7I48_03340	I7I48_03340		no significant blast hit	HISTO_DF.Contig537-snap.85.final_new		I7I48_03340	ucsf_hc.01_1.G217B.02117					1	0.37716657891199024	0.087899666	0.136078742	-0.226036528	0.058677891076886035	-0.106652788	-0.083590229	-0.165330679	0.14226812	0.023062559	0.055012045	0.188725874	0.187030964	0.24373792	0.24204301	-0.00169491
I7I48_01000	I7I48_01000		hypothetical protein	HISTO_JF.Contig157.eannot.1114.final_new	near LTR block	I7I48_01000	ucsf_hc.01_1.G217B.06306					1	0.3768971476413001	0.110126945	0.133129118	-0.417169863	0.23221053739112613	0.010482073752084658	0.059718561	-0.221728464	0.172491976	0.049236487	0.155368501	0.010368994	0.109733729	0.165737495	0.265102229	0.099364734
I7I48_02635	I7I48_02635		hypothetical protein			I7I48_02635	ucsf_hc.01_1.G217B.06970					1	0.3764162245006563	0.075339921	0.172232182	-0.180033529	0.07625204	0.015399399439837019	0.04178051	-0.06085264	0.03447153	0.026381110276482374	0.186657257	0.017194758	0.019466952	0.203852016	0.206124209	0.002272194
I7I48_08814	I7I48_08814		repeat set, removed, mycelia-enriched transcript	HISTO_FE.Contig19.Fgenesh_Neurospora.160.final_new		I7I48_08814	ucsf_hc.01_1.G217B.03852					1	0.37619423634018556	0.03788447	0.05538724	-0.34451156	0.2011020025753189	-0.008656961	0.001117973	-0.209758963	0.199984029	0.009774934	0.164923765	0.101759975	0.133658658	0.266683739	0.298582423	0.031898684
I7I48_00721	I7I48_00721		hypothetical protein			I7I48_00721	ucsf_hc.01_1.G217B.07608					1	0.376166476	0.042959976	0.09714368	-0.295805552	0.13420345839320094	-0.100352268	-0.094696884	-0.234555726	0.228900342	0.005655384	0.066917541	0.223795281	0.285839358	0.290712821	0.352756899	0.062044077
I7I48_03059	I7I48_03059		hypothetical protein			I7I48_03059	ucsf_hc.01_1.G217B.11348					1	0.3761555020876379	0.010793828	0.118631418	-0.355759654	0.10473162963122581	-0.071479304	-0.046207817	-0.176210933	0.150939447	0.025271486816994274	0.05047869	0.218658962	0.238984199	0.269137652	0.289462889	0.020325237
I7I48_08061	I7I48_08061	GPA2	small G-protein GPA2	HISTO_DM.Contig933.fgenesh_plus.78.final_new		I7I48_08061	ucsf_hc.01_1.G217B.02500					1	0.3761463172521138	0.194900552	0.011059328	-0.453298081	0.24524160993075678	0.12296861964072764	0.15952038142555608	-0.12227299	0.085721229	0.036551762	0.262207569	-0.149744359	-0.171938923	0.11246321	0.090268646	-0.022194564
I7I48_06357	I7I48_06357		hypothetical protein	HISTO_ZT.Contig1129.Fgenesh_histo.23.final_new	near LTR block	I7I48_06357	ucsf_hc.01_1.G217B.10468					1	0.3761281976463234	0.236486636	0.194905475	-0.209759884	0.16099564309849396	-0.022851962	0.042001197	-0.183847606	0.118994446	0.064853159	0.01804676	0.203571737	0.240948546	0.221618498	0.258995306	0.037376809
I7I48_00594	I7I48_00594		CorA family metal ion transporter	HISTO_LF.Contig359.Fgenesh_histo.122.final_new		I7I48_00594	ucsf_hc.01_1.G217B.07483					1	0.3759090929321311	0.077474319	0.049981025	-0.491048236	0.2892899224151216	0.014852465874009015	0.11829747313887623	-0.274437457	0.170992449	0.10344500726486722	0.140479117	0.151918073	0.133792815	0.29239719	0.274271933	-0.018125257
I7I48_02606	I7I48_02606		hypothetical protein	HISTO_KF.Contig597.Fgenesh_histo.76.final_new		I7I48_02606	ucsf_hc.01_1.G217B.06941					1	0.37584743024778017	0.193210083	0.191450348	-0.32833054	0.21982944220814726	0.066816255	0.10501770972552978	-0.153013187	0.114811732	0.038201454650645214	0.187370762	0.02069396	0.003701826	0.208064722	0.191072589	-0.016992133
I7I48_08788	I7I48_08788		hypothetical protein			I7I48_08788	ucsf_hc.01_1.G217B.03826					1	0.37583976800052793	0.15172025	0.16912162	-0.060435048	0.15500952471605992	-0.091870146	-0.095693798	-0.246879671	0.250703323	-0.003823652	0.032404712	0.234659702	0.282193544	0.267064414	0.314598256	0.047533842
I7I48_09026	I7I48_09026		hypothetical protein	HISTO_FE.Contig19.Fgenesh_Neurospora.88.final_new		I7I48_09026	ucsf_hc.01_1.G217B.04062					1	0.3756102241785803	-0.008575597	0.145371036	-0.13419782	0.087954674	-0.165372698	-0.123145431	-0.253327372	0.211100105	0.042227267	0.104672641	0.265026608	0.276448866	0.369699249	0.381121507	0.011422257
I7I48_04630	I7I48_04630		CFEM domain-containing protein	HISTO_EA.Contig33.eannot.1595.final_new		I7I48_04630	ucsf_hc.01_1.G217B.03466					1	0.37543121198466745	0.070733608	0.023755428	-0.162193256	0.2253900222328143	0.022111648	0.021659092381501946	-0.203278374	0.20373093	-0.000452556	0.150818638	0.044661219	0.047539854	0.195479857	0.198358492	0.002878635
I7I48_10474	I7I48_10474	PCH2	pachytene checkpoint component Pch2	HISTO_ZY.Contig518-snap.34.final_new	near LTR block	I7I48_10474	ucsf_hc.01_1.G217B.11580					1	0.37541720232756887	0.097401778	-0.046936574	-0.394048938	0.1798096369781678	0.050867609	0.073635058	-0.128942028	0.106174579	0.022767449	0.156900533	-0.023309804	-0.025222025	0.133590729	0.131678508	-0.001912221
I7I48_01428	I7I48_01428		hypothetical protein			I7I48_01428	ucsf_hc.01_1.G217B.09986					1	0.37507731411097023	0.113732425	0.129642336	-0.557361279	0.21869866023362353	0.007725746	0.094980667	-0.210972914	0.123717993	0.087254921	0.190575594	0.009750418	0.034440535	0.200326012	0.225016129	0.024690117
I7I48_02382	I7I48_02382	FBA1	developmental regulator flbA	HISTO_KF.Contig601.eannot.1274.final_new		I7I48_02382	ucsf_hc.01_1.G217B.07126					1	0.37491247935822763	0.180519397	0.10549983	-0.118804274	0.1415160872774116	-0.077772093	-0.084862401	-0.21928818	0.226378489	-0.007090308	0.130525955	0.112365096	0.081182297	0.242891051	0.211708252	-0.031182799
I7I48_06468	I7I48_06468		calcofluor white hypersensitive protein ortholog, conidia-enriched transcript	HISTO_ZT.Contig181.Fgenesh_histo.95.final_new		I7I48_06468	ucsf_hc.01_1.G217B.10908					1	0.3747637250895446	0.108747218	0.156819044	-0.356485136	0.16417490048370628	-0.093417888	-0.063951775	-0.257592788	0.228126675	0.029466113	0.088418284	0.171271808	0.183466005	0.259690092	0.271884289	0.012194196
I7I48_00327	I7I48_00327		hypothetical protein			I7I48_00327	ucsf_hc.01_1.G217B.00640					1	0.3745253504999739	0.103572477	-0.131582576	-0.730311258	0.3192998781484969	0.17166368574498947	0.3096859986197563	-0.147636192	0.00961388	0.13802231287476685	0.270705124	-0.17968115	-0.193046142	0.091023974	0.077658982	-0.013364992
I7I48_10421	I7I48_10421		nuclear transcription factor	HISTO_ZY.Contig518.Fgenesh_histo.48.final_new	near LTR block	I7I48_10421	ucsf_hc.01_1.G217B.11527	Ryp1_ChIP		Ryp3_ChIP		1	0.3740039421675325	0.141119439	-0.069685074	-0.597013598	0.42662005704672445	0.2219210419704647	0.2632055741048931	-0.204699015	0.163414483	0.041284532	0.322838379	-0.069288812	-0.105953353	0.253549568	0.216885026	-0.036664541
I7I48_03308	I7I48_03308		chitin deacetylase	HISTO_DF.Contig537.eannot.1396.final_new		I7I48_03308	ucsf_hc.01_1.G217B.02086					1	0.3739267027088477	0.080106512	0.130095378	-0.102973922	0.1385286395095712	-0.087544123	-0.028452792	-0.226072762	0.166981431	0.059091331	0.093967042	0.185241426	0.231580744	0.279208468	0.325547786	0.046339318
I7I48_00116	I7I48_00116		methyltransferase	HISTO_AZ.Contig47.Fgenesh_histo.19.final_new	near LTR block	I7I48_00116	ucsf_hc.01_1.G217B.00430					1	0.37382611162475216	-0.003141039	0.066563992	-0.617174984	0.21697547149500673	0.001662116	0.057170367773796235	-0.215313356	0.159805104	0.055508252	0.083676599	0.155169597	0.197057878	0.238846197	0.280734477	0.04188828
I7I48_02809	I7I48_02809		DUF2841 superfamily domain-containing protein	HISTO_ZU.Contig65.Fgenesh_histo.163.final_new	near LTR block	I7I48_02809	ucsf_hc.01_1.G217B.11099					1	0.37312411839545545	0.011957607	-0.037884807	-0.467539487	0.2641761136115073	0.10010231377048676	0.16085883917087343	-0.1640738	0.103317274	0.060756525	0.3292606	-0.149756993	-0.138528706	0.179503607	0.190731893	0.011228286
I7I48_02969	I7I48_02969		DNA-directed RNA polymerase N/8 kDa subunit superfamily	HISTO_ZU.Contig65.Fgenesh_Neurospora.86.final_new		I7I48_02969	ucsf_hc.01_1.G217B.11259					1	0.37271367082267864	0.209528436	0.14853419	-0.233724922	0.2913331284443035	0.064082171	0.12023785057802289	-0.227250957	0.171095278	0.056155679	0.127912458	0.112881387	0.118768267	0.240793844	0.246680725	0.00588688
I7I48_10120	I7I48_10120		esterase/lipase domain-containing protein	HISTO_GX.Contig297-snap.74.final_new	near LTR block	I7I48_10120	ucsf_hc.01_1.G217B.05335					1	0.37247763366889847	0.039493188	0.284684138	0.034427698	0.10599725861622497	-0.096094441	-0.051672243	-0.2020917	0.157669501	0.044422199	0.17381999	0.176089945	0.210472708	0.349909934	0.384292697	0.034382763
I7I48_09268	I7I48_09268		hypothetical protein			I7I48_09268	ucsf_hc.01_1.G217B.09283					1	0.37227776536096674	0.219118741	0.206709315	0.019680155	0.1626631405648839	-0.039807716	-0.029245092	-0.202470857	0.191908233	0.010562623941210394	0.11036073	0.103329913	0.135701119	0.213690644	0.24606185	0.032371206
I7I48_03742	I7I48_03742		hypothetical protein			I7I48_03742	ucsf_hc.01_1.G217B.07795					1	0.3721783210584868	0.085276841	0.02279544	-0.353905571	0.2038491982326318	0.024760364692147263	0.083675687	-0.179088834	0.120173511	0.058915322702094264	0.235685225	-0.011507766	-0.030112607	0.224177459	0.205572617	-0.018604841
I7I48_12017	I7I48_12017		hypothetical protein			I7I48_12017	ucsf_hc.01_1.G217B.03035					1	0.37205102804288365	0.258111498	0.145814684	-0.395809213	0.21897964271514622	-0.069844962	-0.038019021	-0.288824605	0.256998663	0.031825941362473374	0.1218562	0.112957168	0.116724572	0.234813368	0.238580772	0.003767404
I7I48_11038	I7I48_11038		DnaJ domain-containing protein	HISTO_GL.Contig303.eannot.1086.final_new		I7I48_11038	ucsf_hc.01_1.G217B.05014					1	0.37202666227312015	0.359675735	0.14146076	-0.226436819	0.3522215226455797	0.11981943973727138	0.27013743444685834	-0.232402083	0.082084088	0.15031799470958698	0.27582417	-0.054634584	-0.132397361	0.221189586	0.143426809	-0.077762777
I7I48_05824	I7I48_05824		hypothetical protein	HISTO_ZT.Contig1128f.Fgenesh_Aspergillus.30.final_new	near LTR block	I7I48_05824	ucsf_hc.01_1.G217B.10419					1	0.3717951732920362	0.138117533	0.179853947	-0.048930102	0.18575133015949397	-0.131852737	-0.0920473	-0.317604068	0.277798631	0.039805437125137524	0.023096658	0.325561396	0.363330964	0.348658055	0.386427623	0.037769568
I7I48_00953	I7I48_00953		X-Pro dipeptidyl-peptidase			I7I48_00953	ucsf_hc.01_1.G217B.04636					1	0.3714977437827673	0.088448572	-0.028558266	-0.390685939	0.16252241582284288	0.061587731169273935	0.104666317	-0.100934685	0.057856099	0.043078586	0.117909953	0.048118425	0.047568382	0.166028378	0.165478335	-0.000550043
I7I48_10793	I7I48_10793		hypothetical protein		near LTR block	I7I48_10793	ucsf_hc.01_1.G217B.04980					1	0.37142720427118503	0.108098013	0.194628995	-0.039709605	0.069238814	-0.111083316	-0.059653705	-0.18032213	0.128892519	0.051429611	0.072630247	0.227131391	0.241305024	0.299761637	0.31393527	0.014173633
I7I48_08687	I7I48_08687		vacuolar membrane protein	HISTO_DA.Contig93.Fgenesh_histo.247.final_new		I7I48_08687	ucsf_hc.01_1.G217B.01480					1	0.3712775660415901	0.221211406	0.163939255	-0.32916197	0.27579098902682225	-0.089928495	-0.084690404	-0.365719484	0.360481393	0.005238091	0.240596567	0.093365159	0.056413378	0.333961726	0.297009944	-0.036951781
I7I48_00344	I7I48_00344		hypothetical protein		near LTR block	I7I48_00344	ucsf_hc.01_1.G217B.00657					1	0.37116503009918683	0.167673195	0.139505485	-0.011882901	0.24867144333025548	0.002765209	0.10908554525765074	-0.245906234	0.139585898	0.10632033584882584	0.125278652	0.027327393	0.015713616	0.152606044	0.140992267	-0.011613777
I7I48_07313	I7I48_07313	RDS1	stress response protein rds1, conidia-enriched transcript	HISTO_HS.Contig68.Fgenesh_histo.212.final_new	near LTR block	I7I48_07313	ucsf_hc.01_1.G217B.05863	Ryp1_ChIP				1	0.37097171547826774	0.080534475	0.149205127	-0.431931339	0.18151223501944141	-0.058520064	0.015429355	-0.240032299	0.16608288	0.073949419	0.010018248	0.266038864	0.27385744	0.276057112	0.283875689	0.007818577
I7I48_08455	I7I48_08455		electron transfer flavoprotein alpha-subunit	HISTO_DA.Contig93.eannot.2122.final_new	near LTR block	I7I48_08455	ucsf_hc.01_1.G217B.01710					1	0.37088771385996616	0.129283169	-0.058271969	-0.527460397	0.34101942231878846	0.08501623	0.1436388117759449	-0.256003192	0.197380611	0.058622581290059414	0.212606835	0.001367523	-0.043372963	0.213974357	0.169233871	-0.044740486
I7I48_09934	I7I48_09934		similarity to flavin-containing amine oxidasedehydrogenase	HISTO_ZL.Contig1131.Fgenesh_Aspergillus.232.final_new	near LTR block	I7I48_09934	ucsf_hc.01_1.G217B.08662					1	0.3707238266814999	0.182685248	0.200406432	-0.169256244	0.1619847338793096	-0.058839345	-0.015357624	-0.220824079	0.177342358	0.043481721	0.099623408	0.190083126	0.19975562	0.289706534	0.299379028	0.009672494
I7I48_00530	I7I48_00530		hypothetical protein	HISTO_LF.Contig359.Fgenesh_histo.305.final_new		I7I48_00530	ucsf_hc.01_1.G217B.07420					1	0.3706588045053074	0.108832838	0.216788467	-0.092093014	0.12800006870911068	-0.123173708	-0.11663409	-0.251173777	0.244634158	0.006539619	0.030235478	0.262325059	0.288181569	0.292560537	0.318417047	0.02585651
I7I48_06350	I7I48_06350	KOG1	WD-repeat protein mip1	HISTO_ZT.Contig1089.Fgenesh_histo.26.final_new	near LTR block	I7I48_06350	ucsf_hc.01_1.G217B.10081					1	0.3705708646120427	0.172733224	0.20459575	-0.173195379	0.2112774318678885	-0.026489811	0.003948916	-0.237767242	0.207328516	0.030438726416938493	0.116965053	0.158401764	0.149456331	0.275366817	0.266421384	-0.008945433
I7I48_01482	I7I48_01482		phosphoketolase	HISTO_ZL.Contig658.eannot.1262.final_new	near LTR block	I7I48_01482	ucsf_hc.01_1.G217B.09930					1	0.3705484395157086	0.057212403	0.19261921	-0.159701361	0.1333429420845342	-0.099977683	-0.069252383	-0.233320625	0.202595325	0.030725300118875174	0.12006737	0.132887116	0.132192016	0.252954485	0.252259386	-0.0006951
I7I48_02000	I7I48_02000		possible methyltransferase	HISTO_ZL.Contig1131.eannot.1975.final_new	near LTR block	I7I48_02000	ucsf_hc.01_1.G217B.08692					1	0.37050061790280653	0.098851238	0.063012831	-0.164971924	0.1503039085530917	-0.001913984	0.009534809	-0.152217893	0.1407691	0.011448793	0.177829478	0.002215581	0.041904739	0.180045059	0.219734217	0.039689158
I7I48_00072	I7I48_00072		hypothetical protein	HISTO_AZ.Contig47.Fgenesh_histo.46.final_new	near LTR block	I7I48_00072	ucsf_hc.01_1.G217B.00386					1	0.3702579743445944	0.139497004	0.129799598	-0.239402789	0.2040278205748899	0.003399667	0.047965701927297225	-0.200628154	0.156062119	0.044566035292700264	0.172042907	0.095701747	0.119965089	0.267744654	0.292007997	0.024263342
I7I48_05534	I7I48_05534		DUF2351 superfamily domain-containing protein	HISTO_JG.Contig206-snap.76.final_new		I7I48_05534	ucsf_hc.01_1.G217B.06460					1	0.3700002763041305	0.164034394	0.120866729	-0.325696272	0.1645930055336609	-0.060390089	-0.074848024	-0.224983095	0.239441029	-0.014457935	0.078604032	0.096988422	0.15492381	0.175592455	0.233527842	0.057935388
I7I48_06062	I7I48_06062		HEAT repeat protein	HISTO_ZT.Contig174.Fgenesh_Aspergillus.62.final_new		I7I48_06062	ucsf_hc.01_1.G217B.10516					1	0.36932764428642734	0.054861983	0.141630878	-0.103734945	0.086071362	-0.074222345	-0.058943571	-0.160293707	0.145014933	0.015278774731474903	0.097039218	0.187028973	0.219412391	0.284068191	0.316451609	0.032383417
I7I48_09318	I7I48_09318		integral membrane protein		near LTR block	I7I48_09318	ucsf_hc.01_1.G217B.09333					1	0.36928165146032993	0.198174973	0.052944176	-0.226296089	0.1992898575879532	0.055775923	0.069594903	-0.143513934	0.129694955	0.013818979852596697	0.190476114	0.022394364	-0.003774979	0.212870478	0.186701134	-0.026169344
I7I48_10665	I7I48_10665		hypothetical protein	HISTO_GL.Contig296.Fgenesh_Neurospora.110.final_new	near LTR block	I7I48_10665	ucsf_hc.01_1.G217B.04852					1	0.3690715350445852	0.136919172	0.14601363	0.001447308	0.16967534634566533	0.068503612	0.12563779628226757	-0.101171734	0.04403755	0.057134184	0.202191578	-0.03520927	-0.030708435	0.166982308	0.171483144	0.004500835
I7I48_03948	I7I48_03948		hypothetical protein	HISTO_BP.Contig457.eannot.1772.final_new		I7I48_03948	ucsf_hc.01_1.G217B.00816					1	0.3689921013167115	0.108090303	0.159876972	-0.255766359	0.16576091210859975	-0.105795406	-0.062225556	-0.271556319	0.227986468	0.04356985	0.031262977	0.22082512	0.260111051	0.252088097	0.291374028	0.039285931
I7I48_02182	I7I48_02182		hypothetical protein	HISTO_ZE.Contig158.Fgenesh_histo.56.final_new		I7I48_02182	ucsf_hc.01_1.G217B.08258					1	0.3689458088489353	-0.020594448	-0.040260434	-0.663580139	0.22334762391663043	-0.065335093	0.066831308	-0.288682717	0.156516316	0.1321664012126271	0.088382338	0.228964236	0.251527753	0.317346574	0.339910091	0.022563517
I7I48_06103	I7I48_06103		PRO41 protein	HISTO_ZT.Contig1089.eannot.1654.final_new		I7I48_06103	ucsf_hc.01_1.G217B.10327					1	0.36879342764055395	0.182125904	0.143144149	-0.318622079	0.13326163120966641	-0.007296615	-0.000863685	-0.140558246	0.134125316	0.00643293	0.115099228	0.040043143	0.089824503	0.155142371	0.204923731	0.049781361
I7I48_11440	I7I48_11440	POL4	DNA polymerase POL4		near LTR block	I7I48_11440	ucsf_hc.01_1.G217B.11783					1	0.36866916500466934	0.120388895	0.034345136	-0.301522266	0.22878871490961195	0.041708988654956286	0.12126699737168323	-0.187079726	0.107521718	0.079558009	0.174453934	0.05101925	0.039959362	0.225473184	0.214413296	-0.011059888
I7I48_00939	I7I48_00939		hypothetical protein		near LTR block	I7I48_00939	ucsf_hc.01_1.G217B.04622					1	0.3684162298904918	0.104658719	0.144703516	-0.099902237	0.12445129379987102	-0.113699579	-0.051364081	-0.238150872	0.175815375	0.062335498	0.011716989	0.261252671	0.264707284	0.272969661	0.276424274	0.003454613
I7I48_07206	I7I48_07206		hypothetical protein	HISTO_HS.Contig68-snap.76.final_new		I7I48_07206	ucsf_hc.01_1.G217B.05969					1	0.36835280766068496	0.068249131	0.191670946	-0.178730671	0.091873386	-0.12937021	-0.110256193	-0.221243596	0.202129579	0.019114017021086754	0.04724342	0.247032511	0.284444314	0.29427593	0.331687734	0.037411804
I7I48_06982	I7I48_06982		hypothetical protein			I7I48_06982	ucsf_hc.01_1.G217B.06192					1	0.36802777607974974	0.153884327	0.182510679	-0.144808269	0.11217468229246325	-0.099393967	-0.077111895	-0.21156865	0.189286577	0.022282072629568953	0.069702126	0.209926474	0.251893065	0.2796286	0.321595191	0.041966591
I7I48_04869	I7I48_04869		tRNA methyltransferase	HISTO_ZW.Contig245.eannot.1224.final_new	near LTR block	I7I48_04869	ucsf_hc.01_1.G217B.11446					1	0.3678822489005455	0.10563545	0.134192019	-0.430848041	0.25761911887700645	-0.016008858	0.048305178004021176	-0.273627977	0.209313941	0.064314036	0.077963994	0.191815034	0.224538056	0.269779029	0.302502051	0.032723022
I7I48_05389	I7I48_05389		mitochondrial chaperone ATPase BCS1	HISTO_JG.Contig206.eannot.1585.final_new	in LTR block	I7I48_05389	ucsf_hc.01_1.G217B.06604					1	0.3678265574598889	0.150487376	0.159592054	-0.084829408	0.16143690042994271	-0.089636056	-0.031157967	-0.251072957	0.192594867	0.058478089	0.027511796	0.29145953	0.315110216	0.318971326	0.342622012	0.023650686
I7I48_05037	I7I48_05037	TAF13	TFIID subunit	HISTO_GY.Contig460.eannot.1665.final_new		I7I48_05037	ucsf_hc.01_1.G217B.05549	Ryp1_ChIP				1	0.3678191235404927	0.096447631	-0.154265422	-0.699401141	0.23666719908758999	0.058265821	0.077929281	-0.178401379	0.158737918	0.019663460324772654	0.08600373	0.066084253	0.027149032	0.152087983	0.113152762	-0.038935221
I7I48_03349	I7I48_03349		hypothetical protein	HISTO_DF.Contig537.Fgenesh_Aspergillus.153.final_new		I7I48_03349	ucsf_hc.01_1.G217B.02126					1	0.3676600273233818	0.115590617	0.190238763	-0.174651639	0.1199378565575763	-0.129888732	-0.075446044	-0.249826588	0.195383901	0.054442687	0.135933803	0.15469814	0.128113978	0.290631943	0.264047782	-0.026584161
I7I48_08137	I7I48_08137		proline-rich antigen	HISTO_DM.Contig940.eannot.1233.final_new		I7I48_08137	ucsf_hc.01_1.G217B.02912					1	0.36758556534716247	0.178633263	0.200753664	-0.164150811	0.20029303922556702	-0.109936012	-0.024280768	-0.310229051	0.224573807	0.085655244	0.104098815	0.150943346	0.179082629	0.255042161	0.283181443	0.028139283
I7I48_00294	I7I48_00294		GAT domain-containing protein			I7I48_00294	ucsf_hc.01_1.G217B.00607					1	0.3668928267097584	0.298677827	0.224598536	-0.167498177	0.3432691692276689	0.056503577	0.10207810285985769	-0.286765592	0.241191066	0.045574526	0.288589288	0.014786668	-0.021176933	0.303375956	0.267412356	-0.0359636
I7I48_07560	I7I48_07560		TPR domain-containing protein, G-protein comlpex beta subunit CpcB	HISTO_DM.Contig93.eannot.1689.final_new		I7I48_07560	ucsf_hc.01_1.G217B.02296					1	0.3668286788201763	0.228999547	0.15426533	-0.205861188	0.27553791010274936	0.020434635974422494	0.11011578412722356	-0.255103274	0.165422126	0.089681148	0.120047679	0.165251431	0.133200377	0.28529911	0.253248056	-0.032051054
I7I48_05356	I7I48_05356		WD domain-containing protein		in LTR block	I7I48_05356	ucsf_hc.01_1.G217B.03660					1	0.36682062644901076	0.329123677	0.184412008	-0.03391501	0.2902935968416306	-0.111451373	0.0640574	-0.40174497	0.226236197	0.17550877230913653	0.060904963	0.249083544	0.264286075	0.309988507	0.325191038	0.015202531
I7I48_06991	I7I48_06991		BKRF1 encodes EBNA-1 protein	HISTO_HS.Contig68.Fgenesh_histo.196.final_new		I7I48_06991	ucsf_hc.01_1.G217B.06183					1	0.36640466642051167	0.199877367	0.133446791	-0.112625584	0.20738745464197977	-0.023604759	0.021976357000364488	-0.230992214	0.185411098	0.045581116305625544	0.205648212	-0.012220421	-0.044504484	0.193427791	0.161143728	-0.032284063
I7I48_01013	I7I48_01013		hypothetical protein		near LTR block	I7I48_01013	ucsf_hc.01_1.G217B.06319					1	0.3661753187052829	0.111303119	0.196182425	-0.090536321	0.083442453	-0.069271365	-0.066821564	-0.152713817	0.150264017	0.002449801	0.156051499	0.140475161	0.126979776	0.29652666	0.283031275	-0.013495385
I7I48_11762	I7I48_11762		KH domain-containing protein	HISTO_ZZ.Contig127c.Fgenesh_histo.150.final_new		I7I48_11762	ucsf_hc.01_1.G217B.12101	Ryp1_ChIP				1	0.366151218	0.104528252	-0.006149544	-0.565993675	0.2563780992923361	0.055730004	0.12983964262369588	-0.200648095	0.126538457	0.074109639	0.191807158	0.023526101	0.008030518	0.215333259	0.199837676	-0.015495583
I7I48_05199	I7I48_05199		hypothetical protein		near LTR block	I7I48_05199	ucsf_hc.01_1.G217B.05387					1	0.365981151	0.143425404	0.185821358	-0.079590976	0.13572542787089673	-0.132028955	-0.082439932	-0.267754383	0.21816536	0.049589024	0.069415898	0.218283502	0.245319396	0.2876994	0.314735294	0.027035894
I7I48_03053	I7I48_03053		alpha/beta hydrolase domain-containing protein	HISTO_ZU.Contig65.Fgenesh_Aspergillus.123.final_new		I7I48_03053	ucsf_hc.01_1.G217B.11342					1	0.36586005890735834	0.050294198	0.167481674	-0.09251062	0.1003198583759399	-0.080386036	-0.076206527	-0.180705894	0.176526385	0.004179509	0.10653491	0.163847609	0.193636782	0.270382519	0.300171692	0.029789173
I7I48_03332	I7I48_03332		hypothetical protein	HISTO_DF.Contig537.eannot.1344.final_new		I7I48_03332	ucsf_hc.01_1.G217B.02109					1	0.36573831425170117	0.26107314	0.118955931	-0.362755947	0.3654704553293208	0.10819408909315853	0.1773977363249012	-0.257276366	0.188072719	0.069203647	0.28888505	0.011590576	-0.062203661	0.300475626	0.22668139	-0.073794237
I7I48_10481	I7I48_10481	MSH4	DNA mismatch repair protein	HISTO_ZY.Contig518.Fgenesh_Neurospora.11.final_new	near LTR block	I7I48_10481	ucsf_hc.01_1.G217B.11587					1	0.36570563181216215	0.077126708	0.072866981	-0.752559018	0.18094989604520162	-0.042149688	-0.031748203	-0.223099584	0.212698099	0.010401484218472954	0.026323605	0.176101034	0.17487349	0.202424639	0.201197095	-0.001227544
I7I48_10183	I7I48_10183		hypothetical protein	HISTO_GX.Contig297.Fgenesh_histo.84.final_new		I7I48_10183	ucsf_hc.01_1.G217B.05272					1	0.365084714	0.066801828	0.108922729	-0.105303015	0.087453833	-0.097903313	-0.085786919	-0.185357146	0.173240752	0.012116394193531672	0.071395751	0.146063686	0.189346141	0.217459437	0.260741892	0.043282455
I7I48_10164	I7I48_10164		hypothetical protein		near LTR block	I7I48_10164	ucsf_hc.01_1.G217B.05291					1	0.364688711	0.062763752	-0.144228151	-0.63581867	0.2144297731044758	-0.023201417	-0.03856285	-0.23763119	0.252992623	-0.015361433	0.205274694	0.055523397	0.019313209	0.260798091	0.224587902	-0.036210188
I7I48_11560	I7I48_11560		nonribosomal peptide synthetase TdiA	HISTO_ZZ.Contig127b-snap.12.final_new	near LTR block	I7I48_11560	ucsf_hc.01_1.G217B.11902					1	0.36462069232647276	-0.015897557	0.053057245	-0.18695854	0.09903601	-0.128031062	-0.118249217	-0.227067072	0.217285228	0.009781845	0.083946144	0.197721629	0.2084373	0.281667773	0.292383443	0.010715671
I7I48_03910	I7I48_03910		chitin synthase	HISTO_BP.Contig457.Fgenesh_histo.204.final_new		I7I48_03910	ucsf_hc.01_1.G217B.00778					1	0.3644425315424713	0.038255062	-0.042929826	-0.594104417	0.19775522353129307	0.091343435	0.11903213757769139	-0.106411789	0.078723086	0.027688702838723836	0.186948963	0.005412823	0.019573173	0.192361785	0.206522135	0.01416035
I7I48_05251	I7I48_05251		lymphocyte-specific helicase, SNF2 family helicase/ATPase PasG	HISTO_GY.Contig471.Fgenesh_Aspergillus.6.final_new		I7I48_05251	ucsf_hc.01_1.G217B.05759					1	0.364370721	0.170763482	0.207813451	-0.090680326	0.12560368200626068	-0.100063498	-0.063212415	-0.22566718	0.188816097	0.036851084	0.009829147	0.242915104	0.273545292	0.252744251	0.283374439	0.030630188
I7I48_00558	I7I48_00558		hypothetical protein	HISTO_LF.Contig359.Fgenesh_histo.34.final_new		I7I48_00558	ucsf_hc.01_1.G217B.07448					1	0.3642685372086656	0.129286177	0.144994798	-0.131026082	0.122677145	-0.083253948	-0.07360613	-0.205931092	0.196283275	0.009647818	0.05375672	0.211534529	0.254780724	0.265291248	0.308537444	0.043246196
I7I48_01278	I7I48_01278		RNA-binding protein	HISTO_AL.Contig317.Fgenesh_histo.64.final_new	near LTR block	I7I48_01278	ucsf_hc.01_1.G217B.00128					1	0.36424206895619654	0.255157745	0.020863928	-0.586285124	0.33940519895354637	0.13746240417464056	0.1524245485215292	-0.201942795	0.18698065	0.014962144	0.130296954	-0.005301684	0.001293106	0.124995269	0.13159006	0.00659479
I7I48_11759	I7I48_11759		hypothetical protein	HISTO_ZZ.Contig127c.Fgenesh_histo.147.final_new		I7I48_11759	ucsf_hc.01_1.G217B.12098					1	0.36416142104265364	0.065741009	0.133395245	-0.174645902	0.15835295290836054	-0.015024493	0.015917184176700697	-0.173377446	0.142435769	0.030941677335837404	0.131909942	0.0743982	0.085070131	0.206308142	0.216980072	0.010671931
I7I48_04150	I7I48_04150	ERG8	phosphomevalonate kinase	HISTO_BP.Contig457.eannot.1701.final_new		I7I48_04150	ucsf_hc.01_1.G217B.01017					1	0.3641149222066707	0.240881556	0.016710626	-0.152285259	0.33597134044936205	0.17040152063587366	0.18508913706487334	-0.16556982	0.150882203	0.014687616428999684	0.265584937	-0.0833262	-0.11981441	0.182258737	0.145770527	-0.03648821
I7I48_04104	I7I48_04104		hypothetical protein		near LTR block	I7I48_04104	ucsf_hc.01_1.G217B.00970					1	0.36380472640707495	0.111145182	0.101830277	-0.23250078	0.12711108690013578	-0.011818225	0.035719109	-0.138929312	0.091391978	0.047537334	0.137847666	0.044931233	0.070887245	0.182778899	0.208734911	0.025956012
I7I48_03882	I7I48_03882		phosphoinositide-specific phospholipase C	HISTO_ZL.Contig25-snap.2.final_new	near LTR block	I7I48_03882	ucsf_hc.01_1.G217B.09905					1	0.36367541940326253	0.205915082	0.125023124	-0.257004864	0.3217327927897145	0.10834593231560466	0.14196719794585325	-0.21338686	0.179765595	0.033621266	0.195289981	0.026508715	0.023857329	0.221798696	0.21914731	-0.002651386
I7I48_04760	I7I48_04760		inositol-pentakisphosphate 2-kinase	HISTO_EA.Contig33.eannot.1647.final_new		I7I48_04760	ucsf_hc.01_1.G217B.03596					1	0.36353097301848764	0.145204354	0.124319358	-0.222994898	0.2391933649242501	0.028559620131865138	0.030112746	-0.210633745	0.209080619	0.001553126	0.222419745	0.047702498	0.019456024	0.270122242	0.241875769	-0.028246473
I7I48_04336	I7I48_04336		sporulation-specific protein	HISTO_BP.Contig459-snap.83.final_new		I7I48_04336	ucsf_hc.01_1.G217B.01204					1	0.36337569030742123	0.149818825	0.213975689	0.036222711	0.080194041	-0.107578403	-0.076721153	-0.187772444	0.156915194	0.030857249579474763	0.064393198	0.222043557	0.245353672	0.286436755	0.30974687	0.023310114
I7I48_01965	I7I48_01965		hypothetical protein			I7I48_01965	ucsf_hc.01_1.G217B.08727					1	0.3633652543653616	0.079862322	-0.130869924	-0.200471551	0.11699146671717972	-0.115477344	-0.118901859	-0.232468811	0.235893326	-0.003424515	0.039545315	0.153138363	0.133607305	0.192683678	0.173152621	-0.019531058
I7I48_08519	I7I48_08519		possible extensin, Rxt3 and LCCL domain-containing protein	HISTO_DA.Contig93-snap.133.final_new		I7I48_08519	ucsf_hc.01_1.G217B.01646	Ryp1_ChIP	Ryp2_ChIP	Ryp3_ChIP		1	0.3629466344227678	0.318501994	-0.020336581	-0.432604706	0.4257260668524826	0.20523155053800463	0.39996919044535406	-0.220494516	0.025756876	0.19473763990734944	0.263771944	-0.062950022	-0.141458182	0.200821922	0.122313762	-0.07850816
I7I48_08444	I7I48_08444	BST1	GPI inositol-deacylase	HISTO_DA.Contig93.genewise.178.final_new	near LTR block	I7I48_08444	ucsf_hc.01_1.G217B.01720					1	0.36258841301558214	0.069698633	-0.041109481	-0.573347276	0.18216749874392027	0.005954957	0.053030634	-0.176212542	0.129136865	0.047075677	0.126485335	0.090973676	0.070908776	0.217459011	0.197394111	-0.0200649
I7I48_03818	I7I48_03818		hypothetical protein	HISTO_LG.Contig392.Fgenesh_histo.241.final_new		I7I48_03818	ucsf_hc.01_1.G217B.07719					1	0.3625247974603578	0.049450534	0.123114429	-0.195660751	0.12692791872038003	-0.03481682	-0.059660344	-0.161744739	0.186588263	-0.024843523	0.087612983	0.135903516	0.179211458	0.223516499	0.266824441	0.043307941
I7I48_00212	I7I48_00212		SacI domain-containing protein	HISTO_AZ.Contig47.eannot.1612.final_new		I7I48_00212	ucsf_hc.01_1.G217B.00525	Ryp1_ChIP				1	0.36239910850536505	0.070935471	-0.003061841	-0.582218332	0.21302982605406365	0.072036006	0.10898240936631917	-0.14099382	0.104047417	0.036946403	0.152691722	0.011946306	0.011693643	0.164638028	0.164385365	-0.000252663
I7I48_02089	I7I48_02089		hypothetical protein	HISTO_ZE.Contig158.eannot.1349.final_new		I7I48_02089	ucsf_hc.01_1.G217B.08352					1	0.3623671890980516	0.116440358	0.079549679	-0.370689986	0.21264769968755054	-0.014511898	0.024330843304601252	-0.227159598	0.188316856	0.038842742	0.11803765	0.141808416	0.152926187	0.259846066	0.270963837	0.011117771
I7I48_04334	I7I48_04334		FAD synthetase	HISTO_BP.Contig459-snap.82.final_new		I7I48_04334	ucsf_hc.01_1.G217B.01202					1	0.36213224073165645	0.296584342	0.098251696	-0.321762064	0.25579618724926967	-0.019059899	0.051790365	-0.274856086	0.204005823	0.070850264	0.127990779	0.092835785	0.080663268	0.220826563	0.208654047	-0.012172517
I7I48_07119	I7I48_07119	MS88	mold-specific protein MS88	HISTO_HS.Contig68.eannot.2061.final_new		I7I48_07119	ucsf_hc.01_1.G217B.06055					1	0.3619108926448796	0.367730317	0.291650545	0.291886699	0.16713293069145377	0.013713402493548688	0.027963542340062732	-0.153419528	0.139169388	0.014250139846514045	0.153463715	0.094809675	0.122891924	0.24827339	0.276355639	0.028082249
I7I48_07429	I7I48_07429		hypothetical protein			I7I48_07429	ucsf_hc.01_1.G217B.02425					1	0.3619010217825897	0.164913214	0.235403983	-0.075245888	0.14191337359028516	-0.109722052	-0.032457748	-0.251635426	0.174371122	0.077264304	0.13043496	0.114229236	0.108438033	0.244664196	0.238872993	-0.005791203
I7I48_09347	I7I48_09347	RPB140	DNA-directed RNA polymerase II 138 kDa polypeptide	HISTO_ZL.Contig1161b.eannot.1354.final_new		I7I48_09347	ucsf_hc.01_1.G217B.09362					1	0.3618775187481189	0.128093475	0.049676636	-0.570840499	0.2980427226654297	0.045274836	0.177302785	-0.252767887	0.120739938	0.13202794863261122	0.161635362	0.081543983	0.060013824	0.243179345	0.221649187	-0.021530159
I7I48_10181	I7I48_10181		WD-40 repeat-containing protein	HISTO_GX.Contig297.Fgenesh_Aspergillus.79.final_new		I7I48_10181	ucsf_hc.01_1.G217B.05274					1	0.3617197789257555	0.109085544	0.170198723	-0.213773782	0.14453878342659882	-0.032079383	-0.025356319	-0.176618166	0.169895103	0.006723064	0.121430332	0.125915067	0.148538261	0.247345398	0.269968593	0.022623194
I7I48_02107	I7I48_02107		FAD binding domain-containing protein	HISTO_ZE.Contig158.eannot.1424.final_new	near LTR block	I7I48_02107	ucsf_hc.01_1.G217B.08334					1	0.3605363774907997	0.101094781	0.149015183	-0.191164798	0.1336230172606011	-0.162909235	-0.099207327	-0.296532252	0.232830344	0.063701908	0.017197594	0.266575725	0.301869357	0.283773319	0.319066951	0.035293632
I7I48_10659	I7I48_10659		hypothetical protein		near LTR block	I7I48_10659	ucsf_hc.01_1.G217B.04846					1	0.3603318504525541	0.081367559	-0.049063108	-0.228037947	0.3053283051213521	0.19654483387893384	0.21270074405382705	-0.108783471	0.092627561	0.016155910174893207	0.227094646	0.016396514	-0.012215723	0.24349116	0.214878922	-0.028612238
I7I48_08690	I7I48_08690		hypothetical protein	HISTO_DA.Contig93.Fgenesh_histo.236.final_new		I7I48_08690	ucsf_hc.01_1.G217B.01477					1	0.36029002898576773	0.177223021	0.156253756	-0.211938779	0.18729028313909535	0.047121332	0.048760136571177864	-0.140168951	0.138530147	0.001638805	0.193535664	0.049383286	0.023908356	0.24291895	0.21744402	-0.02547493
I7I48_11351	I7I48_11351		hypothetical protein	HISTO_ZZ.Contig2f.Fgenesh_histo.19.final_new		I7I48_11351	ucsf_hc.01_1.G217B.12292					1	0.3602443408275187	0.18742703	0.218281259	-0.154153379	0.25762017308242746	0.012330573592445451	0.071000701	-0.245289599	0.186619472	0.058670128	0.142211186	0.12790589	0.15084301	0.270117076	0.293054195	0.02293712
I7I48_01252	I7I48_01252		hypothetical protein			I7I48_01252	ucsf_hc.01_1.G217B.00154					1	0.35991885087588366	0.111365036	0.09487781	-0.680336969	0.23313438932400132	0.069124779	0.043673079	-0.16400961	0.18946131	-0.0254517	0.25177601	-0.070400673	-0.095915264	0.181375337	0.155860746	-0.025514591
I7I48_06989	I7I48_06989		hypothetical protein			I7I48_06989	ucsf_hc.01_1.G217B.06185					1	0.3592073275349102	0.204289411	0.01131685	-0.44766177	0.21967849603513218	-0.025457623	0.070968856	-0.245136119	0.14870964	0.09642648	0.139489509	0.021948217	0.009887557	0.161437726	0.149377066	-0.01206066
I7I48_04342	I7I48_04342		hypothetical protein	HISTO_BP.Contig459.Fgenesh_histo.180.final_new		I7I48_04342	ucsf_hc.01_1.G217B.01210					1	0.35917668245308637	-0.083039647	0.054840928	-0.354577276	0.092435868	-0.104766799	-0.121242665	-0.197202667	0.213678533	-0.016475866	0.054032823	0.227321703	0.275502268	0.281354527	0.329535092	0.048180565
I7I48_04548	I7I48_04548		hypothetical protein	HISTO_EA.Contig33.Fgenesh_Aspergillus.68.final_new		I7I48_04548	ucsf_hc.01_1.G217B.03385					1	0.35872813569341117	0.066782792	-0.000348243	-0.359957295	0.1953041886668695	-0.054249103	0.038482402	-0.249553291	0.156821787	0.092731505	0.149600349	0.127769491	0.135107734	0.27736984	0.284708083	0.007338242
I7I48_08017	I7I48_08017		no signifiicant blast hit, RV strand hit	HISTO_DM.Contig933-snap.27.final_new	near LTR block	I7I48_08017	ucsf_hc.01_1.G217B.02543					1	0.35869771251177224	0.304141621	0.047346173	-0.59639861	0.38969056112545897	0.16191701269577258	0.26716882454524987	-0.227773548	0.122521737	0.1052518118494773	0.292313927	-0.060359312	-0.142352799	0.231954614	0.149961128	-0.081993487
I7I48_00813	I7I48_00813		hypothetical protein	HISTO_GI.Contig363.Fgenesh_histo.54.final_new	near LTR block	I7I48_00813	ucsf_hc.01_1.G217B.04464					1	0.35858170380611876	0.083015929	0.085105823	-0.520023464	0.1978989630698843	-0.049421064	-0.034228309	-0.247320027	0.232127272	0.015192754588740365	0.053857856	0.18949228	0.253874139	0.243350135	0.307731995	0.064381859
I7I48_06522	I7I48_06522		hypothetical protein	HISTO_ZT.Contig181.Fgenesh_Aspergillus.130.final_new	near LTR block	I7I48_06522	ucsf_hc.01_1.G217B.10855					1	0.35855818974950626	0.146305319	0.133092757	0.052945679	0.086189885	0.015852196500157727	0.040360425	-0.070337689	0.045829461	0.024508228006836275	0.108918395	0.05564477	0.064405918	0.164563165	0.173324312	0.008761148
I7I48_12223	I7I48_12223		hypothetical protein		in LTR block	I7I48_12223	ucsf_hc.01_1.G217B.04336					1	0.35847190051413014	0.187272295	0.134783991	-0.18463981	0.3197895	0.1321438942772149	0.24364707952080317	-0.187645605	0.07614242	0.11150318524358825	0.373817547	-0.089790831	-0.09062739	0.284026716	0.283190157	-0.000836559
I7I48_12277	I7I48_12277		hypothetical protein			I7I48_12277	ucsf_hc.01_1.G217B.04282					1	0.35830760008874635	0.16081763	0.06827227	-0.335604347	0.23629053927463364	0.085550481	0.12569737441690548	-0.150740058	0.110593165	0.040146892948500434	0.16794856	0.032204851	-0.016251915	0.200153411	0.151696645	-0.048456766
I7I48_04018	I7I48_04018		hypothetical protein	HISTO_BP.Contig457-snap.91.final_new		I7I48_04018	ucsf_hc.01_1.G217B.00886					1	0.35825599267770336	0.125101999	-0.086589059	-0.488967819	0.20432246616936162	0.089911567	0.085131353	-0.1144109	0.119191113	-0.004780214	0.184405175	-0.062295125	-0.070710226	0.12211005	0.113694949	-0.008415101
I7I48_02604	I7I48_02604		hypothetical protein	HISTO_KF.Contig597-snap.74.final_new		I7I48_02604	ucsf_hc.01_1.G217B.06939					1	0.3580370392870151	0.168120866	0.16494561	-0.363173216	0.2367461883198117	0.072365934	0.093458817	-0.164380254	0.143287371	0.021092883062661993	0.202651955	-0.000236716	0.00232973	0.202415239	0.204981685	0.002566446
I7I48_02591	I7I48_02591		hypothetical protein			I7I48_02591	ucsf_hc.01_1.G217B.06926					1	0.35795486200327425	0.157808367	0.098003362	-0.338759949	0.24575388197889886	0.053609910693533214	0.11912975253831715	-0.192143971	0.126624129	0.065519842	0.146086111	0.039640908	0.031773344	0.185727019	0.177859456	-0.007867563
I7I48_09455	I7I48_09455		hypothetical protein	HISTO_ZL.Contig1161c.Fgenesh_Aspergillus.102.final_new		I7I48_09455	ucsf_hc.01_1.G217B.09470					1	0.3578040376781703	0.20666594	0.160649314	-0.425463878	0.2907437291780208	0.080763328	0.13939207067875486	-0.209980402	0.151351658	0.058628743098231934	0.206468877	0.062568253	0.042068654	0.26903713	0.24853753	-0.0204996
I7I48_01846	I7I48_01846		hypothetical protein	HISTO_ZL.Contig1131-snap.148.final_new		I7I48_01846	ucsf_hc.01_1.G217B.08847					1	0.3577265894055996	0.09719458	-0.051610721	-0.207437906	0.15478081705297814	-0.08433659	-0.077212553	-0.239117407	0.23199337	0.007124037	0.184411206	0.023050791	0.027752719	0.207461998	0.212163925	0.004701927
I7I48_06926	I7I48_06926		ubiquinol-cytochrome C chaperone	HISTO_HS.Contig68-snap.236.final_new		I7I48_06926	ucsf_hc.01_1.G217B.06247					1	0.3576698885279133	0.178144952	0.07383164	-0.497382261	0.2819116779909302	0.10487195179790394	0.15329375219726998	-0.177039726	0.128617926	0.0484218	0.162572697	-0.006599838	0.003546045	0.155972859	0.166118743	0.010145884
I7I48_00404	I7I48_00404		hypothetical protein			I7I48_00404	ucsf_hc.01_1.G217B.07295					1	0.35762376138411395	0.198039042	0.256732998	-0.091500254	0.1174595783846726	-0.118597529	-0.077419832	-0.236057107	0.19487941	0.041177697078889415	0.156191526	0.13870351	0.18506891	0.294895035	0.341260436	0.046365401
I7I48_05955	I7I48_05955		ergot alkaloid biosynthetic protein B	HISTO_ZT.Contig174.Fgenesh_histo.97.final_new		I7I48_05955	ucsf_hc.01_1.G217B.10623					1	0.35740980320256543	0.142348191	0.155577551	-0.033977723	0.1277648256256059	-0.047417354	-0.025912725	-0.17518218	0.15367755	0.021504629685042076	0.103919775	0.12916118	0.147127907	0.233080955	0.251047682	0.017966727
I7I48_09792	I7I48_09792		hypothetical protein	HISTO_ER.Contig17.Fgenesh_histo.84.final_new		I7I48_09792	ucsf_hc.01_1.G217B.03700					1	0.3571476755745994	0.111350398	0.090431973	-0.346769488	0.17260141993173425	-0.034037367	-0.021573233	-0.206638787	0.194174653	0.012464134255336884	0.103890537	0.125318972	0.161590781	0.229209509	0.265481318	0.036271809
I7I48_07070	I7I48_07070	ACC1	acetyl-CoA carboxylase	HISTO_HS.Contig68.Fgenesh_histo.8.final_new		I7I48_07070	ucsf_hc.01_1.G217B.06104					1	0.35706591911451957	0.012165647	0.074719366	-0.314846749	0.1083804621582323	-0.114726666	-0.088109878	-0.223107128	0.19649034	0.026616787733361548	0.068741055	0.2470661	0.279367861	0.315807155	0.348108916	0.032301761
I7I48_10377	I7I48_10377	LRG11	leupaxin	HISTO_ZY.Contig571f.Fgenesh_histo.46.final_new	near LTR block	I7I48_10377	ucsf_hc.01_1.G217B.11699					1	0.35698229012766375	0.12563215	0.119586413	-0.110688869	0.15023877891717102	-0.070094237	-0.034417133	-0.220333016	0.184655912	0.035677105	0.072053642	0.229144469	0.24968993	0.301198111	0.321743573	0.020545462
I7I48_07899	I7I48_07899	MEF1	elongation factor G	HISTO_DM.Contig933-snap.83.final_new	near LTR block	I7I48_07899	ucsf_hc.01_1.G217B.02660					1	0.35697680511181673	0.238630747	0.000890193	-0.504155977	0.30131333100169055	0.10133440954400469	0.15751576935738199	-0.199978921	0.143797562	0.056181359813377296	0.131040747	0.028451408	0.031633075	0.159492155	0.162673822	0.003181667
I7I48_07504	I7I48_07504		sterol desaturase	HISTO_DM.Contig93.Fgenesh_Aspergillus.168.final_new		I7I48_07504	ucsf_hc.01_1.G217B.02350					1	0.3569475132169681	0.048202521	-0.146605645	-0.693058636	0.25335228168267043	0.055001896	0.1398499397775231	-0.198350386	0.113502342	0.084848044	0.147783582	0.014043617	0.037958401	0.161827199	0.185741983	0.023914784
I7I48_08048	I7I48_08048		hypothetical protein			I7I48_08048	ucsf_hc.01_1.G217B.02512					1	0.35687196128641396	0.117098803	0.105106292	-0.333013187	0.13978772555319005	0.023655592	0.057460408	-0.116132134	0.082327317	0.033804816	0.195648635	-0.074624758	-0.065545293	0.121023876	0.130103341	0.009079465
I7I48_04173	I7I48_04173	CDR4	ABC transporter	HISTO_BP.Contig457.Fgenesh_histo.19.final_new		I7I48_04173	ucsf_hc.01_1.G217B.01040					1	0.3568604287683567	0.16605727	0.07635899	-0.172453694	0.17676066732499393	0.047496363	0.079522561	-0.129264304	0.097238106	0.032026198229003856	0.205339977	-0.052664039	-0.050496539	0.152675937	0.154843437	0.0021675
I7I48_06981	I7I48_06981		hypothetical protein	HISTO_HS.Contig68.Fgenesh_histo.209.final_new		I7I48_06981	ucsf_hc.01_1.G217B.06193					1	0.3565690039881764	0.16240729	0.229096306	-0.067449098	0.10400135567864091	-0.093146943	-0.063607753	-0.197148299	0.167609108	0.029539190513909894	0.06756078	0.206100157	0.241047472	0.273660936	0.308608252	0.034947315
I7I48_10980	I7I48_10980	UTP20	U3 snoRNP protein Utp20, HEAT repeat protein	HISTO_GL.Contig306.Fgenesh_histo.16.final_new	near LTR block	I7I48_10980	ucsf_hc.01_1.G217B.05051					1	0.35653984550600076	0.307222222	0.00371827	-0.546839766	0.3406754164111023	0.11299278299314737	0.20020245665640676	-0.227682633	0.14047296	0.087209674	0.160036861	0.005574651	0.015837197	0.165611512	0.175874059	0.010262546
I7I48_08008	I7I48_08008		hypothetical protein		near LTR block	I7I48_08008	ucsf_hc.01_1.G217B.02552					1	0.3564048737590985	0.103825561	0.120123987	-0.258095959	0.20232993814705616	-0.106724844	-0.017673575	-0.309054782	0.220003513	0.089051269	0.080907332	0.183391446	0.237085626	0.264298777	0.317992957	0.05369418
I7I48_06636	I7I48_06636		serine carboxypeptidase	HISTO_ZT.Contig181-snap.33.final_new		I7I48_06636	ucsf_hc.01_1.G217B.10741					1	0.3563872666588727	0.107903814	0.136847377	-0.191813714	0.1745003852506847	-0.070474408	-0.036860748	-0.244974793	0.211361134	0.033613659620767095	0.071406559	0.206145295	0.232865637	0.277551854	0.304272196	0.026720343
I7I48_10121	I7I48_10121		pumilio RNA binding protein	HISTO_GX.Contig297.Fgenesh_Aspergillus.92.final_new	near LTR block	I7I48_10121	ucsf_hc.01_1.G217B.05334					1	0.35637603529829737	0.234872388	0.292162318	0.30501126	0.1328972735501702	-0.135959953	-0.061615039	-0.268857227	0.194512312	0.074344914	0.058136163	0.285919707	0.286546261	0.34405587	0.344682424	0.000626554
I7I48_06288	I7I48_06288		hypothetical protein	HISTO_ZT.Contig1089.Fgenesh_histo.18.final_new		I7I48_06288	ucsf_hc.01_1.G217B.10143					1	0.35630050020698506	0.08183448	0.056635001	-0.472844911	0.21036149468196735	-0.035123392	0.058855818	-0.245484886	0.151505677	0.09397921	0.091937213	0.125668342	0.136934849	0.217605555	0.228872062	0.011266506
I7I48_01854	I7I48_01854		hypothetical protein			I7I48_01854	ucsf_hc.01_1.G217B.08839					1	0.3561853235630578	0.080789033	0.054024227	-0.048237436	0.097776766	-0.032295729	0.042999049	-0.130072495	0.054777717	0.075294778	0.213271905	-0.001205218	-0.045916547	0.212066686	0.167355358	-0.044711329
I7I48_08200	I7I48_08200	ERG25	C-4 methylsterol oxidase	HISTO_ZL.Contig1117-snap.3.final_new	near LTR block	I7I48_08200	ucsf_hc.01_1.G217B.08518					1	0.35615333274735406	0.036625079	0.094050223	-0.178093935	0.14736067763628619	-0.039178159	0.020635373709388158	-0.186538837	0.126725304	0.059813533	0.146994766	0.112519488	0.134839846	0.259514254	0.281834612	0.022320358
I7I48_11889	I7I48_11889	MSH5	mismatch repair protein	HISTO_ZZ.Contig127c-snap.115.final_new	near LTR block	I7I48_11889	ucsf_hc.01_1.G217B.12227					1	0.35610190585848106	0.126233133	0.136756192	-0.181819851	0.13206776257594996	-0.079524752	-0.051913899	-0.211592514	0.183981661	0.027610853	0.064565114	0.229736719	0.256513228	0.294301834	0.321078343	0.026776509
I7I48_05382	I7I48_05382		hypothetical protein	HISTO_JG.Contig206.Fgenesh_Aspergillus.144.final_new	in LTR block	I7I48_05382	ucsf_hc.01_1.G217B.06611					1	0.3559831389222163	0.35826472	0.175391757	-0.062369524	0.2528464023423758	-0.103764374	0.044742722785003845	-0.356610776	0.20810368	0.1485070968336331	0.034766211	0.269507047	0.281141377	0.304273258	0.315907588	0.01163433
I7I48_03844	I7I48_03844		hypothetical protein	HISTO_LG.Contig392.Fgenesh_histo.178.final_new	near LTR block	I7I48_03844	ucsf_hc.01_1.G217B.07693	Ryp1_ChIP		Ryp3_ChIP		1	0.35549962397495793	0.148655644	-0.00911427	-0.434420311	0.29583905742641475	0.10942288013631063	0.14528394019235422	-0.186416177	0.150555117	0.03586106	0.236285636	-0.060358252	-0.052838935	0.175927384	0.183446701	0.007519317
I7I48_11961	I7I48_11961		myosin class II heavy chain	HISTO_DU.Contig190.Fgenesh_Neurospora.39.final_new	near LTR block	I7I48_11961	ucsf_hc.01_1.G217B.02979					1	0.3554324604767573	0.412534796	0.180723109	-0.123919199	0.3253538045483257	0.15768548198892818	0.2982470618155794	-0.167668323	0.027106743	0.14056157982665124	0.330481339	-0.1582997	-0.212352177	0.17218164	0.118129162	-0.054052478
I7I48_10182	I7I48_10182		hypothetical protein	HISTO_GX.Contig297.Fgenesh_histo.111.final_new		I7I48_10182	ucsf_hc.01_1.G217B.05273					1	0.35533621435108537	0.093540157	0.178807515	-0.129746668	0.17504175597003163	-0.044008089	-0.014845982	-0.219049845	0.189887738	0.029162106653909614	0.104825371	0.157125385	0.194665886	0.261950756	0.299491257	0.037540501
I7I48_00732	I7I48_00732		hypothetical protein	HISTO_LF.Contig359.Fgenesh_histo.204.final_new		I7I48_00732	ucsf_hc.01_1.G217B.07619					1	0.35531175873312026	0.138274143	0.19048274	-0.138627814	0.14586350569566203	-0.10818115	-0.093328058	-0.254044655	0.239191564	0.014853091430253151	-0.00336571	0.260358713	0.313658887	0.256993003	0.310293177	0.053300174
I7I48_11855	I7I48_11855		lanthionine synthetase C family protein	HISTO_ZZ.Contig127c-snap.92.final_new	near LTR block	I7I48_11855	ucsf_hc.01_1.G217B.12194					1	0.35513439500786426	0.285200182	0.186138495	-0.074322392	0.10872518914626594	-0.054519872	0.044073445	-0.163245061	0.064651744	0.098593317	0.168899499	0.129491843	0.114332541	0.298391342	0.283232039	-0.015159303
I7I48_08333	I7I48_08333		hypothetical protein			I7I48_08333	ucsf_hc.01_1.G217B.01830					1	0.3551043096568162	0.095974014	0.06002342	-0.535973032	0.37073230041038097	-0.047189029	0.040715979	-0.417921329	0.330016322	0.087905007	0.1945776	0.14692212	0.172433554	0.34149972	0.367011153	0.025511434
I7I48_07168	I7I48_07168		DEAD-box protein	HISTO_HS.Contig68.Fgenesh_Aspergillus.301.final_new		I7I48_07168	ucsf_hc.01_1.G217B.06007					1	0.35500007470277434	0.02859032	0.08249638	-0.153810494	0.070411072	0.007126213	-0.008678976	-0.063284859	0.079090048	-0.015805189	0.088210726	0.106246591	0.131516964	0.194457317	0.219727689	0.025270373
I7I48_03963	I7I48_03963		hypothetical protein	HISTO_BP.Contig457-snap.49.final_new		I7I48_03963	ucsf_hc.01_1.G217B.00831					1	0.3546496215777302	0.173640155	0.044037752	-0.563317912	0.21741824032854273	0.062291123444605814	0.10794123411054063	-0.155127117	0.109477006	0.045650110665934815	0.077584616	0.105016362	0.123852798	0.182600978	0.201437415	0.018836436
I7I48_00614	I7I48_00614		polyketide synthase	HISTO_LF.Contig359.Fgenesh_histo.162.final_new		I7I48_00614	ucsf_hc.01_1.G217B.07503					1	0.3545413878019687	-0.052869611	0.061695532	-0.249349608	0.051852578	-0.157175762	-0.149469846	-0.20902834	0.201322423	0.007705916	0.021626317	0.276756705	0.288363555	0.298383023	0.309989872	0.01160685
I7I48_01995	I7I48_01995		DNA-directed RNA polymerase I and III 14 KDA polypeptide	HISTO_ZL.Contig1131.eannot.1961.final_new	near LTR block	I7I48_01995	ucsf_hc.01_1.G217B.08697					1	0.35447142724519587	0.234658626	0.073698216	-0.431495038	0.22482666382898683	0.053725153	0.084203036	-0.171101511	0.140623628	0.030477882580273903	0.107208672	0.078963377	0.095493435	0.186172049	0.202702107	0.016530057
I7I48_00952	I7I48_00952		hypothetical protein			I7I48_00952	ucsf_hc.01_1.G217B.04635					1	0.3541395156737724	0.049889424	0.110299049	-0.113038091	0.070379292	-0.069238414	-0.039335017	-0.139617706	0.109714309	0.029903397454903703	0.103453241	0.106909764	0.1186222	0.210363005	0.222075441	0.011712436
I7I48_04681	I7I48_04681		phosphotransferase enzyme family protein	HISTO_EA.Contig33.Fgenesh_histo.58.final_new	near LTR block	I7I48_04681	ucsf_hc.01_1.G217B.03517					1	0.35407310292323074	0.087668398	-0.003964402	0.120526704	0.10925420283562501	-0.102503571	-0.134281811	-0.211757774	0.243536014	-0.03177824	0.206461287	0.07063365	0.02731674	0.277094937	0.233778027	-0.04331691
I7I48_00418	I7I48_00418		hypothetical protein	HISTO_LF.Contig359.Fgenesh_histo.206.final_new		I7I48_00418	ucsf_hc.01_1.G217B.07309					1	0.3540638448262972	0.079838528	0.122686996	-0.308149923	0.13140439165325923	-0.105550648	-0.057231626	-0.23695504	0.188636018	0.048319022	0.042939318	0.162835498	0.160259566	0.205774815	0.203198883	-0.002575932
I7I48_07878	I7I48_07878		hypothetical protein	HISTO_DM.Contig933-snap.95.final_new	near LTR block	I7I48_07878	ucsf_hc.01_1.G217B.02682					1	0.3539527016013449	0.090204327	0.062215985	-0.527083946	0.1365571499298869	-0.005216724	-0.034242112	-0.141773874	0.170799262	-0.029025389	0.14213436	0.049354116	0.058674363	0.191488475	0.200808723	0.009320248
I7I48_09226	I7I48_09226		C6 transcription factor (Leu3)			I7I48_09226	ucsf_hc.01_1.G217B.09241					1	0.3538277227045641	0.092009353	0.027926084	-0.253584373	0.18042444178998196	-0.043530224	-0.040148179	-0.223954666	0.220572621	0.003382045	0.079060602	0.086021536	0.101336699	0.165082138	0.180397302	0.015315163
I7I48_11076	I7I48_11076		DUF3431 superfamily domain-containing protein	HISTO_GL.Contig285.eannot.1066.final_new		I7I48_11076	ucsf_hc.01_1.G217B.04764					1	0.35371812976556866	0.29841332	0.143074371	-0.155585606	0.28981053712182114	-0.03557074	0.045085857	-0.325381277	0.24472468	0.080656597	0.095908144	0.126881633	0.13851099	0.222789776	0.234419134	0.011629358
I7I48_06007	I7I48_06007		ATP synthase subunit D	HISTO_ZT.Contig174.eannot.1497.final_new	near LTR block	I7I48_06007	ucsf_hc.01_1.G217B.10571					1	0.35340850055302014	0.256290871	-0.067480818	-0.568691632	0.3565970239113878	0.10141645441314903	0.15139156151562128	-0.255180569	0.205205462	0.049975107102472244	0.149874262	-0.007126849	-0.024537133	0.142747413	0.12533713	-0.017410284
I7I48_12037	I7I48_12037		membrane transporter			I7I48_12037	ucsf_hc.01_1.G217B.03055					1	0.35314983388212945	0.109690551	0.026744834	-0.113382863	0.1466013667267224	0.028036612	0.029362749	-0.118564755	0.117238618	0.001326137	0.228947415	-0.055474377	-0.104019095	0.173473038	0.12492832	-0.048544718
I7I48_03324	I7I48_03324		hypothetical protein	HISTO_DF.Contig537.Fgenesh_histo.88.final_new		I7I48_03324	ucsf_hc.01_1.G217B.02102					1	0.3530038609436342	0.270312573	0.183355871	-0.33204891	0.25705473957219005	-0.066362328	-0.001812307	-0.323417068	0.258867046	0.064550022	0.178424001	0.0334283	0.068406787	0.2118523	0.246830788	0.034978487
I7I48_00343	I7I48_00343		hypothetical protein	HISTO_AZ.Contig47.Fgenesh_histo.192.final_new	near LTR block	I7I48_00343	ucsf_hc.01_1.G217B.00656					1	0.3529784683234438	0.303333735	0.245466442	0.174542817	0.21630923441670707	0.002145924	0.020627016148323227	-0.214163311	0.195682218	0.018481092	0.184655464	0.119436389	0.098741312	0.304091853	0.283396776	-0.020695077
I7I48_09509	I7I48_09509		cation transporter ChaC	HISTO_ZL.Contig1161c.eannot.1482.final_new		I7I48_09509	ucsf_hc.01_1.G217B.09524					1	0.35289334681231654	0.203414856	0.119405229	-0.210091813	0.20523144264612156	-0.010339641	0.033871294	-0.215571083	0.171360148	0.044210935025584555	0.151170387	0.104957194	0.090354235	0.256127581	0.241524623	-0.014602958
I7I48_04861	I7I48_04861		NADP:D-xylose dehydrogenase	HISTO_ZW.Contig245-snap.15.final_new	near LTR block	I7I48_04861	ucsf_hc.01_1.G217B.11455					1	0.3528150124013731	-0.015287333	-0.165838253	-0.695802104	0.22706467540429665	-0.007551549	0.082708886	-0.234616224	0.14435579	0.090260435	0.042857925	0.097465744	0.116145913	0.140323669	0.159003838	0.018680169
I7I48_07357	I7I48_07357		hypothetical protein		near LTR block	I7I48_07357	ucsf_hc.01_1.G217B.05820					1	0.35263012739875155	0.147856822	0.020999757	-0.199947834	0.37063795006803874	0.15113388932780464	0.2698355485667082	-0.219504061	0.100802402	0.11870165923890356	0.309455249	-0.243122026	-0.261733013	0.066333223	0.047722235	-0.018610988
I7I48_09641	I7I48_09641		hypothetical protein	HISTO_ZL.Contig1161d.Fgenesh_Aspergillus.113.final_new		I7I48_09641	ucsf_hc.01_1.G217B.09656					1	0.35258813765492886	0.298567572	0.088498387	-0.289545511	0.34651495439976887	0.10348693556413122	0.15492806171353607	-0.243028019	0.191586893	0.051441126	0.269414127	-0.026309592	-0.101856441	0.243104535	0.167557686	-0.075546849
I7I48_08337	I7I48_08337		glutathione-dependent formaldehyde-activating protein	HISTO_DA.Contig93.Fgenesh_Aspergillus.197.final_new		I7I48_08337	ucsf_hc.01_1.G217B.01826					1	0.3525728944036339	0.203232967	0.103888413	-0.329663361	0.20245732580389114	0.009608894	0.071324777	-0.192848432	0.131132549	0.061715883	0.209774051	-0.049338243	-0.084572673	0.160435808	0.125201378	-0.03523443
I7I48_09678	I7I48_09678		hypothetical protein			I7I48_09678	ucsf_hc.01_1.G217B.09693					1	0.3525572751699104	0.025684588	-0.002128334	-0.573612456	0.3810247295261171	0.11560443019335426	0.1929383636330172	-0.265420299	0.188086366	0.077333933	0.322777135	0.05492791	0.009941279	0.377705045	0.332718414	-0.044986631
I7I48_10343	I7I48_10343		carbon catabolite-derepressing protein kinase	HISTO_ZY.Contig571f-snap.16.final_new		I7I48_10343	ucsf_hc.01_1.G217B.11665					1	0.35247975487026756	0.013235136	0.081050528	-0.256198932	0.089635686	-0.01143626	-0.055028499	-0.101071945	0.144664184	-0.043592239	0.136645541	0.063996374	0.073654298	0.200641915	0.210299839	0.009657924
I7I48_05737	I7I48_05737		hypothetical protein	HISTO_JG.Contig207.eannot.1426.final_new		I7I48_05737	ucsf_hc.01_1.G217B.06700					1	0.35230712498839994	0.065328392	-0.033609541	-0.232880787	0.14938642129887358	0.052168244529249605	0.066335315	-0.097218177	0.083051107	0.014167070227762823	0.089228904	-0.03980973	-0.032363613	0.049419174	0.056865292	0.007446118
I7I48_00694	I7I48_00694		hypothetical protein	HISTO_LF.Contig359.eannot.1938.final_new		I7I48_00694	ucsf_hc.01_1.G217B.07582					1	0.3522552546986271	0.147666873	0.263534617	-0.106464544	0.12189399577604954	-0.109089449	-0.066861218	-0.230983445	0.188755214	0.042228231	0.034884045	0.224151039	0.268630143	0.259035085	0.303514188	0.044479103
I7I48_06972	I7I48_06972		hypothetical protein			I7I48_06972	ucsf_hc.01_1.G217B.06202					1	0.35221886081439086	0.137030373	0.057891394	-0.239594805	0.16262953325070126	0.044458273	0.037570627896938276	-0.11817126	0.125058905	-0.006887645	0.178302847	-0.023945246	-0.033496546	0.154357601	0.144806301	-0.0095513
I7I48_10019	I7I48_10019		hypothetical protein			I7I48_10019	ucsf_hc.01_1.G217B.08582					1	0.35205307952810044	0.069019986	0.106868934	-0.245375349	0.10681365511148441	-0.084062149	-0.063250522	-0.190875804	0.170064177	0.020811626933987998	0.032532402	0.243253937	0.252870311	0.275786339	0.285402713	0.009616374
I7I48_04308	I7I48_04308		HIT finger domain-containing protein	HISTO_BP.Contig459.Fgenesh_histo.168.final_new		I7I48_04308	ucsf_hc.01_1.G217B.01176					1	0.35196478110298157	0.111397124	0.034791026	-0.442279243	0.22581517223497571	0.019117796825546974	0.062381968	-0.206697375	0.163433204	0.043264171	0.13571181	0.023147797	0.048545386	0.158859608	0.184257197	0.025397589
I7I48_05168	I7I48_05168		hypothetical protein			I7I48_05168	ucsf_hc.01_1.G217B.05419					1	0.3518892195615148	-0.034520443	-0.050527247	-0.618080937	0.17065783790335726	-0.0192031	0.056623822	-0.189860938	0.114034016	0.075826923	0.171565426	0.092800851	0.082184719	0.264366277	0.253750145	-0.010616132
I7I48_04341	I7I48_04341		hypothetical protein			I7I48_04341	ucsf_hc.01_1.G217B.01209					1	0.3517749439736759	0.040716026	0.124471727	-0.122745418	0.091915366	-0.095486903	-0.080578772	-0.187402269	0.172494138	0.014908131229903782	0.102742879	0.178727897	0.216751915	0.281470776	0.319494794	0.038024018
I7I48_01322	I7I48_01322		hypothetical protein	HISTO_AL.Contig317.Fgenesh_Aspergillus.181.final_new		I7I48_01322	ucsf_hc.01_1.G217B.00084					1	0.35168030140033474	0.064080769	0.1846924	-0.279370439	0.056480402	-0.07416065	-0.094842798	-0.130641052	0.1513232	-0.020682148	0.034022276	0.186578992	0.242066753	0.220601268	0.276089029	0.055487761
I7I48_08364	I7I48_08364		sporulation protein RMD1	HISTO_DA.Contig93.Fgenesh_Aspergillus.118.final_new		I7I48_08364	ucsf_hc.01_1.G217B.01799					1	0.35151779518067255	0.180567581	0.009842803	-0.683113224	0.2925705547882494	0.11944783236921265	0.18172893226451614	-0.173122722	0.110841623	0.062281099895303504	0.146230039	0.014468996	0.00752412	0.160699036	0.153754159	-0.006944877
I7I48_10188	I7I48_10188		hypothetical protein	HISTO_GX.Contig297.eannot.1465.final_new		I7I48_10188	ucsf_hc.01_1.G217B.05267					1	0.35147924783564816	0.437734824	0.198438543	0.147946669	0.2522448171854515	-0.124008359	-0.140731339	-0.376253177	0.392976156	-0.01672298	0.271324507	0.039250817	-0.01176444	0.310575324	0.259560067	-0.051015257
I7I48_01451	I7I48_01451	NOP9	rRNA processing protein	HISTO_ZL.Contig658.Fgenesh_histo.6.final_new		I7I48_01451	ucsf_hc.01_1.G217B.09963					1	0.3514092391328849	0.016398879	0.004857582	-0.566156426	0.20027066813150782	-0.000394586	0.06293114	-0.200665254	0.137339528	0.063325727	0.123475359	0.068219959	0.096013113	0.191695318	0.219488473	0.027793155
I7I48_06351	I7I48_06351		WD40 repeat-containing protein	HISTO_ZT.Contig1129.fgenesh_plus.24.final_new	near LTR block	I7I48_06351	ucsf_hc.01_1.G217B.10474					1	0.3512849388137049	0.088682472	0.193292653	-0.107820658	0.13595599355489152	-0.098879974	-0.08768838	-0.234835968	0.223644374	0.011191594	0.053316838	0.238762805	0.297180507	0.292079643	0.350497345	0.058417702
I7I48_03562	I7I48_03562		hypothetical protein			I7I48_03562	ucsf_hc.01_1.G217B.07973					1	0.35125639874310205	0.19160634	0.226264894	0.011371462	0.17136853976511612	-0.124338912	-0.077487014	-0.295707451	0.248855554	0.046851897	0.104452744	0.197499012	0.19127106	0.301951755	0.295723804	-0.006227951
I7I48_03005	I7I48_03005		phosphate transporter	HISTO_ZU.Contig65-snap.137.final_new		I7I48_03005	ucsf_hc.01_1.G217B.11294					1	0.3509785369713943	0.071712538	0.166021682	-0.063848323	0.1278831047140275	-0.08116206	-0.054103581	-0.209045165	0.181986686	0.027058479	0.026344906	0.219899339	0.245609128	0.246244245	0.271954034	0.025709789
I7I48_06137	I7I48_06137		acetyl-coenzyme A synthetase	HISTO_ZT.Contig1089.eannot.1634.final_new		I7I48_06137	ucsf_hc.01_1.G217B.10292					1	0.35052200298535263	-0.054206908	-0.080392078	-0.592434357	0.15501176415745174	0.015747855684764996	0.057417819	-0.139263908	0.097593945	0.041669963	0.150872452	0.015601074	0.006878714	0.166473526	0.157751166	-0.00872236
I7I48_09958	I7I48_09958		hypothetical protein			I7I48_09958	ucsf_hc.01_1.G217B.08640					1	0.3501340740879799	0.128668241	0.145198663	-0.259790995	0.1834127683837945	-0.051790829	-0.021677853	-0.235203597	0.205090622	0.030112976	0.02389241	0.189500783	0.233008318	0.213393193	0.256900728	0.043507535
I7I48_07551	I7I48_07551	WET1	Wet1-IV	HISTO_DM.Contig93-snap.72.final_new		I7I48_07551	ucsf_hc.01_1.G217B.02305					1	0.34988968830161565	0.071577023	0.124958802	-0.440816747	0.19200672396114452	-0.03731614	-0.015914156	-0.229322864	0.20792088	0.021401984205176555	0.102207364	0.151340825	0.197367255	0.253548189	0.299574619	0.046026429
I7I48_05204	I7I48_05204		hypothetical protein		near LTR block	I7I48_05204	ucsf_hc.01_1.G217B.05383					1	0.3498394701748415	0.067740494	0.068829422	-0.407790028	0.18382166916899917	0.042128856	0.11519478824032398	-0.141692814	0.068626881	0.073065933	0.113371513	0.107376383	0.10099856	0.220747896	0.214370073	-0.006377823
I7I48_03793	I7I48_03793		mitochondrial ribosome assembly protein	HISTO_LG.Contig392.eannot.1817.final_new		I7I48_03793	ucsf_hc.01_1.G217B.07744					1	0.34982402191184553	0.000649599	-0.050373829	-0.76694645	0.20556019482969495	-0.0486577	0.010279429532391027	-0.254217895	0.195280765	0.05893713	0.083929788	0.144827688	0.195185436	0.228757476	0.279115225	0.050357748
I7I48_07702	I7I48_07702		hypothetical protein	HISTO_DM.Contig936.Fgenesh_histo.49.final_new		I7I48_07702	ucsf_hc.01_1.G217B.02856	Ryp1_ChIP				1	0.3498112631028736	0.022838031	0.068446813	-0.27637243	0.12367110486389393	0.021228467	0.078030865	-0.102442638	0.04564024	0.056802397932972315	0.183927568	0.020114577	0.047620786	0.204042145	0.231548353	0.027506208
I7I48_11900	I7I48_11900		ribosomal RNA processing protein		near LTR block	I7I48_11900	ucsf_hc.01_1.G217B.12238					1	0.3496701774853661	0.169385685	-0.072849175	-0.424933146	0.31806218540822234	0.15079483656923515	0.1806777828869826	-0.167267349	0.137384403	0.029882946	0.219424941	-0.015241731	-0.008862261	0.20418321	0.210562679	0.006379469
I7I48_11622	I7I48_11622	NAR1	nuclear prelamin A recognition factor-like protein	HISTO_ZZ.Contig127b-snap.45.final_new		I7I48_11622	ucsf_hc.01_1.G217B.11962					1	0.349444019	0.345891423	0.209781559	-0.256640341	0.26644032276307467	0.036051281	0.16145894628690793	-0.230389042	0.104981376	0.12540766557679425	0.062066043	0.216289751	0.225198495	0.278355794	0.287264538	0.008908744
I7I48_02834	I7I48_02834		hypothetical protein	HISTO_ZU.Contig65.Fgenesh_Aspergillus.252.final_new		I7I48_02834	ucsf_hc.01_1.G217B.11124					1	0.34935489289173693	0.078651329	0.184121295	-0.126347944	0.071287883	-0.080961081	-0.090724639	-0.152248964	0.162012522	-0.009763558	0.156141064	0.11367663	0.152689212	0.269817694	0.308830276	0.039012582
I7I48_11024	I7I48_11024		hypothetical protein	HISTO_GL.Contig233.Fgenesh_histo.2.final_new		I7I48_11024	ucsf_hc.01_1.G217B.04732					1	0.3491019648188489	0.10743244	0.19080133	-0.003805997	0.040099021	-0.08549752	-0.090794579	-0.125596541	0.1308936	-0.005297059	0.124375871	0.111386648	0.125008848	0.235762519	0.249384719	0.0136222
I7I48_09331	I7I48_09331		hypothetical protein			I7I48_09331	ucsf_hc.01_1.G217B.09346					1	0.3490690681462298	0.38058063	0.309959859	-0.084996005	0.342038133	0.068751081	0.14632418507879463	-0.273287052	0.195713948	0.077573104	0.296552814	0.079604405	0.033824339	0.376157219	0.330377153	-0.045780067
I7I48_11084	I7I48_11084		hypothetical protein	HISTO_GL.Contig285.Fgenesh_histo.14.final_new		I7I48_11084	ucsf_hc.01_1.G217B.04772					1	0.3490196456232663	0.044340938	0.138850566	-0.346471308	0.14841732584836023	-0.015973848	0.026307274	-0.164391174	0.122110052	0.042281121711268216	0.105596694	0.072992549	0.097714968	0.178589243	0.203311662	0.024722419
I7I48_07574	I7I48_07574	TVP23	golgi apparatus membrane protein tvp23	HISTO_DM.Contig93.fgenesh_plus.19.final_new		I7I48_07574	ucsf_hc.01_1.G217B.02281					1	0.3486859424296096	0.066419147	-0.047345431	-0.644249546	0.18554402834028405	-0.075089597	-0.010854698	-0.260633626	0.196398726	0.064234899	0.038566596	0.152434799	0.16832555	0.191001395	0.206892145	0.015890751
I7I48_08308	I7I48_08308		hypothetical protein	HISTO_DA.Contig93-snap.262.final_new	near LTR block	I7I48_08308	ucsf_hc.01_1.G217B.01855	Ryp1_ChIP				1	0.34867380875977644	0.041280641	0.024796916	-0.729779752	0.266332864	0.086731549	0.1665297941538602	-0.179601314	0.099803069	0.079798245	0.171579038	0.090276041	0.07214538	0.261855078	0.243724418	-0.018130661
I7I48_09139	I7I48_09139		hypothetical protein			I7I48_09139	ucsf_hc.01_1.G217B.04175					1	0.3485562565169298	0.167862987	0.124659914	-0.105041919	0.15360216382448516	-0.085845409	-0.067258039	-0.239447572	0.220860203	0.018587369	0.061106182	0.1210721	0.157303329	0.182178282	0.218409511	0.036231229
I7I48_08734	I7I48_08734		HIRA-interacting protein 5	HISTO_DA.Contig93.eannot.2068.final_new	near LTR block	I7I48_08734	ucsf_hc.01_1.G217B.01433					1	0.3484596615911184	0.120824086	0.079949119	-0.32275793	0.12286520755058913	-0.049800332	-0.01541713	-0.172665539	0.138282338	0.034383201572863856	-0.020821799	0.158204637	0.170574281	0.137382839	0.149752482	0.012369643
I7I48_07882	I7I48_07882		hypothetical protein	HISTO_DM.Contig933-snap.93.final_new	near LTR block	I7I48_07882	ucsf_hc.01_1.G217B.02677					1	0.34828896266567605	0.135786128	-0.048673836	-0.749309523	0.231395421	0.034624781	0.099953733	-0.19677064	0.131441688	0.065328952	0.097815876	0.050203105	0.072598292	0.148018981	0.170414168	0.022395187
I7I48_00988	I7I48_00988		hypothetical protein		near LTR block	I7I48_00988	ucsf_hc.01_1.G217B.06295					1	0.3480750524844043	0.107014109	0.195516218	-0.044601846	0.062759051	-0.125282724	-0.079826259	-0.188041774	0.14258531	0.045456464508206826	0.045611146	0.243124358	0.260860176	0.288735504	0.306471322	0.017735818
I7I48_03167	I7I48_03167		hypothetical protein	HISTO_AAD.Contig1.eannot.1030.final_new	in LTR block	I7I48_03167	ucsf_hc.01_1.G217B.00006					1	0.34804421340368247	0.169853217	0.096586845	-0.106620472	0.24019082624250981	-0.035947617	0.001134366	-0.276138443	0.23905646	0.037081983	0.035972602	0.216092168	0.275505082	0.25206477	0.311477685	0.059412914
I7I48_10334	I7I48_10334		C2HC5 zinc finger domain-containing protein			I7I48_10334	ucsf_hc.01_1.G217B.11656					1	0.3478966499272129	0.089854056	-0.021499126	-0.49499552	0.34601532251927775	0.060968736007017355	0.08655929	-0.285046587	0.259456033	0.025590553960811002	0.267347135	0.069187082	-0.025137971	0.336534217	0.242209164	-0.094325053
I7I48_08120	I7I48_08120		hypothetical protein	HISTO_DM.Contig940.Fgenesh_histo.2.final_new		I7I48_08120	ucsf_hc.01_1.G217B.02929					1	0.3477754284133508	0.069321607	0.095366159	-0.196593768	0.12631021998622743	-0.03952007	0.018739533478687252	-0.16583029	0.107570687	0.058259603	0.13553331	0.045916978	0.057313557	0.181450288	0.192846867	0.011396579
I7I48_06089	I7I48_06089		MARVEL domain-containing protein	HISTO_ZT.Contig1089.Fgenesh_Aspergillus.79.final_new		I7I48_06089	ucsf_hc.01_1.G217B.10341					1	0.34733813225424237	0.124248164	0.271394365	-0.000970022	0.05197792	-0.127788754	-0.082905462	-0.179766674	0.134883382	0.044883292	0.131210678	0.180642116	0.170320545	0.311852794	0.301531222	-0.010321571
I7I48_01654	I7I48_01654		hypothetical protein	HISTO_ZL.Contig1158.Fgenesh_histo.38.final_new		I7I48_01654	ucsf_hc.01_1.G217B.09036					1	0.34719895137867235	0.124980309	0.189469446	-0.054129758	0.19736388826187906	-0.055909878	-0.016397058	-0.253273766	0.213760946	0.03951282	0.119310447	0.123858102	0.153715091	0.24316855	0.273025538	0.029856988
I7I48_04512	I7I48_04512		CHCH domain-containing protein	HISTO_EA.Contig33.eannot.1697.final_new		I7I48_04512	ucsf_hc.01_1.G217B.03349					1	0.3471007714123215	0.083327076	0.005533074	-0.507689361	0.2549259646631854	0.024765239	0.070780472	-0.230160726	0.184145492	0.046015233	0.110098527	0.158386047	0.191724926	0.268484574	0.301823453	0.033338878
I7I48_09055	I7I48_09055		no significant blast hit	HISTO_FE.Contig19.Fgenesh_histo.39.final_new		I7I48_09055	ucsf_hc.01_1.G217B.04091					1	0.34703643110179216	0.175971204	0.022011091	-0.479230649	0.2628789143775708	0.067502246	0.072758537	-0.195376669	0.190120378	0.005256291	0.173964891	0.008677016	0.011265457	0.182641907	0.185230347	0.00258844
I7I48_11683	I7I48_11683		calcium/calmodulin dependent protein kinase	HISTO_ZZ.Contig127b.Fgenesh_Aspergillus.50.final_new	near LTR block	I7I48_11683	ucsf_hc.01_1.G217B.12023					1	0.34694365573700336	-0.082523104	-0.003393432	-0.409841068	0.11088994514293037	-0.118186285	-0.08401189	-0.22907623	0.194901835	0.034174395317517786	0.074997821	0.179190438	0.216477272	0.254188259	0.291475093	0.037286834
I7I48_09320	I7I48_09320		hypothetical protein	HISTO_ZL.Contig1161b.Fgenesh_histo.27.final_new	near LTR block	I7I48_09320	ucsf_hc.01_1.G217B.09335					1	0.34671469403820493	0.194496757	0.184129525	-0.18292417	0.098732421	-0.043655107	-0.003879651	-0.142387528	0.102612072	0.039775457	0.126925165	0.067622568	0.042210978	0.194547733	0.169136143	-0.02541159
I7I48_02109	I7I48_02109		NmrA family protein	HISTO_ZE.Contig158.Fgenesh_histo.35.final_new	near LTR block	I7I48_02109	ucsf_hc.01_1.G217B.08332	Ryp1_ChIP				1	0.3466849269724424	0.272417093	0.295917846	-0.009823978	0.13548066986581062	-0.129268386	-0.091770569	-0.264749056	0.227251239	0.037497817	0.07213293	0.231141415	0.231499174	0.303274345	0.303632105	0.000357759
I7I48_02791	I7I48_02791		hypothetical protein		near LTR block	I7I48_02791	ucsf_hc.01_1.G217B.11081					1	0.3465945986922237	0.102468214	0.191517773	-0.07632167	0.10752999305896277	-0.090316319	-0.052357651	-0.197846312	0.159887644	0.037958668	0.029611421	0.240576708	0.289879579	0.270188129	0.319491	0.049302871
I7I48_03362	I7I48_03362		hypothetical protein		near LTR block	I7I48_03362	ucsf_hc.01_1.G217B.02139					1	0.34613521457851393	0.191882709	-0.031319353	-0.503446469	0.4244466572891173	0.078302042	0.21477975016981687	-0.346144616	0.209666907	0.1364777084941904	0.336778864	-0.007821733	-0.130179627	0.328957131	0.206599237	-0.122357894
I7I48_07261	I7I48_07261		GAF domain nucleotide-binding protein	HISTO_HS.Contig68.genewise.5.final_new		I7I48_07261	ucsf_hc.01_1.G217B.05914	Ryp1_ChIP		Ryp3_ChIP		1	0.3460191638181344	0.201631126	0.023005599	-0.344607646	0.23398114499324602	0.017513888004149936	0.006808123	-0.216467257	0.227173022	-0.010705765	0.167937866	0.031153072	0.041148766	0.199090937	0.209086632	0.009995694
I7I48_06990	I7I48_06990		C6 zinc finger domain-containing protein	HISTO_HS.Contig68.Fgenesh_histo.200.final_new		I7I48_06990	ucsf_hc.01_1.G217B.06184			Ryp3_ChIP		1	0.3457048360218196	0.257608756	-0.049327898	-0.524246613	0.3233793647299108	0.023559864647015698	0.14616412465924872	-0.2998195	0.17721524	0.12260426001223301	0.140671579	-0.045234969	-0.051573841	0.09543661	0.089097738	-0.006338872
I7I48_01232	I7I48_01232		hypothetical protein			I7I48_01232	ucsf_hc.01_1.G217B.00174					1	0.34542144135959446	0.033657578	0.043497778	-0.152569664	0.098594727	-0.045673904	-0.064569559	-0.144268631	0.163164287	-0.018895656	0.137220429	0.022876818	0.067754232	0.160097246	0.20497466	0.044877414
I7I48_04311	I7I48_04311		ankyrin repeat domain-containing protein	HISTO_BP.Contig459-snap.71.final_new		I7I48_04311	ucsf_hc.01_1.G217B.01179					1	0.3452517084135973	0.113707393	0.148487323	-0.117800833	0.11942448756484197	-0.108514951	-0.112386036	-0.227939439	0.231810523	-0.003871085	-0.002943003	0.252915534	0.295793413	0.249972531	0.29285041	0.042877879
I7I48_03512	I7I48_03512		similar to stress response RCI peptide, UPF5007 superfamily domain-containing protein	HISTO_DY.Contig31.Fgenesh_histo.52.final_new		I7I48_03512	ucsf_hc.01_1.G217B.03176					1	0.34524350731632136	0.315834418	0.15995716	-0.162676195	0.14622084267137841	-0.019392874	0.055138361	-0.165613717	0.091082481	0.074531235	0.119291604	0.061342161	0.058985281	0.180633764	0.178276885	-0.00235688
I7I48_10890	I7I48_10890		hypothetical protein	HISTO_GL.Contig59.Fgenesh_Aspergillus.25.final_new		I7I48_10890	ucsf_hc.01_1.G217B.05115					1	0.3452416645853975	0.081900283	0.144200843	-0.226652487	0.090654427	-0.034368374	0.005458392	-0.125022802	0.085196036	0.039826766	0.126573482	0.110689502	0.133034769	0.237262985	0.259608252	0.022345267
I7I48_06669	I7I48_06669		hypothetical protein			I7I48_06669	ucsf_hc.01_1.G217B.10708					1	0.3445611731528901	-0.020673417	-0.087061891	-0.671284049	0.2868740632844754	0.097166539	0.2092782177938285	-0.189707524	0.077595845	0.11211167878466033	0.100122594	0.100694559	0.135378871	0.200817153	0.235501466	0.034684313
I7I48_09202	I7I48_09202		hypothetical protein			I7I48_09202	ucsf_hc.01_1.G217B.09217					1	0.34443379236974225	0.366972206	0.056777457	-0.185343888	0.32035292479467337	0.074187233	0.15617451711906205	-0.246165692	0.164178408	0.081987284	0.203595854	0.000643188	-0.029417487	0.204239042	0.174178367	-0.030060675
I7I48_03917	I7I48_03917		MFS multidrug transporter	HISTO_BP.Contig457.Fgenesh_histo.209.final_new		I7I48_03917	ucsf_hc.01_1.G217B.00785					1	0.34426010594364936	0.102032995	0.036004515	-0.42190552	0.2689239380765543	0.10932233275091191	0.14759314622533276	-0.159601605	0.121330792	0.038270813	0.241305177	-0.104451487	-0.105231309	0.136853689	0.136073868	-0.000779822
I7I48_07570	I7I48_07570		hypothetical protein	HISTO_DM.Contig93.eannot.1674.final_new		I7I48_07570	ucsf_hc.01_1.G217B.02285					1	0.3442077625273104	0.17273625	0.078066419	-0.157359705	0.20684429243657626	0.057406005	0.10670439015673436	-0.149438288	0.100139902	0.049298385	0.191429259	-0.04568022	-0.053589353	0.145749038	0.137839905	-0.007909133
I7I48_04307	I7I48_04307		hypothetical protein			I7I48_04307	ucsf_hc.01_1.G217B.01175					1	0.3440722843601307	0.240514759	0.112680111	-0.366254028	0.2980049335021692	0.019304389	0.10214770931262998	-0.278700545	0.195857224	0.08284332	0.137922263	0.14239955	0.152385234	0.280321812	0.290307497	0.009985684
I7I48_03242	I7I48_03242		DUF1275 superfamily domain-containing protein			I7I48_03242	ucsf_hc.01_1.G217B.02021					1	0.3440162896153964	0.31842365	0.270130675	-0.006037282	0.1567991268034724	-0.049495046	0.069344881	-0.206294173	0.087454246	0.11883992735806446	0.099553055	0.1878455	0.164333292	0.287398554	0.263886347	-0.023512207
I7I48_01331	I7I48_01331	TYR6	tyrosinase central domain-containing protein	HISTO_AL.Contig317-snap.27.final_new		I7I48_01331	ucsf_hc.01_1.G217B.00075					1	0.3438887627705249	0.076710688	0.176508015	-0.206576643	0.083626748	-0.089037216	-0.089872889	-0.172663965	0.173499637	-0.000835672	0.073040524	0.19500142	0.22743954	0.268041944	0.300480064	0.03243812
I7I48_10784	I7I48_10784		CCR4-NOT core complex subunit Not4	HISTO_GL.Contig296-snap.75.final_new	near LTR block	I7I48_10784	ucsf_hc.01_1.G217B.04971					1	0.3437671710493784	0.070335232	0.148225301	-0.073871756	0.1284862679031341	-0.15659386	-0.127160127	-0.285080128	0.255646395	0.029433733	0.036440153	0.258350914	0.290577461	0.294791067	0.327017613	0.032226546
I7I48_01521	I7I48_01521		hypothetical protein		near LTR block	I7I48_01521	ucsf_hc.01_1.G217B.09166					1	0.34361910274156154	0.088536809	0.110540988	-0.250693731	0.2230386097210379	-0.084322417	-0.029573398	-0.307361027	0.252612008	0.054749019	0.029932477	0.20815612	0.22535515	0.238088597	0.255287627	0.01719903
I7I48_02324	I7I48_02324		MFS multidrug transporter	HISTO_KF.Contig601-snap.33.final_new		I7I48_02324	ucsf_hc.01_1.G217B.07072					1	0.34355165238419394	0.028539143	0.056492259	-0.682078	0.23759261985235758	-0.02651816	0.082103231	-0.26411078	0.155489389	0.10862139073474912	0.021230555	0.194743606	0.224320284	0.21597416	0.245550839	0.029576678
I7I48_06803	I7I48_06803	AGP2	amino acid permease	HISTO_ZL.Contig1161d.Fgenesh_Aspergillus.52.final_new		I7I48_06803	ucsf_hc.01_1.G217B.09773					1	0.3431484631587353	0.095296131	-0.156258251	-0.657702781	0.27362149620196646	0.057206355	0.13632174445033554	-0.216415141	0.137299752	0.079115389	0.197493177	-0.036394243	-0.052783322	0.161098935	0.144709855	-0.01638908
I7I48_01231	I7I48_01231		hypothetical protein	HISTO_AL.Contig317-snap.79.final_new		I7I48_01231	ucsf_hc.01_1.G217B.00175					1	0.34294658964281216	0.015784844	0.063392475	-0.144097524	0.059751523197931596	-0.085552776	-0.091914586	-0.145304299	0.15166611	-0.006361811	0.157161137	0.024867185	0.010133807	0.182028322	0.167294944	-0.014733379
I7I48_08299	I7I48_08299		hypothetical protein		near LTR block	I7I48_08299	ucsf_hc.01_1.G217B.01864					1	0.3428792962108724	0.001316311	0.055865124	-0.335949731	0.13233783074240757	-0.088741641	-0.072971459	-0.221079472	0.20530929	0.015770181739796277	0.105982116	0.2059326	0.234595014	0.311914716	0.34057713	0.028662414
I7I48_09153	I7I48_09153		hypothetical protein	HISTO_FE.Contig19.Fgenesh_Aspergillus.120.final_new	near LTR block	I7I48_09153	ucsf_hc.01_1.G217B.04189					1	0.34278967704441216	0.154364713	0.148517428	-0.163376983	0.1688235545737708	-0.010044746	0.021813517	-0.178868301	0.147010037	0.031858264	0.08996076	0.143330587	0.168784999	0.233291347	0.258745759	0.025454412
I7I48_06844	I7I48_06844		5-oxoprolinase	HISTO_ZL.Contig1161d.genewise.9.final_new	near LTR block	I7I48_06844	ucsf_hc.01_1.G217B.09732					1	0.3426607383994396	0.036772522	0.098403385	-0.219106626	0.049998748850858594	-0.06355046	-0.082127474	-0.113549209	0.132126223	-0.018577014	0.127453892	0.103893349	0.128231524	0.231347241	0.255685416	0.024338176
I7I48_11598	I7I48_11598		HIT domain-containing protein	HISTO_ZZ.Contig127b-snap.29.final_new		I7I48_11598	ucsf_hc.01_1.G217B.11938					1	0.34247659256478524	0.236923159	0.073788954	-0.287548303	0.24736433815681927	-0.026663033	0.032551359	-0.274027371	0.214812979	0.059214391	0.109982902	0.008929705	0.012537348	0.118912607	0.12252025	0.003607643
I7I48_10044	I7I48_10044		cap binding protein	HISTO_ZL.Contig1131.Fgenesh_histo.152.final_new	near LTR block	I7I48_10044	ucsf_hc.01_1.G217B.08557					1	0.3423961229466698	0.121279009	0.089617574	-0.020491902	0.24290201062456038	-0.042870344	6.243751458634428e-05	-0.285772355	0.242839573	0.042932782	0.163729199	0.139458947	0.144289548	0.303188146	0.308018747	0.004830601
I7I48_05683	I7I48_05683		hypothetical protein	HISTO_JG.Contig207.Fgenesh_histo.13.final_new		I7I48_05683	ucsf_hc.01_1.G217B.06750					1	0.3421327422547568	0.107364817	-0.071495335	-0.551807395	0.2798167531320155	0.044261586	0.11988267402364915	-0.235555167	0.159934079	0.075621088	0.114607813	0.012821016	0.016666557	0.127428829	0.131274371	0.003845541
I7I48_07586	I7I48_07586		glutathione-dependent formaldehyde-activating protein superfamily domain-containing protein	HISTO_DM.Contig93.Fgenesh_histo.89.final_new		I7I48_07586	ucsf_hc.01_1.G217B.02270				Ryp4_ChIP	1	0.3418420871530077	0.173252732	0.039106809	-0.240118436	0.10660753703094142	-0.033095352	-0.027280967	-0.139702889	0.133888504	0.005814386	0.030870098	0.040029329	0.051291957	0.070899427	0.082162055	0.011262628
I7I48_04438	I7I48_04438		hypothetical protein			I7I48_04438	ucsf_hc.01_1.G217B.01305					1	0.34170923324093216	0.032847674	-0.026576389	-0.69226676	0.22433810942632065	-0.092945003	-0.029675368	-0.317283112	0.254013477	0.063269635	0.058560265	0.174593985	0.200753756	0.23315425	0.259314021	0.026159771
I7I48_09360	I7I48_09360	NUP85	nuclear pore complex subunit Nup85	HISTO_ZL.Contig1161b.Fgenesh_histo.66.final_new		I7I48_09360	ucsf_hc.01_1.G217B.09375					1	0.3412133494645147	0.136640572	-0.160053342	-0.710009543	0.27557612311571716	0.1068791951475455	0.16542018684572224	-0.168696928	0.110155936	0.058540991698176725	0.10348195	-0.040008845	-0.022267238	0.063473105	0.081214712	0.017741607
I7I48_02094	I7I48_02094		hypothetical protein	HISTO_ZE.Contig158.Fgenesh_histo.112.final_new		I7I48_02094	ucsf_hc.01_1.G217B.08347					1	0.34099127420077213	0.142555448	-0.019269767	-0.395003253	0.277950304	0.12813241601595504	0.16568000689920898	-0.149817888	0.112270297	0.037547590883253934	0.131901138	-0.038223534	-0.017403784	0.093677604	0.114497354	0.02081975
I7I48_00626	I7I48_00626		hypothetical protein	HISTO_LF.Contig359.Fgenesh_histo.165.final_new		I7I48_00626	ucsf_hc.01_1.G217B.07515					1	0.3409713053616395	0.131212609	0.041695654	-0.246223397	0.18774437916085934	0.008581187	0.040378842001572296	-0.179163192	0.147365537	0.031797655	0.078114386	0.124465738	0.146691314	0.202580124	0.2248057	0.022225576
I7I48_09000	I7I48_09000		hypothetical protein	HISTO_FE.Contig19.Fgenesh_Neurospora.56.final_new		I7I48_09000	ucsf_hc.01_1.G217B.04036					1	0.3405191379773574	0.081877948	0.143352395	-0.090278679	0.099332226	-0.018722423	-0.009064545	-0.118054649	0.10839677	0.009657879	0.146875842	0.070522538	0.091184328	0.21739838	0.23806017	0.02066179
I7I48_02828	I7I48_02828		hypothetical protein		near LTR block	I7I48_02828	ucsf_hc.01_1.G217B.11118					1	0.3405164384758567	0.17448264	-0.064427171	-0.305417984	0.2640305498748609	0.10030813915025383	0.2472856191489154	-0.163722411	0.016744931	0.14697747999866156	0.289204064	-0.051265488	-0.177931938	0.237938575	0.111272126	-0.126666449
I7I48_01285	I7I48_01285		HerA helicase domain-containing protein	HISTO_AL.Contig317.Fgenesh_histo.47.final_new	near LTR block	I7I48_01285	ucsf_hc.01_1.G217B.00121					1	0.34010681660671366	0.015692703	0.097241117	-0.12844757	-0.005226804	-0.105615825	-0.079743432	-0.100389021	0.074516629	0.025872392	0.151464016	0.044112555	0.036013218	0.195576571	0.187477233	-0.008099337
I7I48_08096	I7I48_08096		proteasome Inhibitor PI31 superfamily domain-containing protein	HISTO_DM.Contig940.Fgenesh_histo.38.final_new		I7I48_08096	ucsf_hc.01_1.G217B.02952	Ryp1_ChIP				1	0.3398882134650701	0.223199507	0.072266637	-0.484006155	0.1977913655475581	-0.022105163	0.022953150914151094	-0.219896528	0.174838215	0.045058313	0.002712106	0.19277306	0.223822572	0.195485166	0.226534678	0.031049512
I7I48_08350	I7I48_08350		hypothetical protein			I7I48_08350	ucsf_hc.01_1.G217B.01813					1	0.339589261	0.105888006	0.125589672	-0.208923467	0.1584520226009827	-0.011161061	-0.00357634	-0.169613083	0.162028363	0.00758472	0.18036751	0.028698168	0.001546893	0.209065678	0.181914404	-0.027151274
I7I48_05910	I7I48_05910		hypothetical protein	HISTO_ZT.Contig174.Fgenesh_Aspergillus.50.final_new		I7I48_05910	ucsf_hc.01_1.G217B.10668					1	0.33941689336371894	0.14168249	0.182239106	-0.181966009	0.1591385518246065	-0.018215598	0.005732529	-0.17735415	0.153406023	0.023948127	0.001957178	0.185423968	0.195266507	0.187381145	0.197223685	0.00984254
I7I48_01393	I7I48_01393		tryptophan dimethylallyltransferase	HISTO_ZL.Contig658.Fgenesh_histo.49.final_new	near LTR block	I7I48_01393	ucsf_hc.01_1.G217B.10020					1	0.33941039911391774	0.233674221	0.136259322	0.063118108	0.1399429443912533	-0.046080082	-0.030570759	-0.186023027	0.170513704	0.015509323185347229	0.085628783	0.14547977	0.176142321	0.231108553	0.261771104	0.03066255
I7I48_08376	I7I48_08376	MDN1	midasin	HISTO_DA.Contig93.Fgenesh_Aspergillus.103.final_new		I7I48_08376	ucsf_hc.01_1.G217B.01787					1	0.33938214426247537	0.099298664	0.176530095	-0.014618768	0.10765418725256751	-0.106788607	-0.0576907	-0.214442794	0.165344887	0.049097907	0.050028296	0.196521347	0.240646857	0.246549643	0.290675153	0.04412551
I7I48_10056	I7I48_10056		asparagine-rich zinc-finger protein	HISTO_ZL.Contig1131.Fgenesh_histo.32.final_new	in LTR block	I7I48_10056	ucsf_hc.01_1.G217B.08545					1	0.33915941080927964	0.237546374	0.18105585	0.092083734	0.15682269337318996	-0.045926007	-0.003210723	-0.2027487	0.160033416	0.042715284	0.127680809	0.085427134	0.134881628	0.213107943	0.262562438	0.049454495
I7I48_12056	I7I48_12056		hypothetical protein	HISTO_DU.Contig190.Fgenesh_histo.103.final_new		I7I48_12056	ucsf_hc.01_1.G217B.03074					1	0.33908312587792455	0.094924387	0.18668604	0.000584157	0.11167626682601758	-0.068073199	-0.022311592	-0.179749466	0.133987859	0.045761607037202286	0.123617883	0.103439074	0.112439265	0.227056957	0.236057147	0.009000191
I7I48_03295	I7I48_03295	ALG2	alpha-1,3-mannosyltransferase alg-2	HISTO_DF.Contig537.Fgenesh_histo.95.final_new	near LTR block	I7I48_03295	ucsf_hc.01_1.G217B.02074					1	0.33903899962068335	0.174386504	0.052856069	-0.405300122	0.1970267707480869	-0.003114629	0.050103146	-0.2001414	0.146923625	0.053217775	0.035390537	0.130141251	0.131449067	0.165531788	0.166839604	0.001307816
I7I48_09607	I7I48_09607		hypothetical protein			I7I48_09607	ucsf_hc.01_1.G217B.09622					1	0.3390131243861976	0.29271052	0.244253968	-0.135699252	0.1876260971033453	-0.048322735	0.000825176	-0.235948833	0.186800921	0.049147912	0.115673429	0.097421235	0.137882428	0.213094664	0.253555857	0.040461193
I7I48_10369	I7I48_10369		protein kinase	HISTO_ZY.Contig571f.Fgenesh_histo.40.final_new	near LTR block	I7I48_10369	ucsf_hc.01_1.G217B.11691					1	0.33880003460285746	0.164419779	0.131502207	-0.155723419	0.1586377851388881	-0.03468453	-0.099222351	-0.193322315	0.257860136	-0.064537821	0.162909422	0.016480944	0.060207047	0.179390366	0.223116469	0.043726103
I7I48_03420	I7I48_03420		WSC domain-containing protein	HISTO_DY.Contig31.eannot.1363.final_new		I7I48_03420	ucsf_hc.01_1.G217B.03268					1	0.33852485359208523	0.091758044	0.084823748	-0.091980186	0.039042667567378654	-0.05250443	-0.044100906	-0.091547098	0.083143573	0.008403524	0.115578717	0.086076429	0.126821586	0.201655145	0.242400303	0.040745158
I7I48_00994	I7I48_00994		hypothetical protein		near LTR block	I7I48_00994	ucsf_hc.01_1.G217B.06300					1	0.33845929527609514	0.086138482	0.136760702	-0.284506907	0.14444565356858646	-0.0740956	-0.018923219	-0.218541254	0.163368872	0.055172381463990776	0.075356162	0.194152425	0.201283661	0.269508587	0.276639823	0.007131236
I7I48_05271	I7I48_05271		hypothetical protein			I7I48_05271	ucsf_hc.01_1.G217B.05739					1	0.33807787883202484	0.121642448	0.013112939	-0.784312302	0.24087087186701925	-0.025923166	0.086700151	-0.266794038	0.154170721	0.11262331674530984	0.169773307	0.077434602	0.075062261	0.247207909	0.244835568	-0.002372341
I7I48_05803	I7I48_05803		hypothetical protein	HISTO_JG.Contig207.fgenesh_plus.30.final_new	near LTR block	I7I48_05803	ucsf_hc.01_1.G217B.06633					1	0.3379303218200538	0.200632836	0.092150798	-0.428807007	0.26401287506831456	0.017239545951920843	0.077448761	-0.246773329	0.186564114	0.060209216	0.174760546	0.074268978	0.060934143	0.249029524	0.235694688	-0.013334836
I7I48_09145	I7I48_09145		SANT superfamily domain-containing protein	HISTO_FE.Contig19.Fgenesh_histo.203.final_new	near LTR block	I7I48_09145	ucsf_hc.01_1.G217B.04181					1	0.3375544506312091	0.207990044	0.19910017	-0.013304031	0.16055888012793987	-0.041080195	-0.032136647	-0.201639075	0.192695528	0.008943547	0.092428369	0.168876337	0.211938667	0.261304706	0.304367036	0.04306233
I7I48_06234	I7I48_06234		hypothetical protein	HISTO_ZT.Contig1089.eannot.1556.final_new		I7I48_06234	ucsf_hc.01_1.G217B.10197					1	0.3374322351202797	0.197988131	0.169764457	-0.433220251	0.1942321775978323	0.044143879	0.080962031	-0.150088298	0.113270147	0.036818152	0.087677981	0.13643923	0.148829671	0.224117211	0.236507653	0.012390441
I7I48_01205	I7I48_01205		hypothetical protein	HISTO_AL.Contig317.Fgenesh_histo.124.final_new		I7I48_01205	ucsf_hc.01_1.G217B.00201					1	0.33707223291768534	0.127300237	0.217792652	-0.016785046	0.11532941244331969	0.051011523812717806	0.044284453	-0.064317889	0.071044959	-0.006727071	0.291673743	-0.10975325	-0.104592004	0.181920493	0.187081739	0.005161247
I7I48_06993	I7I48_06993		involucrin repeat protein			I7I48_06993	ucsf_hc.01_1.G217B.06181					1	0.3369877646112925	0.00807895	0.104406141	-0.137234769	0.055382048110432125	-0.116138532	-0.064725619	-0.17152058	0.120107667	0.051412913	0.014933961	0.248022196	0.26996769	0.262956156	0.284901651	0.021945494
I7I48_06403	I7I48_06403		PDCD2_C domain-containing protein	HISTO_ZT.Contig181.eannot.1722.final_new		I7I48_06403	ucsf_hc.01_1.G217B.10973					1	0.3369732572675505	0.220262957	0.066227326	-0.334350653	0.23381753441686226	0.035333634	0.12966623252087411	-0.1984839	0.104151302	0.094332599	0.11454638	0.03471165	0.057657812	0.14925803	0.172204192	0.022946163
I7I48_08800	I7I48_08800		TIGR02231 domain-containing protein	HISTO_FE.Contig19.Fgenesh_histo.186.final_new		I7I48_08800	ucsf_hc.01_1.G217B.03838					1	0.3368117031668523	0.211624764	0.22212578	-0.103186186	0.17205803074867543	-0.095061855	-0.016142894	-0.267119885	0.188200925	0.07891896	0.075267524	0.169738532	0.227916293	0.245006056	0.303183817	0.058177761
I7I48_05179	I7I48_05179	PBN1	PIG-X/PBN1 domain-containing protein	HISTO_GY.Contig460.Fgenesh_histo.192.final_new		I7I48_05179	ucsf_hc.01_1.G217B.05408					1	0.3362434011122583	0.222102354	0.048985354	-0.377204596	0.18190174307184542	-0.018498997	0.064205887	-0.20040074	0.117695856	0.082704884	0.056341376	0.107331812	0.113283195	0.163673188	0.16962457	0.005951383
I7I48_04309	I7I48_04309		3-oxoacyl-(acyl-carrier-protein) reductase	HISTO_BP.Contig459.fgenesh_plus.14.final_new		I7I48_04309	ucsf_hc.01_1.G217B.01177					1	0.33598352804751236	0.274599696	0.066872168	-0.543509989	0.28346523611117613	0.10333013142523176	0.20496293372187263	-0.180135105	0.078502302	0.10163280229664087	0.125879149	0.036510796	-0.002703699	0.162389945	0.12317545	-0.039214495
I7I48_00326	I7I48_00326		malate dehydrogenase	HISTO_AZ.Contig47.eannot.1673.final_new		I7I48_00326	ucsf_hc.01_1.G217B.00639					1	0.33585655920734236	0.152220695	-0.096252608	-0.647268774	0.35326702227044243	0.2606051539159243	0.3561897450927776	-0.092661868	-0.002922723	0.095584591	0.278068341	-0.205329688	-0.225829259	0.072738653	0.052239081	-0.020499572
I7I48_12105	I7I48_12105	M46	mold-specific M46 protein	HISTO_DU.Contig190.Fgenesh_Aspergillus.30.final_new	near LTR block	I7I48_12105	ucsf_hc.01_1.G217B.03122	Ryp1_ChIP				1	0.3357617628892903	0.062378116	0.047568398	-0.254844594	0.12888313523691874	0.042332133814513076	0.043847011044924916	-0.086551001	0.085036124	0.001514877	0.216740613	-0.002804344	-0.030188864	0.213936269	0.186551749	-0.02738452
I7I48_08796	I7I48_08796		hypothetical protein			I7I48_08796	ucsf_hc.01_1.G217B.03834					1	0.33563793612454385	0.07010763	-0.031013744	-0.670081348	0.2296706847728502	0.033460545	0.13098512909615193	-0.19621014	0.098685556	0.097524584	0.139404781	0.084265255	0.054526213	0.223670035	0.193930994	-0.029739041
I7I48_01676	I7I48_01676		26S proteasome non-ATPase regulatory subunit 10	HISTO_ZL.Contig1131.Fgenesh_Aspergillus.85.final_new		I7I48_01676	ucsf_hc.01_1.G217B.09015					1	0.3355390698635879	0.08983612	0.120911888	-0.065587185	0.10545464563394016	-0.113811255	-0.067963395	-0.2192659	0.173418041	0.04584786	0.035571977	0.192659421	0.227033988	0.228231398	0.262605964	0.034374567
I7I48_05219	I7I48_05219		hypothetical protein		near LTR block	I7I48_05219	ucsf_hc.01_1.G217B.05791					1	0.3354712833528845	0.131555435	0.035854765	-0.512836499	0.2049080383892166	-0.036892996	0.036243265	-0.241801034	0.168664773	0.073136261	0.091792517	0.065333667	0.064571452	0.157126184	0.156363969	-0.000762215
I7I48_08106	I7I48_08106		hypothetical protein	HISTO_DM.Contig940.Fgenesh_histo.10.final_new		I7I48_08106	ucsf_hc.01_1.G217B.02943					1	0.33543141466696397	0.210043072	0.289826633	0.20395412	0.10439419966529138	-0.136188358	-0.069162534	-0.240582557	0.173556734	0.067025824	0.076437133	0.207879736	0.219324733	0.284316869	0.295761865	0.011444996
I7I48_10154	I7I48_10154		DUF 2012 superfamily domain-containing protein	HISTO_GX.Contig297.eannot.1493.final_new	near LTR block	I7I48_10154	ucsf_hc.01_1.G217B.05301					1	0.3352361294164396	0.1648063	0.017757155	-0.374579244	0.23062005156487997	0.010271834466771587	0.058110566	-0.220348217	0.172509485	0.047838732	0.110123629	0.107524944	0.113022762	0.217648573	0.223146391	0.005497818
I7I48_07104	I7I48_07104		hypothetical protein	HISTO_HS.Contig68.eannot.2053.final_new		I7I48_07104	ucsf_hc.01_1.G217B.06070					1	0.3350493652492214	0.328227636	0.073762533	-0.2811848	0.35169962683615874	0.1692347797382588	0.1911321316088066	-0.182464847	0.160567495	0.021897352	0.260453417	-0.079587589	-0.11889801	0.180865828	0.141555407	-0.039310421
I7I48_02229	I7I48_02229		tachykinin family protein	HISTO_ZE.Contig149.Fgenesh_histo.67.final_new		I7I48_02229	ucsf_hc.01_1.G217B.08212	Ryp1_ChIP	Ryp2_ChIP	Ryp3_ChIP		1	0.3348681263302491	0.086343161	-0.119709668	-0.538001625	0.27991122993741063	0.1296440510544398	0.24880664648496986	-0.150267179	0.031104583	0.11916259543053007	0.238416939	-0.093095211	-0.151340706	0.145321728	0.087076233	-0.058245495
I7I48_05877	I7I48_05877		hypothetical protein	HISTO_ZT.Contig1128f.Fgenesh_Neurospora.31.final_new		I7I48_05877	ucsf_hc.01_1.G217B.10367					1	0.33466674577173244	0.165680929	0.236579738	-0.173627082	0.12422381431669585	-0.093181657	-0.052201081	-0.217405471	0.176424895	0.040980575453519755	0.097341057	0.138763322	0.190466546	0.236104379	0.287807603	0.051703224
I7I48_01282	I7I48_01282		hypothetical protein	HISTO_AL.Contig317.Fgenesh_histo.49.final_new	near LTR block	I7I48_01282	ucsf_hc.01_1.G217B.00123					1	0.3345792980894691	-0.073360039	0.026975807	-0.277027977	0.070283036	0.072307838	0.1287768948395105	0.002024802	-0.058493859	0.056469057	0.24847151	-0.120459105	-0.149974865	0.128012406	0.098496645	-0.02951576
I7I48_04619	I7I48_04619		hypothetical protein			I7I48_04619	ucsf_hc.01_1.G217B.03455					1	0.334516857	0.1756819	-0.002351064	-0.332780671	0.25963235253801176	0.14025429895313102	0.165464079	-0.119378054	0.094168273	0.025209780326602968	0.299388681	-0.172933085	-0.20008215	0.126455596	0.099306531	-0.027149066
I7I48_03419	I7I48_03419		WSC domain-containing protein, DUF1996 domian			I7I48_03419	ucsf_hc.01_1.G217B.03269					1	0.3345036077291866	0.127079717	0.256925197	0.175654704	0.031257011585799514	-0.074299261	-0.038717856	-0.105556273	0.069974868	0.035581405340454335	0.187012721	0.045219952	0.094295031	0.232232674	0.281307753	0.049075079
I7I48_02134	I7I48_02134		RNAi, RNA interference and gene silencing protein (Qde2) protein family	HISTO_ZE.Contig158.Fgenesh_histo.127.final_new	near LTR block	I7I48_02134	ucsf_hc.01_1.G217B.08307					1	0.3343351916119275	0.069764768	0.176354644	-0.098867659	0.117292977	-0.111717573	-0.065550078	-0.22901055	0.182843055	0.046167494396565534	0.041813472	0.223513238	0.285062741	0.26532671	0.326876212	0.061549502
I7I48_00209	I7I48_00209		hypothetical protein			I7I48_00209	ucsf_hc.01_1.G217B.00522					1	0.3339004203954749	0.234233994	0.189771943	-0.099513755	0.30094183114165557	0.017620729	0.076024109	-0.283321102	0.224917722	0.05840338	0.284106709	-0.201003846	-0.160063439	0.083102863	0.124043269	0.040940406
I7I48_00826	I7I48_00826	|	PAP2 superfamily domain-containing protein	HISTO_GI.Contig363.genewise.42.final_new	near LTR block	I7I48_00826	ucsf_hc.01_1.G217B.04477					1	0.3338924608019039	0.119129769	0.164271111	-0.122548716	0.14489996088221063	-0.051709253	-0.004891492	-0.196609214	0.149791453	0.046817761	0.092588578	0.196267364	0.207499712	0.288855942	0.30008829	0.011232348
I7I48_06239	I7I48_06239		BolA domain-containing protein	HISTO_ZT.Contig1089.eannot.1648.final_new		I7I48_06239	ucsf_hc.01_1.G217B.10192					1	0.33354186876148767	0.215691362	0.050271038	-0.552330572	0.2847359738065449	0.057675515	0.1322214136828269	-0.227060459	0.15251456	0.074545899	0.159956167	-0.010178807	0.029959573	0.149777359	0.18991574	0.04013838
I7I48_00664	I7I48_00664		hypothetical protein			I7I48_00664	ucsf_hc.01_1.G217B.07553					1	0.3335286872598869	0.164373696	0.202391658	-0.110729756	0.14442048967388812	0.034403341082966075	0.050530262	-0.110017149	0.093890228	0.016126920712022492	0.144691986	0.068346521	0.102130239	0.213038507	0.246822224	0.033783718
I7I48_09991	I7I48_09991		hypothetical protein	HISTO_ZL.Contig1131-snap.35.final_new		I7I48_09991	ucsf_hc.01_1.G217B.08609					1	0.3334458447237867	0.054989083	0.127773878	-0.164926983	0.093017399	-0.029455726	-0.018722383	-0.122473125	0.111739782	0.010733343369568285	0.114133781	0.095415048	0.14445299	0.209548829	0.258586771	0.049037942
I7I48_08877	I7I48_08877		phosphatidylinositol-specific phospholipase C superfamily domain-containing protein	HISTO_FE.Contig19.eannot.1797.final_new		I7I48_08877	ucsf_hc.01_1.G217B.03913					1	0.3334354871721805	0.114701415	0.06181099	-0.296973858	0.13294977335825003	0.036249161440162145	0.051108875121464475	-0.096700612	0.081840898	0.014859714	0.196247165	-0.017133053	-0.055852918	0.179114112	0.140394246	-0.038719866
I7I48_02823	I7I48_02823		FUN14 superfamily domain-containing protein	HISTO_ZU.Contig65.eannot.2090.final_new	near LTR block	I7I48_02823	ucsf_hc.01_1.G217B.11113					1	0.3334224656891123	-0.072951767	-0.026226638	-0.650455537	0.2152498826743861	-0.035646682	0.025199101308508012	-0.250896564	0.190050781	0.060845783	0.078798383	0.267718361	0.292340652	0.346516744	0.371139035	0.024622291
I7I48_09839	I7I48_09839		nonribosomal peptide synthase		near LTR block	I7I48_09839	ucsf_hc.01_1.G217B.01350					1	0.33340934728008254	0.230133168	0.241735241	0.18196953	0.23115337566445543	-0.075069944	0.04550001	-0.30622332	0.185653366	0.12056995441007717	0.069482702	0.245828566	0.262785097	0.315311268	0.332267799	0.016956531
I7I48_12059	I7I48_12059		hypothetical protein			I7I48_12059	ucsf_hc.01_1.G217B.03077					1	0.3331039310458968	0.089839488	0.186810055	0.002483151	0.10703846503510678	-0.074936309	-0.020113096	-0.181974774	0.127151561	0.054823213291599754	0.12409383	0.101500746	0.112333924	0.225594576	0.236427754	0.010833179
I7I48_07944	I7I48_07944		hypothetical protein	HISTO_DM.Contig933.Fgenesh_histo.115.final_new		I7I48_07944	ucsf_hc.01_1.G217B.02616					1	0.3331008852082196	0.223798531	0.0670215	-0.37138756	0.2872902841232415	0.042782988	0.11978542309672684	-0.244507296	0.167504861	0.077002435	0.12079914	0.106110857	0.065591486	0.226909998	0.186390626	-0.040519371
I7I48_01580	I7I48_01580	ILS1	isoleucyl-tRNA synthetase,cytoplasmic	HISTO_ZL.Contig1158.eannot.1417.final_new		I7I48_01580	ucsf_hc.01_1.G217B.09110					1	0.33284400626072647	0.113781406	0.051433572	-0.21739272	0.14593958595164114	-0.047956856	-0.050655257	-0.193896442	0.196594842	-0.0026984	0.134392649	0.100355866	0.104154041	0.234748514	0.23854669	0.003798175
I7I48_09411	I7I48_09411		MFS membrane transporter	HISTO_ZL.Contig1161b.Fgenesh_histo.82.final_new		I7I48_09411	ucsf_hc.01_1.G217B.09426					1	0.3326554732529173	0.119922066	0.074034193	-0.361141795	0.17104175321962412	0.048053373	0.1255303193558147	-0.12298838	0.045511434	0.077476946	0.148156232	0.021856724	0.004664745	0.170012957	0.152820977	-0.01719198
I7I48_00705	I7I48_00705		hypothetical protein	HISTO_LF.Contig359.eannot.2013.final_new		I7I48_00705	ucsf_hc.01_1.G217B.07593					1	0.3326032759785519	0.171766776	0.003291539	-0.501300592	0.25376665887523076	0.061724007	0.1550255721717066	-0.192042652	0.098741087	0.093301565	0.060568037	0.077790747	0.089668213	0.138358785	0.15023625	0.011877466
I7I48_02800	I7I48_02800		hypothetical protein		near LTR block	I7I48_02800	ucsf_hc.01_1.G217B.11090					1	0.33229877507036304	0.146366417	0.258166127	0.089015988	0.11535730342564025	-0.151439743	-0.1314952	-0.266797047	0.246852504	0.019944543	0.211999524	0.143252202	0.146158199	0.355251726	0.358157723	0.002905997
I7I48_03759	I7I48_03759		isochorismatase family hydrolase, conidia-enriched transcript	HISTO_LG.Contig392.eannot.1653.final_new		I7I48_03759	ucsf_hc.01_1.G217B.07778					1	0.3318470276262751	0.195154421	0.140293906	-0.065056218	0.1450147947819401	-0.103643193	-0.076323478	-0.248657988	0.221338273	0.027319715485852325	0.076093101	0.142049923	0.168732265	0.218143024	0.244825366	0.026682342
I7I48_00183	I7I48_00183		C6 transcription factor	HISTO_AZ.Contig47.Fgenesh_histo.124.final_new		I7I48_00183	ucsf_hc.01_1.G217B.00496					1	0.3317956520702075	0.055642605	0.127288944	-0.168238425	0.1320259107962406	-0.035215477	-0.034384692	-0.167241387	0.166410603	0.000830785	0.13143551	0.08514634	0.094780839	0.21658185	0.22621635	0.0096345
I7I48_02367	I7I48_02367	GDI1	secretory pathway gdp dissociation inhibitor	HISTO_KF.Contig601.eannot.1292.final_new		I7I48_02367	ucsf_hc.01_1.G217B.07113					1	0.3314771297954266	0.366240487	0.047478232	-0.543450455	0.23652055842454658	0.018302148249831715	0.12845029341394595	-0.21821841	0.108070265	0.11014814516411424	0.121610333	0.029242843	0.007602852	0.150853176	0.129213185	-0.021639991
I7I48_06970	I7I48_06970		hypothetical protein	HISTO_HS.Contig68.Fgenesh_histo.221.final_new		I7I48_06970	ucsf_hc.01_1.G217B.06204	Ryp1_ChIP	Ryp2_ChIP	Ryp3_ChIP		1	0.33139475538629093	0.253455785	0.045100265	-0.326543731	0.30368297649275944	0.081581505	0.14113002438584854	-0.222101472	0.162552952	0.05954852	0.223930859	-0.068974727	-0.097895775	0.154956132	0.126035084	-0.028921048
I7I48_08678	I7I48_08678	MEP3	ammonium transporter MeaA	HISTO_DA.Contig93.eannot.2184.final_new		I7I48_08678	ucsf_hc.01_1.G217B.01490					1	0.3313232355006356	0.114434487	0.046885509	-0.323728677	0.1417797615052807	-0.060565424	-0.059236581	-0.202345185	0.201016342	0.001328843	0.04317193	0.12318146	0.138436799	0.16635339	0.181608729	0.015255339
I7I48_01445	I7I48_01445		hypothetical protein			I7I48_01445	ucsf_hc.01_1.G217B.09969					1	0.331265946	0.121803391	0.152677966	-0.057847251	0.11070778312053645	-0.094692444	-0.097023159	-0.205400227	0.207730942	-0.002330715	0.060353084	0.178404596	0.208389671	0.23875768	0.268742756	0.029985075
I7I48_06671	I7I48_06671		NUDIX domain-containing protein	HISTO_ZT.Contig181.Fgenesh_Neurospora.37.final_new		I7I48_06671	ucsf_hc.01_1.G217B.10706					1	0.33114621975719827	0.143163329	0.107714623	-0.169543396	0.080172854	-0.092558591	-0.047294715	-0.172731445	0.12746757	0.045263875	0.092984436	0.090930831	0.096049256	0.183915268	0.189033692	0.005118424
I7I48_04422	I7I48_04422		ankyrin repeat domain-containing protein	HISTO_BP.Contig459-snap.122.final_new		I7I48_04422	ucsf_hc.01_1.G217B.01289					1	0.3311407286880524	0.200110054	0.121949857	-0.363995393	0.27287526676410884	0.065808394	0.1866605739095953	-0.207066872	0.086214693	0.12085217953103368	0.213037926	-0.032976882	-0.073869494	0.180061045	0.139168432	-0.040892612
I7I48_10485	I7I48_10485		no significant blast hit, mycelia-enriched transcript	HISTO_ZY.Contig518.Fgenesh_histo.1.final_new	near LTR block	I7I48_10485	ucsf_hc.01_1.G217B.11591					1	0.3310892771946558	0.09984485	0.056982037	-0.210675938	0.12679974765372837	-0.088169745	-0.051491019	-0.214969492	0.178290766	0.036678726	0.072897686	0.145651262	0.151610877	0.218548948	0.224508563	0.005959615
I7I48_10049	I7I48_10049		hypothetical protein	HISTO_ZL.Contig1131.Fgenesh_histo.48.final_new	transposon	I7I48_10049	ucsf_hc.01_1.G217B.08552					1	0.33040318691162895	0.129957156	0.110627	-0.220096822	0.2003105798731299	-0.132166498	-0.066083156	-0.332477078	0.266393736	0.066083342	0.131196713	0.142227901	0.185697738	0.273424614	0.316894451	0.043469837
I7I48_07527	I7I48_07527	RSM24	37S ribosomal protein Rsm24	HISTO_DM.Contig93.eannot.1645.final_new		I7I48_07527	ucsf_hc.01_1.G217B.02328					1	0.33035063153864214	0.053694823	-0.100954849	-0.645791587	0.20257737711702128	0.025070472	0.084522934	-0.177506906	0.118054443	0.059452463	0.0765076	0.050724271	0.067706991	0.127231871	0.144214591	0.01698272
I7I48_06294	I7I48_06294	BSD2	metal homeostatis protein bsd2	HISTO_ZT.Contig1089.Fgenesh_histo.2.final_new		I7I48_06294	ucsf_hc.01_1.G217B.10137					1	0.3303046845969217	0.19818121	-0.056625548	-0.546513026	0.304334306	0.15178628169987682	0.18014602990441636	-0.152548024	0.124188276	0.028359748204539542	0.26512073	-0.1255739	-0.119826339	0.13954683	0.145294391	0.005747561
I7I48_10717	I7I48_10717		T-cell reactive protein	HISTO_GL.Contig296.eannot.1355.final_new		I7I48_10717	ucsf_hc.01_1.G217B.04904					1	0.33013850085823243	0.555350478	0.188501366	-0.050375255	0.365402673	0.12688393993640718	0.24870705736277313	-0.238518733	0.116695615	0.12182311742636595	0.28970656	-0.082513852	-0.166341042	0.207192708	0.123365518	-0.08382719
I7I48_05306	I7I48_05306		hypothetical protein		near LTR block	I7I48_05306	ucsf_hc.01_1.G217B.05704					1	0.33011110008083083	0.131803623	0.18748193	-0.123879159	0.14147786770158302	-0.020740702	-0.011421987	-0.16221857	0.152899854	0.009318715	0.079223232	0.110426209	0.138448746	0.189649442	0.217671978	0.028022537
I7I48_11806	I7I48_11806		hypothetical protein			I7I48_11806	ucsf_hc.01_1.G217B.12145					1	0.32977907543916657	0.083567183	0.056982872	-0.459373594	0.2545104031130664	-0.081569438	-0.005969282	-0.336079841	0.260479686	0.075600156	0.036173064	0.291726696	0.314652455	0.327899759	0.350825519	0.022925759
I7I48_04879	I7I48_04879		hypothetical protein	HISTO_ZW.Contig245.Fgenesh_Aspergillus.30.final_new	near LTR block	I7I48_04879	ucsf_hc.01_1.G217B.11437					1	0.32971003450205644	0.323128849	0.299550931	0.171384184	0.1508512613620148	-0.049194358	0.002989084	-0.200045619	0.147862177	0.052183442	0.057306378	0.182033518	0.245333786	0.239339896	0.302640164	0.063300268
I7I48_10222	I7I48_10222		hypothetical protein	HISTO_GX.Contig297-snap.21.final_new	near LTR block	I7I48_10222	ucsf_hc.01_1.G217B.05231					1	0.32969337837622137	0.017466355	-0.003351544	-0.627715943	0.17926665007592582	0.057643161	0.15892240296026808	-0.121623489	0.020344247	0.10127924218880108	0.152848059	0.028431626	0.021959756	0.181279685	0.174807815	-0.00647187
I7I48_09840	I7I48_09840		peptide synthetase	HISTO_BQ.Contig243.Fgenesh_Aspergillus.31.final_new	near LTR block	I7I48_09840	ucsf_hc.01_1.G217B.01349					1	0.32964009504248454	0.15383637	0.172620805	0.059169268	0.230727919	-0.017584623	0.072396211	-0.248312542	0.158331708	0.089980834	0.060720163	0.20703405	0.221437104	0.267754213	0.282157267	0.014403054
I7I48_11032	I7I48_11032		hypothetical protein	HISTO_GL.Contig233.Fgenesh_Aspergillus.3.final_new		I7I48_11032	ucsf_hc.01_1.G217B.04740					1	0.3295712377655266	0.029025559	-0.066182885	-0.333430337	0.1650387522150934	0.08177591	0.12364403566783232	-0.083262842	0.041394717	0.041868125168485065	0.16588572	-0.034831303	-0.048957537	0.131054417	0.116928184	-0.014126233
I7I48_06602	I7I48_06602		hypothetical protein			I7I48_06602	ucsf_hc.01_1.G217B.10775					1	0.3295464409869833	0.223025239	0.157647133	-0.30642427	0.2816712055239236	0.069696637	0.10872619441826048	-0.211974569	0.172945011	0.039029558	0.074889571	0.093279282	0.127757616	0.168168853	0.202647188	0.034478335
I7I48_00219	I7I48_00219		orotidine-5'-phosphate decarboxylase	HISTO_AZ.Contig47-snap.90.final_new		I7I48_00219	ucsf_hc.01_1.G217B.00532					1	0.3295418336029486	0.207894918	0.217019069	0.002128433	0.11023661261794661	-0.143600134	-0.159297509	-0.253836747	0.269534122	-0.015697375	0.099031294	0.192855261	0.167416674	0.291886556	0.266447969	-0.025438587
I7I48_08955	I7I48_08955		hypothetical protein			I7I48_08955	ucsf_hc.01_1.G217B.03991					1	0.3294945749489902	0.062132166	0.049673099	-0.295438695	0.16648459181457032	-0.042825185	0.014161272	-0.209309777	0.152323319	0.056986457236641475	0.153401159	0.069186264	0.073177928	0.222587423	0.226579087	0.003991664
I7I48_11455	I7I48_11455		alpha/beta hydrolase	HISTO_ZZ.Contig127a.Fgenesh_histo.42.final_new	in LTR block	I7I48_11455	ucsf_hc.01_1.G217B.11797					1	0.3293393880192977	0.284726934	0.122011023	-0.153777443	0.23687039180006408	-0.016335473	0.010109496600522211	-0.253205865	0.226760895	0.026444969731673346	0.171410328	0.035303042	0.02473756	0.206713371	0.196147888	-0.010565483
I7I48_10023	I7I48_10023		hypothetical protein		near LTR block	I7I48_10023	ucsf_hc.01_1.G217B.08578					1	0.32921882857651835	0.072383284	0.104106347	0.078461681	0.1398399949051824	-0.04473461	0.031394378331175726	-0.184574605	0.108445617	0.076128988	0.157709072	0.120673389	0.088830177	0.278382461	0.246539248	-0.031843213
I7I48_00620	I7I48_00620		hypothetical protein			I7I48_00620	ucsf_hc.01_1.G217B.07509					1	0.3289895747853436	-0.049118278	0.189295645	0.032961482	-0.019483586	-0.171215825	-0.150828216	-0.151732239	0.13134463	0.020387609294493295	0.070103317	0.234993131	0.274656136	0.305096448	0.344759453	0.039663005
I7I48_08158	I7I48_08158		monosaccharide transporter	HISTO_DM.Contig940.Fgenesh_histo.26.final_new	near LTR block	I7I48_08158	ucsf_hc.01_1.G217B.02892					1	0.32892925318306443	0.202352227	0.114363631	-0.057233171	0.20857418054629434	-0.014328268	0.039815448	-0.222902448	0.168758733	0.054143715279286575	0.141588693	0.025942952	0.014376034	0.167531645	0.155964728	-0.011566917
I7I48_08746	I7I48_08746		PKc-like superfamily domain-containing protein	HISTO_DA.Contig94.Fgenesh_histo.2.final_new	near LTR block	I7I48_08746	ucsf_hc.01_1.G217B.01940	Ryp1_ChIP				1	0.328882018	0.243382229	0.034444896	-0.243855694	0.3942708249712797	0.18901840078314092	0.2971773164123424	-0.205252424	0.097093509	0.10815891562920149	0.223099086	-0.062280607	-0.096797499	0.160818479	0.126301587	-0.034516892
I7I48_03232	I7I48_03232		WD domain-containing protein	HISTO_DF.Contig537-snap.28.final_new		I7I48_03232	ucsf_hc.01_1.G217B.02011					1	0.32879152	0.134447909	0.112840992	-0.031322809	0.19201370140048984	-0.0606167	-0.030666159	-0.252630401	0.222679861	0.02995054	0.05275642	0.244198288	0.280253676	0.296954707	0.333010096	0.036055389
I7I48_10845	I7I48_10845		hypothetical protein	HISTO_GL.Contig59.Fgenesh_histo.49.final_new		I7I48_10845	ucsf_hc.01_1.G217B.05070					1	0.32858924164464726	0.194553777	0.181684418	0.091759928	0.12372758355950544	-0.150039567	-0.111408297	-0.27376715	0.23513588	0.038631269972928685	0.077507276	0.224912345	0.231360454	0.30241962	0.30886773	0.006448109
I7I48_06816	I7I48_06816		hypothetical protein	HISTO_ZL.Contig1161d.Fgenesh_Aspergillus.23.final_new		I7I48_06816	ucsf_hc.01_1.G217B.09760					1	0.32855940385646865	0.300861811	0.136026249	-0.101926557	0.31975723086483876	-0.009754408	0.1313175589768943	-0.329511639	0.188439672	0.14107196674882097	0.089223619	0.102005413	0.099367831	0.191229033	0.188591451	-0.002637582
I7I48_04495	I7I48_04495		urea transporter	HISTO_EA.Contig33.fgenesh_plus.81.final_new		I7I48_04495	ucsf_hc.01_1.G217B.03332					1	0.3284093559170331	0.308759028	0.090507484	-0.364962122	0.30474056324226156	0.10437576238548751	0.22648978561069164	-0.200364801	0.078250778	0.12211402322520412	0.16299951	0.042450968	0.000912538	0.205450478	0.163912048	-0.04153843
I7I48_06040	I7I48_06040	MAK16	MAK16 protein	HISTO_ZT.Contig174.Fgenesh_histo.124.final_new		I7I48_06040	ucsf_hc.01_1.G217B.10538					1	0.32809442099973657	0.186103337	-0.057150469	-0.554304239	0.21329981070116766	0.03706468	0.11049402451822299	-0.176235131	0.102805786	0.073429345	0.059403747	0.07764539	0.089216812	0.137049137	0.148620559	0.011571422
I7I48_01392	I7I48_01392		D-lysergyl-peptide-synthetase	HISTO_ZL.Contig658.Fgenesh_histo.50.final_new	near LTR block	I7I48_01392	ucsf_hc.01_1.G217B.10022					1	0.32803268125530166	0.089584949	0.061060709	-0.028349421	0.085167379	-0.084017495	-0.057634575	-0.169184874	0.142801954	0.02638292	0.110126164	0.113600247	0.116777177	0.223726411	0.226903341	0.00317693
I7I48_06693	I7I48_06693		dihydroceramide delta(4)-desaturase	HISTO_ZT.Contig1141.fgenesh_plus.18.final_new		I7I48_06693	ucsf_hc.01_1.G217B.10499					1	0.32784134149100136	0.094961091	0.045338084	-0.359490748	0.2074207773345195	-0.083003282	0.005056662	-0.29042406	0.202364115	0.088059945	-0.012053253	0.267773014	0.257468397	0.255719761	0.245415144	-0.010304617
I7I48_09235	I7I48_09235		hypothetical protein			I7I48_09235	ucsf_hc.01_1.G217B.09250					1	0.32745538039272276	0.028248572	0.025794863	-0.377965052	0.11036006957809506	-0.125701856	-0.06691631	-0.236061925	0.177276379	0.058785546060837024	0.173154436	0.030786598	-0.017405598	0.203941033	0.155748838	-0.048192195
I7I48_05423	I7I48_05423		hypothetical protein		near LTR block	I7I48_05423	ucsf_hc.01_1.G217B.06570					1	0.3274372453017374	0.098711398	0.05365601	-0.293419522	0.15343648964730994	-0.035628858	-0.001617029	-0.189065348	0.155053518	0.034011829376733776	0.092943862	0.132607551	0.146195389	0.225551414	0.239139251	0.013587837
I7I48_08429	I7I48_08429		arginyl-tRNA synthetase	HISTO_DA.Contig93.eannot.1949.final_new		I7I48_08429	ucsf_hc.01_1.G217B.01735	Ryp1_ChIP				1	0.3273335070117794	0.177601989	0.043325672	-0.323619902	0.21000851207204027	0.018212546551443477	0.053624683	-0.191795966	0.15638383	0.035412136	0.084530079	0.15670509	0.166599801	0.241235169	0.251129879	0.009894711
I7I48_10783	I7I48_10783		2-oxoisovalerate dehydrogenase alpha subunit	HISTO_GL.Contig296.Fgenesh_Aspergillus.86.final_new	near LTR block	I7I48_10783	ucsf_hc.01_1.G217B.04970					1	0.327179835	0.171658696	0.047460746	-0.280372045	0.19010525152218627	0.074673129	0.12077602953234182	-0.115432122	0.069329222	0.046102900480167935	0.073202427	0.047444672	0.017211592	0.120647099	0.090414019	-0.030233081
I7I48_00768	I7I48_00768		hypothetical protein			I7I48_00768	ucsf_hc.01_1.G217B.07655					1	0.32716348245199806	0.161940305	0.12976131	-0.187092098	0.2109040417634557	-0.040623015	0.013785715844791768	-0.251527057	0.197118326	0.054408731	0.067891465	0.160992968	0.221231865	0.228884433	0.28912333	0.060238897
I7I48_07192	I7I48_07192		annexin	HISTO_HS.Contig68.eannot.2008.final_new		I7I48_07192	ucsf_hc.01_1.G217B.05983	Ryp1_ChIP		Ryp3_ChIP		1	0.32710602194697797	-0.054659564	-0.092769405	-0.498631102	0.1871740095441353	0.032291800707352325	0.14419776167414455	-0.154882209	0.042976248	0.11190596096679224	0.060740924	0.11319768	0.112104311	0.173938604	0.172845234	-0.00109337
I7I48_03780	I7I48_03780		serine/threonine-protein kinase	HISTO_LG.Contig392.Fgenesh_histo.95.final_new		I7I48_03780	ucsf_hc.01_1.G217B.07757					1	0.32710396758359817	0.196515275	0.035715133	-0.199375609	0.25316025776491513	0.055012277984265764	0.11228143372192394	-0.19814798	0.140878824	0.057269156	0.174901908	-0.046912159	-0.061836006	0.127989748	0.113065902	-0.014923846
I7I48_06651	I7I48_06651		hypothetical protein	HISTO_ZT.Contig181.Fgenesh_Aspergillus.176.final_new		I7I48_06651	ucsf_hc.01_1.G217B.10726					1	0.3270213698170058	-0.014512203	0.009238314	-0.33344452	0.12315889425223858	-0.024064286	-0.048802898	-0.14722318	0.171961793	-0.024738613	0.120374528	0.077753647	0.028575708	0.198128175	0.148950236	-0.049177939
I7I48_06071	I7I48_06071		hypothetical protein	HISTO_ZT.Contig174.eannot.1417.final_new		I7I48_06071	ucsf_hc.01_1.G217B.10508					1	0.32696235733340534	0.130062738	0.171696127	-0.088523091	0.1496578295408717	-0.058110059	-0.054946788	-0.207767889	0.204604617	0.003163271	0.144335915	0.029673487	0.050243929	0.174009402	0.194579844	0.020570442
I7I48_05150	I7I48_05150	LSG1	large subunit GTPase	HISTO_GY.Contig460.Fgenesh_Aspergillus.57.final_new		I7I48_05150	ucsf_hc.01_1.G217B.05436					1	0.3267393080499735	0.277170245	0.134510743	-0.222668811	0.1425451484977854	-0.008854356	0.027301105	-0.151399505	0.115244043	0.036155461	0.053659853	0.193421873	0.198991874	0.247081725	0.252651727	0.005570002
I7I48_06168	I7I48_06168		60S ribosomal protein			I7I48_06168	ucsf_hc.01_1.G217B.10262					1	0.3263450402272729	0.353938495	-0.165440747	-0.674800988	0.4527093417848387	0.11356587522206557	0.21306854882944892	-0.339143467	0.239640793	0.099502674	0.132346318	-0.004445887	-0.007340702	0.12790043	0.125005616	-0.002894814
I7I48_06635	I7I48_06635		hypothetical protein			I7I48_06635	ucsf_hc.01_1.G217B.10742					1	0.32633704061610275	0.150308443	-0.008427481	-0.620853829	0.22365086762303243	-0.018672796	0.039966346	-0.242323663	0.183684522	0.058639141548532864	0.0889665	0.09017701	0.100885002	0.17914351	0.189851503	0.010707993
I7I48_10935	I7I48_10935		CMGC/SRPK protein kinase	HISTO_GL.Contig59.Fgenesh_histo.32.final_new	near LTR block	I7I48_10935	ucsf_hc.01_1.G217B.05160					1	0.32632731499238604	-0.015438812	-0.005666555	-0.429588637	0.16227370826051202	0.032136598361112254	0.035680145	-0.13013711	0.126593563	0.003543547	0.09665846	0.120889629	0.14917917	0.21754809	0.24583763	0.02828954
I7I48_10920	I7I48_10920		hypothetical protein			I7I48_10920	ucsf_hc.01_1.G217B.05145					1	0.3262748178355444	0.041265004	0.177574356	-0.055492878	0.041905522505528314	-0.122596203	-0.091156552	-0.164501725	0.133062075	0.03143965	0.108492912	0.208576497	0.263318083	0.317069409	0.371810995	0.054741586
I7I48_02455	I7I48_02455		hypothetical protein	HISTO_KF.Contig597.Fgenesh_histo.26.final_new	in LTR block	I7I48_02455	ucsf_hc.01_1.G217B.06792					1	0.3261934001405568	0.21784311	0.155646907	-0.247694075	0.23899325091119944	-0.055312833	-0.020725619	-0.294306084	0.25971887	0.034587214	0.076277266	0.108505994	0.161436956	0.18478326	0.237714223	0.052930962
I7I48_04255	I7I48_04255		hypothetical protein	HISTO_BP.Contig459.Fgenesh_histo.56.final_new		I7I48_04255	ucsf_hc.01_1.G217B.01123					1	0.32611089733689597	0.053107952	0.088506843	-0.288063555	0.14745705541807633	-0.084889601	-0.07796859	-0.232346656	0.225425646	0.006921011	0.071437575	0.137669142	0.156587535	0.209106717	0.22802511	0.018918393
I7I48_03787	I7I48_03787		hypothetical protein			I7I48_03787	ucsf_hc.01_1.G217B.07750					1	0.3261050240321575	0.129434314	0.033616056	-0.603840216	0.21280083721664783	-0.011358225	0.012145839294628449	-0.224159062	0.200654998	0.023504064149564786	0.105848242	0.105836066	0.153716663	0.211684308	0.259564906	0.047880597
I7I48_00149	I7I48_00149		C2H2 zinc finger domain-containing protein	HISTO_AZ.Contig47.Fgenesh_Aspergillus.136.final_new		I7I48_00149	ucsf_hc.01_1.G217B.00463					1	0.32597823203505966	0.116443649	0.1754	-0.004470123	0.098753509	-0.088786106	-0.074752513	-0.187539615	0.173506022	0.014033593370107955	0.054402901	0.202938864	0.223949269	0.257341764	0.27835217	0.021010405
I7I48_08204	I7I48_08204		MYB DNA-binding domain-containing protein	HISTO_ZL.Contig1117.Fgenesh_histo.14.final_new	near LTR block	I7I48_08204	ucsf_hc.01_1.G217B.08522					1	0.32590305824403026	0.162782279	-0.0319106	-0.231863569	0.3431634854957776	0.20191252512003172	0.266497035	-0.14125096	0.07666645	0.06458451	0.280261515	-0.05115828	-0.070661428	0.229103235	0.209600087	-0.019503148
I7I48_00767	I7I48_00767		C2H2 finger domain-containing protein	HISTO_LF.Contig359-snap.247.final_new		I7I48_00767	ucsf_hc.01_1.G217B.07654					1	0.3258603806231065	0.251348113	0.144059879	-0.160099302	0.1990566927389002	-0.056653501	-0.015937887	-0.255710194	0.21499458	0.040715613787733085	0.101944524	0.138713574	0.152557649	0.240658098	0.254502174	0.013844076
I7I48_10787	I7I48_10787		hypothetical protein		near LTR block	I7I48_10787	ucsf_hc.01_1.G217B.04974					1	0.32575659361471526	0.110919508	0.072077548	-0.373458548	0.17775170943620844	-0.036911088	0.028498971	-0.214662797	0.149252738	0.065410059	0.046754807	0.177266362	0.20399761	0.224021169	0.250752417	0.026731248
I7I48_09567	I7I48_09567		NUDIX domain-containing protein	HISTO_ZL.Contig1161c.eannot.1480.final_new		I7I48_09567	ucsf_hc.01_1.G217B.09582					1	0.32547969842339924	0.129537174	-0.076454117	-0.6528833	0.2757920714861692	0.017956734352063127	0.082001062	-0.257835337	0.193791009	0.064044328	0.041570729	0.097193061	0.112520482	0.13876379	0.154091211	0.015327421
I7I48_08171	I7I48_08171		aldo/keto reductase	HISTO_DM.Contig940.Fgenesh_Aspergillus.31.final_new	near LTR block	I7I48_08171	ucsf_hc.01_1.G217B.02878					1	0.32502648849871235	0.229439271	0.14652307	-0.16480595	0.2071056157310902	0.071136979	0.12336647766492262	-0.135968637	0.083739138	0.052229498	0.156182723	-0.010901616	-0.001739176	0.145281107	0.154443547	0.009162439
I7I48_11574	I7I48_11574		hypothetical protein	HISTO_ZZ.Contig127b.Fgenesh_Neurospora.113.final_new	near LTR block	I7I48_11574	ucsf_hc.01_1.G217B.11914					1	0.3249639769493729	0.172044276	0.135468655	-0.221541199	0.30060240905622465	0.11017521934558105	0.090264245	-0.19042719	0.210338164	-0.019910974	0.237580415	-0.019172132	-0.041011573	0.218408282	0.196568842	-0.021839441
I7I48_09512	I7I48_09512		vacuolar basic amino acid transporter 2	HISTO_ZL.Contig1161c.Fgenesh_histo.42.final_new		I7I48_09512	ucsf_hc.01_1.G217B.09527					1	0.32485873658228986	0.141147773	0.10731927	-0.316817367	0.18217818025867372	-0.036136484	0.014488978901757169	-0.218314664	0.167689201	0.050625462764314864	0.124198052	0.084842403	0.109013092	0.209040454	0.233211143	0.024170689
I7I48_10937	I7I48_10937		amidase	HISTO_GL.Contig59.Fgenesh_Aspergillus.27.final_new	near LTR block	I7I48_10937	ucsf_hc.01_1.G217B.05162					1	0.32476607771075733	0.098642922	0.127595412	-0.004016578	0.086484809	-0.10563424	-0.072370457	-0.192119049	0.158855266	0.033263782635547016	0.028399281	0.233586535	0.266545345	0.261985817	0.294944627	0.03295881
I7I48_00836	I7I48_00836		oxidoreductase, zinc-binding dehydrogenase family, conidia-enriched transcript	HISTO_GI.Contig363.eannot.1183.final_new	near LTR block	I7I48_00836	ucsf_hc.01_1.G217B.04487					1	0.3247526795940722	0.051619633	0.052288007	-0.358112038	0.14305978862279997	-0.080561374	-0.022415838	-0.223621163	0.165475626	0.058145536	0.077348751	0.098503446	0.119090642	0.175852197	0.196439393	0.020587196
I7I48_00118	I7I48_00118	VPS28	vacuolar sorting-associated protein	HISTO_AZ.Contig47.eannot.1556.final_new	near LTR block	I7I48_00118	ucsf_hc.01_1.G217B.00432					1	0.32459958366342956	0.163198928	-0.096715446	-0.668430336	0.2842046578109166	0.10267762592811022	0.18669101713823563	-0.181527032	0.097513641	0.084013391	0.161485379	0.028331973	0.017808237	0.189817352	0.179293617	-0.010523735
I7I48_07811	I7I48_07811		hypothetical protein	HISTO_DM.Contig933.fgenesh_plus.63.final_new		I7I48_07811	ucsf_hc.01_1.G217B.02748					1	0.3245029403863929	0.247796489	-0.057549375	-0.507429776	0.30243661701402436	0.13150463686777672	0.1800136637797111	-0.17093198	0.122422953	0.048509027	0.050609706	-0.024818156	-0.018906167	0.025791549	0.031703538	0.005911989
I7I48_07912	I7I48_07912		hypothetical protein			I7I48_07912	ucsf_hc.01_1.G217B.02647					1	0.32439511449904473	0.08161786	0.112794756	-0.075053174	0.014170021219486177	-0.011915839	-0.009926899	-0.02608586	0.02409692	0.00198894	0.096098183	0.076010516	0.069771692	0.172108698	0.165869875	-0.006238823
I7I48_06262	I7I48_06262		cell wall glucanase (Scw4)	HISTO_ZT.Contig1089.Fgenesh_Aspergillus.65.final_new		I7I48_06262	ucsf_hc.01_1.G217B.10169					1	0.32409109723458773	0.079882823	0.051500533	-0.164363941	0.099388546	0.000324921	-0.022045962	-0.099063626	0.121434509	-0.022370883	0.113237466	0.055200811	0.062142999	0.168438277	0.175380465	0.006942188
I7I48_00494	I7I48_00494		hypothetical protein			I7I48_00494	ucsf_hc.01_1.G217B.07384					1	0.3240572851368898	0.172358823	0.170811224	8.86e-05	0.12722611045667245	-0.058503411	-0.020199473	-0.185729521	0.147425583	0.038303938441993535	0.138638982	0.048321989	0.071356524	0.18696097	0.209995506	0.023034535
I7I48_11839	I7I48_11839	MUP3	high affinity methionine permease	HISTO_ZZ.Contig127c.Fgenesh_Aspergillus.93.final_new		I7I48_11839	ucsf_hc.01_1.G217B.12178					1	0.32403158785152547	-0.106249894	-0.153257122	-0.212719484	0.11650160672438833	0.081394594	0.031584492	-0.035107013	0.084917114	-0.049810101	0.158106507	-0.030510944	-0.037019483	0.127595563	0.121087024	-0.006508538
I7I48_06063	I7I48_06063		DUF1640 superfamily domain-containing protein	HISTO_ZT.Contig174.eannot.1450.final_new		I7I48_06063	ucsf_hc.01_1.G217B.10515					1	0.32391514890973666	0.076011884	0.027704276	-0.396292692	0.16309299116124526	-0.042933841	-0.03988797	-0.206026833	0.202980961	0.003045872	0.07418529	0.115218863	0.135000069	0.189404153	0.209185359	0.019781206
I7I48_09781	I7I48_09781		WW domain-containing protein	HISTO_ER.Contig17.eannot.1267.final_new		I7I48_09781	ucsf_hc.01_1.G217B.03710			Ryp3_ChIP		1	0.32384534783036273	0.080246665	-0.175899932	-0.707598887	0.27881194271990817	0.10235877495752196	0.23592358507988617	-0.176453168	0.042888358	0.1335648101223642	0.144689069	-0.017122772	-0.023327078	0.127566297	0.121361991	-0.006204306
I7I48_09987	I7I48_09987		hypothetical protein			I7I48_09987	ucsf_hc.01_1.G217B.08613					1	0.32378696167179116	0.005047777	0.00243655	-0.612224552	0.2647740724015879	0.12313540799517425	0.18437436955638525	-0.141638664	0.080399703	0.061238961561211024	0.199591827	-0.028058056	0.037473186	0.171533771	0.237065013	0.065531242
I7I48_02880	I7I48_02880		Es2 superfamily domain-containing protein	HISTO_ZU.Contig65-snap.56.final_new		I7I48_02880	ucsf_hc.01_1.G217B.11170	Ryp1_ChIP				1	0.32372426613210903	0.104531876	-0.169248933	-0.64635198	0.2624209328616715	0.11867784566615812	0.1682808257272076	-0.143743087	0.094140107	0.049602980061049476	0.106991118	0.025176854	0.077207966	0.132167972	0.184199084	0.052031112
I7I48_07711	I7I48_07711	YDC1	alkaline ceramidase	HISTO_DM.Contig936.eannot.1248.final_new		I7I48_07711	ucsf_hc.01_1.G217B.02846					1	0.32369211867252085	0.419165023	-0.000452639	-0.614593118	0.42287080021523676	0.12863052328149685	0.24056400272031597	-0.294240277	0.182306797	0.11193347943881912	0.238751303	-0.116575308	-0.130952242	0.122175995	0.107799061	-0.014376934
I7I48_06167	I7I48_06167		60S ribosomal protein L7A	HISTO_ZT.Contig1089.Fgenesh_Aspergillus.152.final_new		I7I48_06167	ucsf_hc.01_1.G217B.10263					1	0.32361677286836393	0.265418836	0.041481531	-0.32285543	0.3778324890386263	0.10248761070419787	0.2076186600825861	-0.275344878	0.170213829	0.10513104937838821	0.197572848	0.076025363	0.064198861	0.273598212	0.261771709	-0.011826502
I7I48_09765	I7I48_09765		fungal specific transcription factor domain-containing protein	HISTO_ER.Contig17.Fgenesh_histo.55.final_new		I7I48_09765	ucsf_hc.01_1.G217B.03726					1	0.32332773677223187	0.198463396	0.071501673	-0.127255366	0.309309567	0.17803640244359129	0.2323980157644431	-0.131273165	0.076911551	0.054361613	0.234034632	-0.138265332	-0.146581184	0.0957693	0.087453447	-0.008315853
I7I48_09396	I7I48_09396		hypothetical protein	HISTO_ZL.Contig1161b.Fgenesh_Aspergillus.93.final_new		I7I48_09396	ucsf_hc.01_1.G217B.09411					1	0.3232855845701947	0.194202931	0.145772767	-0.193342633	0.24308880494308144	-0.015205412	0.020629376	-0.258294217	0.222459429	0.035834787806491214	0.115340493	0.120192904	0.186206089	0.235533397	0.301546582	0.066013185
I7I48_02598	I7I48_02598		secreted protein, putative	HISTO_KF.Contig597.Fgenesh_histo.68.final_new		I7I48_02598	ucsf_hc.01_1.G217B.06933					1	0.32326400533572713	0.154621307	0.145606526	-0.090877834	0.13171830300657342	-0.068818922	-0.042964432	-0.200537225	0.174682735	0.025854489947787142	0.201810037	-0.071160263	-0.102062335	0.130649774	0.099747702	-0.030902072
I7I48_07211	I7I48_07211		hypothetical protein	HISTO_HS.Contig68.Fgenesh_histo.279.final_new		I7I48_07211	ucsf_hc.01_1.G217B.05964					1	0.3230596972518415	0.011995808	0.103353332	-0.318686742	0.067500035	-0.086846094	-0.05220348	-0.15434613	0.119703516	0.034642614	0.080450423	0.137229813	0.17096146	0.217680236	0.251411883	0.033731647
I7I48_04537	I7I48_04537		LYR family protein, iron-sulfur cluster biosynthesis protein Isd11			I7I48_04537	ucsf_hc.01_1.G217B.03374					1	0.32301627442213754	0.201605071	0.01937274	-0.56138753	0.2900316412865263	0.030874916	0.11210509059154775	-0.259156725	0.177926551	0.081230174	0.139770452	0.054965744	0.067801695	0.194736196	0.207572147	0.012835951
I7I48_11730	I7I48_11730		hypothetical protein	HISTO_ZZ.Contig127c.eannot.1533.final_new		I7I48_11730	ucsf_hc.01_1.G217B.12069					1	0.32277201067435984	0.179869814	-0.139843448	-0.49617017	0.24521234775753376	0.040370819380542565	0.1252829655835493	-0.204841528	0.119929382	0.084912146	0.117071305	-0.015500545	-0.050751818	0.10157076	0.066319487	-0.035251273
I7I48_01210	I7I48_01210		Sec2p superfamily domain-containing protein	HISTO_AL.Contig317.Fgenesh_histo.120.final_new		I7I48_01210	ucsf_hc.01_1.G217B.00196	Ryp1_ChIP	Ryp2_ChIP	Ryp3_ChIP		1	0.3221019468618501	0.326900445	-0.079358041	-0.581703764	0.3982954801036167	0.279437946	0.43109889100753257	-0.118857534	-0.032803411	0.15166094537809952	0.276579127	-0.201711388	-0.251863713	0.074867739	0.024715414	-0.050152325
I7I48_00805	I7I48_00805		mannosyltransferase	HISTO_GI.Contig363.eannot.1213.final_new	near LTR block	I7I48_00805	ucsf_hc.01_1.G217B.04457					1	0.32199371992000614	0.323949285	-0.015103427	-0.464718701	0.292636903	0.051938639731324204	0.14854825084772755	-0.240698263	0.144088652	0.096609611	0.14377869	-0.010917594	-0.008006563	0.132861096	0.135772127	0.002911032
I7I48_11094	I7I48_11094		carboxylase:pyruvate/acetyl-CoA/propionyl-CoA	HISTO_GL.Contig285.fgenesh_plus.18.final_new		I7I48_11094	ucsf_hc.01_1.G217B.04782					1	0.3219353739479512	0.267158812	0.208553386	-0.028990193	0.14001655938915672	-0.081568809	-0.110548623	-0.221585368	0.250565182	-0.028979814	0.077746318	0.209241355	0.251941908	0.286987673	0.329688226	0.042700553
I7I48_04966	I7I48_04966		CHY zinc finger domain-containing protein	HISTO_GY.Contig460.eannot.1715.final_new		I7I48_04966	ucsf_hc.01_1.G217B.05618					1	0.3218651156731126	0.199128794	0.039782596	-0.52048107	0.3157917883136278	0.10509862197433409	0.16061181829992682	-0.210693166	0.15517997	0.055513196	0.100104522	0.041103175	0.026509679	0.141207697	0.126614201	-0.014593496
I7I48_02311	I7I48_02311		F-box domain-containing protein	HISTO_KF.Contig601.eannot.1321.final_new		I7I48_02311	ucsf_hc.01_1.G217B.07059					1	0.3218466429740351	0.286620654	-0.069526942	-0.301073888	0.34677625351546626	0.026281550230645656	0.054598485	-0.320494703	0.292177768	0.028316934997457244	0.205634509	-0.072819667	-0.105268572	0.132814842	0.100365937	-0.032448905
I7I48_08069	I7I48_08069		hypothetical protein			I7I48_08069	ucsf_hc.01_1.G217B.02491					1	0.3217194593762482	0.110667496	0.04306129	-0.385928792	0.2313906236180756	0.061230102	0.14060369868322542	-0.170160522	0.090786925	0.079373597	0.208034647	-0.108811743	-0.099812874	0.099222904	0.108221773	0.008998868
I7I48_12237	I7I48_12237	ACP1	GPR/FUN34 family protein	HISTO_FX.Contig167.eannot.1274.final_new	near LTR block	I7I48_12237	ucsf_hc.01_1.G217B.04322					1	0.32157177866303704	0.286900044	0.050577691	-0.410438695	0.4562008351702519	0.22287641537203662	0.2937306868935345	-0.23332442	0.162470148	0.070854272	0.343255109	-0.19612954	-0.118657042	0.147125569	0.224598067	0.077472498
I7I48_06672	I7I48_06672		hypothetical protein			I7I48_06672	ucsf_hc.01_1.G217B.10705					1	0.32153705502637714	0.125689437	0.086654394	-0.205956373	0.090814662	-0.08597867	-0.04223822	-0.176793332	0.133052882	0.043740450093988345	0.084459654	0.094110974	0.09635062	0.178570629	0.180810275	0.002239646
I7I48_03095	I7I48_03095		no significant blast hit, antisense to HISTO_ZU.Contig65.Fgenesh_histo.81.final_new	HISTO_ZU.Contig65.Fgenesh_Neurospora.101.final_new		I7I48_03095	ucsf_hc.01_1.G217B.11383					1	0.32116025949304744	0.019543869	-0.040788056	-0.380303932	0.2981552996723012	0.14112271594330378	0.1701364382410649	-0.157032584	0.128018861	0.029013722297761113	0.265938218	0.019243574	-0.034068818	0.285181792	0.2318694	-0.053312392
I7I48_09082	I7I48_09082		polarity-defective 6	HISTO_FE.Contig19.Fgenesh_histo.99.final_new		I7I48_09082	ucsf_hc.01_1.G217B.04118					1	0.3206400648867034	0.062840676	0.177689735	-0.045449	0.068934257	-0.100134103	-0.0531394	-0.16906836	0.122073657	0.046994702973647134	0.058662543	0.242221613	0.26235092	0.300884155	0.321013462	0.020129307
I7I48_07188	I7I48_07188		hypothetical protein	HISTO_HS.Contig68.Fgenesh_histo.322.final_new		I7I48_07188	ucsf_hc.01_1.G217B.05987					1	0.3205573062016868	0.135677026	0.142709458	-0.180971657	0.16334054886640192	-0.035754146	0.006036718	-0.199094695	0.157303831	0.041790864	0.06505867	0.134965622	0.13424749	0.200024292	0.19930616	-0.000718132
I7I48_01444	I7I48_01444		hypothetical protein	HISTO_ZL.Contig658.Fgenesh_Neurospora.18.final_new		I7I48_01444	ucsf_hc.01_1.G217B.09970					1	0.3204296127524005	0.122999715	0.114908978	-0.081828413	0.10595554885633102	-0.092405139	-0.105243316	-0.198360688	0.211198864	-0.012838176	0.049343294	0.2005684	0.215875572	0.249911694	0.265218867	0.015307173
I7I48_00949	I7I48_00949		myo-inositol oxygenase	HISTO_GI.Contig382.eannot.1264.final_new		I7I48_00949	ucsf_hc.01_1.G217B.04632					1	0.3198749395011174	0.09681925	0.124814735	-0.103698719	0.057087744	-0.03050135	0.006660226	-0.087589094	0.050427518	0.037161576	0.13742749	0.034069205	0.019903276	0.171496695	0.157330766	-0.014165929
I7I48_05971	I7I48_05971	NIT48	SAM dependent methyltransferase, UMTA, nitrosative stress-induced transcript	HISTO_ZT.Contig174-snap.70.final_new		I7I48_05971	ucsf_hc.01_1.G217B.10607					1	0.31981839100586623	0.30078756	0.013415669	-0.258875802	0.27175993364401296	0.083115239	0.11641372288862116	-0.188644694	0.155346211	0.033298484	0.218160024	-0.102453594	-0.09872155	0.11570643	0.119438474	0.003732044
I7I48_11367	I7I48_11367		hypothetical protein			I7I48_11367	ucsf_hc.01_1.G217B.11711					1	0.31980096124620855	0.101940004	0.036093622	-0.348048443	0.28382740636123727	0.017181920219838054	0.000106529	-0.266645486	0.283720877	-0.017075391	0.142732003	0.177561222	0.159399799	0.320293225	0.302131802	-0.018161424
I7I48_01338	I7I48_01338		hypothetical protein	HISTO_AL.Contig317.Fgenesh_histo.135.final_new		I7I48_01338	ucsf_hc.01_1.G217B.00068					1	0.31977530430514506	0.012904781	0.121370484	-0.181927681	0.12251661924859217	-0.067658066	-0.010356761	-0.190174685	0.13287338	0.057301305	0.092997136	0.18578257	0.222454576	0.278779706	0.315451712	0.036672006
I7I48_11802	I7I48_11802		hypothetical protein			I7I48_11802	ucsf_hc.01_1.G217B.12141					1	0.3195613935097107	0.266904941	0.052727911	-0.41198815	0.33275101351255326	0.1719255192910853	0.22011393037718877	-0.160825494	0.112637083	0.048188411	0.246020521	-0.133136137	-0.160463771	0.112884384	0.08555675	-0.027327634
I7I48_09722	I7I48_09722		hypothetical protein		near LTR block	I7I48_09722	ucsf_hc.01_1.G217B.03769					1	0.31934639520281977	0.127561413	0.049960216	-0.376155172	0.18054577200243155	0.017119421023250675	0.080277148	-0.163426351	0.100268624	0.063157727	0.099924872	0.117132971	0.138074023	0.217057843	0.237998894	0.020941051
I7I48_09415	I7I48_09415		hypothetical protein			I7I48_09415	ucsf_hc.01_1.G217B.09430					1	0.3192972527880294	0.167038665	-0.077655296	-0.5678881	0.2272522652286426	0.061909696733461334	0.078967121	-0.165342568	0.148285144	0.017057424096647483	0.135730109	-0.000645795	-0.013524746	0.135084314	0.122205364	-0.01287895
I7I48_02045	I7I48_02045		MFS drug efflux transporter	HISTO_ZE.Contig158-snap.85.final_new	near LTR block	I7I48_02045	ucsf_hc.01_1.G217B.08396					1	0.319213615	-0.027513979	0.076526624	-0.374818066	0.11798138245311951	-0.063193549	-0.026543196	-0.181174931	0.144524579	0.036650353	0.110725779	0.175631427	0.203388647	0.286357206	0.314114427	0.02775722
I7I48_09684	I7I48_09684	RRP9	ribosomal RNA-processing protein	HISTO_ZL.Contig1161d.eannot.1511.final_new		I7I48_09684	ucsf_hc.01_1.G217B.09699					1	0.3190654865891479	0.254626712	0.120071495	-0.435056944	0.2657785795909417	0.10138330731675638	0.1626858038863382	-0.164395272	0.103092776	0.061302497	0.183517363	0.029081074	-0.005191812	0.212598438	0.178325552	-0.034272886
I7I48_03496	I7I48_03496		hypothetical protein			I7I48_03496	ucsf_hc.01_1.G217B.03193					1	0.3188405462362652	0.0926023	0.083659984	-0.120152219	0.1722777801606608	-0.018443819	0.030336265923168237	-0.190721599	0.141941514	0.048780085	0.138004259	0.035477514	0.018863667	0.173481773	0.156867926	-0.016613847
I7I48_11517	I7I48_11517		hypothetical protein			I7I48_11517	ucsf_hc.01_1.G217B.11859					1	0.3188082635041977	0.079463443	0.027561823	-0.53043169	0.2529858952659294	-0.019695047	0.073403912	-0.272680943	0.179581983	0.093098959	0.094079243	0.076597891	0.096044252	0.170677134	0.190123495	0.019446361
I7I48_04187	I7I48_04187	DCS1	mRNA decapping enzyme	HISTO_BP.Contig457.eannot.1757.final_new		I7I48_04187	ucsf_hc.01_1.G217B.01054					1	0.3187843324588925	0.091697661	0.019106852	-0.433754603	0.18545225727920012	0.029891152	0.10082726649595744	-0.155561105	0.084624991	0.070936115	0.106508463	0.051037327	0.105389365	0.15754579	0.211897828	0.054352038
I7I48_10912	I7I48_10912		carboxypeptidase S1	HISTO_GL.Contig59.Fgenesh_Neurospora.78.final_new		I7I48_10912	ucsf_hc.01_1.G217B.05137					1	0.3187386572334144	-0.013575704	0.024405844	-0.154017155	0.033829721	-0.055096843	-0.034025591	-0.088926563	0.067855311	0.021071252042093626	0.10854165	0.053390877	0.080435454	0.161932526	0.188977103	0.027044577
I7I48_08353	I7I48_08353	EXO70	exocyst complex protein exo70	HISTO_DA.Contig93.eannot.2017.final_new		I7I48_08353	ucsf_hc.01_1.G217B.01810					1	0.3186977066255802	0.210855115	-0.017271011	-0.657897937	0.1411012187514276	-0.03316196	-7.65E-05	-0.174263179	0.141177702	0.033085476440778354	0.048784178	0.112797927	0.157012113	0.161582105	0.205796291	0.044214186
I7I48_12245	I7I48_12245		hypothetical protein		near LTR block	I7I48_12245	ucsf_hc.01_1.G217B.04315					1	0.31859206631169684	0.319422518	0.033597208	-0.270595631	0.4158995284604725	0.08911086	0.12141800254240198	-0.326788669	0.294481526	0.032307142924666965	0.358583092	-0.152146051	-0.162408039	0.206437041	0.196175053	-0.010261988
I7I48_06117	I7I48_06117		hypothetical protein	HISTO_ZT.Contig1089.Fgenesh_histo.77.final_new		I7I48_06117	ucsf_hc.01_1.G217B.10313					1	0.3184311369581387	0.141504845	0.181010745	0.041500724	0.13278048938057974	-0.176931185	-0.170544679	-0.309711675	0.303325168	0.006386506	0.184663567	0.170747812	0.147514843	0.355411378	0.33217841	-0.023232968
I7I48_04424	I7I48_04424	PEP7	vacuolar segregation protein PEP7	HISTO_BP.Contig459.fgenesh_plus.61.final_new		I7I48_04424	ucsf_hc.01_1.G217B.01291					1	0.318410706	0.079860027	-0.09426935	-0.697308477	0.22171431835461686	0.044776895	0.15041127583058073	-0.176937424	0.071303043	0.1056343811713275	0.150940979	-0.03880766	-0.024964487	0.112133319	0.125976492	0.013843173
I7I48_11621	I7I48_11621		DUF2263 superfamily domain-containing protein	HISTO_ZZ.Contig127b.Fgenesh_histo.12.final_new		I7I48_11621	ucsf_hc.01_1.G217B.11961					1	0.3183914058979641	0.181361972	0.07349136	-0.403897274	0.25372608675809577	0.030360129030479886	0.12005510946978842	-0.223365958	0.133670977	0.08969498	0.070638299	0.124363185	0.152455419	0.195001484	0.223093718	0.028092234
I7I48_08670	I7I48_08670		hypothetical protein	HISTO_DA.Contig93.Fgenesh_Aspergillus.261.final_new		I7I48_08670	ucsf_hc.01_1.G217B.01498					1	0.3183722815333467	0.140751877	0.194313896	-0.095509129	0.19046105954963846	-0.01318186	-0.00404808	-0.203642919	0.19450914	0.009133779	0.094783207	0.178393191	0.227405746	0.273176398	0.322188953	0.049012555
I7I48_06365	I7I48_06365		leucine rich repeat domain-containing protein	HISTO_ZT.Contig1129.Fgenesh_Aspergillus.18.final_new		I7I48_06365	ucsf_hc.01_1.G217B.10460	Ryp1_ChIP	Ryp2_ChIP	Ryp3_ChIP		1	0.3183652452662139	0.197055693	0.058317394	-0.43444552	0.2984206700295314	-0.037006171	0.073141867	-0.335426841	0.225278803	0.11014803823676493	0.060129872	0.119282862	0.108210178	0.179412735	0.168340051	-0.011072684
I7I48_08213	I7I48_08213		hypothetical protein	HISTO_ZL.Contig1117.Fgenesh_histo.15.final_new	near LTR block	I7I48_08213	ucsf_hc.01_1.G217B.08531					1	0.3183641983864317	0.242298927	0.258077847	0.171707143	0.12706040807244576	-0.035218246	-0.047705731	-0.162278654	0.174766139	-0.012487485	0.205375058	-0.022265506	-0.041468371	0.183109552	0.163906687	-0.019202866
I7I48_07327	I7I48_07327		hypothetical protein		near LTR block	I7I48_07327	ucsf_hc.01_1.G217B.05849					1	0.31835123754471745	0.08790865	0.232690976	0.11733163	0.030467231387811364	-0.17743321	-0.159349894	-0.207900442	0.189817125	0.018083316263756068	0.049888912	0.269530479	0.296599552	0.31941939	0.346488464	0.027069073
I7I48_03101	I7I48_03101		hypothetical protein		near LTR block	I7I48_03101	ucsf_hc.01_1.G217B.11389					1	0.3183219340078821	0.385267452	0.304065396	0.26854167	0.24923612153041344	-0.032810682	0.033625164	-0.282046804	0.215610957	0.066435846	0.165653672	0.128598433	0.114982281	0.294252105	0.280635953	-0.013616152
I7I48_10910	I7I48_10910		ankyrin repeat protein	HISTO_GL.Contig59-snap.55.final_new		I7I48_10910	ucsf_hc.01_1.G217B.05135					1	0.31826696156291706	-0.007175557	0.110743982	-0.245465388	0.10870982184890332	-0.056353138	-0.070036176	-0.16506296	0.178745998	-0.013683038	0.082801551	0.177831988	0.228789998	0.26063354	0.31159155	0.05095801
I7I48_05738	I7I48_05738		heavy metal tolerance protein	HISTO_JG.Contig207.genewise.80.final_new		I7I48_05738	ucsf_hc.01_1.G217B.06698					1	0.31794785565117306	0.136770104	0.064164034	0.048149994	0.052219495	-0.070195576	-0.076745353	-0.122415071	0.128964847	-0.006549777	0.137340561	0.055184003	0.049703759	0.192524564	0.18704432	-0.005480244
I7I48_09438	I7I48_09438		hypothetical protein			I7I48_09438	ucsf_hc.01_1.G217B.09453					1	0.3178892981204265	-0.003003362	0.007879764	-0.738776706	0.25307980832971555	0.09870208	0.13346417508535896	-0.154377728	0.119615633	0.034762095	0.165220499	-0.037816561	0.052018613	0.127403938	0.217239111	0.089835174
I7I48_08791	I7I48_08791		NAD(P)H-dependent D-xylose reductase	HISTO_FE.Contig19.Fgenesh_histo.174.final_new		I7I48_08791	ucsf_hc.01_1.G217B.03829					1	0.3177509135816158	-0.061933732	0.070595736	-0.271189092	0.058633763	-0.028583643	-0.042926698	-0.087217405	0.101560461	-0.014343055	0.131362211	0.112088435	0.116998516	0.243450646	0.248360727	0.004910081
I7I48_04284	I7I48_04284		hypothetical protein			I7I48_04284	ucsf_hc.01_1.G217B.01152					1	0.3176201400740936	-0.054918091	0.029803401	-0.334021001	0.1160113198736322	0.0201007	-0.01919173	-0.09591062	0.13520305	-0.03929243	0.162559452	0.039222523	0.048325033	0.201781976	0.210884485	0.009102509
I7I48_06319	I7I48_06319		regulatory protein	HISTO_ZT.Contig1089.eannot.1665.final_new	near LTR block	I7I48_06319	ucsf_hc.01_1.G217B.10112					1	0.3176142778697703	0.0864037	0.001103878	-0.372879208	0.13530224790372355	-0.01640067	0.012166032	-0.151702918	0.123136216	0.028566701965792557	0.07466462	0.131056348	0.169569098	0.205720969	0.244233719	0.03851275
I7I48_08491	I7I48_08491		hypothetical protein			I7I48_08491	ucsf_hc.01_1.G217B.01674					1	0.31754703909413434	0.165004668	0.044395876	-0.362218627	0.16956123701000955	0.034958899326094556	0.10700782152365013	-0.134602338	0.062553415	0.072048922	0.199192349	-0.054283974	-0.09754457	0.144908375	0.10164778	-0.043260595
I7I48_05151	I7I48_05151		hypothetical protein	HISTO_GY.Contig460.Fgenesh_Aspergillus.56.final_new		I7I48_05151	ucsf_hc.01_1.G217B.05435					1	0.3175437728130871	0.147011964	0.007020628	-0.62074226	0.24701424312876652	0.066397044	0.076115786	-0.180617199	0.170898457	0.009718742	0.092014563	0.048197916	0.054350435	0.140212479	0.146364998	0.006152519
I7I48_03777	I7I48_03777		hypothetical protein			I7I48_03777	ucsf_hc.01_1.G217B.07760					1	0.3173474719040395	0.174760548	0.140709247	-0.165756294	0.097401448	-0.089180921	-0.027112746	-0.186582369	0.124514194	0.062068175	0.067381332	0.155984704	0.163798778	0.223366036	0.23118011	0.007814074
I7I48_06358	I7I48_06358		DNA polymerase III subunits gamma and tau domain-containing protein	HISTO_ZT.Contig1129.eannot.1107.final_new	near LTR block	I7I48_06358	ucsf_hc.01_1.G217B.10467					1	0.31729448584299125	0.039555851	0.086018062	-0.123403112	0.074297783	-0.124278197	-0.094513688	-0.19857598	0.168811471	0.029764508911453658	0.018822642	0.208222466	0.238801781	0.227045108	0.257624423	0.030579315
I7I48_09611	I7I48_09611		pol-like protein, yeast-enriched transcript	HISTO_ZL.Contig1161d.genewise.43.final_new		I7I48_09611	ucsf_hc.01_1.G217B.09626					1	0.31707426259813026	0.006308419	-0.136080317	-0.728635681	0.23217243042725355	0.023537916330492653	0.023226222	-0.208634514	0.208946209	-0.000311695	0.071965714	0.158256484	0.17124999	0.230222197	0.243215703	0.012993506
I7I48_10230	I7I48_10230		hypothetical protein	HISTO_GX.Contig297.Fgenesh_Aspergillus.22.final_new	near LTR block	I7I48_10230	ucsf_hc.01_1.G217B.05224					1	0.31699248865152474	0.063764234	0.091447347	-0.287218919	0.18761543224228033	-0.087944516	-0.054744556	-0.275559948	0.242359989	0.03319996	0.043197108	0.234562025	0.304756109	0.277759133	0.347953217	0.070194084
I7I48_09741	I7I48_09741		monocarboxylate permease-like protein	HISTO_ER.Contig17-snap.59.final_new		I7I48_09741	ucsf_hc.01_1.G217B.03749					1	0.3168397230676571	-0.048056904	0.02494373	-0.370159805	0.11694976592770354	-0.036894217	0.021323659	-0.153843983	0.095626107	0.058217875	0.093199202	0.160387269	0.157075158	0.253586471	0.25027436	-0.003312111
I7I48_10453	I7I48_10453		zinc-binding oxidoreductase ToxD	HISTO_ZY.Contig518.Fgenesh_histo.22.final_new		I7I48_10453	ucsf_hc.01_1.G217B.11559					1	0.3158687888457358	0.160798936	0.112605193	-0.035480323	0.17307162098071036	-0.064197069	0.011151448262900987	-0.23726869	0.161920173	0.075348518	0.052106535	0.193787649	0.226927471	0.245894184	0.279034006	0.033139822
I7I48_00150	I7I48_00150		Spt20 superfamily domain-containing protein	HISTO_AZ.Contig47.Fgenesh_histo.72.final_new		I7I48_00150	ucsf_hc.01_1.G217B.00464					1	0.31568167235979466	0.220883343	-0.010624506	-0.628628964	0.25682373908266043	0.10410282726722364	0.1955643084349197	-0.152720912	0.061259431	0.091461481	0.09580253	0.014123662	0.014207304	0.109926192	0.110009834	8.36e-05
I7I48_11370	I7I48_11370		hypothetical protein	HISTO_ZZ.Contig127a.Fgenesh_histo.16.final_new		I7I48_11370	ucsf_hc.01_1.G217B.11714					1	0.31524838844194286	0.209619268	-0.004376155	-0.206344982	0.3441786483538663	0.063547427	0.20671405902292395	-0.280631221	0.137464589	0.14316663157994847	0.269612592	-0.068368419	-0.173800687	0.201244173	0.095811905	-0.105432268
I7I48_07203	I7I48_07203	RIM2	mitochondrial carrier protein	HISTO_HS.Contig68.Fgenesh_histo.298.final_new		I7I48_07203	ucsf_hc.01_1.G217B.05972					1	0.3151688550574715	0.264204463	-0.080422409	-0.5859936	0.2625364617498688	0.023058084	0.094481219	-0.239478378	0.168055243	0.071423134	0.019776088	0.090321621	0.0850113	0.110097709	0.104787388	-0.005310321
I7I48_05931	I7I48_05931		hypothetical protein	HISTO_ZT.Contig174.Fgenesh_histo.72.final_new		I7I48_05931	ucsf_hc.01_1.G217B.10647					1	0.3150621141823461	0.033073188	-0.007110128	-0.364395481	0.1871905164150364	0.1315666679966446	0.1457103004322205	-0.055623848	0.041480216	0.014143632435575912	0.172774441	-0.096525573	-0.057790388	0.076248868	0.114984053	0.038735185
I7I48_04370	I7I48_04370		hypothetical protein			I7I48_04370	ucsf_hc.01_1.G217B.01237					1	0.3141031577441133	0.22291137	-0.016600977	-0.310609129	0.23657582524093201	0.083722365	0.096095687	-0.152853461	0.140480138	0.012373322833828082	0.164951946	0.006755022	-0.024522323	0.171706968	0.140429623	-0.031277345
I7I48_11585	I7I48_11585		hypothetical protein			I7I48_11585	ucsf_hc.01_1.G217B.11925					1	0.314018695	0.083563301	0.029194105	-0.296208493	0.1442282652151719	-0.03318318	-0.012053551	-0.177411445	0.156281817	0.021129628470897437	0.092193854	0.076869933	0.120676701	0.169063787	0.212870555	0.043806768
I7I48_01768	I7I48_01768		uridine/cytidine kinase	HISTO_ZL.Contig1131.eannot.1981.final_new	near LTR block	I7I48_01768	ucsf_hc.01_1.G217B.08924	Ryp1_ChIP				1	0.3139092295043927	0.135668051	-0.036905896	-0.521649395	0.2044500485224157	0.063690694	0.12537069934264736	-0.140759354	0.079079349	0.061680005207733354	0.067518602	0.075151557	0.097028293	0.142670158	0.164546895	0.021876737
I7I48_04546	I7I48_04546		efflux pump	HISTO_EA.Contig33.Fgenesh_Aspergillus.65.final_new		I7I48_04546	ucsf_hc.01_1.G217B.03383	Ryp1_ChIP				1	0.3138618169923077	0.029052359	-0.011222632	-0.513450152	0.21137948306814713	-0.022431228	-0.012790318	-0.233810711	0.224169801	0.00964091	0.078810304	0.104674993	0.138163062	0.183485296	0.216973366	0.033488069
I7I48_02850	I7I48_02850	RPF1	RNA processing factor	HISTO_ZU.Contig65-snap.44.final_new		I7I48_02850	ucsf_hc.01_1.G217B.11140					1	0.3132857850834874	0.184336501	-0.091585391	-0.56134639	0.34536768840748217	0.11908330609863266	0.21021786029479822	-0.226284382	0.135149828	0.091134554	0.121429036	0.060435324	0.032120021	0.18186436	0.153549057	-0.028315303
I7I48_03092	I7I48_03092		hypothetical protein			I7I48_03092	ucsf_hc.01_1.G217B.11380					1	0.3130083867344326	0.093208699	-0.188979527	-0.446503347	0.3616483510556357	0.24415739059243408	0.22202638655714907	-0.11749096	0.139621964	-0.022131004	0.250016776	-0.153312773	-0.20924372	0.096704003	0.040773055	-0.055930947
I7I48_05799	I7I48_05799		hypothetical protein	HISTO_JG.Contig207.Fgenesh_histo.62.final_new	near LTR block	I7I48_05799	ucsf_hc.01_1.G217B.06637					1	0.3129607560992041	0.168636889	0.178564725	-0.289074246	0.16089350738145003	0.067131364	0.065556796	-0.093762144	0.095336712	-0.001574568	0.243231785	-0.085526169	-0.085380459	0.157705616	0.157851326	0.00014571
I7I48_02847	I7I48_02847		TAM domain methyltransferase	HISTO_ZU.Contig65.eannot.2113.final_new		I7I48_02847	ucsf_hc.01_1.G217B.11137					1	0.31278848123893266	0.107746018	-0.023306302	-0.305303636	0.1462595512632026	-0.070156545	-0.005848458	-0.216416096	0.152108009	0.064308087	0.143336792	0.000890733	0.000155572	0.144227524	0.143492363	-0.000735161
I7I48_12047	I7I48_12047		integral membrane protein	HISTO_DU.Contig190.fgenesh_plus.22.final_new		I7I48_12047	ucsf_hc.01_1.G217B.03065					1	0.31256694782378597	0.058816793	-0.090229642	-0.369539846	0.1981330208605973	0.001476278	0.072328704	-0.196656743	0.125804317	0.070852426	0.100684138	0.029548334	0.023559787	0.130232471	0.124243925	-0.005988546
I7I48_08400	I7I48_08400		hypothetical protein			I7I48_08400	ucsf_hc.01_1.G217B.01764					1	0.3124517280895243	0.298567859	0.095564963	-0.326192387	0.21934111674035595	-0.042909927	-0.034270944	-0.262251044	0.253612061	0.008638983	0.257526138	0.0019939	-0.030125818	0.259520038	0.22740032	-0.032119718
I7I48_07963	I7I48_07963		ankyrin repeat and BTB/POZ domain-containing protein	HISTO_DM.Contig933.fgenesh_plus.16.final_new		I7I48_07963	ucsf_hc.01_1.G217B.02597					1	0.31238381676747473	0.21746453	0.029000026	-0.504668516	0.27920646276709576	0.067708333	0.1763588214531037	-0.21149813	0.102847641	0.10865048821870818	0.114108589	0.088777344	0.056619046	0.202885934	0.170727635	-0.032158299
I7I48_04101	I7I48_04101		no significant blast hit	HISTO_BP.Contig457.Fgenesh_histo.89.final_new	near LTR block	I7I48_04101	ucsf_hc.01_1.G217B.00967					1	0.3123274020699363	0.112720221	-0.035148358	-0.42807127	0.24868266830096175	0.15241576187272823	0.26086578592651327	-0.096266906	-0.012183118	0.10845002405378504	0.264563396	-0.124695791	-0.187212876	0.139867604	0.077350519	-0.062517085
I7I48_12014	I7I48_12014		hypothetical protein	HISTO_DU.Contig190-snap.26.final_new		I7I48_12014	ucsf_hc.01_1.G217B.03032					1	0.3122166272526404	0.132736426	-0.013179795	-0.463640204	0.29085381303396396	0.12541374119047408	0.14087649732176724	-0.165440072	0.149977316	0.015462756131293165	0.145437944	0.001714286	-0.014737045	0.147152231	0.130700899	-0.016451332
I7I48_09520	I7I48_09520	PIC2	mitochondrial phosphate carrier protein	HISTO_ZL.Contig1161c.fgenesh_plus.5.final_new		I7I48_09520	ucsf_hc.01_1.G217B.09535					1	0.312114637	0.079520179	-0.000588223	-0.540036083	0.1990892832826603	-0.036024315	0.043363844	-0.235113598	0.155725439	0.079388159	0.147668476	0.077849908	0.06094433	0.225518384	0.208612806	-0.016905578
I7I48_01323	I7I48_01323		hypothetical protein			I7I48_01323	ucsf_hc.01_1.G217B.00083					1	0.31191997487943773	0.233763787	0.151537381	-0.266484644	0.17634173929827984	0.036223334969018355	0.09787036	-0.140118404	0.07847138	0.061647024624579376	0.063527153	0.158694879	0.147914587	0.222222032	0.21144174	-0.010780292
I7I48_10854	I7I48_10854		hypothetical protein	HISTO_GL.Contig59.fgenesh_plus.27.final_new		I7I48_10854	ucsf_hc.01_1.G217B.05079					1	0.31181723502148867	0.117969639	0.082578389	-0.268166345	0.19473926435858296	-0.079287872	-0.065544628	-0.274027137	0.260283893	0.013743243823708673	-0.039240689	0.213923222	0.288400146	0.174682533	0.249159457	0.074476924
I7I48_03385	I7I48_03385	FAL1	ATP-dependent RNA helicase FAL1	HISTO_DY.Contig31.Fgenesh_histo.22.final_new	near LTR block	I7I48_03385	ucsf_hc.01_1.G217B.03302					1	0.3118100794250502	0.123345284	-0.120774478	-0.708517433	0.24986365586403797	0.057437821	0.12337656136225864	-0.192425835	0.126487095	0.06593874	0.082218509	0.072192609	0.069029356	0.154411118	0.151247866	-0.003163252
I7I48_04749	I7I48_04749		regulatory protein, C2H2 transcription factor (AmdA), conidia-enriched transcript			I7I48_04749	ucsf_hc.01_1.G217B.03585					1	0.3115801648761274	0.119606489	0.171740498	0.04570249	0.031600874	-0.031217535	-0.017434281	-0.06281841	0.049035155	0.013783254588474635	-0.013579797	0.240171035	0.277406392	0.226591238	0.263826595	0.037235357
I7I48_00536	I7I48_00536	MDM10	mitochondrial distribution and morphology protein 10	HISTO_LF.Contig359.eannot.2047.final_new		I7I48_00536	ucsf_hc.01_1.G217B.07426					1	0.3114513803783225	0.199322528	-0.042083146	-0.528184339	0.32696017624281654	0.088801155	0.1660056363732834	-0.238159022	0.16095454	0.077204482	0.210829947	-0.045399621	-0.088645086	0.165430326	0.122184862	-0.043245464
I7I48_10375	I7I48_10375	URA4	dihydroorotase	HISTO_ZY.Contig571f.Fgenesh_histo.44.final_new	near LTR block	I7I48_10375	ucsf_hc.01_1.G217B.11697					1	0.3112419980942357	0.147836271	-0.080394794	-0.505356088	0.21165387702123778	0.055548853228467816	0.12272261516169626	-0.156105024	0.088931262	0.067173762	0.168725232	-0.02422429	-0.008372664	0.144500942	0.160352568	0.015851626
I7I48_02043	I7I48_02043		hypothetical protein	HISTO_ZE.Contig158.Fgenesh_histo.17.final_new	near LTR block	I7I48_02043	ucsf_hc.01_1.G217B.08398					1	0.31119223570432103	0.109235821	0.084165618	-0.325405963	0.16261017181092202	0.002480576	-0.012351586	-0.160129596	0.174961758	-0.014832162	0.08581026	0.093521354	0.09450605	0.179331614	0.180316309	0.000984695
I7I48_07648	I7I48_07648		hypothetical protein	HISTO_DM.Contig93.eannot.1744.final_new	near LTR block	I7I48_07648	ucsf_hc.01_1.G217B.02209					1	0.3110247518099564	0.094178323	0.118089556	-0.134065799	0.20618430294499618	0.12761999027862048	0.16321982077347325	-0.078564313	0.042964482	0.03559983	0.112842722	0.0322758	0.084173682	0.145118522	0.197016404	0.051897882
I7I48_07036	I7I48_07036		hypothetical protein	HISTO_HS.Contig68.eannot.1947.final_new		I7I48_07036	ucsf_hc.01_1.G217B.06138					1	0.31097457344823515	0.267032634	0.133628439	-0.23205948	0.20702165255998006	-0.010807478	0.034865233738814914	-0.21782913	0.172156419	0.045672711	0.10533123	0.057122307	0.050870575	0.162453537	0.156201805	-0.006251732
I7I48_06375	I7I48_06375	RRP40	exosome complex exonuclease RRP40	HISTO_ZT.Contig1129-snap.12.final_new		I7I48_06375	ucsf_hc.01_1.G217B.10450					1	0.31085039616233234	0.370135919	0.232749674	-0.051793568	0.2600334102749111	-0.029607808	0.092879958	-0.289641218	0.167153452	0.12248776621604031	0.132615611	0.104658124	0.113816744	0.237273735	0.246432355	0.009158619
I7I48_08784	I7I48_08784		cytochrome P450, conidia-enriched transcript	HISTO_FE.Contig19.Fgenesh_histo.164.final_new		I7I48_08784	ucsf_hc.01_1.G217B.03822					1	0.310756735	0.072310019	0.109836202	-0.129009868	0.1061824945777064	-0.009374343	-0.011468124	-0.115556838	0.117650618	-0.00209378	0.091620291	0.081592728	0.123699803	0.173213019	0.215320094	0.042107075
I7I48_11340	I7I48_11340		hypothetical protein	HISTO_ZZ.Contig2f-snap.8.final_new		I7I48_11340	ucsf_hc.01_1.G217B.12281					1	0.3107367032292333	0.127263221	0.083952522	-0.192757926	0.18795358673058277	0.032276833	0.069404163	-0.155676754	0.118549423	0.037127331	0.074035244	0.129513016	0.101643818	0.20354826	0.175679062	-0.027869198
I7I48_06308	I7I48_06308	GAR1	small nucleolar RNP protein	HISTO_ZT.Contig1089.Fgenesh_histo.198.final_new		I7I48_06308	ucsf_hc.01_1.G217B.10123					1	0.31064668123722583	0.188048347	-0.154472853	-0.60117512	0.24899777416300098	0.062019362	0.12062101324842923	-0.186978412	0.128376761	0.058601650803792774	0.112660966	-0.033109361	-0.040075014	0.079551605	0.072585952	-0.006965653
I7I48_02356	I7I48_02356		diphthamide biosynthesis protein	HISTO_KF.Contig601-snap.49.final_new		I7I48_02356	ucsf_hc.01_1.G217B.07104					1	0.31043399043697123	0.131353084	0.04654829	-0.429501733	0.23336312933927758	0.012639656775403095	0.099883041	-0.220723473	0.133480088	0.087243385	0.090415855	0.155048055	0.152794619	0.24546391	0.243210473	-0.002253437
I7I48_02830	I7I48_02830		hypothetical protein	HISTO_ZU.Contig65-snap.35.final_new	near LTR block	I7I48_02830	ucsf_hc.01_1.G217B.11120					1	0.3104241422065114	0.053202524	-0.014320158	-0.519735241	0.13339845381341758	0.010449360929494694	0.13098744718939243	-0.122949093	0.002411007	0.12053808625989772	0.223217546	-0.022185627	-0.085928766	0.201031919	0.13728878	-0.063743139
I7I48_00334	I7I48_00334	NOP1	fibrillarin	HISTO_AZ.Contig47.eannot.1628.final_new		I7I48_00334	ucsf_hc.01_1.G217B.00647					1	0.31029082158116267	0.27192607	0.001288955	-0.559544704	0.46714222917966636	0.1717210455719762	0.2988667791496183	-0.295421184	0.16827545	0.12714573357764208	0.253466404	-0.045915391	-0.094642365	0.207551012	0.158824039	-0.048726973
I7I48_10548	I7I48_10548		hypothetical protein		near LTR block	I7I48_10548	ucsf_hc.01_1.G217B.08456					1	0.31022760612768774	-0.038272237	-0.041729233	0.001620069	-0.013751612	-0.08626128	-0.05941602	-0.072509669	0.045664408	0.026845260757558984	0.050747239	0.156877808	0.165415603	0.207625047	0.216162842	0.008537795
I7I48_00450	I7I48_00450		hypothetical protein	HISTO_LF.Contig359.Fgenesh_Aspergillus.191.final_new		I7I48_00450	ucsf_hc.01_1.G217B.07341					1	0.3099270426507502	0.076810462	-0.051760181	-0.434975054	0.18880230761454292	-0.01485228	0.034699275	-0.203654588	0.154103033	0.049551555426274776	0.049317581	0.122415434	0.186780357	0.171733014	0.236097938	0.064364924
I7I48_01616	I7I48_01616	IST1	DUF292 domain-containing protein	HISTO_ZL.Contig1158.Fgenesh_histo.95.final_new		I7I48_01616	ucsf_hc.01_1.G217B.09074					1	0.3096074577597016	0.311056191	0.175739873	-0.219156314	0.2185419235355158	0.027943670776394897	0.093903265	-0.190598253	0.124638659	0.065959594	0.136222807	0.057760291	0.009769931	0.193983098	0.145992738	-0.047990361
I7I48_09988	I7I48_09988		hypothetical protein	HISTO_ZL.Contig1131.eannot.2202.final_new		I7I48_09988	ucsf_hc.01_1.G217B.08612	Ryp1_ChIP				1	0.3093744872953193	0.196353107	0.03769454	-0.624952652	0.2010450777446132	0.072680437	0.090435618	-0.128364641	0.11060946	0.017755181	0.198101531	-0.109985358	-0.077594635	0.088116174	0.120506897	0.032390723
I7I48_02915	I7I48_02915	BUD31	cell cycle control protein	HISTO_ZU.Contig65.eannot.1967.final_new		I7I48_02915	ucsf_hc.01_1.G217B.11205					1	0.30936797370532687	0.26017328	0.00995796	-0.342596968	0.27342142815984377	0.048381632	0.15038186160266387	-0.225039796	0.123039567	0.10200022950160238	0.093746532	0.098837604	0.08425944	0.192584136	0.178005972	-0.014578164
I7I48_10808	I7I48_10808	NIT49	lipase/esterase	HISTO_GL.Contig296.genewise.47.final_new	near LTR block	I7I48_10808	ucsf_hc.01_1.G217B.04995					1	0.30913761859200045	0.195473425	-0.000730513	-0.51500603	0.2016219096675136	0.070522546	0.1326557005216251	-0.131099363	0.068966209	0.062133154	0.119634644	0.022738577	-0.000930006	0.142373221	0.118704637	-0.023668583
I7I48_00211	I7I48_00211		hypothetical protein	HISTO_AZ.Contig47.Fgenesh_Neurospora.106.final_new		I7I48_00211	ucsf_hc.01_1.G217B.00524					1	0.3091206211446211	0.188022417	-0.227342285	-0.67049091	0.31825622568827255	0.17714638155140444	0.30781786499571984	-0.141109844	0.010438361	0.13067148344431534	0.184532101	-0.170928889	-0.136954481	0.013603213	0.04757762	0.033974408
I7I48_01721	I7I48_01721		hypothetical protein		near LTR block	I7I48_01721	ucsf_hc.01_1.G217B.08969					1	0.3087241934034232	0.057275864	-0.004351671	-0.407613541	0.1719265505626869	0.009335932	0.069634797	-0.162590618	0.102291754	0.060298864303208674	0.076522642	0.059246371	0.088960401	0.135769013	0.165483043	0.02971403
I7I48_09136	I7I48_09136		MYB DNA-binding domain-containing protein	HISTO_FE.Contig19.Fgenesh_histo.194.final_new		I7I48_09136	ucsf_hc.01_1.G217B.04172					1	0.30853392966999776	0.216752322	0.207666497	0.062585852	0.13030533538458636	-0.235335315	-0.222473632	-0.36564065	0.352778967	0.012861683	0.148137132	0.111414167	0.105713302	0.259551299	0.253850434	-0.005700865
I7I48_09649	I7I48_09649	ADE16	bifunctional purine biosynthesis protein ADE16	HISTO_ZL.Contig1161d.Fgenesh_histo.25.final_new		I7I48_09649	ucsf_hc.01_1.G217B.09664					1	0.3083715915221122	0.248759655	-0.229203468	-0.624787363	0.33857531178243105	0.17601835961120643	0.18721702611294244	-0.162556952	0.151358286	0.011198666501736003	0.139185775	-0.158453699	-0.177123468	-0.019267923	-0.037937693	-0.018669769
I7I48_02306	I7I48_02306		hypothetical protein	HISTO_KF.Contig601.Fgenesh_histo.125.final_new		I7I48_02306	ucsf_hc.01_1.G217B.07054					1	0.3082712981797685	0.18584783	-0.111675469	-0.235731685	0.2636237467372216	0.039594935	0.096805953	-0.224028812	0.166817793	0.057211019	0.200584047	-0.079897433	-0.101255605	0.120686614	0.099328442	-0.021358172
I7I48_10196	I7I48_10196		processing/enhancing protein	HISTO_GX.Contig297.Fgenesh_histo.35.final_new		I7I48_10196	ucsf_hc.01_1.G217B.05259					1	0.30806592707233144	0.158902643	-0.131751699	-0.595847099	0.31638745656984074	0.045648464	0.15007474158617645	-0.270738993	0.166312715	0.10442627770862854	0.090845746	0.088061199	0.077656058	0.178906945	0.168501804	-0.010405141
I7I48_08950	I7I48_08950		RNA binding protein	HISTO_FE.Contig19.eannot.1820.final_new		I7I48_08950	ucsf_hc.01_1.G217B.03986					1	0.3078511800176778	0.165496026	0.153868429	-0.100558408	0.12262581862874493	-0.066674244	-0.051428597	-0.189300063	0.174054415	0.015245647408507895	0.099155891	0.106657576	0.118703847	0.205813467	0.217859738	0.01204627
I7I48_02396	I7I48_02396		hypothetical protein			I7I48_02396	ucsf_hc.01_1.G217B.07140					1	0.3077872167618357	0.028882969	0.048721283	-0.436903231	0.24038564462397288	0.070893425	0.13966675245362287	-0.169492219	0.100718892	0.068773327	0.166576535	0.014248997	0.00943326	0.180825532	0.176009795	-0.004815737
I7I48_08393	I7I48_08393		hypothetical protein	HISTO_DA.Contig93.Fgenesh_histo.133.final_new		I7I48_08393	ucsf_hc.01_1.G217B.01771					1	0.30764497201422153	0.270292307	0.054829592	-0.261230665	0.20724251975609156	0.026368304790393177	0.064303957	-0.180874215	0.142938562	0.037935652702017444	0.168035457	-0.063652738	-0.042216744	0.104382719	0.125818713	0.021435994
I7I48_05509	I7I48_05509		high affinity methionine permease	HISTO_JG.Contig206.Fgenesh_histo.126.final_new		I7I48_05509	ucsf_hc.01_1.G217B.06485					1	0.3076029280141573	0.110226731	0.118322039	-0.14606026	0.11473716865825906	-0.033631093	-0.006824401	-0.148368262	0.12156157	0.026806692497206703	0.073284016	0.079019446	0.088372345	0.152303462	0.161656361	0.009352899
I7I48_01002	I7I48_01002		possible oxidoreductase	HISTO_JF.Contig157.Fgenesh_histo.27.final_new	near LTR block	I7I48_01002	ucsf_hc.01_1.G217B.06308					1	0.3075890982350757	0.20752705	0.195306464	-0.218891929	0.22934495522196077	0.020561623549312204	0.031347542	-0.208783332	0.197997413	0.010785918783720275	0.136956981	0.071543837	0.079505216	0.208500818	0.216462197	0.007961379
I7I48_07299	I7I48_07299	PIGF	phosphoethanolamine transferase PIGF	HISTO_HS.Contig68.eannot.2169.final_new	near LTR block	I7I48_07299	ucsf_hc.01_1.G217B.05877					1	0.3075253121538382	0.128216024	-0.006871735	-0.385976967	0.14903403379427524	-0.035928662	-0.009329101	-0.184962696	0.158363135	0.026599560965454613	-0.012514408	0.160384676	0.181609571	0.147870268	0.169095163	0.021224894
I7I48_09427	I7I48_09427	MSS51	mRNA processing protein (Mss51)	HISTO_ZL.Contig1161c.eannot.1466.final_new		I7I48_09427	ucsf_hc.01_1.G217B.09442					1	0.30751699760928813	0.223150782	0.04961567	-0.384670388	0.2387813298736503	0.004496928	0.05255241	-0.234284402	0.18622892	0.048055482	0.099916921	0.084823354	0.07189358	0.184740275	0.171810501	-0.012929774
I7I48_10067	I7I48_10067		hypothetical protein		transposon	I7I48_10067	ucsf_hc.01_1.G217B.00025					1	0.30742824530385715	0.316167634	0.191425225	0.183794963	0.2521941730734167	-0.144615415	-0.009786395	-0.396809588	0.261980568	0.13482902018128143	0.139065204	0.085511827	0.061992518	0.224577031	0.201057722	-0.023519309
I7I48_10682	I7I48_10682		hypothetical protein		near LTR block	I7I48_10682	ucsf_hc.01_1.G217B.04869					1	0.3073278891648012	0.028067419	0.048805914	-0.165289755	0.062122134023313576	-0.034868056	-0.029959995	-0.09699019	0.092082129	0.004908061	0.153856041	-0.007973004	0.006665662	0.145883037	0.160521703	0.014638666
I7I48_07779	I7I48_07779		hypothetical protein	HISTO_DM.Contig933.Fgenesh_histo.151.final_new	near LTR block	I7I48_07779	ucsf_hc.01_1.G217B.02780					1	0.30708873791569785	0.065552	0.055146989	-0.495984918	0.141844293	-0.027579659	-0.038388234	-0.169423952	0.180232527	-0.010808575	0.074362625	0.124150522	0.165390818	0.198513147	0.239753443	0.041240296
I7I48_02595	I7I48_02595		DUF1682 domain-containing protein, conidia-enriched transcript	HISTO_KF.Contig597.Fgenesh_histo.121.final_new		I7I48_02595	ucsf_hc.01_1.G217B.06930					1	0.3070421619769585	0.060782639	-0.114400742	-0.761241367	0.2547307834098479	0.078969441	0.14071380743966347	-0.175761343	0.114016976	0.061744367	0.133999085	-0.044203511	-0.043307089	0.089795574	0.090691997	0.000896423
I7I48_02140	I7I48_02140		glutamyl-tRNA amidotransferase subunit A	HISTO_ZE.Contig158.Fgenesh_histo.122.final_new	near LTR block	I7I48_02140	ucsf_hc.01_1.G217B.08301					1	0.30703457503355686	0.382156549	0.048061608	-0.560694458	0.28231284121718403	0.050602358	0.1351617913824604	-0.231710483	0.14715105	0.084559433	0.132538998	0.034349943	0.015781837	0.166888942	0.148320835	-0.018568106
I7I48_00537	I7I48_00537		mRNA turnover protein	HISTO_LF.Contig359.eannot.2043.final_new		I7I48_00537	ucsf_hc.01_1.G217B.07427					1	0.3070164500398388	0.204931919	0.030797049	-0.537534455	0.2739568048425527	0.074099945	0.1687938242619902	-0.199856859	0.105162981	0.094693879	0.17060226	-0.012285867	0.008393003	0.158316393	0.178995263	0.02067887
I7I48_00276	I7I48_00276		alpha-crystallin domain-containing protein	HISTO_AZ.Contig47.Fgenesh_Neurospora.32.final_new		I7I48_00276	ucsf_hc.01_1.G217B.00589					1	0.3068781840645328	0.264449283	0.150799411	-0.158098691	0.161606002	0.08271314	0.1036392271612671	-0.078892863	0.057966775	0.020926087347358336	0.156580374	0.022846102	0.016347266	0.179426476	0.172927641	-0.006498836
I7I48_03498	I7I48_03498		ThiJ/PfpI family protein	HISTO_DY.Contig31-snap.10.final_new		I7I48_03498	ucsf_hc.01_1.G217B.03190					1	0.3064890102682493	0.196053657	0.112834453	-0.262796753	0.12317491121676488	-0.084400297	-0.099174023	-0.207575208	0.222348935	-0.014773727	0.073449543	0.147578737	0.127651329	0.221028281	0.201100873	-0.019927408
I7I48_03781	I7I48_03781		hypothetical protein	HISTO_LG.Contig392.Fgenesh_histo.94.final_new		I7I48_03781	ucsf_hc.01_1.G217B.07756					1	0.30639075866938315	0.225463878	-0.098644525	-0.574299143	0.4167974236127984	0.21030473718543738	0.3056754109600723	-0.206492686	0.111122013	0.095370674	0.273330641	-0.152085213	-0.184149848	0.121245428	0.089180793	-0.032064635
I7I48_05357	I7I48_05357		WD40 domain-containing protein		in LTR block	I7I48_05357	ucsf_hc.01_1.G217B.04230					1	0.3063847220642654	0.235511832	0.074555132	-0.100080999	0.2681439901103821	-0.08668516	0.10557201891620438	-0.354829151	0.162571971	0.19225717938914538	0.053581586	0.271836796	0.280204621	0.325418382	0.333786207	0.008367824
I7I48_02133	I7I48_02133		RNA interference and gene silencing protein	HISTO_ZE.Contig158.Fgenesh_histo.128.final_new	near LTR block	I7I48_02133	ucsf_hc.01_1.G217B.08308					1	0.3063528271280463	0.078827744	0.112288533	-0.141202866	0.16877219171600427	-0.051488582	-0.00275875	-0.220260774	0.171530942	0.048729832	0.031546159	0.215197013	0.262963807	0.246743172	0.294509966	0.047766794
I7I48_07670	I7I48_07670		hypothetical protein	HISTO_DM.Contig93.Fgenesh_histo.139.final_new	near LTR block	I7I48_07670	ucsf_hc.01_1.G217B.02187					1	0.3062528540437869	0.22982481	-0.00015466	-0.290867438	0.18139966198460827	0.015870533	0.042692172	-0.165529129	0.13870749	0.026821639	0.130235021	-0.018740062	-0.022130975	0.111494959	0.108104046	-0.003390913
I7I48_05740	I7I48_05740		tubulin-tyrosine ligase	HISTO_JG.Contig207.eannot.1419.final_new		I7I48_05740	ucsf_hc.01_1.G217B.06696					1	0.3061949381325126	0.048120457	0.005997467	-0.405777719	0.16407725061567402	-0.077233357	-0.060001105	-0.241310608	0.224078356	0.017232252	-0.007688926	0.190724359	0.226958624	0.183035433	0.219269698	0.036234265
I7I48_03996	I7I48_03996		actin cytoskeleton organization protein (Cro1)			I7I48_03996	ucsf_hc.01_1.G217B.00864					1	0.3061390103981873	-0.072295883	-0.139609327	-0.539196513	0.2936887574054029	0.18412214124431153	0.2341229094006782	-0.109566616	0.059565848	0.050000768	0.136853006	0.049270153	0.031452329	0.186123159	0.168305334	-0.017817825
I7I48_11298	I7I48_11298		PldB domain-containing protein	HISTO_KW.Contig49.eannot.1032.final_new	in LTR block	I7I48_11298	ucsf_hc.01_1.G217B.07239					1	0.3061214419890576	0.417212935	0.046008309	-0.485362013	0.4249429622379265	0.12788315705397751	0.3121638128161482	-0.297059805	0.112779149	0.18428065576217068	0.209860341	-0.039654663	-0.075055846	0.170205678	0.134804494	-0.035401184
I7I48_09849	I7I48_09849		hypothetical protein	HISTO_GB.Contig114.Fgenesh_histo.7.final_new	near LTR block	I7I48_09849	ucsf_hc.01_1.G217B.04382					1	0.30607767796159274	0.371255155	0.158194229	-0.07645464	0.2644748617319749	0.074185557	0.14311607711684643	-0.190289305	0.121358785	0.06893052	0.129255852	0.029772921	0.000378665	0.159028773	0.129634517	-0.029394256
I7I48_03538	I7I48_03538		hypothetical protein			I7I48_03538	ucsf_hc.01_1.G217B.07997					1	0.30598078591057554	0.225221867	0.145608265	-0.441706356	0.30103682780866825	0.11678165695432645	0.16755075974219177	-0.184255171	0.133486068	0.050769103	0.261109046	-0.065825375	-0.068750785	0.195283672	0.192358261	-0.002925411
I7I48_00456	I7I48_00456		hypothetical protein			I7I48_00456	ucsf_hc.01_1.G217B.07347					1	0.30556777	-0.034323403	-0.023076731	-0.161954482	0.016266844079311657	-0.01824335	0.044327089177045566	-0.034510194	-0.028060245	0.062570439	0.163894317	-0.00369078	0.009114374	0.160203537	0.173008691	0.012805154
I7I48_11841	I7I48_11841		SCP-like extracellular protein	HISTO_ZZ.Contig127c.eannot.1552.final_new		I7I48_11841	ucsf_hc.01_1.G217B.12180					1	0.30547758139534925	0.201926327	-0.257630002	-0.246466189	0.3133459941759535	0.2552453843418266	0.29960645716382134	-0.05810061	0.013739537	0.044361073	0.290781157	-0.321656595	-0.321764125	-0.030875437	-0.030982968	-0.00010753
I7I48_03075	I7I48_03075		hypothetical protein	HISTO_ZU.Contig65.Fgenesh_histo.52.final_new		I7I48_03075	ucsf_hc.01_1.G217B.11363					1	0.3053642739420414	0.229699545	0.103934354	-0.15307823	0.097238005	-0.038059819	-0.07235569	-0.135297824	0.169593695	-0.034295871	0.133004103	0.128700415	0.099571172	0.261704519	0.232575276	-0.029129243
I7I48_07993	I7I48_07993	GAD1	glutamate decarboxylase	HISTO_DM.Contig933.Fgenesh_histo.44.final_new		I7I48_07993	ucsf_hc.01_1.G217B.02567					1	0.3053235405310778	0.137960003	0.052673902	-0.464504452	0.18439940799079257	-0.003074953	0.062234441	-0.18747436	0.122164967	0.065309393	0.072592487	0.080883524	0.09011181	0.153476011	0.162704297	0.009228286
I7I48_09523	I7I48_09523		class V chitinase	HISTO_ZL.Contig1161c.genewise.44.final_new		I7I48_09523	ucsf_hc.01_1.G217B.09538					1	0.305228351	0.156635045	0.028741147	-0.382576687	0.17915586456886828	-0.035313317	0.012560972585497302	-0.214469182	0.166594892	0.04787429	0.179679854	0.011033311	-0.009415896	0.190713165	0.170263958	-0.020449207
I7I48_10322	I7I48_10322		phosphodiesterase/alkaline phosphatase D	HISTO_ZY.Contig571f.Fgenesh_histo.9.final_new	near LTR block	I7I48_10322	ucsf_hc.01_1.G217B.11644					1	0.30518515177075173	0.108589891	-0.049078903	-0.345976806	0.21158109593500987	0.14623814087755954	0.17368616769135478	-0.065342955	0.037894928	0.027448026813795254	0.194434597	-0.123359342	-0.176692868	0.071075255	0.017741729	-0.053333526
I7I48_04482	I7I48_04482	MAT1-1	alpha-box mating type protein of the mating-type locus, mycelia-enriched transcript	HISTO_EA.Contig33.eannot.1633.final_new	near LTR block	I7I48_04482	ucsf_hc.01_1.G217B.03319					1	0.305076692	0.120023549	-0.008892855	-0.358805073	0.2669066773026484	0.046663686	0.072246439	-0.220242991	0.194660238	0.025582753282310976	0.168781822	0.030936173	0.029144232	0.199717995	0.197926054	-0.001791941
I7I48_08646	I7I48_08646		DUF814 and DUF3441 domain-containing protein	HISTO_DA.Contig93-snap.54.final_new		I7I48_08646	ucsf_hc.01_1.G217B.01520					1	0.3050018763740974	0.257105389	-0.143030783	-0.761176814	0.30271537052399466	0.12637658943075603	0.23371671183158543	-0.176338781	0.068998659	0.10734012240082941	0.170792315	-0.063867221	-0.082890217	0.106925094	0.087902098	-0.019022996
I7I48_06657	I7I48_06657		diphosphomevalonate decarboxylase	HISTO_ZT.Contig181.eannot.1613.final_new		I7I48_06657	ucsf_hc.01_1.G217B.10720					1	0.3048621355244515	0.263018094	-0.164227418	-0.825669109	0.34440212939365245	0.13944009827524434	0.1754348118138505	-0.204962031	0.168967318	0.035994714	0.187832518	-0.060443752	-0.112516253	0.127388766	0.075316266	-0.052072501
I7I48_04770	I7I48_04770		von Willebrand RING finger domain-containing protein	HISTO_EA.Contig33.Fgenesh_histo.39.final_new		I7I48_04770	ucsf_hc.01_1.G217B.03606					1	0.3046701948115377	0.152725554	0.058111535	-0.117395381	0.04977348	-0.096283791	-0.117469315	-0.146057272	0.167242796	-0.021185524	0.154870164	0.076474741	0.060534359	0.231344905	0.215404523	-0.015940382
I7I48_03259	I7I48_03259		Sad1_UNC superfamily domain-containing protein	HISTO_DF.Contig537.Fgenesh_histo.64.final_new	near LTR block	I7I48_03259	ucsf_hc.01_1.G217B.02038					1	0.3046380263108733	0.0675783	0.150753252	-0.081874324	0.13594264820642885	-0.074491174	-0.016284867	-0.210433823	0.152227515	0.058206307704991286	0.071502108	0.222665173	0.231975153	0.294167281	0.303477261	0.009309979
I7I48_06151	I7I48_06151		hypothetical protein			I7I48_06151	ucsf_hc.01_1.G217B.10279					1	0.30450447646968104	0.00162922	-0.014110708	-0.727984147	0.13586230077212505	-0.002820762	-0.012168202	-0.138683063	0.148030503	-0.00934744	0.076267966	0.109149954	0.120906474	0.18541792	0.197174441	0.011756521
I7I48_08986	I7I48_08986		hypothetical protein	HISTO_FE.Contig19.eannot.1843.final_new		I7I48_08986	ucsf_hc.01_1.G217B.04022	Ryp1_ChIP		Ryp3_ChIP		1	0.30447767440325274	-0.194204328	-0.168625731	-0.799844978	0.17731403951037694	0.000503181	-0.008081331	-0.176810859	0.185395371	-0.008584512	0.023628647	0.22367569	0.25337531	0.247304337	0.277003957	0.02969962
I7I48_00920	I7I48_00920		flavin-containing monooxygenase	HISTO_GI.Contig382.eannot.1251.final_new	near LTR block	I7I48_00920	ucsf_hc.01_1.G217B.04603					1	0.3044767795340049	0.109430525	0.103867477	-0.180559096	0.082215656	-0.077882204	-0.066816548	-0.16009786	0.149032204	0.011065656122176547	0.131276265	0.095194118	0.065335547	0.226470383	0.196611813	-0.029858571
I7I48_05517	I7I48_05517	TRM5	tRNA methyltransferase Trm5			I7I48_05517	ucsf_hc.01_1.G217B.06477					1	0.3042112743500655	0.32728041	0.135410749	-0.295278735	0.29478438398435025	0.077587623	0.1367022963736606	-0.217196761	0.158082088	0.059114673	0.16209343	0.129135049	0.103238457	0.291228479	0.265331887	-0.025896591
I7I48_06343	I7I48_06343		hypothetical protein		transposon	I7I48_06343	ucsf_hc.01_1.G217B.10088					1	0.30412483	-0.033944738	-0.054197507	-0.638309489	0.16747960341828372	-0.075271347	0.011255181	-0.242750951	0.156224422	0.086526528	0.030623626	0.164267781	0.227395174	0.194891406	0.2580188	0.063127394
I7I48_10853	I7I48_10853		hypothetical protein			I7I48_10853	ucsf_hc.01_1.G217B.05078					1	0.30376112025038743	0.038153273	0.110519138	-0.085404116	0.056812875937992086	-0.138257804	-0.138554788	-0.19507068	0.195367664	-0.000296984	0.062309856	0.237156068	0.247267436	0.299465923	0.309577292	0.010111369
I7I48_08487	I7I48_08487	COX11	mitochondrial cytochrome c oxidase assembly factor	HISTO_DA.Contig93.eannot.2098.final_new		I7I48_08487	ucsf_hc.01_1.G217B.01678					1	0.30352529150904867	0.113184111	0.078293255	-0.348339185	0.18837077444983377	0.001786262	0.020034445496665707	-0.186584513	0.168336329	0.018248184	0.058814304	0.117219106	0.152540275	0.176033411	0.211354579	0.035321168
I7I48_08672	I7I48_08672	TYR4	tyrosinase	HISTO_DA.Contig93.Fgenesh_histo.280.final_new		I7I48_08672	ucsf_hc.01_1.G217B.01495					1	0.30322968674655615	0.106153003	0.221170357	-0.103306355	0.091611704	-0.03859449	-0.020546132	-0.130206193	0.112157836	0.018048357	0.036477727	0.169599261	0.215582258	0.206076987	0.252059985	0.045982997
I7I48_08367	I7I48_08367	PRO3	pyrroline-5-carboxylate reductase	HISTO_DA.Contig93.Fgenesh_histo.191.final_new		I7I48_08367	ucsf_hc.01_1.G217B.01796					1	0.3028049530126228	0.314662135	0.036093788	-0.431208248	0.3703224560959435	0.10436160254157117	0.25125639764527974	-0.265960854	0.119066058	0.14689479510370856	0.195783022	0.022422052	-0.049011489	0.218205074	0.146771533	-0.071433541
I7I48_12197	I7I48_12197		hypothetical protein	HISTO_FX.Contig167.Fgenesh_histo.24.final_new	near LTR block	I7I48_12197	ucsf_hc.01_1.G217B.04362					1	0.3026609470323175	0.225418777	0.241948092	0.095901092	0.098796898	-0.095526715	-0.033136898	-0.194323613	0.131933796	0.062389818	0.020711948	0.24598027	0.287493825	0.266692218	0.308205773	0.041513555
I7I48_06373	I7I48_06373	SSZ1	hsp7-like protein	HISTO_ZT.Contig1129.eannot.1094.final_new		I7I48_06373	ucsf_hc.01_1.G217B.10452					1	0.3024037094084683	0.190207195	-0.001409022	-0.573011928	0.29121400185944213	0.097142473	0.13994818289527455	-0.194071528	0.151265819	0.04280571	0.145616801	0.018194016	0.010695877	0.163810817	0.156312678	-0.007498139
I7I48_01129	I7I48_01129		vacuolar ATP synthase subunit S1	HISTO_AL.Contig317.Fgenesh_Neurospora.32.final_new	near LTR block	I7I48_01129	ucsf_hc.01_1.G217B.00277					1	0.3022699084517441	0.225880526	0.006981046	-0.285952258	0.24007928836159875	0.032968008856910216	0.11056870503719288	-0.20711128	0.129510583	0.077600696	0.122847519	-0.00531835	-0.038881956	0.117529169	0.083965563	-0.033563606
I7I48_10776	I7I48_10776		endonuclease/exonuclease/phosphatase	HISTO_GL.Contig296.Fgenesh_Aspergillus.81.final_new	transposon	I7I48_10776	ucsf_hc.01_1.G217B.04963					1	0.30208588	0.267654425	0.160576873	-0.050199872	0.095138774	-0.030889806	0.000875391	-0.12602858	0.094263383	0.031765197	0.173752921	-0.008126985	-0.01059692	0.165625936	0.163156	-0.002469935
I7I48_06125	I7I48_06125		pfs and other domain-containing protein	HISTO_ZT.Contig1089.fgenesh_plus.44.final_new		I7I48_06125	ucsf_hc.01_1.G217B.10305					1	0.30194535838557784	0.116498972	0.185111475	-0.026028574	0.05606297	-0.096026809	-0.114672213	-0.152089778	0.170735182	-0.018645404	0.078569245	0.136608747	0.195658705	0.215177991	0.27422795	0.059049959
I7I48_03411	I7I48_03411		transcription factor tfiiic complex a box associated subunit sfc1	HISTO_DY.Contig31.fgenesh_plus.5.final_new		I7I48_03411	ucsf_hc.01_1.G217B.03277					1	0.30185794425725987	0.145510494	-0.429182583	-0.785582886	0.22932720406516066	0.063931934	0.11240590384430954	-0.16539527	0.1169213	0.04847397	0.023503761	-0.063911267	-0.063783744	-0.040407506	-0.040279983	0.000127524
I7I48_03006	I7I48_03006		hypothetical protein	HISTO_ZU.Contig65-snap.138.final_new		I7I48_03006	ucsf_hc.01_1.G217B.11295					1	0.30168780195405376	0.219712545	-0.076977089	-0.484340908	0.24925439781399744	0.14546543828403052	0.254094518	-0.10378896	-0.00484012	0.10862907970713645	0.263698541	-0.136781874	-0.140773105	0.126916667	0.122925436	-0.003991231
I7I48_09774	I7I48_09774		carboxylesterase	HISTO_ER.Contig17.Fgenesh_histo.23.final_new		I7I48_09774	ucsf_hc.01_1.G217B.03717					1	0.3016274615586469	0.130297081	0.123271054	-0.117219309	0.19482181125395032	-0.058402722	-0.019171381	-0.253224533	0.213993192	0.039231341	0.141389863	0.127270732	0.121231904	0.268660595	0.262621767	-0.006038828
I7I48_02712	I7I48_02712		hypothetical protein	HISTO_GI.Contig382.Fgenesh_histo.31.final_new	in LTR block	I7I48_02712	ucsf_hc.01_1.G217B.04667					1	0.3015952808571044	0.192408916	0.014031858	-0.474858691	0.19769198286641929	0.022024421945901873	0.064639645	-0.175667561	0.133052337	0.042615224	0.186811306	-0.038609296	-0.090160276	0.148202011	0.09665103	-0.05155098
I7I48_04314	I7I48_04314	VPS15	VPS15 protein kinase	HISTO_BP.Contig459.Fgenesh_Aspergillus.114.final_new		I7I48_04314	ucsf_hc.01_1.G217B.01182					1	0.30118447610895205	0.137540984	-0.059055886	-0.652277214	0.20349769277967752	0.017611999004474587	0.073090685	-0.185885694	0.130407008	0.055478686	0.063047778	0.054958161	0.078892944	0.118005939	0.141940722	0.023934783
I7I48_06016	I7I48_06016		hypothetical protein	HISTO_ZT.Contig174.Fgenesh_histo.14.final_new	near LTR block	I7I48_06016	ucsf_hc.01_1.G217B.10562					1	0.30108653473357866	0.14557779	0.180002301	-0.475757564	0.1566229758181554	0.079247239	0.12531684513782168	-0.077375737	0.031306131	0.046069606465040054	0.168353132	0.041546958	0.065614064	0.20990009	0.233967197	0.024067106
I7I48_03350	I7I48_03350		hypothetical protein	HISTO_DF.Contig537.Fgenesh_histo.127.final_new		I7I48_03350	ucsf_hc.01_1.G217B.02127					1	0.30104542723398625	0.199554147	0.259221592	0.049920544	0.086355549	-0.113345762	-0.068330626	-0.199701311	0.154686175	0.045015136	0.207721131	0.08083541	0.07082085	0.288556541	0.278541981	-0.01001456
I7I48_00352	I7I48_00352		amyloid beta-peptide binding protein, 3-hydroxyacyl-CoA dehydrogenase type-II	HISTO_AZ.Contig47.eannot.1645.final_new	near LTR block	I7I48_00352	ucsf_hc.01_1.G217B.00665					1	0.30102991922892547	0.277089346	0.201842533	-0.083231392	0.16802773218066164	-0.03976706	0.049202548703806095	-0.207794792	0.118825183	0.088969608	0.033062036	0.192437161	0.235341229	0.225499197	0.268403265	0.042904068
I7I48_01948	I7I48_01948		hypothetical protein			I7I48_01948	ucsf_hc.01_1.G217B.08744					1	0.30077031216989986	0.006418377	-0.17836806	-0.779388401	0.2524390935994078	0.10791402584834497	0.11316469699796203	-0.144525068	0.139274397	0.005250671	0.134208464	-0.019387288	0.001272462	0.114821176	0.135480926	0.02065975
I7I48_07437	I7I48_07437		nucleolar GTP-binding protein	HISTO_DM.Contig93.eannot.1765.final_new	near LTR block	I7I48_07437	ucsf_hc.01_1.G217B.02417					1	0.30062244282755185	0.175591345	0.075801382	-0.212670658	0.21820941255820805	0.043420811101083395	0.07006104	-0.174788601	0.148148373	0.026640228724709586	0.079987678	0.06902891	0.106579956	0.149016588	0.186567634	0.037551046
I7I48_07992	I7I48_07992		C6 finger domain-containing protein	HISTO_DM.Contig933.Fgenesh_histo.45.final_new		I7I48_07992	ucsf_hc.01_1.G217B.02568					1	0.30057841588943573	0.106721515	-0.050202856	-0.578696414	0.22282320630675984	0.026129264960466733	0.076815938	-0.196693941	0.146007268	0.050686673	0.149783588	0.063087533	0.059752398	0.212871121	0.209535986	-0.003335135
I7I48_02288	I7I48_02288		hypothetical protein			I7I48_02288	ucsf_hc.01_1.G217B.07038					1	0.3004045511717485	0.224300581	-0.002009673	-0.697769593	0.22821468781919085	0.098081733	0.097511619	-0.130132955	0.130703069	-0.000570114	0.127768823	-0.029899772	-0.003308699	0.097869051	0.124460125	0.026591073
I7I48_11731	I7I48_11731		hypothetical protein	HISTO_ZZ.Contig127c.Fgenesh_histo.36.final_new		I7I48_11731	ucsf_hc.01_1.G217B.12070					1	0.30014483138801357	0.051666456	-0.024683332	-0.216938457	0.13885665598140282	0.015978656210445988	0.009890722	-0.122878	0.128965934	-0.006087934	0.169687269	-0.052350704	-0.028763826	0.117336565	0.140923443	0.023586878
I7I48_00922	I7I48_00922		hypothetical protein		near LTR block	I7I48_00922	ucsf_hc.01_1.G217B.04605					1	0.3000382854054779	0.14761398	0.18803443	-0.108346193	0.09608026	-0.059457245	-0.047990793	-0.155537505	0.144071053	0.011466452393752255	0.148973027	0.069704483	0.050083829	0.21867751	0.199056856	-0.019620653
I7I48_04775	I7I48_04775	NIT73	no significant blast hit, nitrosative stress-induced transcript	HISTO_EA.Contig33-snap.168.final_new		I7I48_04775	ucsf_hc.01_1.G217B.03611					1	0.29960444467819414	0.091809563	-0.012324677	-0.458326326	0.21992674956730732	0.046264847	0.064877597	-0.173661903	0.155049152	0.018612750688820724	0.091614205	0.106776848	0.133898849	0.198391052	0.225513054	0.027122002
I7I48_08436	I7I48_08436		hypothetical protein	HISTO_DA.Contig93.Fgenesh_Aspergillus.4.final_new		I7I48_08436	ucsf_hc.01_1.G217B.01728					1	0.2995783874036087	0.110440276	-0.049782218	-0.359375972	0.14209225043422957	-0.061548186	-0.03055167	-0.203640436	0.172643921	0.030996515148091694	0.11288148	-0.032794434	-0.058865752	0.080087046	0.054015728	-0.026071318
I7I48_04430	I7I48_04430		GNAT family N-acetyltransferase	HISTO_BP.Contig459.Fgenesh_Aspergillus.30.final_new		I7I48_04430	ucsf_hc.01_1.G217B.01297					1	0.29951129733150156	0.119652761	0.002379864	-0.407618722	0.19985986209421222	0.028243024	0.058152939	-0.171616838	0.141706923	0.029909915	0.135939034	0.00025591	0.00687341	0.136194944	0.142812443	0.0066175
I7I48_07342	I7I48_07342		hypothetical protein		near LTR block	I7I48_07342	ucsf_hc.01_1.G217B.05834					1	0.29946810384854444	0.135463091	-0.014899264	-0.243836759	0.14438864020074646	0.000220068	0.029259492954854104	-0.144168573	0.115129147	0.029039425314657946	0.12842408	0.010435122	-0.041557107	0.138859201	0.086866973	-0.051992228
I7I48_04303	I7I48_04303		hypothetical protein	HISTO_BP.Contig459.eannot.1465.final_new		I7I48_04303	ucsf_hc.01_1.G217B.01171					1	0.2993237799163985	0.155450939	0.031119006	-0.3114882	0.21050027056511672	0.000284012	0.009992062	-0.210216259	0.200508209	0.00970805	0.15546493	0.045569349	0.178510951	0.201034278	0.333975881	0.132941602
I7I48_07548	I7I48_07548		hypothetical protein	HISTO_DM.Contig93.eannot.1693.final_new		I7I48_07548	ucsf_hc.01_1.G217B.02308					1	0.2992297326138493	0.17912084	0.135154163	-0.161666205	0.17002795432193962	-0.027177846	0.00402275	-0.197205801	0.166005205	0.031200596068019074	0.054269783	0.068060232	0.115982681	0.122330015	0.170252464	0.047922449
I7I48_08990	I7I48_08990	UTP23	rRNA processing protein	HISTO_FE.Contig19.eannot.1861.final_new		I7I48_08990	ucsf_hc.01_1.G217B.04026	Ryp1_ChIP				1	0.29914334610490523	0.176770602	-0.028648472	-0.590883444	0.24453135497621323	0.056048503	0.10004942353210225	-0.188482852	0.144481931	0.044000920432097516	0.089267062	0.032321573	0.045486577	0.121588635	0.134753639	0.013165004
I7I48_00207	I7I48_00207		hypothetical protein			I7I48_00207	ucsf_hc.01_1.G217B.00520					1	0.2989721028290579	0.244960321	0.156622583	-0.13285476	0.3340769137341542	0.085172956	0.11831359137619638	-0.248903957	0.215763322	0.033140635	0.293611134	-0.261648397	-0.201056848	0.031962737	0.092554286	0.060591549
I7I48_08276	I7I48_08276		cytochrome P450	HISTO_DA.Contig93.Fgenesh_Aspergillus.83.final_new		I7I48_08276	ucsf_hc.01_1.G217B.01887					1	0.29868658438424295	0.067821686	-0.069489974	-0.429062293	0.18723229395723373	0.032038687	0.021014578	-0.155193607	0.166217716	-0.011024109	0.166642763	-0.03537146	-0.057738134	0.131271304	0.10890463	-0.022366674
I7I48_07731	I7I48_07731		hypothetical protein			I7I48_07731	ucsf_hc.01_1.G217B.02827					1	0.2984945204745308	0.088220805	-0.078215569	-0.32778597	0.1724569358086905	0.062810243	0.055131128613583935	-0.109646693	0.117325807	-0.007679114	0.202256247	-0.120759594	-0.117930901	0.081496653	0.084325346	0.002828693
I7I48_06012	I7I48_06012		allantoate permease	HISTO_ZT.Contig174-snap.47.final_new	near LTR block	I7I48_06012	ucsf_hc.01_1.G217B.10566					1	0.29820733611524347	0.168862795	0.141547029	-0.224628466	0.1615640448641869	-0.018177887	-0.004959036	-0.179741932	0.166523081	0.013218851	0.197877942	-0.041373156	-0.085208816	0.156504786	0.112669126	-0.04383566
I7I48_10431	I7I48_10431		no significant blast hit	HISTO_ZY.Contig518.Fgenesh_histo.46.final_new	near LTR block	I7I48_10431	ucsf_hc.01_1.G217B.11537					1	0.2981807774333743	0.008156868	0.034744111	-0.121210112	0.039388916	-0.043051146	-0.05605952	-0.082440062	0.095448436	-0.013008374	0.043157853	0.070629586	0.105825904	0.113787439	0.148983757	0.035196318
I7I48_09217	I7I48_09217		hypothetical protein			I7I48_09217	ucsf_hc.01_1.G217B.09232					1	0.29805331106702243	0.193795849	0.073936327	-0.325653243	0.24479015963660886	-0.032476921	0.014111013101870719	-0.277267081	0.230679147	0.046587934	0.090024247	0.128477757	0.142383023	0.218502004	0.232407269	0.013905265
I7I48_08334	I7I48_08334	CYC8	transcriptional repressor	HISTO_DA.Contig93.eannot.2019.final_new		I7I48_08334	ucsf_hc.01_1.G217B.01829			Ryp3_ChIP		1	0.2978886434758123	0.229013028	0.091090202	-0.346360173	0.3025786246172545	0.087272378	0.16045760292244043	-0.215306246	0.142121022	0.073185225	0.123025506	0.095967626	0.092446704	0.218993132	0.21547221	-0.003520922
I7I48_11781	I7I48_11781		DUF1741 superfamily domain-containing protein	HISTO_ZZ.Contig127c.Fgenesh_histo.39.final_new		I7I48_11781	ucsf_hc.01_1.G217B.12120					1	0.2977905559697576	0.021160093	-0.23570944	-0.708141672	0.2015304091625697	0.036637743	0.039724581307813124	-0.164892666	0.161805828	0.003086838	0.047271174	0.012548949	0.016244228	0.059820123	0.063515402	0.003695279
I7I48_00744	I7I48_00744	RIO2	serine/threonine-protein kinase RIO2	HISTO_LF.Contig359.eannot.2026.final_new		I7I48_00744	ucsf_hc.01_1.G217B.07631					1	0.2977330488508222	0.261261961	0.046419141	-0.387364018	0.2754259454044483	0.075974414	0.1377494464717544	-0.199451531	0.137676499	0.061775033	0.153095947	-0.011091502	-0.007857337	0.142004445	0.14523861	0.003234165
I7I48_10805	I7I48_10805		hypothetical protein		near LTR block	I7I48_10805	ucsf_hc.01_1.G217B.04992					1	0.29766298007520675	0.187832725	0.005173864	-0.484526002	0.3385356041858151	0.13210918581965392	0.1767145224552677	-0.206426418	0.161821082	0.044605337	0.270562068	-0.072925319	-0.132032203	0.197636749	0.138529865	-0.059106884
I7I48_08112	I7I48_08112		beta-1,3-glucanase			I7I48_08112	ucsf_hc.01_1.G217B.02937					1	0.2976524230321143	0.13250145	0.165482471	-0.072820221	0.096529425	-0.118474748	-0.079178118	-0.215004174	0.175707543	0.039296630500191526	0.042554093	0.212842055	0.231852933	0.255396149	0.274407026	0.019010878
I7I48_04330	I7I48_04330		hypothetical protein	HISTO_BP.Contig459.Fgenesh_histo.141.final_new		I7I48_04330	ucsf_hc.01_1.G217B.01198					1	0.29764278934252114	0.056344232	0.11134435	-0.11093789	0.10538185587292162	-0.09788848	-0.082326362	-0.203270336	0.187708218	0.015562117792147445	0.010018985	0.278472882	0.301353382	0.288491867	0.311372367	0.0228805
I7I48_04226	I7I48_04226		hypothetical protein		near LTR block	I7I48_04226	ucsf_hc.01_1.G217B.01094					1	0.297596645	0.128868663	0.135063892	-0.228720124	0.12612295637300294	-0.030840181	0.005634727	-0.156963138	0.120488229	0.036474908500813794	0.088868811	0.073776666	0.116856733	0.162645477	0.205725544	0.043080067
I7I48_04257	I7I48_04257		hypothetical protein			I7I48_04257	ucsf_hc.01_1.G217B.01125					1	0.29718361930609605	0.027101974	-0.05611296	-0.276153854	0.082028181	-0.121342029	-0.203230866	-0.20337021	0.285259047	-0.081888837	0.110605037	0.059497374	0.059032357	0.170102411	0.169637394	-0.000465017
I7I48_00457	I7I48_00457		ubiquitin-conjugating enzyme E2 Q2	HISTO_LF.Contig359.Fgenesh_Aspergillus.193.final_new		I7I48_00457	ucsf_hc.01_1.G217B.07348	Ryp1_ChIP				1	0.29711533235467974	-0.029412503	-0.04046206	-0.166543254	0.014429210428955138	-0.003779982	0.044949447	-0.018209192	-0.030520237	0.048729429	0.151859104	0.001510189	0.020006359	0.153369292	0.171865462	0.01849617
I7I48_11423	I7I48_11423		hypothetical protein	HISTO_ZZ.Contig127a.Fgenesh_histo.12.final_new		I7I48_11423	ucsf_hc.01_1.G217B.11766					1	0.29696253879234374	0.182607267	0.195944812	0.014823676	0.12078573558591854	-0.029267805	0.017399524027419136	-0.150053541	0.103386212	0.046667329	0.157099306	0.018622222	0.062838439	0.175721528	0.219937745	0.044216217
I7I48_10452	I7I48_10452		3-hydroxyisobutyrate dehydrogenase	HISTO_ZY.Contig518.eannot.1149.final_new		I7I48_10452	ucsf_hc.01_1.G217B.11558					1	0.29680050528946034	0.175898141	0.182063246	0.129798575	0.14956499775148183	-0.088843975	-0.013743553	-0.238408973	0.163308551	0.075100422	0.044221917	0.164216495	0.191731068	0.208438412	0.235952985	0.027514573
I7I48_04780	I7I48_04780		ankyrin repeat protein	HISTO_EA.Contig33-snap.171.final_new		I7I48_04780	ucsf_hc.01_1.G217B.03616					1	0.2966830446126706	0.119052083	-0.155807806	-0.472016902	0.27648904689871434	0.050590072	0.1876076761131538	-0.225898975	0.088881371	0.13701760408520897	0.17856558	-0.036120602	-0.042856373	0.142444979	0.135709208	-0.006735771
I7I48_07058	I7I48_07058		hypothetical protein	HISTO_HS.Contig68.Fgenesh_histo.33.final_new		I7I48_07058	ucsf_hc.01_1.G217B.06116					1	0.2965710221025611	0.085930537	0.171508573	-0.041074298	0.079587581	-0.10505085	-0.097706634	-0.184638431	0.177294215	0.007344216	-0.004404991	0.236876771	0.261335273	0.23247178	0.256930282	0.024458502
I7I48_02796	I7I48_02796		hypothetical protein	HISTO_ZU.Contig65.Fgenesh_histo.154.final_new	near LTR block	I7I48_02796	ucsf_hc.01_1.G217B.11086					1	0.29654761627116893	0.178893511	0.066196059	-0.227014286	0.22658165628052837	-0.044956096	0.092066249	-0.271537752	0.134515407	0.1370223453748186	0.177179389	0.004949127	-0.041837779	0.182128516	0.13534161	-0.046786906
I7I48_11167	I7I48_11167	UTP14	small nucleolar ribonucleoprotein complex subunit Utp14	HISTO_ZL.Contig1161e.eannot.1223.final_new	near LTR block	I7I48_11167	ucsf_hc.01_1.G217B.09870					1	0.29645817438529326	0.242534555	-0.031591909	-0.324045989	0.3462409188006227	0.162405202	0.21324458838596505	-0.183835717	0.13299633	0.050839387	0.350377485	-0.20275068	-0.292842478	0.147626805	0.057535007	-0.090091798
I7I48_07924	I7I48_07924	MLH2	DNA mismatch repair protein mutL	HISTO_DM.Contig933.eannot.1550.final_new		I7I48_07924	ucsf_hc.01_1.G217B.02635					1	0.2964024349762397	0.244326062	-0.00131387	-0.51332071	0.1847859053710474	0.051539275581419276	0.14148608303690402	-0.13324663	0.043299822	0.089946807	0.147846918	-0.010014701	-0.005532802	0.137832217	0.142314116	0.004481899
I7I48_01104	I7I48_01104		hypothetical protein	HISTO_AL.Contig320.Fgenesh_histo.4.final_new	near LTR block	I7I48_01104	ucsf_hc.01_1.G217B.00300					1	0.29622766973451486	0.114080578	0.124868653	0.094602842	0.091370959	-0.058307637	0.027188087027819774	-0.149678595	0.064182872	0.085495724	0.074099395	0.126293783	0.152271968	0.200393178	0.226371363	0.025978184
I7I48_04306	I7I48_04306		hypothetical protein			I7I48_04306	ucsf_hc.01_1.G217B.01174					1	0.2960110658444253	0.108379474	0.037308142	-0.473017062	0.17804708240650244	-0.047662108	-0.04381248	-0.22570919	0.221859563	0.003849628	0.087706564	0.060258753	0.051165421	0.147965317	0.138871985	-0.009093331
I7I48_08162	I7I48_08162		hypothetical protein	HISTO_DM.Contig940.Fgenesh_histo.20.final_new	near LTR block	I7I48_08162	ucsf_hc.01_1.G217B.02889					1	0.2957897042828953	0.232473008	0.015918421	-0.56487157	0.2533084278296592	-0.00102564	0.002649821	-0.254334068	0.250658607	0.003675461	0.097028905	0.108677859	0.114076812	0.205706763	0.211105717	0.005398953
I7I48_04331	I7I48_04331		hypothetical protein			I7I48_04331	ucsf_hc.01_1.G217B.01199					1	0.29566484775781815	0.114975772	0.07292932	-0.057382497	0.052402564	-0.079441414	-0.059627921	-0.131843978	0.112030485	0.019813493180648047	0.056949793	0.148999284	0.175340559	0.205949077	0.232290352	0.026341275
I7I48_08547	I7I48_08547		hypothetical protein	HISTO_DA.Contig93.Fgenesh_histo.25.final_new		I7I48_08547	ucsf_hc.01_1.G217B.01618					1	0.2956031669324576	0.204919713	-0.064964473	-0.622776655	0.2431926929403065	0.057724608159044954	0.12274695788658922	-0.185468085	0.120445735	0.06502235	0.096765762	0.067157298	0.082181702	0.163923061	0.178947465	0.015024404
I7I48_07784	I7I48_07784		thiol methyltransferase	HISTO_DM.Contig933.eannot.1663.final_new	near LTR block	I7I48_07784	ucsf_hc.01_1.G217B.02775					1	0.2955608619091585	0.103167133	-0.017368	-0.556440452	0.19059095115444383	0.078965637	0.1147856608866328	-0.111625314	0.07580529	0.035820024049653953	0.12089058	0.031272187	0.021263336	0.152162767	0.142153916	-0.010008851
I7I48_11010	I7I48_11010		hypothetical protein			I7I48_11010	ucsf_hc.01_1.G217B.04718					1	0.29553166213602167	0.051197996	0.145597187	-0.018439264	0.061556658	-0.06604146	-0.014903212	-0.127598118	0.07645987	0.051138248	0.167611763	0.094456224	0.0961836	0.262067987	0.263795363	0.001727375
I7I48_08428	I7I48_08428		hypothetical protein			I7I48_08428	ucsf_hc.01_1.G217B.01736					1	0.2954939465110458	0.220295083	-0.0572695	-0.160775621	0.2258018719353575	0.058171517	0.13480398166021162	-0.167630355	0.09099789	0.076632465	0.282790118	-0.129130825	-0.217194893	0.153659293	0.065595225	-0.088064068
I7I48_06633	I7I48_06633		CorA-like Mg2+ transporter domain-containing protein	HISTO_ZT.Contig181.Fgenesh_histo.27.final_new		I7I48_06633	ucsf_hc.01_1.G217B.10744					1	0.29547787069502396	0.011025582	-0.052180921	-0.294765246	0.068512919	0.008023268	0.033397438	-0.060489651	0.035115481	0.025374170418021456	0.159758148	0.001516452	-0.012158906	0.1612746	0.147599243	-0.013675357
I7I48_05512	I7I48_05512		26S proteasome regulatory subunit	HISTO_JG.Contig206.eannot.1482.final_new		I7I48_05512	ucsf_hc.01_1.G217B.06482	Ryp1_ChIP				1	0.29542718014899033	0.152898888	-0.093834421	-0.64565932	0.24856033163272878	0.016468849	0.07828155	-0.232091482	0.170278782	0.061812700533010495	0.051993234	0.092317817	0.071933855	0.14431105	0.123927089	-0.020383961
I7I48_09348	I7I48_09348	ESDC	GTP-binding protein EsdC	HISTO_ZL.Contig1161b.eannot.1356.final_new		I7I48_09348	ucsf_hc.01_1.G217B.09363					1	0.29524032191847654	0.069733073	-0.078651569	-0.659514114	0.22087949036007834	0.073836287	0.11782239646733647	-0.147043203	0.103057094	0.043986109510612215	0.158449249	-0.024718892	0.090656378	0.133730357	0.249105626	0.11537527
I7I48_02095	I7I48_02095		hypothetical protein	HISTO_ZE.Contig158.Fgenesh_Neurospora.36.final_new		I7I48_02095	ucsf_hc.01_1.G217B.08346	Ryp1_ChIP		Ryp3_ChIP		1	0.295200293	0.152224612	0.137939418	-0.282255055	0.3375157605669953	0.1378334736871033	0.16785831487545105	-0.199682287	0.169657446	0.030024841188347764	0.247959811	-0.075578541	-0.077097333	0.172381269	0.170862478	-0.001518791
I7I48_07719	I7I48_07719		tRNA methyltransferase	HISTO_DM.Contig936.Fgenesh_histo.35.final_new		I7I48_07719	ucsf_hc.01_1.G217B.02839					1	0.2951308703590422	0.236105559	-0.270142173	-0.563239368	0.36306924320340184	0.2146205070257346	0.34583494319201963	-0.148448736	0.0172343	0.13121443616628503	0.172427171	-0.048751819	-0.135521362	0.123675352	0.036905809	-0.086769543
I7I48_04353	I7I48_04353		hypothetical protein			I7I48_04353	ucsf_hc.01_1.G217B.01221					1	0.2950982541435608	0.152265589	0.127891948	-0.235865267	0.19333705519800287	-0.053854846	0.018740203079162535	-0.247191902	0.174596852	0.072595049	0.071639604	0.212178926	0.201969655	0.28381853	0.273609259	-0.010209271
I7I48_06029	I7I48_06029		hypothetical protein			I7I48_06029	ucsf_hc.01_1.G217B.10549					1	0.2950360046809681	0.115129704	0.072109766	-0.359845359	0.13506417555379566	-0.00847426	0.015073486	-0.143538436	0.11999069	0.023547746	0.0554046	0.113310367	0.147141175	0.168714966	0.202545775	0.033830809
I7I48_09461	I7I48_09461		TLD domain-containing protein	HISTO_ZL.Contig1161c.Fgenesh_histo.120.final_new		I7I48_09461	ucsf_hc.01_1.G217B.09476					1	0.29486980170119065	0.214494717	0.038497493	-0.308987826	0.1715463177252326	0.027869343	0.053681655412629474	-0.143676974	0.117864662	0.025812311941422923	0.057777982	0.072427482	0.041407477	0.130205464	0.099185459	-0.031020005
I7I48_06755	I7I48_06755		hypothetical protein			I7I48_06755	ucsf_hc.01_1.G217B.09820					1	0.29479069776084266	0.124968631	0.069699124	-0.281430456	0.23490079869448277	0.12850844157905744	0.16600348216558175	-0.106392357	0.068897317	0.037495041	0.183464549	-0.025032295	-0.000369068	0.158432254	0.183095481	0.024663227
I7I48_06612	I7I48_06612		KOW domain-containing protein domain-containing protein	HISTO_ZT.Contig181.eannot.1741.final_new		I7I48_06612	ucsf_hc.01_1.G217B.10765					1	0.2947699868291383	0.107068371	-0.227272868	-0.854568384	0.2901196556969985	0.054682237	0.065987687	-0.235437419	0.224131968	0.01130545	0.093224515	-0.028735615	-0.01566937	0.0644889	0.077555145	0.013066245
I7I48_01245	I7I48_01245		uracil phosphoribosyltransferase	HISTO_AL.Contig317.eannot.1462.final_new		I7I48_01245	ucsf_hc.01_1.G217B.00161	Ryp1_ChIP		Ryp3_ChIP		1	0.29472781108705265	0.092723167	-0.099577456	-0.729154323	0.2566244751290088	0.11596350562143634	0.1771021246516793	-0.14066097	0.07952235	0.061138619	0.10688264	0.060808263	0.014032478	0.167690903	0.120915118	-0.046775785
I7I48_05701	I7I48_05701		peroxisomal dehydratase	HISTO_JG.Contig207.eannot.1413.final_new		I7I48_05701	ucsf_hc.01_1.G217B.06733					1	0.2943799974557831	0.137316956	0.008191404	-0.277197435	0.19922219764577273	0.003312287	0.005252382	-0.19590991	0.193969815	0.001940095	0.087020135	0.057402609	0.08054024	0.144422744	0.167560374	0.023137631
I7I48_02612	I7I48_02612		hypothetical protein			I7I48_02612	ucsf_hc.01_1.G217B.06947					1	0.29436674805461654	0.070941033	0.128524685	-0.324014116	0.08506616	0.010274714246611638	-0.026183962	-0.074791446	0.111250122	-0.036458676	0.180296033	-0.043216592	-0.073299807	0.137079442	0.106996226	-0.030083216
I7I48_03001	I7I48_03001		hypothetical protein	HISTO_ZU.Contig65.Fgenesh_Aspergillus.23.final_new		I7I48_03001	ucsf_hc.01_1.G217B.11291					1	0.2942908838576398	0.121254202	0.063834972	-0.333363439	0.16302378155607822	-0.033311134	-0.016760129	-0.196334916	0.17978391	0.016551005267593163	0.05994889	0.129297784	0.140305483	0.189246674	0.200254373	0.011007699
I7I48_04199	I7I48_04199		4-hydroxyphenylpyruvate dioxygenase	HISTO_BP.Contig459.Fgenesh_histo.37.final_new	near LTR block	I7I48_04199	ucsf_hc.01_1.G217B.01066					1	0.29425589457321416	0.072699374	-0.015582609	-0.086078371	0.069523548	-0.068494134	-0.024105268	-0.138017682	0.093628815	0.044388866275982326	0.146126254	0.03184376	0.0215165	0.177970014	0.167642754	-0.01032726
I7I48_10436	I7I48_10436		integral membrane protein	HISTO_ZY.Contig518.eannot.1148.final_new	near LTR block	I7I48_10436	ucsf_hc.01_1.G217B.11542					1	0.29423516608575045	0.06270228	-0.033892414	-0.392238507	0.078434126	0.020225096261972733	0.038003535	-0.05820903	0.040430591	0.017778438930773674	0.111474533	-0.045457388	-0.061336995	0.066017145	0.050137538	-0.015879607
I7I48_06045	I7I48_06045		malate dehydrogenase	HISTO_ZT.Contig174-snap.25.final_new		I7I48_06045	ucsf_hc.01_1.G217B.10533					1	0.2938207229014483	0.248716764	0.013093154	-0.258760388	0.1993493357282319	0.098922038	0.18243256248179973	-0.100427298	0.016916773	0.083510524	0.13303985	-0.021547919	-0.040725843	0.111491931	0.092314007	-0.019177925
I7I48_04772	I7I48_04772		hypothetical protein			I7I48_04772	ucsf_hc.01_1.G217B.03608					1	0.2937823460898824	0.062119134	-0.046430059	-0.580812531	0.1850331912630229	0.037222166982833885	0.044047468	-0.147811024	0.140985723	0.006825301	0.190855519	-0.069424448	-0.106238641	0.121431072	0.084616878	-0.036814193
I7I48_02104	I7I48_02104		GPI anchored protein	HISTO_ZE.Contig158.Fgenesh_histo.77.final_new	near LTR block	I7I48_02104	ucsf_hc.01_1.G217B.08338					1	0.2936964392765454	0.125831637	0.109866031	-0.142199712	0.17791611374773258	-0.011435131	0.018077788	-0.189351245	0.159838326	0.029512919	0.178384544	0.024836345	0.009280017	0.203220889	0.187664562	-0.015556327
I7I48_09236	I7I48_09236		hypothetical protein			I7I48_09236	ucsf_hc.01_1.G217B.09251					1	0.2935809587380503	0.013594174	0.001772789	-0.401903121	0.10501716040288694	-0.098509109	-0.053886187	-0.20352627	0.158903347	0.044622923	0.147743384	0.010128468	-0.029791392	0.157871852	0.117951992	-0.03991986
I7I48_08903	I7I48_08903		possible Pol-or gag-like protein	HISTO_FE.Contig19.Fgenesh_histo.263.final_new	transposon	I7I48_08903	ucsf_hc.01_1.G217B.03939					1	0.2935254856970649	0.348385944	-0.071654133	-0.830245207	0.37533937288524377	-0.034650756	0.1083443667875347	-0.409990129	0.266995006	0.14299512315948207	0.1818195	-0.020979763	-0.03492043	0.160839737	0.14689907	-0.013940667
I7I48_06314	I7I48_06314	YTA12	matrix AAA protease MAP-1	HISTO_ZT.Contig1089.Fgenesh_histo.179.final_new	near LTR block	I7I48_06314	ucsf_hc.01_1.G217B.10117					1	0.2933641268127389	0.203461141	-0.056016644	-0.444343811	0.2242244094736034	0.096223426	0.091647183	-0.128000984	0.132577227	-0.004576243	0.084093792	0.042420911	0.029688986	0.126514703	0.113782778	-0.012731925
I7I48_10928	I7I48_10928		hypothetical protein	HISTO_GL.Contig59.eannot.1250.final_new	near LTR block	I7I48_10928	ucsf_hc.01_1.G217B.05153					1	0.29316801937522147	-0.073844619	0.02654299	-0.068587367	0.072712344	-0.082644256	-0.064248113	-0.1553566	0.136960457	0.018396143030111892	0.056964282	0.208778886	0.263018084	0.265743168	0.319982366	0.054239198
I7I48_05898	I7I48_05898		hypothetical protein	HISTO_ZT.Contig174.Fgenesh_Aspergillus.97.final_new		I7I48_05898	ucsf_hc.01_1.G217B.10680					1	0.2931650493258501	0.228356703	0.004011756	-0.407003526	0.30171390862890635	0.13069819533542198	0.17383722763847914	-0.171015713	0.127876681	0.043139032	0.177436946	-0.045501182	-0.046511964	0.131935764	0.130924983	-0.001010782
I7I48_03042	I7I48_03042		hypothetical protein			I7I48_03042	ucsf_hc.01_1.G217B.11331					1	0.29290711192152197	0.158414182	0.186728703	-0.030559538	0.1108786533475207	-0.112872308	-0.075045422	-0.223750962	0.185924075	0.037826886334272405	0.030313376	0.207281529	0.223435023	0.237594904	0.253748399	0.016153495
I7I48_00955	I7I48_00955		WD domain-containing protein	HISTO_GI.Contig382-snap.58.final_new		I7I48_00955	ucsf_hc.01_1.G217B.04638					1	0.2928516973857639	0.057115733	-0.094021848	-0.709178477	0.22689181448488985	0.047503394	0.092827108	-0.17938842	0.134064706	0.045323714051296454	0.070062956	0.045332566	0.052289853	0.115395523	0.12235281	0.006957287
I7I48_03428	I7I48_03428		apoptosis-inducing factor 1	HISTO_DY.Contig31-snap.58.final_new		I7I48_03428	ucsf_hc.01_1.G217B.03260	Ryp1_ChIP				1	0.2926027941187877	0.083735554	0.083013893	-0.538286339	0.20499875380992522	-0.043864007	0.010309891	-0.248862761	0.194688863	0.054173898	0.030755398	0.227529653	0.280491966	0.258285051	0.311247364	0.052962313
I7I48_02103	I7I48_02103		hypothetical protein		near LTR block	I7I48_02103	ucsf_hc.01_1.G217B.08337					1	0.292508514	0.127863303	0.111385101	-0.138820894	0.17446312905301944	-0.012539139	0.017417603699655677	-0.187002268	0.157045525	0.029956742402946913	0.17723473	0.025618154	0.010561166	0.202852884	0.187795896	-0.015056988
I7I48_04106	I7I48_04106		hypothetical protein		near LTR block	I7I48_04106	ucsf_hc.01_1.G217B.00972					1	0.29208442793029116	0.05481242	0.151059981	-0.06403587	-0.043118979	-0.0968899	-0.121547835	-0.053770921	0.078428855	-0.024657934	0.027968726	0.163249303	0.180332997	0.191218029	0.208301722	0.017083694
I7I48_12011	I7I48_12011		small nuclear ribonucleoprotein Lsm8	HISTO_DU.Contig190.fgenesh_plus.6.final_new		I7I48_12011	ucsf_hc.01_1.G217B.03029					1	0.29198581382853395	0.160653266	0.032216636	-0.406002122	0.2630023898799623	0.065771872	0.12096975079320957	-0.197230518	0.142032639	0.055197879	0.171131195	0.021149017	-0.00474327	0.192280212	0.166387925	-0.025892287
I7I48_04683	I7I48_04683		hypothetical protein	HISTO_EA.Contig33-snap.117.final_new	near LTR block	I7I48_04683	ucsf_hc.01_1.G217B.03519	Ryp1_ChIP	Ryp2_ChIP	Ryp3_ChIP	Ryp4_ChIP	1	0.29179606318823204	0.08615596	-0.017754996	0.045116461	0.13022547586500688	-0.08697062	-0.136894329	-0.217196096	0.267119805	-0.049923709	0.175651799	0.068271141	0.049317086	0.24392294	0.224968885	-0.018954055
I7I48_10448	I7I48_10448		hypothetical protein			I7I48_10448	ucsf_hc.01_1.G217B.11554					1	0.29177521483931035	0.104107636	0.165250178	0.079399514	0.1546073145219946	-0.075305384	-0.014553074	-0.229912698	0.169160389	0.060752309	0.081002816	0.179769175	0.194707335	0.260771991	0.275710151	0.014938161
I7I48_09968	I7I48_09968		sucrose cleavage family protein	HISTO_ZL.Contig1131.Fgenesh_Aspergillus.222.final_new		I7I48_09968	ucsf_hc.01_1.G217B.08629					1	0.29162175756747205	0.382184085	-0.096408412	-0.438085284	0.408957973	0.25221690029063193	0.33739364514827364	-0.156741073	0.071564328	0.085176745	0.251021285	-0.222908458	-0.291845092	0.028112827	-0.040823807	-0.068936634
I7I48_08701	I7I48_08701		hypothetical protein	HISTO_DA.Contig93.Fgenesh_Aspergillus.198.final_new		I7I48_08701	ucsf_hc.01_1.G217B.01466					1	0.29148824122070643	0.303858678	0.061446722	-0.325474429	0.29779748761912117	-0.008029251	-0.006207186	-0.305826739	0.304004673	0.001822065	0.168856749	0.063557675	0.035386771	0.232414424	0.20424352	-0.028170904
I7I48_09484	I7I48_09484	SED3	tripeptidyl peptidase SED3	HISTO_ZL.Contig1161c.Fgenesh_histo.8.final_new		I7I48_09484	ucsf_hc.01_1.G217B.09499					1	0.2914603170925973	0.044870731	-0.022631963	-0.691349626	0.18538769187530796	-0.006077912	0.055018684	-0.191465604	0.130369007	0.061096596	0.115928603	0.061444897	0.094206739	0.1773735	0.210135342	0.032761842
I7I48_04446	I7I48_04446		hypothetical protein	HISTO_BP.Contig459-snap.137.final_new		I7I48_04446	ucsf_hc.01_1.G217B.01313					1	0.2911881053877579	0.116886306	0.102563433	-0.442095821	0.1287771720665458	0.000202454	0.063222188	-0.128574718	0.065554984	0.063019734	0.109194173	0.026472171	0.033547106	0.135666345	0.142741279	0.007074935
I7I48_07199	I7I48_07199		hypothetical protein	HISTO_HS.Contig68.Fgenesh_Aspergillus.258.final_new		I7I48_07199	ucsf_hc.01_1.G217B.05977					1	0.291100132	0.178102742	-0.171386146	-0.354215562	0.17259980520148022	-0.049712117	-0.070629921	-0.222311922	0.243229726	-0.020917804	0.142041742	0.021091161	0.008828536	0.163132903	0.150870278	-0.012262625
I7I48_09303	I7I48_09303		hypothetical protein	HISTO_ZL.Contig1161b.Fgenesh_histo.9.final_new	near LTR block	I7I48_09303	ucsf_hc.01_1.G217B.09318					1	0.2910196926242771	0.024397084	0.102397544	-0.344893696	0.078242341	0.045740620967926734	0.054793592	-0.03250172	0.023448748	0.009052971	0.146067793	0.008941042	-0.004337246	0.155008835	0.141730547	-0.013278287
I7I48_05221	I7I48_05221		BTB/POZ domain-containing protein	HISTO_GY.Contig471.Fgenesh_histo.44.final_new	near LTR block	I7I48_05221	ucsf_hc.01_1.G217B.05789					1	0.2909168327265879	0.119967576	0.167855238	-0.176491376	0.11581686543228373	-0.095521194	-0.056628413	-0.211338059	0.172445278	0.038892781	0.021017096	0.226383455	0.245489232	0.247400551	0.266506329	0.019105777
I7I48_10349	I7I48_10349		3' exoribonuclease	HISTO_ZY.Contig571f.Fgenesh_histo.28.final_new		I7I48_10349	ucsf_hc.01_1.G217B.11671					1	0.2906620580179809	0.035070246	-0.032352068	-0.553723544	0.12795965808441628	-0.001026807	0.040469211	-0.128986465	0.087490447	0.041496018	0.01927198	0.129487143	0.11080975	0.148759123	0.13008173	-0.018677394
I7I48_02822	I7I48_02822		hypothetical protein		near LTR block	I7I48_02822	ucsf_hc.01_1.G217B.11112					1	0.2904679950739912	0.066887052	-0.117539659	-0.617172731	0.19541299079603708	-0.009505494	0.049938529	-0.204918485	0.145474461	0.059444023	0.177357834	-0.012146948	-0.043779737	0.165210886	0.133578097	-0.03163279
I7I48_01663	I7I48_01663		ubiquitin-conjugating enzyme	HISTO_ZL.Contig1158.eannot.1355.final_new		I7I48_01663	ucsf_hc.01_1.G217B.09027					1	0.29043746898333395	0.205386851	0.05331789	-0.468477524	0.17212124596896822	0.001354835	0.0445498	-0.170766411	0.127571446	0.043194965	0.107794187	0.082289005	0.096682189	0.190083192	0.204476376	0.014393184
I7I48_05073	I7I48_05073		hypothetical protein			I7I48_05073	ucsf_hc.01_1.G217B.05511					1	0.2903310505870527	-0.011512062	0.069050583	-0.113097205	0.036589054	-0.113104149	-0.102029031	-0.149693203	0.138618085	0.011075117877995762	0.04017931	0.159188362	0.164962141	0.199367672	0.205141451	0.005773779
I7I48_02906	I7I48_02906		rhomboid superfamily domain-containing protein	HISTO_ZU.Contig65.Fgenesh_histo.212.final_new		I7I48_02906	ucsf_hc.01_1.G217B.11196					1	0.2901153312078431	0.221530889	0.030158575	-0.458144091	0.22932859197961544	-0.010906077	0.063786084	-0.240234669	0.165542508	0.074692161	0.111386246	0.060032013	0.067075215	0.171418259	0.178461462	0.007043203
I7I48_10644	I7I48_10644	PEX11	peroxin 11, peroxisomal biogenesis factor	HISTO_GL.Contig296.eannot.1397.final_new	near LTR block	I7I48_10644	ucsf_hc.01_1.G217B.04831					1	0.2901008188694596	0.30369492	0.057816563	-0.16965218	0.12744979441109144	0.017023249	0.043931076	-0.110426546	0.083518719	0.026907826983266242	-0.027911503	0.151447073	0.18351092	0.12353557	0.155599417	0.032063847
I7I48_02615	I7I48_02615		TPR repeat protein	HISTO_KF.Contig597-snap.81.final_new		I7I48_02615	ucsf_hc.01_1.G217B.06950					1	0.2898248796599427	0.175580972	-0.10466709	-0.583676225	0.23432368090468872	0.029233166061838095	0.12853727100259058	-0.205090515	0.10578641	0.099304105	0.115668481	0.011065341	-0.015674225	0.126733822	0.099994256	-0.026739566
I7I48_01595	I7I48_01595		hypothetical protein	HISTO_ZL.Contig1158.Fgenesh_Neurospora.5.final_new		I7I48_01595	ucsf_hc.01_1.G217B.09094	Ryp1_ChIP		Ryp3_ChIP		1	0.28978115530836634	0.029785504	0.116903052	-0.120893059	0.084313153	-0.041670608	-0.009153694	-0.125983761	0.093466847	0.032516914	0.13834332	0.020517124	0.000459733	0.158860443	0.138803053	-0.02005739
I7I48_02225	I7I48_02225		hypothetical protein	HISTO_ZE.Contig149.Fgenesh_Aspergillus.53.final_new		I7I48_02225	ucsf_hc.01_1.G217B.08216					1	0.2893362087186048	0.100769909	0.090338398	-0.427519839	0.1945481304134594	-0.020278656	0.021813296323627468	-0.214826787	0.172734834	0.042091953	0.092692895	0.085050778	0.096557147	0.177743673	0.189250042	0.011506369
I7I48_00903	I7I48_00903		nonribosomal peptide synthetase	HISTO_GI.Contig382-snap.28.final_new		I7I48_00903	ucsf_hc.01_1.G217B.04586					1	0.2892262593055915	0.289509365	-0.026110575	-0.408814432	0.28156303960438384	-0.016174584	0.047118566	-0.297737624	0.234444474	0.06329315	0.204465292	-0.045538804	-0.04594051	0.158926488	0.158524782	-0.000401705
I7I48_05718	I7I48_05718	PCH1	cyclin	HISTO_JG.Contig207.genewise.54.final_new		I7I48_05718	ucsf_hc.01_1.G217B.06717					1	0.2890763599598039	0.172341472	-0.043116536	-0.384886548	0.2576774765590655	0.14531624216035235	0.16861953572801627	-0.112361234	0.089057941	0.023303294	0.158999287	0.020361991	0.022375464	0.179361279	0.181374751	0.002013472
I7I48_09250	I7I48_09250		GMP synthase	HISTO_ZL.Contig1161b.eannot.1297.final_new		I7I48_09250	ucsf_hc.01_1.G217B.09265					1	0.28874492772005583	0.017305821	-0.068834613	-0.632704571	0.24846858596091448	-0.046910978	0.044078795	-0.295379564	0.204389791	0.090989773	0.082390987	0.169199483	0.195720485	0.25159047	0.278111472	0.026521002
I7I48_10450	I7I48_10450		hypothetical protein	HISTO_ZY.Contig518.Fgenesh_Aspergillus.50.final_new		I7I48_10450	ucsf_hc.01_1.G217B.11556					1	0.2887427483388584	0.09957637	0.121642064	-0.055615679	0.12533622780856096	-0.100624759	-0.0454743	-0.225960986	0.170810528	0.055150458193280315	0.057661483	0.165717446	0.19275305	0.223378929	0.250414533	0.027035604
I7I48_00199	I7I48_00199		hypothetical protein	HISTO_AZ.Contig47.Fgenesh_histo.97.final_new		I7I48_00199	ucsf_hc.01_1.G217B.00512					1	0.28857627982261375	0.034960214	-0.067845092	-0.532181872	0.20308497145689572	0.033884746	0.093184766	-0.169200225	0.109900205	0.05930002	0.180202102	0.017517965	-0.003142904	0.197720067	0.177059197	-0.02066087
I7I48_01412	I7I48_01412		no significant blast hit	HISTO_ZL.Contig658.Fgenesh_Neurospora.81.final_new		I7I48_01412	ucsf_hc.01_1.G217B.10002					1	0.288505881	0.191850144	0.228422862	-0.103705747	0.07852756	-0.094771318	-0.085530672	-0.173298878	0.164058233	0.009240646	0.051183064	0.142476766	0.184965612	0.19365983	0.236148676	0.042488846
I7I48_00088	I7I48_00088		hypothetical protein		near LTR block	I7I48_00088	ucsf_hc.01_1.G217B.00402					1	0.28843728782078676	0.146311099	-0.005169784	-0.075801923	0.16323756697461816	0.010268017909255106	-0.036019792	-0.152969549	0.199257359	-0.04628781	0.204647829	-0.043257813	-0.026631819	0.161390016	0.17801601	0.016625994
I7I48_03131	I7I48_03131		phytanoyl-CoA dioxygenase	HISTO_ZU.Contig65.Fgenesh_histo.153.final_new	in LTR block	I7I48_03131	ucsf_hc.01_1.G217B.11419					1	0.28822921698648996	0.097202302	0.185490943	-0.162126261	0.13033180059004895	-0.110465705	-0.098562386	-0.240797505	0.228894186	0.011903319	0.077951268	0.203620763	0.210676877	0.281572031	0.288628145	0.007056114
I7I48_07903	I7I48_07903	NMT1	glycylpeptide N-tetradecanoyltransferase	HISTO_DM.Contig933.eannot.1564.final_new	near LTR block	I7I48_07903	ucsf_hc.01_1.G217B.02656					1	0.28800432294047124	0.174791069	-0.070631805	-0.489074998	0.24606166606658741	0.050434918	0.15377965829315818	-0.195626748	0.092282008	0.10334474062961782	0.132108821	-0.015154436	-0.036957854	0.116954386	0.095150967	-0.021803419
I7I48_03964	I7I48_03964		hypothetical protein	HISTO_BP.Contig457.Fgenesh_histo.96.final_new		I7I48_03964	ucsf_hc.01_1.G217B.00832					1	0.28799926102501433	0.060975676	-0.017375636	-0.718756568	0.2154135945398976	0.013346154347455959	0.072006443	-0.20206744	0.143407152	0.058660288	0.061267955	0.119635667	0.115444661	0.180903622	0.176712617	-0.004191006
I7I48_10860	I7I48_10860		amidase	HISTO_GL.Contig59.Fgenesh_histo.75.final_new		I7I48_10860	ucsf_hc.01_1.G217B.05085					1	0.2879841703713993	0.153645495	0.149545842	-0.178590841	0.053030559	-0.074416621	-0.060931807	-0.12744718	0.113962366	0.013484813694453507	0.043608983	0.117400756	0.143810771	0.161009738	0.187419754	0.026410016
I7I48_07467	I7I48_07467		hypothetical protein		near LTR block	I7I48_07467	ucsf_hc.01_1.G217B.02387					1	0.28781581490384867	0.201130848	0.085618842	-0.195243502	0.11067402499126452	0.022056121	0.045968447	-0.088617904	0.064705578	0.023912326	0.203118678	-0.018958647	-0.04435746	0.184160031	0.158761218	-0.025398812
I7I48_12133	I7I48_12133		hypothetical protein	HISTO_BI.Contig285.Fgenesh_histo.12.final_new	near LTR block	I7I48_12133	ucsf_hc.01_1.G217B.00726					1	0.28764073574211363	-0.015829795	-0.03895268	-0.678046025	0.19057904532412268	-0.002812283	0.095838404	-0.193391328	0.094740641	0.098650687	0.089071346	0.081246835	0.092112021	0.170318181	0.181183367	0.010865185
I7I48_05226	I7I48_05226		uracil permease	HISTO_GY.Contig471.Fgenesh_Neurospora.27.final_new	near LTR block	I7I48_05226	ucsf_hc.01_1.G217B.05784					1	0.2875019671226765	0.129415085	-0.074172159	-0.249450555	0.16203185497144595	-0.101433876	-0.083662925	-0.263465731	0.24569478	0.017770950452935835	0.129530399	-0.029930765	-0.039788271	0.099599634	0.089742129	-0.009857505
I7I48_02006	I7I48_02006		NIF domain-containing protein	HISTO_ZL.Contig1131.Fgenesh_Aspergillus.248.final_new	near LTR block	I7I48_02006	ucsf_hc.01_1.G217B.08686					1	0.28730833714628734	0.146827827	-0.056941222	-0.465809786	0.3414254886116626	0.061393651	0.191646593	-0.280031838	0.149778895	0.13025294232882875	0.179716463	0.123077484	0.069392475	0.302793947	0.249108938	-0.053685009
I7I48_09394	I7I48_09394	DMC11	DMC1-like protein	HISTO_ZL.Contig1161b.eannot.1283.final_new		I7I48_09394	ucsf_hc.01_1.G217B.09409					1	0.2871917045892757	0.213784505	0.098761706	-0.217571045	0.2487876831809278	0.082660396	0.13974517271106318	-0.166127288	0.10904251	0.057084777140567776	0.108287464	0.025700935	0.040101557	0.133988399	0.148389021	0.014400622
I7I48_04112	I7I48_04112		hypothetical protein		near LTR block	I7I48_04112	ucsf_hc.01_1.G217B.00978					1	0.28710094471222763	0.237600531	0.206757291	0.066394872	0.088153087	-0.068605044	-0.037998001	-0.156758131	0.126151087	0.030607044	0.100751274	0.128208634	0.126195911	0.228959908	0.226947185	-0.002012723
I7I48_05528	I7I48_05528		hypothetical protein	HISTO_JG.Contig206.Fgenesh_histo.90.final_new		I7I48_05528	ucsf_hc.01_1.G217B.06466					1	0.2869823334680853	0.080552478	0.151571616	-0.085173333	0.1199868988170393	-0.070685373	-0.026828175	-0.190672272	0.146815074	0.043857197887609695	0.063653026	0.124404469	0.166361301	0.188057495	0.230014327	0.041956832
I7I48_07911	I7I48_07911		hypothetical protein			I7I48_07911	ucsf_hc.01_1.G217B.02648					1	0.2869458416078106	0.076499919	0.051657326	-0.253674362	0.093650653	0.003501852	0.035128972303949194	-0.090148801	0.058521681	0.031627120194117536	0.102526031	-0.00366512	0.031074099	0.098860911	0.13360013	0.034739219
I7I48_00840	I7I48_00840		hypothetical protein	HISTO_GI.Contig363.Fgenesh_Aspergillus.9.final_new	near LTR block	I7I48_00840	ucsf_hc.01_1.G217B.04491					1	0.28686978947933844	0.033766507	0.054900772	-0.4127307	0.20094139659146013	-0.015218363	0.029337204	-0.21615976	0.171604192	0.044555568	0.143435277	0.060082357	0.073163055	0.203517633	0.216598331	0.013080698
I7I48_07385	I7I48_07385		DUF2241 superfamily domain-containing protein	HISTO_DM.Contig93.genewise.118.final_new	near LTR block	I7I48_07385	ucsf_hc.01_1.G217B.02469					1	0.2864405398813433	0.148535083	0.081389139	-0.079797782	0.1708842420409676	0.007585675	0.031544316798577714	-0.163298567	0.139339925	0.023958642	0.170241076	-0.042951082	-0.022406103	0.127289993	0.147834972	0.020544979
I7I48_08524	I7I48_08524		hypothetical protein	HISTO_DA.Contig93.Fgenesh_histo.77.final_new		I7I48_08524	ucsf_hc.01_1.G217B.01641					1	0.28641709966847045	0.157275866	0.042949522	-0.323181696	0.16534343277447228	0.036984079	0.12392539686189899	-0.128359353	0.041418036	0.086941318	0.112581005	0.049846936	0.047219338	0.162427942	0.159800343	-0.002627598
I7I48_09601	I7I48_09601		hypothetical protein	HISTO_ZL.Contig1161d.Fgenesh_histo.59.final_new		I7I48_09601	ucsf_hc.01_1.G217B.09616					1	0.28604792163453113	0.130264135	0.177305999	-0.146729536	0.13919373135981084	-0.039842658	-0.019447002	-0.17903639	0.158640734	0.020395655955925074	0.149928433	0.043646897	0.027502786	0.19357533	0.177431219	-0.016144111
I7I48_04513	I7I48_04513		exosome-associated family protein	HISTO_EA.Contig33-snap.21.final_new		I7I48_04513	ucsf_hc.01_1.G217B.03350					1	0.2860384856413258	0.193220104	-0.111292821	-0.707156678	0.30807579749569386	0.14464492756176903	0.22380791352676663	-0.16343087	0.084267884	0.079162986	0.134056509	-0.04786366	-0.085731161	0.086192849	0.048325348	-0.037867502
I7I48_00904	I7I48_00904		hypothetical protein	HISTO_GI.Contig382.Fgenesh_histo.96.final_new		I7I48_00904	ucsf_hc.01_1.G217B.04587					1	0.2859812108172192	0.190108379	0.021274013	-0.279249028	0.2066480574117123	-0.049118273	0.003080029	-0.25576633	0.203568028	0.052198302198409346	0.054291432	0.135345539	0.13586503	0.189636971	0.190156461	0.00051949
I7I48_02185	I7I48_02185		hypothetical protein			I7I48_02185	ucsf_hc.01_1.G217B.08256					1	0.2859708255615517	0.140548878	-0.124881342	-0.54458025	0.2779773381558128	0.036186931	0.12226328496882846	-0.241790407	0.155714053	0.086076354	0.029527702	0.032194647	0.055716396	0.061722349	0.085244098	0.023521749
[truncated: 8,089 more rows]
