# Supplementary material for: The Rpd3 histone deacetylase is a critical regulator of temperature-mediated morphogenesis and virulence in the human fungal pathogen Histoplasma
Source: PLoS Biol. 2026 Mar 17;24(3):e3003341. doi: 10.1371/journal.pbio.3003341 (PMC13132440; doi:10.1371/journal.pbio.3003341)
Supplement: S12 Table — Excel-compatible tab-delimited text conforming to JavaTreeView extended CDT format. Each row represents a protein-coding gene as given in the UNIQID column. The NAME column gives short names taken from S1 Data of [53] with additional names and corrections based on human curation. Description and HcG217B_pred (WUSTL G217B predicted gene accessions), HcG217B_rc (Edwards and colleagues G217B transcript accessions [18]), HcG217B_acc (UCSF1 gene accessions [53]), and HcG217B (Gilmore and colleagues transcript accessions [24]); and Ryp1_ChIP, Ryp2_ChIP, Ryp3_ChIP, and Ryp4_ChIP (indicating genes with promoters bound by Ryp TFs in [23]) are taken from S1 Data of [53]. Following a GWEIGHT column, included for JavaTreeView compatibility, is log2 differential ChIP enrichment for H4K16 acetylation. (TXT) [file pbio.3003341.s019.txt]

GID	UNIQID	NAME	D_f	R_f	L_f	Description	HcG217B_pred	HcG217B_rc	HcG217B_acc	UCSF2_acc	UCSF3_acc	HcG217B	Ryp1_ChIP	Ryp2_ChIP	Ryp3_ChIP	Ryp4_ChIP	GWEIGHT	Ent50/DMSO|A	Ent50/DMSO|B	Ent50/DMSO|C
I7I48_05373	I7I48_05373		106.16435759188904	1008.0	1000.0	hypothetical protein	HISTO_JG.Contig206.eannot.1591.final_new	in LTR block	I7I48_05373	ACKS23_06618	ACKS0A_05422	ucsf_hc.01_1.G217B.00014					1.0	0.5679967350554802	0.5280403593796696	0.721176315956861
I7I48_05377	I7I48_05377		130.59901132335557	1240.0	1000.0	hypothetical protein		in LTR block	I7I48_05377	ACKS23_06622	ACKS0A_05426	ucsf_hc.01_1.G217B.06616					1.0	0.40018291668711126	0.2885711532273312	0.40379279718169736
I7I48_05378	I7I48_05378		159.35185817115882	1513.0	1000.0	hypothetical protein	HISTO_JG.Contig206.Fgenesh_Aspergillus.154.final_new	transposon	I7I48_05378	ACKS23_06623	ACKS0A_05427	ucsf_hc.01_1.G217B.06615					1.0	0.010516916813174682	-0.005715263871524767	-0.04323714918752131
I7I48_05381	I7I48_05381		115.85396165781543	1100.0	1000.0	hypothetical protein		transposon	I7I48_05381	ACKS23_06626	ACKS0A_05430	ucsf_hc.01_1.G217B.06612					1.0	0.33011616130818167	0.25710095490953255	0.37789897104863146
I7I48_05379	I7I48_05379		114.27413490793612	1085.0	1000.0	phosphotransferase family protein	HISTO_JG.Contig206-snap.150.final_new	transposon	I7I48_05379	ACKS23_06624	ACKS0A_05428	ucsf_hc.01_1.G217B.06614					1.0	0.31968967705708584	0.2708033294934773	0.3860995132527282
I7I48_05382	I7I48_05382		204.956190351008	1946.0	1000.0	hypothetical protein	HISTO_JG.Contig206.Fgenesh_Aspergillus.144.final_new	in LTR block	I7I48_05382	ACKS23_06627	ACKS0A_05432	ucsf_hc.01_1.G217B.06611					1.0	0.04798121932691113	-0.18957098561234687	-0.18856402466776057
I7I48_05383	I7I48_05383		167.6722790538565	1592.0	1000.0	hypothetical protein		in LTR block	I7I48_05383	ACKS23_06628	ACKS0A_05433	ucsf_hc.01_1.G217B.06610					1.0	0.051128589401374436	-0.11158656637634179	-0.04563446453286446
I7I48_05385	I7I48_05385		86.67982767671099	823.0	1000.0	hypothetical protein	HISTO_JG.Contig206.eannot.1588.final_new	in LTR block	I7I48_05385	ACKS23_06630	ACKS0A_05435	ucsf_hc.01_1.G217B.06608					1.0	0.19685573390212108	0.27536136593078897	0.1557594749803981
I7I48_05386	I7I48_05386		93.42042180952934	887.0	1000.0	hypothetical protein	HISTO_JG.Contig206.eannot.1587.final_new	in LTR block	I7I48_05386	ACKS23_06631	ACKS0A_05436	ucsf_hc.01_1.G217B.06607					1.0	0.22509396081428745	0.17466528364351652	0.19627691891186405
I7I48_05388	I7I48_05388		125.22760037376595	1189.0	1000.0	hypothetical protein	HISTO_JG.Contig206.eannot.1586.final_new	in LTR block	I7I48_05388	ACKS23_06633	ACKS0A_05438	ucsf_hc.01_1.G217B.06605					1.0	0.06829940186674044	0.15852713885890224	0.09906424020483684
I7I48_05387	I7I48_05387		127.54467960692226	1211.0	1000.0	hypothetical protein	HISTO_JG.Contig206.Fgenesh_Aspergillus.113.final_new	in LTR block	I7I48_05387	ACKS23_06632	ACKS0A_05437	ucsf_hc.01_1.G217B.06606					1.0	0.02480086188176589	0.0766197279944365	0.009376016118905262
I7I48_05389	I7I48_05389		156.92945715467724	1490.0	1000.0	mitochondrial chaperone ATPase BCS1	HISTO_JG.Contig206.eannot.1585.final_new	in LTR block	I7I48_05389	ACKS23_06634	ACKS0A_05439	ucsf_hc.01_1.G217B.06604					1.0	-0.02740482662061483	-0.12379996748545796	-0.11577798395149219
I7I48_05392	I7I48_05392		159.03589282118298	1510.0	1000.0	hypothetical protein	HISTO_JG.Contig206.eannot.1543.final_new	in LTR block	I7I48_05392	ACKS23_06637	ACKS0A_05442	ucsf_hc.01_1.G217B.06601					1.0	-0.03150450370956226	-0.19915283125218997	-0.27256314890242506
I7I48_05393	I7I48_05393		146.71324417212443	1393.0	1000.0	polysaccharide synthase Cps1	HISTO_JG.Contig206-snap.145.final_new	in LTR block	I7I48_05393	ACKS23_06638	ACKS0A_05443	ucsf_hc.01_1.G217B.06600					1.0	0.011349751806180919	-0.13450254446644472	-0.18331176455944298
I7I48_05395	I7I48_05395		79.62326819391679	756.0	1000.0	no significant blast hit	HISTO_JG.Contig206.eannot.1571.final_new	in LTR block	I7I48_05395	ACKS23_06640	ACKS0A_05445	ucsf_hc.01_1.G217B.06598					1.0	0.24663435319426308	0.3347603911848641	0.2975716134287749
I7I48_05394	I7I48_05394		71.82945622784557	682.0	1000.0	hypothetical protein	HISTO_JG.Contig206.Fgenesh_histo.107.final_new	in LTR block	I7I48_05394	ACKS23_06639	ACKS0A_05444	ucsf_hc.01_1.G217B.06599					1.0	0.24010383510777156	0.36218056037115165	0.2724663962083491
I7I48_05396	I7I48_05396		158.82524925453242	1508.0	1000.0	hypothetical protein	HISTO_JG.Contig206.Fgenesh_histo.105.final_new	in LTR block	I7I48_05396	ACKS23_06641	ACKS0A_05446	ucsf_hc.01_1.G217B.06597					1.0	-0.08622829890967543	-0.2132085011216247	-0.2506142483203956
I7I48_05398	I7I48_05398		102.89938230880514	977.0	1000.0	hypothetical protein		transposon	I7I48_05398	ACKS23_06643	ACKS0A_05448	ucsf_hc.01_1.G217B.06595					1.0	0.6936028268356943	0.6878143420420448	0.7856835678288548
I7I48_05399	I7I48_05399		108.16547147506948	1027.0	1000.0	hypothetical protein	HISTO_JG.Contig206.Fgenesh_Aspergillus.105.final_new	transposon	I7I48_05399	ACKS23_06644	ACKS0A_05449	ucsf_hc.01_1.G217B.06594					1.0	0.677547703483371	0.7491540160956145	0.6497238022089881
I7I48_05400	I7I48_05400		122.91052114060963	1167.0	1000.0	hypothetical protein		transposon	I7I48_05400	ACKS23_06645	ACKS0A_05450	ucsf_hc.01_1.G217B.06593					1.0	0.5433495582430075	0.31953428451364774	0.5004966130337996
I7I48_05401	I7I48_05401		94.78960499275807	900.0	1000.0	hypothetical protein		in LTR block	I7I48_05401	ACKS23_06646	ACKS0A_05451	ucsf_hc.01_1.G217B.06592					1.0	0.38692349233654266	0.2888195039387471	0.368482446987354
I7I48_05403	I7I48_05403		92.36720397627647	877.0	1000.0	hypothetical protein	HISTO_JG.Contig206.Fgenesh_Aspergillus.81.final_new	in LTR block	I7I48_05403	ACKS23_06648	ACKS0A_05453	ucsf_hc.01_1.G217B.06590					1.0	0.30347782476856255	0.3448706821064713	0.4056744211880935
I7I48_05405	I7I48_05405		161.98490275429103	1538.0	1000.0	hypothetical protein	HISTO_JG.Contig206.Fgenesh_Aspergillus.60.final_new	near LTR block	I7I48_05405	ACKS23_06650	ACKS0A_05455	ucsf_hc.01_1.G217B.06588					1.0	-0.13275591519746177	-0.18194209815476525	-0.2434051971841934
I7I48_05407	I7I48_05407		121.12005082407974	1150.0	1000.0	hypothetical protein	HISTO_JG.Contig206.eannot.1532.final_new	near LTR block	I7I48_05407	ACKS23_06652	ACKS0A_05457	ucsf_hc.01_1.G217B.06586					1.0	-0.09175854939772976	-0.11049976796230121	-0.21606087440119548
I7I48_05408	I7I48_05408		72.56670871112256	689.0	1000.0	thioredoin superfamily domain-containing protein	HISTO_JG.Contig206.eannot.1567.final_new	near LTR block	I7I48_05408	ACKS23_06653	ACKS0A_05458	ucsf_hc.01_1.G217B.06585					1.0	0.06075182230561049	0.12889227003474046	-0.011169110328310139
I7I48_05409	I7I48_05409		85.62660984345811	813.0	1000.0	ribulose-phosphate 3-epimerase	HISTO_JG.Contig206.eannot.1530.final_new	near LTR block	I7I48_05409	ACKS23_06654	ACKS0A_05459	ucsf_hc.01_1.G217B.06584					1.0	-0.03373892223082142	0.09998994656124949	0.1599642636580504
I7I48_05410	I7I48_05410		98.4758674091431	935.0	1000.0	hypothetical protein	HISTO_JG.Contig206.Fgenesh_Aspergillus.57.final_new	near LTR block	I7I48_05410	ACKS23_06655	ACKS0A_05460	ucsf_hc.01_1.G217B.06583					1.0	0.004058320764877665	0.03424759496295127	0.03783553066132528
I7I48_05411	I7I48_05411		137.4449272394992	1305.0	1000.0	small nuclear ribonucleoprotein LSM2		near LTR block	I7I48_05411	ACKS23_06656	ACKS0A_05461	ucsf_hc.01_1.G217B.06582					1.0	-0.05327734274121343	-0.14478366155073585	-0.14117101737662752
I7I48_05412	I7I48_05412	PSO2	106.90161007516603	1015.0	1000.0	DNA cross-link repair protein pso2/snm1	HISTO_JG.Contig206.Fgenesh_histo.76.final_new	near LTR block	I7I48_05412	ACKS23_06657	ACKS0A_05462	ucsf_hc.01_1.G217B.06581					1.0	0.0076969978737870814	0.003786032426843944	0.0462898730224367
I7I48_05414	I7I48_05414		146.29195703882328	1389.0	1000.0	hypothetical protein	HISTO_JG.Contig206.eannot.1564.final_new	near LTR block	I7I48_05414	ACKS23_06659	ACKS0A_05464	ucsf_hc.01_1.G217B.06579					1.0	0.015619464793589	-0.05033880763002174	0.011474672530727648
I7I48_05413	I7I48_05413		144.39616493896813	1371.0	1000.0	hypothetical protein		near LTR block	I7I48_05413	ACKS23_06658	ACKS0A_05463	ucsf_hc.01_1.G217B.06580					1.0	0.02836517474587219	0.01957219127494403	0.001782327965727304
I7I48_05416	I7I48_05416		101.74084269222699	966.0	1000.0	hypothetical protein	HISTO_JG.Contig206.eannot.1563.final_new	near LTR block	I7I48_05416	ACKS23_06661	ACKS0A_05466	ucsf_hc.01_1.G217B.06577					1.0	-0.023622452946231554	-0.03700407198204969	-0.08868078609467067
I7I48_05417	I7I48_05417		111.43044675815338	1058.0	1000.0	C2H2 finger domain-containing protein	HISTO_JG.Contig206-snap.137.final_new	near LTR block	I7I48_05417	ACKS23_06662	ACKS0A_05467	ucsf_hc.01_1.G217B.06576					1.0	-0.30469761107450766	-0.38743081846173966	-0.32340854026461263
I7I48_05420	I7I48_05420		168.5148533204588	1600.0	1000.0	triacylglycerol lipase	HISTO_JG.Contig206.Fgenesh_histo.61.final_new	near LTR block	I7I48_05420	ACKS23_06665	ACKS0A_05470	ucsf_hc.01_1.G217B.06573					1.0	-0.19948988872959328	-0.24316559011901662	-0.3486193798045808
I7I48_05421	I7I48_05421		130.38836775670498	1238.0	1000.0	mechanosensitive ion channel family	HISTO_JG.Contig206.eannot.1527.final_new	near LTR block	I7I48_05421	ACKS23_06666	ACKS0A_05471	ucsf_hc.01_1.G217B.06572					1.0	-0.11666893484840957	0.08597035582505241	0.06075050952136751
I7I48_05422	I7I48_05422		118.69764980759817	1127.0	1000.0	hypothetical protein		near LTR block	I7I48_05422	ACKS23_06667	ACKS0A_05472	ucsf_hc.01_1.G217B.06571					1.0	-0.10643640886651173	0.14084974858895682	0.10296157281416474
I7I48_05423	I7I48_05423		132.49480342321073	1258.0	1000.0	hypothetical protein		near LTR block	I7I48_05423	ACKS23_06668	ACKS0A_05473	ucsf_hc.01_1.G217B.06570					1.0	0.07160553345956844	0.00013842076507919465	0.045490418805302135
I7I48_05426	I7I48_05426	TUB2	106.69096650851546	1013.0	1000.0	tubulin alpha chain	HISTO_JG.Contig206.eannot.1555.final_new	near LTR block	I7I48_05426	ACKS23_06671	ACKS0A_05476	ucsf_hc.01_1.G217B.06567					1.0	0.11027579036033375	0.1773031514186143	0.23513976515164858
I7I48_05425	I7I48_05425		90.68205544307189	861.0	1000.0	hypothetical protein		near LTR block	I7I48_05425	ACKS23_06670	ACKS0A_05475	ucsf_hc.01_1.G217B.06568					1.0	0.21909795308708613	0.2304552392609509	0.28680819024777093
I7I48_05428	I7I48_05428		98.5811891924684	936.0	1000.0	gamma-butyrobetaine dioxygenase	HISTO_JG.Contig206-snap.132.final_new	near LTR block	I7I48_05428	ACKS23_06673	ACKS0A_05478	ucsf_hc.01_1.G217B.06564					1.0	0.1305271898618383	0.056403046179756666	0.0320513144955904
I7I48_05427	I7I48_05427		97.42264957589025	925.0	1000.0	mitochondrial deoxynucleotide carrier	HISTO_JG.Contig206.eannot.1523.final_new	near LTR block	I7I48_05427	ACKS23_06672	ACKS0A_05477	ucsf_hc.01_1.G217B.06566					1.0	0.08513626174719424	0.13821756682126252	0.12408146508741169
I7I48_05429	I7I48_05429	GRX3	84.78403557685583	805.0	1000.0	monothiol glutaredoxin-4	HISTO_JG.Contig206.eannot.1521.final_new	near LTR block	I7I48_05429	ACKS23_06674	ACKS0A_05479	ucsf_hc.01_1.G217B.06565					1.0	0.025415093679771794	0.0410339767226916	0.04245904333740447
I7I48_05430	I7I48_05430		108.37611504172006	1029.0	1000.0	RNA exonuclease	HISTO_JG.Contig206.Fgenesh_histo.53.final_new		I7I48_05430	ACKS23_06675	ACKS0A_05480	ucsf_hc.01_1.G217B.06563					1.0	0.030769381142563335	0.10285803433544394	0.08809476733224952
I7I48_05431	I7I48_05431		115.9592834411407	1101.0	1000.0	hypothetical protein	HISTO_JG.Contig206-snap.129.final_new		I7I48_05431	ACKS23_06676	ACKS0A_05481	ucsf_hc.01_1.G217B.06562					1.0	0.2794860557532969	0.24831732520584082	0.3175813235450352
I7I48_05432	I7I48_05432		92.36720397627647	877.0	1000.0	hypothetical protein	HISTO_JG.Contig206.Fgenesh_histo.40.final_new		I7I48_05432	ACKS23_06677	ACKS0A_05482	ucsf_hc.01_1.G217B.06561					1.0	0.1696281125853203	0.1877927144260022	0.1278458430887236
I7I48_05433	I7I48_05433		128.28193209019926	1218.0	1000.0	serine/threonine-protein kinase	HISTO_JG.Contig206.Fgenesh_histo.38.final_new		I7I48_05433	ACKS23_06678	ACKS0A_05483	ucsf_hc.01_1.G217B.06560					1.0	0.0340767113460021	-0.03430881310421041	0.0435627486791087
I7I48_05434	I7I48_05434		112.69430815805683	1070.0	1000.0	DUF3716 superfamily domain-containing protein	HISTO_JG.Contig206.Fgenesh_Aspergillus.14.final_new		I7I48_05434	ACKS23_06679	ACKS0A_05484	ucsf_hc.01_1.G217B.06559					1.0	0.19470646613385845	0.34226018270215164	0.28592874397911594
I7I48_05436	I7I48_05436		126.28081820701881	1199.0	1000.0	galactosyltransferase	HISTO_JG.Contig206.Fgenesh_Aspergillus.13.final_new		I7I48_05436	ACKS23_06681	ACKS0A_05486	ucsf_hc.01_1.G217B.06557					1.0	0.24735546106614636	0.27648260399068714	0.18228999793827316
I7I48_05439	I7I48_05439		151.55804620508763	1439.0	1000.0	PH-signaling protein PalC			I7I48_05439	ACKS23_06684	ACKS0A_05489	ucsf_hc.01_1.G217B.06554					1.0	0.07208336293546114	0.09449073620605364	-0.023035791136719053
I7I48_05440	I7I48_05440		135.8651004896199	1290.0	1000.0	PH-signaling protein PalC			I7I48_05440	ACKS23_06685	ACKS0A_05490	ucsf_hc.01_1.G217B.06553					1.0	0.2811536551594631	0.19016466537271892	0.3421200652539734
I7I48_05442	I7I48_05442		123.33180827391078	1171.0	1000.0	transcription initiation factor tfiid 55 kd subunit	HISTO_JG.Contig206.fgenesh_plus.67.final_new		I7I48_05442	ACKS23_06687	ACKS0A_05492	ucsf_hc.01_1.G217B.06551					1.0	0.11587436151589015	0.17773783429765544	0.23934745163967153
I7I48_05441	I7I48_05441		116.801857707743	1109.0	1000.0	bromodomain associated protein	HISTO_JG.Contig206.Fgenesh_histo.25.final_new		I7I48_05441	ACKS23_06686	ACKS0A_05491	ucsf_hc.01_1.G217B.06552					1.0	0.11125923696879525	0.17425337578140354	0.11990904939702751
I7I48_05447	I7I48_05447		116.69653592441772	1108.0	1000.0	hypothetical protein			I7I48_05447	ACKS23_06692	ACKS0A_05497	ucsf_hc.01_1.G217B.06546					1.0	0.19302404912106996	0.11670494557709721	0.028500490523921118
I7I48_05446	I7I48_05446		118.06571910764644	1121.0	1000.0	hypothetical protein	HISTO_JG.Contig206-snap.122.final_new		I7I48_05446	ACKS23_06691	ACKS0A_05496	ucsf_hc.01_1.G217B.06547	Ryp1_ChIP	Ryp2_ChIP	Ryp3_ChIP		1.0	0.027158785086067727	-0.015398650072110165	-0.03128282056442189
I7I48_05449	I7I48_05449		130.07240240672914	1235.0	1000.0	hypothetical protein	HISTO_JG.Contig206.eannot.1544.final_new		I7I48_05449	ACKS23_06694	ACKS0A_05499	ucsf_hc.01_1.G217B.06543					1.0	-0.014177981821994479	-0.0250527288387552	-0.07863085656278679
I7I48_05451	I7I48_05451		85.83725341010869	815.0	1000.0	hypothetical protein			I7I48_05451	ACKS23_06696	ACKS0A_05501	ucsf_hc.01_1.G217B.06542					1.0	0.19416021657199023	0.2519687615359151	0.33714550976547797
I7I48_05453	I7I48_05453		88.36497620991558	839.0	1000.0	Fe II 2-oxoglutarate-dependent dioxygenase	HISTO_JG.Contig206.Fgenesh_histo.10.final_new		I7I48_05453	ACKS23_06698	ACKS0A_05503	ucsf_hc.01_1.G217B.06540					1.0	0.19232274260792082	0.28896561565945744	0.342887535232819
I7I48_05457	I7I48_05457		49.18527281290891	467.0	1000.0	hypothetical protein			I7I48_05457	ACKS23_06702	ACKS0A_05507	ucsf_hc.01_1.G217B.06536					1.0	0.43785084933197704	0.4522128993775155	0.5317802946008409
I7I48_05460	I7I48_05460	DEV18	74.98910972760416	712.0	1000.0	HLH transcription factor	HISTO_JG.Contig206.eannot.1540.final_new		I7I48_05460	ACKS23_06705	ACKS0A_05510	ucsf_hc.01_1.G217B.06533	Ryp1_ChIP	Ryp2_ChIP	Ryp3_ChIP		1.0	0.5130158466329419	0.5673113293708738	0.6240075198469638
I7I48_05461	I7I48_05461		114.16881312461084	1084.0	1000.0	hypothetical protein			I7I48_05461	ACKS23_06706	ACKS0A_05511	ucsf_hc.01_1.G217B.06532					1.0	-0.15228539312241995	-0.1729739110899946	-0.14537404623730088
I7I48_05462	I7I48_05462		159.14121460450826	1511.0	1000.0	hypothetical protein	HISTO_JG.Contig206-snap.119.final_new		I7I48_05462	ACKS23_06707	ACKS0A_05512	ucsf_hc.01_1.G217B.06531					1.0	-0.12127283919126608	-0.23894921405979486	-0.14675551415974752
I7I48_05463	I7I48_05463		133.02141233983716	1263.0	1000.0	hypothetical protein			I7I48_05463	ACKS23_06708	ACKS0A_05513	ucsf_hc.01_1.G217B.06530					1.0	-0.12400336281674584	-0.12818872152116856	-0.3270334771437299
I7I48_05464	I7I48_05464		162.30086810426687	1541.0	1000.0	hypothetical protein			I7I48_05464	ACKS23_06709	ACKS0A_05514	ucsf_hc.01_1.G217B.06529					1.0	-0.10280811091665076	-0.21887317936549722	-0.35630514575461925
I7I48_05467	I7I48_05467		118.38168445762231	1124.0	1000.0	type I phosphodiesterase/nucleotide pyrophosphatase	HISTO_JG.Contig206.eannot.1535.final_new		I7I48_05467	ACKS23_06712	ACKS0A_05517	ucsf_hc.01_1.G217B.06526					1.0	0.09968180647272984	0.17645492134116303	0.07938667208039674
I7I48_05466	I7I48_05466		128.07128852354867	1216.0	1000.0	ubiquitin carboxyl-terminal hydrolase	HISTO_JG.Contig206.Fgenesh_Aspergillus.196.final_new		I7I48_05466	ACKS23_06711	ACKS0A_05516	ucsf_hc.01_1.G217B.06527					1.0	0.17945868389958552	0.16815574287840618	0.15216534999970277
I7I48_05470	I7I48_05470	OXR1	77.51683252741104	736.0	1000.0	oxidoreductase, iron-regulated transcript, yeast-enriched transcript	HISTO_JG.Contig206.eannot.1534.final_new		I7I48_05470	ACKS23_06715	ACKS0A_05520	ucsf_hc.01_1.G217B.06523					1.0	0.4733616022321073	0.51458007788209	0.36882772386865104
I7I48_05469	I7I48_05469		83.83613952692825	796.0	1000.0	hypothetical protein			I7I48_05469	ACKS23_06714	ACKS0A_05519	ucsf_hc.01_1.G217B.06524					1.0	0.4742756513618931	0.5693242482003702	0.3750311502876532
I7I48_05471	I7I48_05471	ABC1	53.398144145920384	507.0	1000.0	ABC multidrug transporter	HISTO_JG.Contig206.Fgenesh_histo.188.final_new		I7I48_05471	ACKS23_06716	ACKS0A_05521	ucsf_hc.01_1.G217B.06522					1.0	0.41670587097772327	0.43157896095771375	0.36767937574332166
I7I48_05472	I7I48_05472	NPS1	53.819431279221526	511.0	1000.0	nonribosomal peptide synthetase	HISTO_JG.Contig206.eannot.1533.final_new		I7I48_05472	ACKS23_06717	ACKS0A_05522	ucsf_hc.01_1.G217B.06520					1.0	0.4026440174296755	0.4055237322338545	0.3906254690034242
control	control		159.1833433178384	7557.0	5000.0												1.0	0.00889926058459034	-0.08092925574170029	-0.10964795223396562
I7I48_05474	I7I48_05474		118.27636267429702	1123.0	1000.0	RTA1 domain-containing protein	HISTO_JG.Contig206.Fgenesh_histo.186.final_new		I7I48_05474	ACKS23_06719	ACKS0A_05524	ucsf_hc.01_1.G217B.06519					1.0	0.20746899451770018	0.1986458086913352	0.2209561536064809
I7I48_05476	I7I48_05476	NIT22	45.393688613198584	431.0	1000.0	peroxisomal dehydratase	HISTO_JG.Contig206.Fgenesh_histo.185.final_new		I7I48_05476	ACKS23_06721	ACKS0A_05526	ucsf_hc.01_1.G217B.06517					1.0	0.3667497847981408	0.3571248789504392	0.34571567192356134
I7I48_05477	I7I48_05477	SID1	83.4148523936271	792.0	1000.0	L-ornithine 5-monooxygenase	HISTO_JG.Contig206.eannot.1512.final_new		I7I48_05477	ACKS23_06722	ACKS0A_05527	ucsf_hc.01_1.G217B.06516					1.0	0.5323281899084248	0.5292812312104832	0.5509013277302041
I7I48_05478	I7I48_05478	SID4	78.78069392731449	748.0	1000.0	long-chain-fatty-acid-CoA ligase	HISTO_JG.Contig206.fgenesh_plus.57.final_new		I7I48_05478	ACKS23_06723	ACKS0A_05528	ucsf_hc.01_1.G217B.06515					1.0	0.5090101909514082	0.518118018519879	0.544054777269506
I7I48_05479	I7I48_05479	SID3	73.40928297772486	697.0	1000.0	acetylase	HISTO_JG.Contig206.eannot.1510.final_new		I7I48_05479	ACKS23_06724	ACKS0A_05529	ucsf_hc.01_1.G217B.06514	Ryp1_ChIP		Ryp3_ChIP		1.0	0.43981733168139614	0.5272395202793564	0.399458026073624
I7I48_05481	I7I48_05481		62.98242642852147	598.0	1000.0	hypothetical protein			I7I48_05481	ACKS23_06726	ACKS0A_05531	ucsf_hc.01_1.G217B.06512					1.0	0.5602386484744074	0.5055322212915441	0.5170684146707507
I7I48_05482	I7I48_05482		92.9991346762282	883.0	1000.0	no significant blast hit	HISTO_JG.Contig206.Fgenesh_histo.171.final_new		I7I48_05482	ACKS23_06727	ACKS0A_05532	ucsf_hc.01_1.G217B.06511					1.0	0.273452369674017	0.20119066490205695	0.28640057278010955
I7I48_05483	I7I48_05483		92.57784754292705	879.0	1000.0	CCAAT-binding transcription factor HapB	HISTO_JG.Contig206.genewise.58.final_new		I7I48_05483	ACKS23_06728	ACKS0A_05533	ucsf_hc.01_1.G217B.06510					1.0	0.4715540614549917	0.44051318041731036	0.35984185780220723
I7I48_05484	I7I48_05484		120.90940725742918	1148.0	1000.0	hypothetical protein			I7I48_05484	ACKS23_06729	ACKS0A_05534	ucsf_hc.01_1.G217B.06509					1.0	0.08941143120411899	0.1075537595616145	0.07380694325949977
I7I48_05488	I7I48_05488		94.89492677608337	901.0	1000.0	kinesin family protein	HISTO_JG.Contig206.Fgenesh_histo.168.final_new		I7I48_05488	ACKS23_06733	ACKS0A_05538	ucsf_hc.01_1.G217B.06505					1.0	0.3015735460967608	0.2296920509316368	0.22040188556978024
I7I48_05489	I7I48_05489	NIR1	118.69764980759817	1127.0	1000.0	nitrite reductase	HISTO_JG.Contig206.eannot.1524.final_new		I7I48_05489	ACKS23_06734	ACKS0A_05539	ucsf_hc.01_1.G217B.06504	Ryp1_ChIP			Ryp4_ChIP	1.0	-0.033849159699076425	-0.013117366415184017	-0.12222347551440393
I7I48_05490	I7I48_05490		135.65445692296933	1288.0	1000.0	DUF821 domain-containing protein	HISTO_JG.Contig206.Fgenesh_histo.165.final_new		I7I48_05490	ACKS23_06735	ACKS0A_05540	ucsf_hc.01_1.G217B.06503					1.0	-0.12580923191996485	-0.0704804343408929	-0.24407809280331738
I7I48_05493	I7I48_05493		73.93589189435129	702.0	1000.0	hypothetical protein			I7I48_05493	ACKS23_06738	ACKS0A_05543	ucsf_hc.01_1.G217B.06500					1.0	0.19151903694368366	0.21291480055981193	0.190940515368059
I7I48_05494	I7I48_05494	ARS2	96.1587881759868	913.0	1000.0	arsenite resistance protein Ars2	HISTO_JG.Contig206.eannot.1522.final_new		I7I48_05494	ACKS23_06739	ACKS0A_05544	ucsf_hc.01_1.G217B.06499					1.0	0.3208039265178524	0.2500993492056167	0.31951560883288344
I7I48_05496	I7I48_05496		127.65000139024752	1212.0	1000.0	hypothetical protein	HISTO_JG.Contig206.eannot.1504.final_new		I7I48_05496	ACKS23_06741	ACKS0A_05546	ucsf_hc.01_1.G217B.06497					1.0	-0.017016242532777337	-0.007941236882198055	0.0384159069654596
I7I48_05497	I7I48_05497		158.29864033790597	1503.0	1000.0	acetamidase	HISTO_JG.Contig206.eannot.1503.final_new		I7I48_05497	ACKS23_06742	ACKS0A_05547	ucsf_hc.01_1.G217B.06496					1.0	-0.13425693425633578	-0.2223952275816612	-0.2767168481286041
I7I48_05499	I7I48_05499		99.31844167574539	943.0	1000.0	translation initiation factor eIF3	HISTO_JG.Contig206.Fgenesh_histo.132.final_new		I7I48_05499	ACKS23_06744	ACKS0A_05549	ucsf_hc.01_1.G217B.06494					1.0	0.27125364348174874	0.3065562172774574	0.2467988359653931
I7I48_05500	I7I48_05500		94.36831785945692	896.0	1000.0	translation initiation factor eIF3			I7I48_05500	ACKS23_06745	ACKS0A_05550	ucsf_hc.01_1.G217B.06493					1.0	0.29413160791871007	0.3765202925271458	0.3864565037800328
I7I48_05501	I7I48_05501	RIM15	138.28750150610148	1313.0	1000.0	serine/threonine protein kinase ppk18/RIM15			I7I48_05501	ACKS23_06746	ACKS0A_05551	ucsf_hc.01_1.G217B.06491					1.0	0.1230109669777586	0.16124113083056568	0.2592132750881849
I7I48_05503	I7I48_05503	ERG26	100.89826842562469	958.0	1000.0	C-3 sterol dehydrogenase/C-4 decarboxylase	HISTO_JG.Contig206.fgenesh_plus.27.final_new		I7I48_05503	ACKS23_06748	ACKS0A_05553	ucsf_hc.01_1.G217B.06489					1.0	-0.023774565931581115	0.05401113672473157	0.06407287222579405
I7I48_05504	I7I48_05504		147.34517487207617	1399.0	1000.0	ubiquitin conjugating enzyme	HISTO_JG.Contig206.Fgenesh_Aspergillus.126.final_new		I7I48_05504	ACKS23_06749	ACKS0A_05554	ucsf_hc.01_1.G217B.06488					1.0	-0.16659916572585853	-0.21228954671706912	-0.25440455131578543
I7I48_05505	I7I48_05505		56.4524758623537	536.0	1000.0	no significant blast hit	HISTO_JG.Contig206.Fgenesh_histo.128.final_new		I7I48_05505	ACKS23_06750	ACKS0A_05555	ucsf_hc.01_1.G217B.06487					1.0	0.14779369792957375	0.18803819502845354	0.060589147278888866
I7I48_05508	I7I48_05508		61.191956111991594	581.0	1000.0	bZIP1 superfamily domain-containing protein	HISTO_JG.Contig206.Fgenesh_Neurospora.90.final_new		I7I48_05508	ACKS23_06753	ACKS0A_05558	ucsf_hc.01_1.G217B.06486					1.0	0.138793813733056	0.16120375352599658	0.068130337174938
I7I48_05509	I7I48_05509		177.36188311978287	1684.0	1000.0	high affinity methionine permease	HISTO_JG.Contig206.Fgenesh_histo.126.final_new		I7I48_05509	ACKS23_06754	ACKS0A_05559	ucsf_hc.01_1.G217B.06485					1.0	-0.1765865030695002	-0.2214896594356719	-0.23428503738092454
I7I48_05511	I7I48_05511		95.3162139093845	905.0	1000.0	Trappc4 protein, sybindin-like family protein	HISTO_JG.Contig206.Fgenesh_histo.122.final_new		I7I48_05511	ACKS23_06756	ACKS0A_05561	ucsf_hc.01_1.G217B.06483					1.0	-0.0738379171587269	-0.18236420746248938	-0.11747695204463426
I7I48_05510	I7I48_05510		76.99022361078461	731.0	1000.0	methyltransferase	HISTO_JG.Contig206.Fgenesh_Neurospora.149.final_new		I7I48_05510	ACKS23_06755	ACKS0A_05560	ucsf_hc.01_1.G217B.06484					1.0	-0.039644139215239016	-0.11140766757998499	-0.05118747950178515
I7I48_05512	I7I48_05512		89.62883760981902	851.0	1000.0	26S proteasome regulatory subunit	HISTO_JG.Contig206.eannot.1482.final_new		I7I48_05512	ACKS23_06757	ACKS0A_05562	ucsf_hc.01_1.G217B.06482	Ryp1_ChIP				1.0	0.2329753404633721	0.2979762807992059	0.3009305181823687
I7I48_05514	I7I48_05514		97.0013624425891	921.0	1000.0	Nbl1 / Borealin subunit of the conserved CPC, chromosomal passenger complex	HISTO_JG.Contig206.eannot.1511.final_new		I7I48_05514	ACKS23_06759	ACKS0A_05564	ucsf_hc.01_1.G217B.06480					1.0	0.26076021070633515	0.29578435784235635	0.3401492617806361
I7I48_05513	I7I48_05513		96.05346639266152	912.0	1000.0	hypothetical protein			I7I48_05513	ACKS23_06758	ACKS0A_05563	ucsf_hc.01_1.G217B.06481					1.0	0.35632398553782807	0.30544837580653306	0.3213035049143942
I7I48_05515	I7I48_05515	LRG1	100.16101594234769	951.0	1000.0	rho-GTPase-activating protein	HISTO_JG.Contig206.eannot.1509.final_new		I7I48_05515	ACKS23_06760	ACKS0A_05565	ucsf_hc.01_1.G217B.06479	Ryp1_ChIP				1.0	0.03313900291907024	-0.015462546350600626	0.06915615218050186
I7I48_05516	I7I48_05516	RPB4	105.84839224191317	1005.0	1000.0	polymerase II polypeptide D	HISTO_JG.Contig206.eannot.1507.final_new		I7I48_05516	ACKS23_06761	ACKS0A_05566	ucsf_hc.01_1.G217B.06478					1.0	0.02730417366250193	-0.001126650453275202	-0.12227587094466907
I7I48_05517	I7I48_05517	TRM5	114.80074382456256	1090.0	1000.0	tRNA methyltransferase Trm5			I7I48_05517	ACKS23_06762	ACKS0A_05567	ucsf_hc.01_1.G217B.06477					1.0	0.22265415872250038	0.17665133891956764	0.09226225590164827
I7I48_05518	I7I48_05518		82.04566921039837	779.0	1000.0	tRNA methyltransferase Trm5			I7I48_05518	ACKS23_06763	ACKS0A_05568	ucsf_hc.01_1.G217B.06476					1.0	0.1598172455009661	0.11381941474971613	0.16477877069168423
I7I48_05519	I7I48_05519		78.57005036066391	746.0	1000.0	PX domain-containing protein	HISTO_JG.Contig206.fgenesh_plus.19.final_new		I7I48_05519	ACKS23_06764	ACKS0A_05569	ucsf_hc.01_1.G217B.06475					1.0	0.058787664978872556	0.09123808240005482	0.15609870178759444
I7I48_05520	I7I48_05520	ACE1	64.66757496172606	614.0	1000.0	zinc finger transcription factor ace1	HISTO_JG.Contig206.eannot.1477.final_new		I7I48_05520	ACKS23_06765	ACKS0A_05570	ucsf_hc.01_1.G217B.06474					1.0	-0.09867906793067815	0.04401716018095003	0.03233281683578948
I7I48_05521	I7I48_05521		55.82054516240198	530.0	1000.0	hypothetical protein			I7I48_05521	ACKS23_06766	ACKS0A_05571	ucsf_hc.01_1.G217B.06473					1.0	-0.22318229465502792	-0.18494643702516567	-0.1944455382854926
I7I48_05522	I7I48_05522		77.09554539410989	732.0	1000.0	hypothetical protein			I7I48_05522	ACKS23_06767	ACKS0A_05572	ucsf_hc.01_1.G217B.06472					1.0	-0.0268097317497914	-0.028853198968632254	-0.04376324434597689
I7I48_05524	I7I48_05524		117.53911019102001	1116.0	1000.0	prolyl endopeptidase	HISTO_JG.Contig206-snap.82.final_new		I7I48_05524	ACKS23_06769	ACKS0A_05574	ucsf_hc.01_1.G217B.06470					1.0	-0.24352100878259786	-0.12375689076642549	-0.024370194297589687
I7I48_05527	I7I48_05527	PEX6	151.55804620508763	1439.0	1000.0	peroxisomal biogenesis factor 6	HISTO_JG.Contig206.Fgenesh_histo.92.final_new		I7I48_05527	ACKS23_06772	ACKS0A_05577	ucsf_hc.01_1.G217B.06467					1.0	-0.20024166468422222	-0.14487364032234296	-0.007858025358572385
I7I48_05528	I7I48_05528		172.20111573684383	1635.0	1000.0	hypothetical protein	HISTO_JG.Contig206.Fgenesh_histo.90.final_new		I7I48_05528	ACKS23_06773	ACKS0A_05578	ucsf_hc.01_1.G217B.06466					1.0	-0.1900997191916518	-0.4346682980487737	-0.45951724223505763
I7I48_05529	I7I48_05529		193.47611596855174	1837.0	1000.0	hypothetical protein			I7I48_05529	ACKS23_06774	ACKS0A_05579	ucsf_hc.01_1.G217B.06465					1.0	-0.3560743002796316	-0.3804398537986382	-0.3561032011699593
I7I48_05530	I7I48_05530		109.7452982249488	1042.0	1000.0	hypothetical protein			I7I48_05530	ACKS23_06775	ACKS0A_05580	ucsf_hc.01_1.G217B.06464					1.0	-0.1767625966488222	-0.10664094878874542	-0.09080368949216522
I7I48_05532	I7I48_05532		104.79517440866032	995.0	1000.0	MGS207 protein	HISTO_JG.Contig206.fgenesh_plus.28.final_new		I7I48_05532	ACKS23_06777	ACKS0A_05582	ucsf_hc.01_1.G217B.06462					1.0	-0.16195765730697242	-0.0843622013844243	-0.08596015179303829
I7I48_05533	I7I48_05533		135.44381335631877	1286.0	1000.0	DUF2351 domain-containing protein	HISTO_JG.Contig206.Fgenesh_Aspergillus.159.final_new		I7I48_05533	ACKS23_06778	ACKS0A_05583	ucsf_hc.01_1.G217B.06461					1.0	0.05904426499321569	-0.06877784145389243	-0.0871149224066955
I7I48_05534	I7I48_05534		171.88515038686796	1632.0	1000.0	DUF2351 superfamily domain-containing protein	HISTO_JG.Contig206-snap.76.final_new		I7I48_05534	ACKS23_06779	ACKS0A_05584	ucsf_hc.01_1.G217B.06460					1.0	-0.030725556164933998	-0.13375416665998552	-0.12881445013939274
I7I48_05535	I7I48_05535		93.20977824287877	885.0	1000.0	hypothetical protein	HISTO_JG.Contig206.Fgenesh_histo.158.final_new		I7I48_05535	ACKS23_06780	ACKS0A_05585	ucsf_hc.01_1.G217B.06458					1.0	-0.2302911743884951	-0.2679834210277927	-0.2737863652637552
I7I48_05536	I7I48_05536		81.0977731604708	770.0	1000.0	no significant blast hit	HISTO_JG.Contig206.eannot.1476.final_new		I7I48_05536	ACKS23_06781	ACKS0A_05586	ucsf_hc.01_1.G217B.06459					1.0	-0.24908100983388015	-0.2770906029997454	-0.2831088046373268
I7I48_05537	I7I48_05537		170.8319325536151	1622.0	1000.0	phospholipase C	HISTO_JG.Contig206.Fgenesh_Aspergillus.156.final_new		I7I48_05537	ACKS23_06782	ACKS0A_05587	ucsf_hc.01_1.G217B.06457					1.0	-0.28405467882243807	-0.35445857509819545	-0.34689159470123376
I7I48_05538	I7I48_05538	DAP2	132.7054469898613	1260.0	1000.0	dipeptidyl aminopeptidase	HISTO_JG.Contig206.eannot.1470.final_new		I7I48_05538	ACKS23_06783	ACKS0A_05588	ucsf_hc.01_1.G217B.06456					1.0	-0.00491425759248898	-0.05442947582122004	0.008839599236669549
I7I48_05539	I7I48_05539	SDH1	109.11336752499707	1036.0	1000.0	succinate dehydrogenase	HISTO_JG.Contig206.Fgenesh_histo.155.final_new		I7I48_05539	ACKS23_06784	ACKS0A_05589	ucsf_hc.01_1.G217B.06455					1.0	0.4046989488788417	0.367850481903909	0.3107615298396341
I7I48_05540	I7I48_05540	CCT4	107.84950612509363	1024.0	1000.0	T-complex protein 1 subunit delta	HISTO_JG.Contig206.genewise.28.final_new		I7I48_05540	ACKS23_06785	ACKS0A_05590	ucsf_hc.01_1.G217B.06454					1.0	0.15366959067314379	0.20176126541599593	0.18376633625283
I7I48_05541	I7I48_05541		144.81745207226928	1375.0	1000.0	hypothetical protein			I7I48_05541	ACKS23_06786	ACKS0A_05591	ucsf_hc.01_1.G217B.06453					1.0	-0.11830205198687338	-0.1749063583216195	-0.3381866182961032
I7I48_05542	I7I48_05542		142.60569462243825	1354.0	1000.0	hypothetical protein	HISTO_JG.Contig206.Fgenesh_histo.153.final_new		I7I48_05542	ACKS23_06787	ACKS0A_05592	ucsf_hc.01_1.G217B.06452					1.0	-0.166316014705447	-0.22227878022798553	-0.17920743375533832
I7I48_05546	I7I48_05546		114.06349134128554	1083.0	1000.0	ribosomal L37 superfamily domain-containing protein	HISTO_JG.Contig206.genewise.27.final_new		I7I48_05546	ACKS23_06791	ACKS0A_05596	ucsf_hc.01_1.G217B.06449					1.0	0.062357040427309274	0.02294284148439374	0.061596532246185665
I7I48_05545	I7I48_05545		90.99802079304774	864.0	1000.0	histone-lysine N-methyltransferase, putative	HISTO_JG.Contig206.fgenesh_plus.5.final_new		I7I48_05545	ACKS23_06790	ACKS0A_05595	ucsf_hc.01_1.G217B.06450					1.0	0.09601415937615243	0.14768545376370013	0.2107161294605996
I7I48_05549	I7I48_05549		169.3574275870611	1608.0	1000.0	WSC domain-containing protein	HISTO_JG.Contig206.eannot.1483.final_new		I7I48_05549	ACKS23_06794	ACKS0A_05599	ucsf_hc.01_1.G217B.06447					1.0	-0.25282828430834603	-0.2799351862370314	-0.27586195257676394
I7I48_05550	I7I48_05550		138.60346685607738	1316.0	1000.0	protein-tyrosine phosphatase	HISTO_JG.Contig206.fgenesh_plus.21.final_new		I7I48_05550	ACKS23_06795	ACKS0A_05600	ucsf_hc.01_1.G217B.06445					1.0	-0.03016831002040532	-0.13130585267932648	-0.200988106915848
I7I48_05552	I7I48_05552	SPT7	113.64220420798439	1079.0	1000.0	transcriptional activator spt7	HISTO_JG.Contig206.Fgenesh_histo.119.final_new		I7I48_05552	ACKS23_06797	ACKS0A_05602	ucsf_hc.01_1.G217B.06443					1.0	-0.036435966615973925	0.03827718620595055	0.04255252913468344
I7I48_05551	I7I48_05551		106.58564472519019	1012.0	1000.0	VanZ domain-containing protein	HISTO_JG.Contig206.fgenesh_plus.4.final_new		I7I48_05551	ACKS23_06796	ACKS0A_05601	ucsf_hc.01_1.G217B.06444					1.0	0.06801791798948642	0.16763947152230796	0.08999273414314513
I7I48_05553	I7I48_05553		131.65222915660843	1250.0	1000.0	SNARE-dependent exocytosis protein			I7I48_05553	ACKS23_06798	ACKS0A_05603	ucsf_hc.01_1.G217B.06442					1.0	-0.21391802968357454	-0.21856019796751158	-0.2995622278202049
I7I48_05555	I7I48_05555		141.44715500586008	1343.0	1000.0	SNARE-dependent exocytosis protein			I7I48_05555	ACKS23_06800	ACKS0A_05605	ucsf_hc.01_1.G217B.06440					1.0	0.028293051793859103	-0.033684840497911095	-0.08049291401599834
I7I48_05557	I7I48_05557	RNA14	110.27190714157521	1047.0	1000.0	mRNA 3'-end-processing protein rna14	HISTO_JG.Contig206.eannot.1474.final_new		I7I48_05557	ACKS23_06802	ACKS0A_05607	ucsf_hc.01_1.G217B.06438					1.0	0.06582286310207563	0.10627575402761069	0.033419863474661304
I7I48_05556	I7I48_05556	ASF1	116.59121414109242	1107.0	1000.0	histone chaperone asf1	HISTO_JG.Contig206.eannot.1456.final_new		I7I48_05556	ACKS23_06801	ACKS0A_05606	ucsf_hc.01_1.G217B.06439					1.0	0.03666967635326435	0.08342231024342817	0.04111063699168749
I7I48_05558	I7I48_05558		180.83750196951735	1717.0	1000.0	eukaryotic translation initiation factor 2c	HISTO_JG.Contig206-snap.61.final_new		I7I48_05558	ACKS23_06803	ACKS0A_05608	ucsf_hc.01_1.G217B.06437					1.0	-0.33974866606115817	-0.4073183514476708	-0.4125820138057291
I7I48_05560	I7I48_05560	PDC1	106.48032294186488	1011.0	1000.0	pyruvate decarboxylase	HISTO_JG.Contig206.eannot.1472.final_new		I7I48_05560	ACKS23_06805	ACKS0A_05610	ucsf_hc.01_1.G217B.06435					1.0	-0.25963338384584156	-0.2581908502285941	-0.34404507274406704
I7I48_05559	I7I48_05559		101.10891199227527	960.0	1000.0	THUMP domain-containing protein	HISTO_JG.Contig206.Fgenesh_histo.113.final_new		I7I48_05559	ACKS23_06804	ACKS0A_05609	ucsf_hc.01_1.G217B.06436					1.0	-0.24549144730396044	-0.14313409410397449	-0.28653138401219824
I7I48_05562	I7I48_05562	MUT3	87.83836729328914	834.0	1000.0	C6 transcription factor	HISTO_JG.Contig206.Fgenesh_histo.93.final_new		I7I48_05562	ACKS23_06807	ACKS0A_05612	ucsf_hc.01_1.G217B.06433					1.0	-0.04543307772032035	-0.09198154371566414	-0.198621141732228
I7I48_05564	I7I48_05564		135.54913513964402	1287.0	1000.0	hypothetical protein			I7I48_05564	ACKS23_06809	ACKS0A_05614	ucsf_hc.01_1.G217B.06431					1.0	-0.25292715509369446	-0.36374290561470923	-0.4048616025972521
I7I48_05565	I7I48_05565		140.92054608923368	1338.0	1000.0	hypothetical protein	HISTO_JG.Contig206.eannot.1601.final_new		I7I48_05565	ACKS23_06810	ACKS0A_05615	ucsf_hc.01_1.G217B.06430					1.0	-0.2910917817476395	-0.2625836738940337	-0.3687601696440269
I7I48_05567	I7I48_05567		163.56472950417032	1553.0	1000.0	hypothetical protein			I7I48_05567	ACKS23_06812	ACKS0A_05617	ucsf_hc.01_1.G217B.06428					1.0	-0.30322806633473265	-0.31371296228213663	-0.29376836414007135
I7I48_05569	I7I48_05569		170.0946800703381	1615.0	1000.0	sugar transporter	HISTO_JG.Contig206.Fgenesh_Aspergillus.85.final_new		I7I48_05569	ACKS23_06814	ACKS0A_05619	ucsf_hc.01_1.G217B.06426					1.0	-0.2634977371407352	-0.3151215976030768	-0.33544269415171
I7I48_05570	I7I48_05570		138.70878863940263	1317.0	1000.0	viral protein TPX	HISTO_JG.Contig206.Fgenesh_histo.88.final_new		I7I48_05570	ACKS23_06815	ACKS0A_05620	ucsf_hc.01_1.G217B.06425					1.0	-0.029547480655530478	-0.22088651380027424	-0.26242555459963246
I7I48_05571	I7I48_05571		103.3206694421063	981.0	1000.0	hypothetical protein			I7I48_05571	ACKS23_06816	ACKS0A_05621	ucsf_hc.01_1.G217B.06424					1.0	0.04274975171150097	-0.11132760454158341	-0.13888964195132825
I7I48_05572	I7I48_05572		117.32846662436944	1114.0	1000.0	hypothetical protein			I7I48_05572	ACKS23_06817	ACKS0A_05622	ucsf_hc.01_1.G217B.06422					1.0	-0.09729698622724414	-0.08397308115782054	-0.14883884426610117
I7I48_05573	I7I48_05573		127.65000139024752	1212.0	1000.0	MARVEL and DUF3712 superfamily domain-containing protein	HISTO_JG.Contig206.Fgenesh_histo.87.final_new		I7I48_05573	ACKS23_06818	ACKS0A_05623	ucsf_hc.01_1.G217B.06423					1.0	-0.12212262007852304	-0.0871073045407893	-0.21328330179331612
I7I48_05574	I7I48_05574		136.28638762292104	1294.0	1000.0	sigma-70 region 2 family protein	HISTO_JG.Contig206-snap.53.final_new		I7I48_05574	ACKS23_06819	ACKS0A_05624	ucsf_hc.01_1.G217B.06421					1.0	-0.00894536138637081	-0.030721932517834505	-0.06999473901043751
I7I48_05575	I7I48_05575		131.23094202330728	1246.0	1000.0	PHD transcription factor	HISTO_JG.Contig206.Fgenesh_histo.84.final_new		I7I48_05575	ACKS23_06820	ACKS0A_05625	ucsf_hc.01_1.G217B.06420					1.0	0.023020071079182802	0.02057266079993214	-0.03589303116360931
I7I48_05576	I7I48_05576		166.40841765395305	1580.0	1000.0	phospholipase D	HISTO_JG.Contig206.Fgenesh_Aspergillus.70.final_new		I7I48_05576	ACKS23_06821	ACKS0A_05626	ucsf_hc.01_1.G217B.06419					1.0	-0.19703886222138656	-0.20965007011954495	-0.21344604521371824
I7I48_05579	I7I48_05579		130.17772419005442	1236.0	1000.0	aldolase	HISTO_JG.Contig206.Fgenesh_Aspergillus.69.final_new		I7I48_05579	ACKS23_06824	ACKS0A_05629	ucsf_hc.01_1.G217B.06416					1.0	-0.2595765068839673	-0.1507599909176338	-0.21981750323170546
I7I48_05578	I7I48_05578		147.23985308875086	1398.0	1000.0	hypothetical protein	HISTO_JG.Contig206.Fgenesh_histo.72.final_new		I7I48_05578	ACKS23_06823	ACKS0A_05628	ucsf_hc.01_1.G217B.06417					1.0	-0.2524326022400811	-0.14493551849560982	-0.27644058317097253
I7I48_05580	I7I48_05580	EFR3	104.26856549203387	990.0	1000.0	protein EFR3	HISTO_JG.Contig206.Fgenesh_histo.70.final_new		I7I48_05580	ACKS23_06825	ACKS0A_05630	ucsf_hc.01_1.G217B.06415					1.0	0.08555595446507458	-0.025911193974670788	0.16478461694167257
I7I48_05582	I7I48_05582		104.26856549203387	990.0	1000.0	hypothetical protein			I7I48_05582	ACKS23_06827	ACKS0A_05632	ucsf_hc.01_1.G217B.06413					1.0	0.2243296651303377	0.18774408282155464	0.28499603444517196
I7I48_05581	I7I48_05581	SOH1	123.85841719053721	1176.0	1000.0	RNA polymerase II mediator complex subunit Soh1	HISTO_JG.Contig206.Fgenesh_Aspergillus.67.final_new		I7I48_05581	ACKS23_06826	ACKS0A_05631	ucsf_hc.01_1.G217B.06414					1.0	0.09822667333450563	0.03551673914054132	0.06875673415121886
I7I48_05583	I7I48_05583		150.82079372181062	1432.0	1000.0	hypothetical protein			I7I48_05583	ACKS23_06828	ACKS0A_05633	ucsf_hc.01_1.G217B.06412					1.0	-0.2367626307748718	-0.12801276247504378	-0.1748777086014356
I7I48_05585	I7I48_05585	PAL1	90.68205544307189	861.0	1000.0	Pal1 cell morphology protein	HISTO_JG.Contig206.Fgenesh_Aspergillus.65.final_new		I7I48_05585	ACKS23_06830	ACKS0A_05635	ucsf_hc.01_1.G217B.06410					1.0	0.10681064025903031	0.12189038312431588	0.1752613535851414
I7I48_05586	I7I48_05586	AZG1	114.59010025791198	1088.0	1000.0	purine transporter	HISTO_JG.Contig206.fgenesh_plus.90.final_new		I7I48_05586	ACKS23_06831	ACKS0A_05636	ucsf_hc.01_1.G217B.06409				Ryp4_ChIP	1.0	-0.09125480818341103	-0.053615970579947936	-0.037135864839022426
I7I48_05588	I7I48_05588		99.52908524239596	945.0	1000.0	MAGE superfamily domain-containing protein	HISTO_JG.Contig206-snap.46.final_new		I7I48_05588	ACKS23_06833	ACKS0A_05638	ucsf_hc.01_1.G217B.06408					1.0	-0.03561489382395544	0.030645998957161025	-0.022395391442004198
I7I48_05590	I7I48_05590		77.62215431073633	737.0	1000.0	DNA-directed RNA polymerase III polypeptide	HISTO_JG.Contig206.Fgenesh_Aspergillus.51.final_new		I7I48_05590	ACKS23_06835	ACKS0A_05640	ucsf_hc.01_1.G217B.06407				Ryp4_ChIP	1.0	0.22459599703131183	0.1243261014055872	0.11153785259623772
I7I48_05591	I7I48_05591		64.56225317840078	613.0	1000.0	translation elongation factor eEF-1 alpha	HISTO_JG.Contig206.eannot.1462.final_new		I7I48_05591	ACKS23_06836	ACKS0A_05641	ucsf_hc.01_1.G217B.06405					1.0	0.1238098419080016	0.07325227795960121	0.14744493135728454
I7I48_05592	I7I48_05592		102.478095175504	973.0	1000.0	DUF3210 superfamily domain-containing protein	HISTO_JG.Contig206.Fgenesh_histo.51.final_new		I7I48_05592	ACKS23_06837	ACKS0A_05642	ucsf_hc.01_1.G217B.06404					1.0	0.016702981676035233	0.08064381854438873	0.10507598418289377
I7I48_05594	I7I48_05594		60.87599076201573	578.0	1000.0	DUF1765 domain containing protein	HISTO_JG.Contig206.Fgenesh_Aspergillus.48.final_new		I7I48_05594	ACKS23_06839	ACKS0A_05644	ucsf_hc.01_1.G217B.06402	Ryp1_ChIP		Ryp3_ChIP		1.0	0.3351712171524628	0.3881560023520536	0.26878578072020287
I7I48_05599	I7I48_05599		84.88935736018112	806.0	1000.0	transcription initiation protein	HISTO_JG.Contig206.eannot.1454.final_new		I7I48_05599	ACKS23_06844	ACKS0A_05649	ucsf_hc.01_1.G217B.06397	Ryp1_ChIP		Ryp3_ChIP		1.0	0.2692595473271647	0.25004684005086	0.26266318118093
I7I48_05598	I7I48_05598		84.9946791435064	807.0	1000.0	ATP synthase complex subunit h domain	HISTO_JG.Contig206.eannot.1578.final_new		I7I48_05598	ACKS23_06843	ACKS0A_05648	ucsf_hc.01_1.G217B.06398					1.0	0.2791996020097761	0.25354121603866575	0.2594737984593275
I7I48_05601	I7I48_05601		93.94703072615577	892.0	1000.0	hypothetical protein			I7I48_05601	ACKS23_06846	ACKS0A_05651	ucsf_hc.01_1.G217B.06395					1.0	0.08967546672689963	0.0999006068049908	0.19565074772976232
I7I48_05600	I7I48_05600		93.8417089428305	891.0	1000.0	glutamate carboxypeptidase	HISTO_JG.Contig206.Fgenesh_histo.47.final_new		I7I48_05600	ACKS23_06845	ACKS0A_05650	ucsf_hc.01_1.G217B.06396					1.0	0.07578133070580495	0.09113400033792618	0.182793967211489
I7I48_05602	I7I48_05602	ERG13	66.98465419488237	636.0	1000.0	hydroxymethylglutaryl-CoA synthase	HISTO_JG.Contig206.eannot.1609.final_new		I7I48_05602	ACKS23_06847	ACKS0A_05652	ucsf_hc.01_1.G217B.06394					1.0	-0.15373436323877943	-0.033292142481527565	-0.029640976033048716
I7I48_05603	I7I48_05603		120.06683299082688	1140.0	1000.0	hypothetical protein	HISTO_JG.Contig206.Fgenesh_histo.43.final_new		I7I48_05603	ACKS23_06848	ACKS0A_05653	ucsf_hc.01_1.G217B.06393					1.0	-0.07858674778700059	0.04509158093995547	-0.014285467791823048
I7I48_05605	I7I48_05605		102.89938230880514	977.0	1000.0	streptomycin biosynthesis protein StrI	HISTO_JG.Contig206-snap.37.final_new		I7I48_05605	ACKS23_06850	ACKS0A_05655	ucsf_hc.01_1.G217B.06391					1.0	0.11397564431842466	0.1302589947744457	0.0980648929113549
I7I48_05606	I7I48_05606		134.81188265636703	1280.0	1000.0	phosphoglucomutase	HISTO_JG.Contig206.eannot.1576.final_new		I7I48_05606	ACKS23_06851	ACKS0A_05656	ucsf_hc.01_1.G217B.06390					1.0	0.023440993536293142	0.019225953941989005	-0.013632106378009712
I7I48_05607	I7I48_05607	REX2	141.44715500586008	1343.0	1000.0	oligoribonuclease	HISTO_JG.Contig206.eannot.1575.final_new		I7I48_05607	ACKS23_06852	ACKS0A_05657	ucsf_hc.01_1.G217B.06389					1.0	-0.0419001302276103	-0.05348076554653125	0.031413577206421794
I7I48_05608	I7I48_05608		79.30730284394092	753.0	1000.0	hypothetical protein	HISTO_JG.Contig206.Fgenesh_histo.20.final_new		I7I48_05608	ACKS23_06853	ACKS0A_05658	ucsf_hc.01_1.G217B.06388					1.0	-0.04892911764591734	0.16947184690075878	0.028053607194376773
I7I48_05610	I7I48_05610		101.95148625887757	968.0	1000.0	sugar transporter	HISTO_JG.Contig206.Fgenesh_Aspergillus.16.final_new		I7I48_05610	ACKS23_06855	ACKS0A_05660	ucsf_hc.01_1.G217B.06386					1.0	-0.14033317952039692	-0.17414208019125943	-0.27993435214006357
I7I48_05611	I7I48_05611		46.44690644645146	441.0	1000.0	hypothetical protein			I7I48_05611	ACKS23_06856	ACKS0A_05661	ucsf_hc.01_1.G217B.06385					1.0	-0.4360932264117324	-0.3828456790439334	-0.5449592841629777
I7I48_05612	I7I48_05612		127.75532317357283	1213.0	1000.0	hypothetical protein			I7I48_05612	ACKS23_06857	ACKS0A_05662	ucsf_hc.01_1.G217B.06384					1.0	-0.12261425796348435	-0.18964214297228188	-0.2907755757218019
I7I48_05614	I7I48_05614	KES1	138.49814507275207	1315.0	1000.0	oxysterol-binding protein	HISTO_JG.Contig206.eannot.1604.final_new		I7I48_05614	ACKS23_06859	ACKS0A_05664	ucsf_hc.01_1.G217B.06382					1.0	-0.1461752210791849	-0.15272495001014552	-0.17388172057884954
I7I48_05615	I7I48_05615		145.76534812219685	1384.0	1000.0	RTA1 domain-containing protein	HISTO_JG.Contig206.Fgenesh_Aspergillus.2.final_new		I7I48_05615	ACKS23_06860	ACKS0A_05665	ucsf_hc.01_1.G217B.06381					1.0	-0.13126364932946188	-0.14101612001736474	-0.16795800741985112
I7I48_05616	I7I48_05616		145.87066990552213	1385.0	1000.0	hypothetical protein			I7I48_05616	ACKS23_06861	ACKS0A_05666	ucsf_hc.01_1.G217B.06380					1.0	-0.11742201298989974	-0.15759255957651885	-0.20308217220074332
I7I48_05618	I7I48_05618		94.5789614261075	898.0	1000.0	hypothetical protein	HISTO_JG.Contig206-snap.29.final_new		I7I48_05618	ACKS23_06863	ACKS0A_05668	ucsf_hc.01_1.G217B.06378					1.0	0.0498607325838446	0.20808939452193242	0.19386866322054852
I7I48_05617	I7I48_05617	DEF1	98.79183275911896	938.0	1000.0	rnapii degradation factor def1	HISTO_JG.Contig206.eannot.1500.final_new		I7I48_05617	ACKS23_06862	ACKS0A_05667	ucsf_hc.01_1.G217B.06379					1.0	0.0633582110015628	0.21271693484544407	0.16087383649602682
I7I48_05620	I7I48_05620		93.7363871595052	890.0	1000.0	hypothetical protein	HISTO_JG.Contig206.Fgenesh_histo.1.final_new		I7I48_05620	ACKS23_06865	ACKS0A_05670	ucsf_hc.01_1.G217B.06376					1.0	-0.008282283631227072	0.0838820996378018	-0.0001382558120611721
I7I48_05621	I7I48_05621	UBP16	114.48477847458669	1087.0	1000.0	ubiquitin carboxyl-terminal hydrolase	HISTO_JG.Contig206.Fgenesh_histo.198.final_new		I7I48_05621	ACKS23_06866	ACKS0A_05671	ucsf_hc.01_1.G217B.06375					1.0	0.03339284858086922	0.00223475801953521	0.11655277645829243
I7I48_05622	I7I48_05622		186.10359113578167	1767.0	1000.0	TAM domain methyltransferase	HISTO_JG.Contig206.Fgenesh_histo.197.final_new		I7I48_05622	ACKS23_06867	ACKS0A_05672	ucsf_hc.01_1.G217B.06374					1.0	-0.18470827720815053	-0.32609149180976704	-0.2531661238738042
I7I48_05624	I7I48_05624		144.81745207226928	1375.0	1000.0	protein kinase	HISTO_JG.Contig206-snap.26.final_new		I7I48_05624	ACKS23_06869	ACKS0A_05674	ucsf_hc.01_1.G217B.06372					1.0	-0.06632304820278412	-0.09270316121454814	-0.07762373843438375
I7I48_05623	I7I48_05623		139.34071933935437	1323.0	1000.0	hypothetical protein	HISTO_JG.Contig206.Fgenesh_histo.195.final_new		I7I48_05623	ACKS23_06868	ACKS0A_05673	ucsf_hc.01_1.G217B.06373					1.0	0.10540364388335743	0.22995133790410027	0.16772584206995178
I7I48_05625	I7I48_05625		68.77512451141224	653.0	1000.0	fructose 1,6-biphosphate aldolase	HISTO_JG.Contig206.eannot.1499.final_new		I7I48_05625	ACKS23_06870	ACKS0A_05675	ucsf_hc.01_1.G217B.06371	Ryp1_ChIP				1.0	0.13464472952073614	0.17009608720995628	0.2856526884720588
I7I48_05628	I7I48_05628		57.71633726225714	548.0	1000.0	hypothetical protein			I7I48_05628	ACKS23_06873	ACKS0A_05678	ucsf_hc.01_1.G217B.06368					1.0	0.23036373077918992	0.1648531960156303	0.18649651722661154
I7I48_05630	I7I48_05630		34.756188497344624	330.0	1000.0	DUF221 domain-containing protein	HISTO_JG.Contig206-snap.24.final_new		I7I48_05630	ACKS23_06875	ACKS0A_05680	ucsf_hc.01_1.G217B.06366	Ryp1_ChIP				1.0	0.13889827771732666	0.13066495344288986	0.19241643712123524
I7I48_05632	I7I48_05632		76.04232756085703	722.0	1000.0	hypothetical protein	HISTO_JG.Contig206.Fgenesh_histo.180.final_new		I7I48_05632	ACKS23_06877	ACKS0A_05682	ucsf_hc.01_1.G217B.06364					1.0	0.03285373462103991	0.15705899294576042	0.08042782143810945
I7I48_05633	I7I48_05633		86.5745058933857	822.0	1000.0	hypothetical protein	HISTO_JG.Contig206.Fgenesh_histo.179.final_new		I7I48_05633	ACKS23_06878	ACKS0A_05683	ucsf_hc.01_1.G217B.06363					1.0	0.1726566521413495	0.2201312184960802	0.10250497817301596
I7I48_05631	I7I48_05631		88.78626334321672	843.0	1000.0	hypothetical protein			I7I48_05631	ACKS23_06876	ACKS0A_05681	ucsf_hc.01_1.G217B.06365					1.0	0.16254509386285632	0.18356917049394572	0.08862043259500119
I7I48_05634	I7I48_05634		99.21311989242011	942.0	1000.0	DUF3445 superfamily domain-containing protein	HISTO_JG.Contig206.Fgenesh_Aspergillus.181.final_new		I7I48_05634	ACKS23_06879	ACKS0A_05684	ucsf_hc.01_1.G217B.06362					1.0	-0.16749142689033358	-0.10796547310697369	-0.16201342367252958
I7I48_05636	I7I48_05636		125.54356572374179	1192.0	1000.0	hypothetical protein	HISTO_JG.Contig206.eannot.1562.final_new		I7I48_05636	ACKS23_06881	ACKS0A_05686	ucsf_hc.01_1.G217B.06360					1.0	0.007584598355684591	0.029742558658865992	0.035490224599117215
I7I48_05635	I7I48_05635		127.22871425694639	1208.0	1000.0	homoserine dehydrogenase	HISTO_JG.Contig206.Fgenesh_histo.176.final_new		I7I48_05635	ACKS23_06880	ACKS0A_05685	ucsf_hc.01_1.G217B.06361					1.0	-0.02060516019746217	0.06001731571456692	0.06854690790777307
I7I48_05638	I7I48_05638		99.84505059237183	948.0	1000.0	CENP-H superfamily domain-containing protein	HISTO_JG.Contig206.Fgenesh_histo.173.final_new		I7I48_05638	ACKS23_06883	ACKS0A_05688	ucsf_hc.01_1.G217B.06358					1.0	0.24265426327141604	0.24623854765767728	0.13922489713713315
I7I48_05637	I7I48_05637	ATG11	80.36052067719379	763.0	1000.0	autophagy-related protein 11	HISTO_JG.Contig206.Fgenesh_histo.174.final_new		I7I48_05637	ACKS23_06882	ACKS0A_05687	ucsf_hc.01_1.G217B.06359	Ryp1_ChIP			Ryp4_ChIP	1.0	0.23882182198858715	0.34170859129428777	0.3369405139282653
I7I48_05639	I7I48_05639		41.49678263016298	394.0	1000.0	hypothetical protein			I7I48_05639	ACKS23_06884	ACKS0A_05689	ucsf_hc.01_1.G217B.06357					1.0	0.29144186956700624	0.2818237310068874	0.2695188077035017
I7I48_05641	I7I48_05641		109.32401109164765	1038.0	1000.0	non-histone chromosomal protein 6	HISTO_JG.Contig206.eannot.1560.final_new		I7I48_05641	ACKS23_06886	ACKS0A_05691	ucsf_hc.01_1.G217B.06355	Ryp1_ChIP			Ryp4_ChIP	1.0	0.29317793428523964	0.39790879269078394	0.40550693417867967
I7I48_05643	I7I48_05643		80.99245137714551	769.0	1000.0	hypothetical protein	HISTO_JG.Contig206.Fgenesh_histo.145.final_new		I7I48_05643	ACKS23_06888	ACKS0A_05693	ucsf_hc.01_1.G217B.06353	Ryp1_ChIP			Ryp4_ChIP	1.0	0.2664825496706197	0.286244172152048	0.40190815118330014
I7I48_05645	I7I48_05645		98.05458027584197	931.0	1000.0	hypothetical protein	HISTO_JG.Contig206-snap.15.final_new		I7I48_05645	ACKS23_06890	ACKS0A_05695	ucsf_hc.01_1.G217B.06351	Ryp1_ChIP			Ryp4_ChIP	1.0	0.11000554520415373	0.07922235574058978	0.16590843030790692
I7I48_05644	I7I48_05644		80.99245137714551	769.0	1000.0	hypothetical protein	HISTO_JG.Contig206.Fgenesh_histo.143.final_new		I7I48_05644	ACKS23_06889	ACKS0A_05694	ucsf_hc.01_1.G217B.06352					1.0	0.09453358232654152	0.1250109826167045	0.15388965669200105
I7I48_05646	I7I48_05646		107.00693185849133	1016.0	1000.0	hypothetical protein	HISTO_JG.Contig206.Fgenesh_histo.139.final_new		I7I48_05646	ACKS23_06891	ACKS0A_05696	ucsf_hc.01_1.G217B.06350					1.0	-0.2478304192598928	-0.31876969833632773	-0.42623597691136383
I7I48_05647	I7I48_05647		112.48366459140625	1068.0	1000.0	alcohol oxidase	HISTO_JG.Contig206-snap.14.final_new		I7I48_05647	ACKS23_06892	ACKS0A_05697	ucsf_hc.01_1.G217B.06349					1.0	-0.21007696372591855	-0.23161978745189682	-0.3977603459205513
I7I48_05651	I7I48_05651		89.62883760981902	851.0	1000.0	hypothetical protein	HISTO_JG.Contig206.eannot.1559.final_new		I7I48_05651	ACKS23_06896	ACKS0A_05701	ucsf_hc.01_1.G217B.06345					1.0	-0.11078820918064636	-0.13696410237554457	-0.15923681753674412
I7I48_05650	I7I48_05650		86.67982767671099	823.0	1000.0	DnaJ domain containing protein	HISTO_JG.Contig206-snap.13.final_new		I7I48_05650	ACKS23_06895	ACKS0A_05700	ucsf_hc.01_1.G217B.06346					1.0	-0.13435164011602285	-0.13200846568976665	-0.1345024658900208
I7I48_05652	I7I48_05652		91.41930792634889	868.0	1000.0	smad nuclear interacting protein	HISTO_JG.Contig206.genewise.83.final_new		I7I48_05652	ACKS23_06897	ACKS0A_05702	ucsf_hc.01_1.G217B.06343					1.0	-0.016092841307066674	-0.014615198435463661	0.001448261052887756
I7I48_05653	I7I48_05653		91.94591684297532	873.0	1000.0	hypothetical protein	HISTO_JG.Contig206.eannot.1494.final_new		I7I48_05653	ACKS23_06898	ACKS0A_05703	ucsf_hc.01_1.G217B.06344					1.0	0.031536481315414755	0.05395234106675817	0.054333823091552325
I7I48_05654	I7I48_05654		66.45804527825594	631.0	1000.0	LipA and NB-ARC domain-containing protein	HISTO_JG.Contig206.Fgenesh_histo.133.final_new		I7I48_05654	ACKS23_06899	ACKS0A_05704	ucsf_hc.01_1.G217B.06342					1.0	-0.25379861062668285	-0.15223149132125968	-0.2300841805247945
I7I48_05655	I7I48_05655		123.33180827391078	1171.0	1000.0	enoyl-CoA hydratase/isomerase	HISTO_JG.Contig206.eannot.1492.final_new		I7I48_05655	ACKS23_06900	ACKS0A_05705	ucsf_hc.01_1.G217B.06341					1.0	0.021385542520282463	-0.0486591878839282	-0.049492905967144174
I7I48_05657	I7I48_05657		64.56225317840078	613.0	1000.0	hypothetical protein	HISTO_JG.Contig206.Fgenesh_histo.37.final_new		I7I48_05657	ACKS23_06902	ACKS0A_05707	ucsf_hc.01_1.G217B.06339					1.0	0.06824597057308712	0.1488050759537981	0.15974566173657434
I7I48_05656	I7I48_05656		68.88044629473754	654.0	1000.0	hypothetical protein	HISTO_JG.Contig206.Fgenesh_histo.39.final_new		I7I48_05656	ACKS23_06901	ACKS0A_05706	ucsf_hc.01_1.G217B.06340					1.0	0.09080139811676702	0.16427675441105227	0.17651892949357018
I7I48_05658	I7I48_05658		120.06683299082688	1140.0	1000.0	hypothetical protein	HISTO_JG.Contig206-snap.6.final_new		I7I48_05658	ACKS23_06903	ACKS0A_05708	ucsf_hc.01_1.G217B.06338					1.0	-0.26976698149902023	-0.3790956255767497	-0.2508542758925211
I7I48_05659	I7I48_05659	PET112	91.41930792634889	868.0	1000.0	mitochondrial cytochrome c oxidase assembly factor	HISTO_JG.Contig206.Fgenesh_histo.31.final_new		I7I48_05659	ACKS23_06904	ACKS0A_05709	ucsf_hc.01_1.G217B.06337					1.0	-0.2282127837454515	-0.19413621125522074	-0.250800980047751
I7I48_05660	I7I48_05660	CAR1	66.45804527825594	631.0	1000.0	arginase argA	HISTO_JG.Contig206.eannot.1556.final_new		I7I48_05660	ACKS23_06905	ACKS0A_05710	ucsf_hc.01_1.G217B.06336					1.0	0.09554017649057411	0.1708868410126616	0.15301266662310287
I7I48_05662	I7I48_05662		112.69430815805683	1070.0	1000.0	hypothetical protein	HISTO_JG.Contig206.eannot.1554.final_new		I7I48_05662	ACKS23_06907	ACKS0A_05712	ucsf_hc.01_1.G217B.06335					1.0	-0.03972084472143522	0.061526312732835375	0.05951226606992088
I7I48_05663	I7I48_05663	PEP2	52.23960452934222	496.0	1000.0	aspartic endopeptidase Pep2	HISTO_JG.Contig206.eannot.1552.final_new		I7I48_05663	ACKS23_06908	ACKS0A_05713	ucsf_hc.01_1.G217B.06333					1.0	0.1901995993485004	0.33142875018338924	0.18952227011873157
I7I48_05661	I7I48_05661		47.60544606302961	452.0	1000.0	hypothetical protein			I7I48_05661	ACKS23_06906	ACKS0A_05711	ucsf_hc.01_1.G217B.06334					1.0	0.16893402109621902	0.33835454743653015	0.20190477641264382
I7I48_05665	I7I48_05665		95.00024855940865	902.0	1000.0	kinase, pfkB family protein	HISTO_JG.Contig207.Fgenesh_histo.50.final_new		I7I48_05665	ACKS23_06910	ACKS0A_05715	ucsf_hc.01_1.G217B.06768					1.0	-0.24156508430595303	-0.16046258097059107	0.06424644261637702
I7I48_05664	I7I48_05664		101.53019912557642	964.0	1000.0	26S protease regulatory subunit	HISTO_JG.Contig207.eannot.1384.final_new		I7I48_05664	ACKS23_06909	ACKS0A_05714	ucsf_hc.01_1.G217B.06769					1.0	-0.2870680599873826	-0.17439880834361032	-0.0037267276456357523
I7I48_05666	I7I48_05666	SWI1	54.977970895799686	522.0	1000.0	ARID/BRIGHT domain protein (SWI1)	HISTO_JG.Contig207.Fgenesh_histo.48.final_new		I7I48_05666	ACKS23_06911	ACKS0A_05716	ucsf_hc.01_1.G217B.06767					1.0	0.14304889410734023	0.29808023563473596	0.3080846673717029
I7I48_05668	I7I48_05668		105.11113975863617	998.0	1000.0	eukaryotic translation initiation factor 3 subunit 6	HISTO_JG.Contig207.eannot.1339.final_new		I7I48_05668	ACKS23_06913	ACKS0A_05718	ucsf_hc.01_1.G217B.06765					1.0	0.14356505964038735	0.1287967653717279	0.18702431499382566
I7I48_05667	I7I48_05667		84.9946791435064	807.0	1000.0	mitochondrial large ribosomal subunit	HISTO_JG.Contig207.fgenesh_plus.37.final_new		I7I48_05667	ACKS23_06912	ACKS0A_05717	ucsf_hc.01_1.G217B.06766					1.0	0.15495348763792427	0.19114413112374118	0.1823392701940404
I7I48_05669	I7I48_05669		100.79294664229941	957.0	1000.0	possible retrotransposable element	HISTO_JG.Contig207.eannot.1378.final_new		I7I48_05669	ACKS23_06914	ACKS0A_05719	ucsf_hc.01_1.G217B.06764					1.0	0.03682822523266216	0.09182056338232125	0.14067732598529925
I7I48_05670	I7I48_05670		59.08552044548587	561.0	1000.0	hypothetical protein	HISTO_JG.Contig207.eannot.1376.final_new		I7I48_05670	ACKS23_06915	ACKS0A_05720	ucsf_hc.01_1.G217B.06763					1.0	-0.043204085761574085	-0.015092600912175458	0.04334636721886487
I7I48_05671	I7I48_05671		56.55779764567899	537.0	1000.0	arsenical pump-driving ATPase	HISTO_JG.Contig207.eannot.1374.final_new		I7I48_05671	ACKS23_06916	ACKS0A_05721	ucsf_hc.01_1.G217B.06762					1.0	0.016087997600756854	-0.016515287037734527	-0.06090580118455824
I7I48_05672	I7I48_05672		48.342698546306615	459.0	1000.0	transthyretin domain-containing protein	HISTO_JG.Contig207-snap.86.final_new		I7I48_05672	ACKS23_06917	ACKS0A_05722	ucsf_hc.01_1.G217B.06761					1.0	0.00633223972478647	-0.005160523657431471	-0.06099588850831905
I7I48_05674	I7I48_05674		44.65643612992158	424.0	1000.0	hypothetical protein			I7I48_05674	ACKS23_06919	ACKS0A_05724	ucsf_hc.01_1.G217B.06759					1.0	-0.012950773844196073	0.021605719250756605	-0.001663543473484741
I7I48_05676	I7I48_05676	ATF1	54.34604019584796	516.0	1000.0	bZIP transcription factor	HISTO_JG.Contig207.Fgenesh_histo.20.final_new		I7I48_05676	ACKS23_06921	ACKS0A_05726	ucsf_hc.01_1.G217B.06757					1.0	0.13803465829419304	0.2488691330994105	0.14573462909879265
I7I48_05677	I7I48_05677	ALP6	83.4148523936271	792.0	1000.0	spindle pole body component alp6	HISTO_JG.Contig207.fgenesh_plus.7.final_new		I7I48_05677	ACKS23_06922	ACKS0A_05727	ucsf_hc.01_1.G217B.06755					1.0	0.09469345650629812	0.0572352519767223	0.18989025326609443
I7I48_05681	I7I48_05681		95.63217925936037	908.0	1000.0	proteasome subunit alpha	HISTO_JG.Contig207.eannot.1336.final_new		I7I48_05681	ACKS23_06926	ACKS0A_05731	ucsf_hc.01_1.G217B.06752					1.0	0.06387235993246965	0.10456300438605237	0.08607051536446597
I7I48_05679	I7I48_05679		97.8439367091914	929.0	1000.0	proteasome subunit alpha type 6	HISTO_JG.Contig207-snap.83.final_new		I7I48_05679	ACKS23_06924	ACKS0A_05729	ucsf_hc.01_1.G217B.06753					1.0	0.14522363345327904	0.1338261436879713	0.09105941252498984
I7I48_05683	I7I48_05683		71.82945622784557	682.0	1000.0	hypothetical protein	HISTO_JG.Contig207.Fgenesh_histo.13.final_new		I7I48_05683	ACKS23_06928	ACKS0A_05733	ucsf_hc.01_1.G217B.06750					1.0	0.20122099383106984	0.30445703665232027	0.265553948896062
I7I48_05684	I7I48_05684		106.58564472519019	1012.0	1000.0	hypothetical protein	HISTO_JG.Contig207.fgenesh_plus.5.final_new		I7I48_05684	ACKS23_06929	ACKS0A_05734	ucsf_hc.01_1.G217B.06749					1.0	0.24292466175940297	0.18317247728272745	0.022923752357130955
I7I48_05688	I7I48_05688		61.29727789531688	582.0	1000.0	chromosome segregation ATPase family protein	HISTO_JG.Contig207.Fgenesh_histo.89.final_new		I7I48_05688	ACKS23_06933	ACKS0A_05738	ucsf_hc.01_1.G217B.06745	Ryp1_ChIP	Ryp2_ChIP	Ryp3_ChIP		1.0	0.08963564657795065	0.21166549233893073	0.25238422068602473
I7I48_05687	I7I48_05687	RPL27	55.18861446245025	524.0	1000.0	60S ribosomal protein L27A	HISTO_JG.Contig207.eannot.1373.final_new		I7I48_05687	ACKS23_06932	ACKS0A_05737	ucsf_hc.01_1.G217B.06746	Ryp1_ChIP	Ryp2_ChIP	Ryp3_ChIP		1.0	0.11222236443575351	0.03731610942057417	0.1739296514105717
I7I48_05690	I7I48_05690		89.62883760981902	851.0	1000.0	DUF887 domain-containing protein	HISTO_JG.Contig207.Fgenesh_histo.88.final_new		I7I48_05690	ACKS23_06935	ACKS0A_05740	ucsf_hc.01_1.G217B.06743					1.0	-0.03087991947599933	0.02286879134451203	0.0334466302017401
I7I48_05692	I7I48_05692		105.6377486752626	1003.0	1000.0	Na+/H+ antiporter	HISTO_JG.Contig207.Fgenesh_histo.86.final_new		I7I48_05692	ACKS23_06937	ACKS0A_05742	ucsf_hc.01_1.G217B.06741					1.0	-0.016728964951792324	0.030196292014997406	0.052214758328029576
I7I48_05691	I7I48_05691	PHF1	105.84839224191317	1005.0	1000.0	PHD finger containing protein Phf1	HISTO_JG.Contig207-snap.78.final_new		I7I48_05691	ACKS23_06936	ACKS0A_05741	ucsf_hc.01_1.G217B.06742					1.0	-0.004249276268864177	0.007930009964957074	0.0429435372605208
I7I48_05694	I7I48_05694		111.95705567477981	1063.0	1000.0	riboflavin synthase	HISTO_JG.Contig207.eannot.1331.final_new		I7I48_05694	ACKS23_06939	ACKS0A_05744	ucsf_hc.01_1.G217B.06739					1.0	-0.16626107291501402	-0.07323188725391039	-0.029245740012115218
I7I48_05693	I7I48_05693		120.38279834080275	1143.0	1000.0	CAIB/BAIF family enzyme	HISTO_JG.Contig207.Fgenesh_histo.85.final_new		I7I48_05693	ACKS23_06938	ACKS0A_05743	ucsf_hc.01_1.G217B.06740					1.0	-0.15357445965488137	-0.05339795143412518	-0.0025004441171313507
I7I48_05696	I7I48_05696	RRP3	115.9592834411407	1101.0	1000.0	ATP-dependent rRNA helicase RRP3	HISTO_JG.Contig207.Fgenesh_Aspergillus.80.final_new		I7I48_05696	ACKS23_06941	ACKS0A_05746	ucsf_hc.01_1.G217B.06737					1.0	0.06155930595232295	0.13730994805156516	0.10646898668686966
I7I48_05695	I7I48_05695	SSF2	100.89826842562469	958.0	1000.0	brix domain-containing protein c	HISTO_JG.Contig207-snap.74.final_new		I7I48_05695	ACKS23_06940	ACKS0A_05745	ucsf_hc.01_1.G217B.06738					1.0	0.11889025184992086	0.17560489113381506	0.12922465259935578
I7I48_05697	I7I48_05697		104.0579219253833	988.0	1000.0	N-acetylglucosamine-phosphate mutase	HISTO_JG.Contig207.fgenesh_plus.18.final_new		I7I48_05697	ACKS23_06942	ACKS0A_05747	ucsf_hc.01_1.G217B.06736					1.0	0.2857262072672788	0.20032365490778126	0.2760225195529692
I7I48_05700	I7I48_05700	RMT1	51.291708479414645	487.0	1000.0	HNRNP arginine N-methyltransferase	HISTO_JG.Contig207.Fgenesh_Aspergillus.46.final_new		I7I48_05700	ACKS23_06945	ACKS0A_05750	ucsf_hc.01_1.G217B.06734					1.0	0.0894907110167118	0.008771359251838695	0.013129552276922252
I7I48_05698	I7I48_05698	PER1	49.2905945962342	468.0	1000.0	PER1 precursor	HISTO_JG.Contig207.Fgenesh_histo.46.final_new		I7I48_05698	ACKS23_06943	ACKS0A_05748	ucsf_hc.01_1.G217B.06735					1.0	0.11146240660903417	0.100973478176281	0.0678893197121363
I7I48_05701	I7I48_05701		157.87735320460484	1499.0	1000.0	peroxisomal dehydratase	HISTO_JG.Contig207.eannot.1413.final_new		I7I48_05701	ACKS23_06946	ACKS0A_05751	ucsf_hc.01_1.G217B.06733					1.0	0.1634829659237964	0.026281979471697747	-0.002059571482797007
I7I48_05703	I7I48_05703		116.801857707743	1109.0	1000.0	trimethyllysine dioxygenase	HISTO_JG.Contig207.Fgenesh_Aspergillus.42.final_new		I7I48_05703	ACKS23_06948	ACKS0A_05753	ucsf_hc.01_1.G217B.06731					1.0	0.03978519668657321	0.009685034162737916	0.058488315256933876
I7I48_05704	I7I48_05704		87.52240194331328	831.0	1000.0	hypothetical protein	HISTO_JG.Contig207.eannot.1345.final_new		I7I48_05704	ACKS23_06949	ACKS0A_05754	ucsf_hc.01_1.G217B.06730					1.0	-0.11639967172579258	-0.04799803892211196	-0.09950378608180788
I7I48_05706	I7I48_05706	SCH9	75.09443151092944	713.0	1000.0	serine/threonine-protein kinase sck1	HISTO_JG.Contig207.eannot.1344.final_new		I7I48_05706	ACKS23_06951	ACKS0A_05756	ucsf_hc.01_1.G217B.06729					1.0	0.11812764910245821	0.09289532810757006	0.18215520378782546
I7I48_05707	I7I48_05707		104.58453084200974	993.0	1000.0	hypothetical protein	HISTO_JG.Contig207.Fgenesh_Aspergillus.38.final_new		I7I48_05707	ACKS23_06952	ACKS0A_05757	ucsf_hc.01_1.G217B.06728					1.0	-0.2111360105175204	-0.20719357345483247	-0.2110755791988813
I7I48_05709	I7I48_05709	NPL6	98.26522384249253	933.0	1000.0	nuclear localization protein	HISTO_JG.Contig207.fgenesh_plus.54.final_new		I7I48_05709	ACKS23_06954	ACKS0A_05759	ucsf_hc.01_1.G217B.06726					1.0	0.05978618669533142	0.11030560812337109	0.09458867673934834
I7I48_05710	I7I48_05710		156.71881358802668	1488.0	1000.0	potassium transporter	HISTO_JG.Contig207.genewise.65.final_new		I7I48_05710	ACKS23_06955	ACKS0A_05760	ucsf_hc.01_1.G217B.06725					1.0	-0.1015199132313851	-0.13576217127633372	-0.04224570727274968
I7I48_05712	I7I48_05712		25.59319334804468	243.0	1000.0	hypothetical protein	HISTO_JG.Contig207.Fgenesh_histo.14.final_new		I7I48_05712	ACKS23_06957	ACKS0A_05762	ucsf_hc.01_1.G217B.06722					1.0	0.23412287590789238	0.2422405067577793	0.28562718788330976
I7I48_05714	I7I48_05714	CLG1	36.862624163850356	350.0	1000.0	meiotically up-regulated gene 80 protein	HISTO_JG.Contig207.eannot.1406.final_new		I7I48_05714	ACKS23_06959	ACKS0A_05764	ucsf_hc.01_1.G217B.06721	Ryp1_ChIP		Ryp3_ChIP	Ryp4_ChIP	1.0	0.2749769308094343	0.34924226287089133	0.39426786317969287
I7I48_05716	I7I48_05716		123.33180827391078	1171.0	1000.0	Dor1-like family protein	HISTO_JG.Contig207.fgenesh_plus.51.final_new		I7I48_05716	ACKS23_06961	ACKS0A_05766	ucsf_hc.01_1.G217B.06719					1.0	-0.014238417537520531	0.1079961271886869	0.015999281286577793
I7I48_05715	I7I48_05715		111.2198031915028	1056.0	1000.0	phosphoglycerate mutase	HISTO_JG.Contig207.eannot.1343.final_new		I7I48_05715	ACKS23_06960	ACKS0A_05765	ucsf_hc.01_1.G217B.06720					1.0	0.07329580533325264	0.22395679407896796	0.23752215822888478
I7I48_05717	I7I48_05717		63.82500069512376	606.0	1000.0	EAF superfamily domain-containing protein	HISTO_JG.Contig207-snap.60.final_new		I7I48_05717	ACKS23_06962	ACKS0A_05767	ucsf_hc.01_1.G217B.06718					1.0	0.2213983805379519	0.3202969709737823	0.3350954731616853
I7I48_05718	I7I48_05718	PCH1	72.56670871112256	689.0	1000.0	cyclin	HISTO_JG.Contig207.genewise.54.final_new		I7I48_05718	ACKS23_06963	ACKS0A_05768	ucsf_hc.01_1.G217B.06717					1.0	0.30356093684081076	0.2976665186154899	0.20864105058954552
I7I48_05720	I7I48_05720		43.28725294669285	411.0	1000.0	hypothetical protein			I7I48_05720	ACKS23_06965	ACKS0A_05770	ucsf_hc.01_1.G217B.06715					1.0	0.3150677430644122	0.27331343981801315	0.21953189500669623
I7I48_05719	I7I48_05719	NIT54	26.54108939797226	252.0	1000.0	nitrositive-stress induced transcript	HISTO_JG.Contig207.Fgenesh_histo.6.final_new		I7I48_05719	ACKS23_06964	ACKS0A_05769	ucsf_hc.01_1.G217B.06716	Ryp1_ChIP	Ryp2_ChIP	Ryp3_ChIP	Ryp4_ChIP	1.0	0.22749166931770737	0.22596905104011134	0.070947777504483
I7I48_05721	I7I48_05721		82.25631277704895	781.0	1000.0	hypothetical protein	HISTO_JG.Contig207.eannot.1387.final_new		I7I48_05721	ACKS23_06966	ACKS0A_05771	ucsf_hc.01_1.G217B.06714	Ryp1_ChIP	Ryp2_ChIP	Ryp3_ChIP	Ryp4_ChIP	1.0	0.33900560621812104	0.29630908051516114	0.49950957658629924
I7I48_05723	I7I48_05723		39.60099053030782	376.0	1000.0	hypothetical protein			I7I48_05723	ACKS23_06968	ACKS0A_05773	ucsf_hc.01_1.G217B.06712					1.0	0.2332727704237093	0.2968398231792091	0.28407780089977885
I7I48_05722	I7I48_05722		26.962376531273406	256.0	1000.0	hypothetical protein			I7I48_05722	ACKS23_06967	ACKS0A_05772	ucsf_hc.01_1.G217B.06713					1.0	0.18000649783528222	0.26374904672187216	0.1666637621051913
I7I48_05724	I7I48_05724		27.17302009792398	258.0	1000.0	hypothetical protein			I7I48_05724	ACKS23_06969	ACKS0A_05774	ucsf_hc.01_1.G217B.06711					1.0	0.19324304436160178	0.11724370900095882	0.0563586292079824
I7I48_05726	I7I48_05726		88.99690690986729	845.0	1000.0	fructosyl amino acid oxidasesarcosine oxidase	HISTO_JG.Contig207.Fgenesh_histo.109.final_new		I7I48_05726	ACKS23_06971	ACKS0A_05776	ucsf_hc.01_1.G217B.06709	Ryp1_ChIP	Ryp2_ChIP	Ryp3_ChIP	Ryp4_ChIP	1.0	0.08553284849331433	0.14048286369332708	0.1725094419848464
I7I48_05725	I7I48_05725	OMS1	86.99579302668684	826.0	1000.0	oxa1 multicopy suppressor	HISTO_JG.Contig207.Fgenesh_histo.110.final_new		I7I48_05725	ACKS23_06970	ACKS0A_05775	ucsf_hc.01_1.G217B.06710					1.0	0.04447635990663623	0.15327175460682274	0.11782118628618143
I7I48_05727	I7I48_05727		38.75841626370552	368.0	1000.0	transcription initiation factor TFIID-2	HISTO_JG.Contig207.fgenesh_plus.71.final_new		I7I48_05727	ACKS23_06972	ACKS0A_05777	ucsf_hc.01_1.G217B.06708					1.0	0.23438288297350363	0.17787672403928045	0.25449939826105195
I7I48_05728	I7I48_05728		48.13205497965605	457.0	1000.0	hypothetical protein	HISTO_JG.Contig207.Fgenesh_histo.107.final_new		I7I48_05728	ACKS23_06973	ACKS0A_05778	ucsf_hc.01_1.G217B.06707					1.0	0.2800917425577717	0.33695738151199994	0.40891661124638234
I7I48_05730	I7I48_05730		77.62215431073633	737.0	1000.0	electron transfer flavoprotein ubiquinone oxidoreductase	HISTO_JG.Contig207.eannot.1383.final_new		I7I48_05730	ACKS23_06975	ACKS0A_05780	ucsf_hc.01_1.G217B.06706					1.0	0.2130095142538575	0.17658944749259597	0.1493157575983639
I7I48_05731	I7I48_05731	SRP2	97.42264957589025	925.0	1000.0	pre-RNA splicing factor Srp2	HISTO_JG.Contig207.fgenesh_plus.38.final_new		I7I48_05731	ACKS23_06976	ACKS0A_05781	ucsf_hc.01_1.G217B.06705					1.0	0.09321453067064245	0.1101548311038012	0.12486731853768818
I7I48_05732	I7I48_05732		87.73304550996386	833.0	1000.0	serine/threonine-protein kinase psk1	HISTO_JG.Contig207.Fgenesh_Aspergillus.106.final_new		I7I48_05732	ACKS23_06977	ACKS0A_05782	ucsf_hc.01_1.G217B.06704					1.0	0.16744529608864667	0.14444995313269726	0.24052748382408906
I7I48_05733	I7I48_05733		110.90383784152694	1053.0	1000.0	hypothetical protein	HISTO_JG.Contig207.Fgenesh_Aspergillus.105.final_new		I7I48_05733	ACKS23_06978	ACKS0A_05783	ucsf_hc.01_1.G217B.06703					1.0	0.15726131535272203	0.06972082055058015	0.23025293322396412
I7I48_05734	I7I48_05734	NDC80	83.73081774360297	795.0	1000.0	HEC/Ndc80p family protein	HISTO_JG.Contig207.eannot.1427.final_new		I7I48_05734	ACKS23_06979	ACKS0A_05784	ucsf_hc.01_1.G217B.06702					1.0	0.22651980963863838	0.21070746732680812	0.21198713438493133
I7I48_05735	I7I48_05735	PEX14	85.94257519343398	816.0	1000.0	peroxin 14	HISTO_JG.Contig207.eannot.1375.final_new		I7I48_05735	ACKS23_06980	ACKS0A_05785	ucsf_hc.01_1.G217B.06701					1.0	0.21562328384603335	0.21166043272421564	0.18210444458829678
I7I48_05736	I7I48_05736		131.7575509399337	1251.0	1000.0	hypothetical protein	HISTO_JG.Contig207.eannot.1360.final_new		I7I48_05736	ACKS23_06981	ACKS0A_05786	ucsf_hc.01_1.G217B.06699					1.0	-0.004097874413325986	0.02116974459976917	-0.08619200455016995
I7I48_05737	I7I48_05737		157.4560660713037	1495.0	1000.0	hypothetical protein	HISTO_JG.Contig207.eannot.1426.final_new		I7I48_05737	ACKS23_06982	ACKS0A_05787	ucsf_hc.01_1.G217B.06700					1.0	-0.14014186833523512	-0.18457597017160854	-0.1976216242944241
I7I48_05738	I7I48_05738		181.9960415860955	1728.0	1000.0	heavy metal tolerance protein	HISTO_JG.Contig207.genewise.80.final_new		I7I48_05738	ACKS23_06983	ACKS0A_05788	ucsf_hc.01_1.G217B.06698					1.0	-0.28005417988786063	-0.3017188671723545	-0.3778592209619517
I7I48_05739	I7I48_05739		162.72215523756802	1545.0	1000.0	tubulin-tyrosine ligase	HISTO_JG.Contig207.fgenesh_plus.66.final_new		I7I48_05739	ACKS23_06984	ACKS0A_05789	ucsf_hc.01_1.G217B.06697					1.0	-0.21133608504481582	-0.27331147740340866	-0.36779468417834027
I7I48_05740	I7I48_05740		127.01807069029581	1206.0	1000.0	tubulin-tyrosine ligase	HISTO_JG.Contig207.eannot.1419.final_new		I7I48_05740	ACKS23_06985	ACKS0A_05790	ucsf_hc.01_1.G217B.06696					1.0	0.2575350020155516	0.0693916081659951	0.15649021938288332
I7I48_05741	I7I48_05741		79.30730284394092	753.0	1000.0	3'-5' exoribonuclease	HISTO_JG.Contig207-snap.43.final_new		I7I48_05741	ACKS23_06986	ACKS0A_05791	ucsf_hc.01_1.G217B.06695					1.0	0.2003786546041756	0.20938277438769504	0.2749873710952816
I7I48_05742	I7I48_05742		80.2551988938685	762.0	1000.0	SH3 domain-containing protein	HISTO_JG.Contig207.fgenesh_plus.23.final_new		I7I48_05742	ACKS23_06987	ACKS0A_05792	ucsf_hc.01_1.G217B.06694					1.0	0.20847540964148237	0.21069032578080138	0.28286926759009223
I7I48_05743	I7I48_05743		89.73415939314431	852.0	1000.0	Tic20 superfamily domain-containing protein	HISTO_JG.Contig207.eannot.1417.final_new		I7I48_05743	ACKS23_06988	ACKS0A_05793	ucsf_hc.01_1.G217B.06693					1.0	0.11260634116737789	0.1662747388233533	0.16073161448696494
I7I48_05745	I7I48_05745		85.94257519343398	816.0	1000.0	hypothetical protein	HISTO_JG.Contig207.Fgenesh_histo.74.final_new		I7I48_05745	ACKS23_06990	ACKS0A_05795	ucsf_hc.01_1.G217B.06691					1.0	0.21728326245625185	0.22323879718830408	0.20942038226584914
I7I48_05744	I7I48_05744	DUO1	84.2574266602294	800.0	1000.0	DASH complex subunit Duo1	HISTO_JG.Contig207.eannot.1416.final_new		I7I48_05744	ACKS23_06989	ACKS0A_05794	ucsf_hc.01_1.G217B.06692					1.0	0.3320538977175559	0.3266069081967594	0.3300967175797669
I7I48_05746	I7I48_05746		136.49703118957163	1296.0	1000.0	cell division cycle protein	HISTO_JG.Contig207-snap.39.final_new		I7I48_05746	ACKS23_06991	ACKS0A_05796	ucsf_hc.01_1.G217B.06690					1.0	0.12256038457557339	0.10393497344492109	0.17124312948532772
I7I48_05748	I7I48_05748		114.27413490793612	1085.0	1000.0	galactokinase	HISTO_JG.Contig207.Fgenesh_histo.69.final_new		I7I48_05748	ACKS23_06993	ACKS0A_05798	ucsf_hc.01_1.G217B.06688					1.0	-0.02628246413359836	0.03752609190134226	-0.010967359018844713
I7I48_05749	I7I48_05749		56.13651051237784	533.0	1000.0	TAM domain methyltransferase	HISTO_JG.Contig207.Fgenesh_histo.35.final_new		I7I48_05749	ACKS23_06994	ACKS0A_05799	ucsf_hc.01_1.G217B.06687					1.0	-0.10842124215850435	-0.045612686813735204	-0.16334895593346743
I7I48_05752	I7I48_05752		171.35854147024153	1627.0	1000.0	iterative type I polyketide synthase			I7I48_05752	ACKS23_06997	ACKS0A_05802	ucsf_hc.01_1.G217B.06684					1.0	-0.21875251257405948	-0.32608359159859357	-0.4132066386444725
I7I48_05753	I7I48_05753		164.72326912074848	1564.0	1000.0	iterative type I polyketide synthase	HISTO_JG.Contig207-snap.36.final_new		I7I48_05753	ACKS23_06998	ACKS0A_05803	ucsf_hc.01_1.G217B.06683					1.0	-0.20625207837238935	-0.30225416684722495	-0.31097136472647813
I7I48_05754	I7I48_05754	ILV2	67.08997597820766	637.0	1000.0	acetolactate synthase	HISTO_JG.Contig207.Fgenesh_Neurospora.26.final_new		I7I48_05754	ACKS23_06999	ACKS0A_05804	ucsf_hc.01_1.G217B.06682					1.0	0.10614103789897766	0.1004623202572168	0.14430645252044272
I7I48_05755	I7I48_05755		98.79183275911896	938.0	1000.0	RING finger domain-containing protein	HISTO_JG.Contig207.Fgenesh_Aspergillus.35.final_new		I7I48_05755	ACKS23_07000	ACKS0A_05805	ucsf_hc.01_1.G217B.06681					1.0	0.2650770627402218	0.24209729185859608	0.23535972615567635
I7I48_05756	I7I48_05756	MRPL28	104.58453084200974	993.0	1000.0	mitochondrial ribosomal protein MRPL28	HISTO_JG.Contig207.eannot.1350.final_new		I7I48_05756	ACKS23_07001	ACKS0A_05806	ucsf_hc.01_1.G217B.06680					1.0	0.0017626071952174804	-0.04873423224805595	0.01072078520821973
I7I48_05757	I7I48_05757		89.10222869319259	846.0	1000.0	hypothetical protein	HISTO_JG.Contig207-snap.33.final_new		I7I48_05757	ACKS23_07002	ACKS0A_05807	ucsf_hc.01_1.G217B.06679					1.0	0.14028812397449153	0.09069791613996492	0.13679231264114644
I7I48_05758	I7I48_05758		85.52128806013285	812.0	1000.0	stress response protein nst1	HISTO_JG.Contig207-snap.31.final_new		I7I48_05758	ACKS23_07003	ACKS0A_05808	ucsf_hc.01_1.G217B.06678					1.0	0.1574891428523948	0.09700804599204105	0.10330243697106278
I7I48_05759	I7I48_05759	VPS35	113.11559529135798	1074.0	1000.0	vacuolar sorting-associated protein	HISTO_JG.Contig207.genewise.60.final_new		I7I48_05759	ACKS23_07004	ACKS0A_05809	ucsf_hc.01_1.G217B.06676					1.0	0.18758076276289426	0.1619070997938381	0.16850561546621
I7I48_05762	I7I48_05762		94.68428320943279	899.0	1000.0	hypothetical protein			I7I48_05762	ACKS23_07007	ACKS0A_05812	ucsf_hc.01_1.G217B.06674					1.0	0.012972019106635924	0.1326553785953981	0.08515457354346834
I7I48_05764	I7I48_05764		118.90829337424873	1129.0	1000.0	dolichol-phosphate mannosyltransferase	HISTO_JG.Contig207.eannot.1332.final_new		I7I48_05764	ACKS23_07009	ACKS0A_05814	ucsf_hc.01_1.G217B.06672					1.0	-0.19126379527291748	-0.09131573193516251	-0.09121853785159006
I7I48_05763	I7I48_05763	TFC6	121.54133795738089	1154.0	1000.0	transcription factor tfiiic complex subunit tfc6	HISTO_JG.Contig207.Fgenesh_Aspergillus.27.final_new		I7I48_05763	ACKS23_07008	ACKS0A_05813	ucsf_hc.01_1.G217B.06673					1.0	-0.16519078214079186	-0.13619566191795873	-0.12966537888897245
I7I48_05766	I7I48_05766		82.6775999103501	785.0	1000.0	hypothetical protein	HISTO_JG.Contig207.eannot.1434.final_new		I7I48_05766	ACKS23_07011	ACKS0A_05816	ucsf_hc.01_1.G217B.06670					1.0	0.08148140925303882	0.12377301902093174	0.16759997537035987
I7I48_05765	I7I48_05765		65.93143636162951	626.0	1000.0	dolichol-phosphate mannose synthase	HISTO_JG.Contig207-snap.26.final_new		I7I48_05765	ACKS23_07010	ACKS0A_05815	ucsf_hc.01_1.G217B.06671					1.0	0.14077211112112442	0.20377814441360476	0.20034341394678068
I7I48_05768	I7I48_05768	ZH2	102.16212982552814	970.0	1000.0	hemolysin-III family protein	HISTO_JG.Contig207.Fgenesh_histo.114.final_new		I7I48_05768	ACKS23_07013	ACKS0A_05818	ucsf_hc.01_1.G217B.06668					1.0	0.12831673911374597	0.15206571703970506	0.1737237102842616
I7I48_05767	I7I48_05767		93.20977824287877	885.0	1000.0	PCI superfamily domain-containing protein	HISTO_JG.Contig207.Fgenesh_Aspergillus.24.final_new		I7I48_05767	ACKS23_07012	ACKS0A_05817	ucsf_hc.01_1.G217B.06669					1.0	0.15805245344161134	0.13255493640591454	0.11219830951967025
I7I48_05769	I7I48_05769		106.37500115853962	1010.0	1000.0	short-chain dehydrogenase/reductase SDR	HISTO_JG.Contig207.Fgenesh_histo.113.final_new		I7I48_05769	ACKS23_07014	ACKS0A_05819	ucsf_hc.01_1.G217B.06667					1.0	0.061618485435801285	-0.019530898160782906	-0.014672644495292375
I7I48_05770	I7I48_05770	NIT5	19.168564565202185	182.0	1000.0	Ran1-like serine/threonine protein kinase, negative regulator of sexual conjugation and meiosis, nitrosative stress-induced transcript	HISTO_JG.Contig207.eannot.1399.final_new		I7I48_05770	ACKS23_07015	ACKS0A_05820	ucsf_hc.01_1.G217B.06665	Ryp1_ChIP		Ryp3_ChIP		1.0	0.19994172616009043	0.0765728541148869	0.14443403320446901
I7I48_05772	I7I48_05772		20.221782398455055	192.0	1000.0	hypothetical protein			I7I48_05772	ACKS23_07017	ACKS0A_05822	ucsf_hc.01_1.G217B.06664					1.0	0.14378771008753133	0.01934254598712437	0.03408951554799666
I7I48_05774	I7I48_05774		44.76175791324687	425.0	1000.0	hypothetical protein	HISTO_JG.Contig207.Fgenesh_histo.111.final_new		I7I48_05774	ACKS23_07019	ACKS0A_05824	ucsf_hc.01_1.G217B.06662	Ryp1_ChIP		Ryp3_ChIP		1.0	0.08896284293880363	0.14663990962946738	0.04539909415735277
I7I48_05775	I7I48_05775		39.60099053030782	376.0	1000.0	integral membrane protein	HISTO_JG.Contig207.Fgenesh_histo.102.final_new		I7I48_05775	ACKS23_07020	ACKS0A_05825	ucsf_hc.01_1.G217B.06661					1.0	-0.12135928199818402	-0.23580351767135588	-0.16527009768146683
I7I48_05777	I7I48_05777		86.5745058933857	822.0	1000.0	hypothetical protein	HISTO_JG.Contig207.eannot.1430.final_new		I7I48_05777	ACKS23_07022	ACKS0A_05827	ucsf_hc.01_1.G217B.06659					1.0	0.17462669971543732	0.19760868018969335	0.1611583705688423
I7I48_05776	I7I48_05776		83.4148523936271	792.0	1000.0	serine/threonine-protein kinase prp4	HISTO_JG.Contig207.Fgenesh_Aspergillus.1.final_new		I7I48_05776	ACKS23_07021	ACKS0A_05826	ucsf_hc.01_1.G217B.06660					1.0	0.17687998968401253	0.18204696592624414	0.05941331626470003
I7I48_05779	I7I48_05779	DAP1	16.430198198744733	156.0	1000.0	membrane-associated progesterone receptor component 1	HISTO_JG.Contig207.eannot.1428.final_new		I7I48_05779	ACKS23_07024	ACKS0A_05829	ucsf_hc.01_1.G217B.06657	Ryp1_ChIP	Ryp2_ChIP	Ryp3_ChIP		1.0	0.22647534586065476	0.16649876447386136	0.07099415741478865
I7I48_05778	I7I48_05778		11.796039732432115	112.0	1000.0	DNA Topoisomerase, subtype IA domain containing protein	HISTO_JG.Contig207-snap.19.final_new		I7I48_05778	ACKS23_07023	ACKS0A_05828	ucsf_hc.01_1.G217B.06658	Ryp1_ChIP	Ryp2_ChIP	Ryp3_ChIP		1.0	0.21699135723408847	0.1135107100117827	0.04807731722167763
I7I48_05782	I7I48_05782		64.45693139507549	612.0	1000.0	hypothetical protein	HISTO_JG.Contig207-snap.18.final_new		I7I48_05782	ACKS23_07027	ACKS0A_05832	ucsf_hc.01_1.G217B.06654					1.0	-0.13832280342826297	-0.08093183444765706	-0.06660934565877663
I7I48_05783	I7I48_05783		70.46027304461684	669.0	1000.0	hypothetical protein	HISTO_JG.Contig207.Fgenesh_Aspergillus.108.final_new		I7I48_05783	ACKS23_07028	ACKS0A_05833	ucsf_hc.01_1.G217B.06653					1.0	-0.1559848592211286	-0.09502584052725205	-0.0709190148915827
I7I48_05784	I7I48_05784		123.54245184056136	1173.0	1000.0	hypothetical protein	HISTO_JG.Contig207.Fgenesh_Aspergillus.99.final_new		I7I48_05784	ACKS23_07029	ACKS0A_05834	ucsf_hc.01_1.G217B.06652					1.0	-0.17273851731716716	-0.19249764285519566	-0.1806211066916802
I7I48_05788	I7I48_05788		163.45940772084504	1552.0	1000.0	hypothetical protein			I7I48_05788	ACKS23_07033	ACKS0A_05838	ucsf_hc.01_1.G217B.06648					1.0	-0.2939735739050038	-0.3397755777110325	-0.33024825194742424
I7I48_05791	I7I48_05791		113.95816955796026	1082.0	1000.0	PQ loop repeat protein	HISTO_JG.Contig207.fgenesh_plus.67.final_new		I7I48_05791	ACKS23_07036	ACKS0A_05841	ucsf_hc.01_1.G217B.06644					1.0	-0.13047488504524218	-0.20438521147733058	-0.21100590864140278
I7I48_05790	I7I48_05790	ISH1	110.69319427487636	1051.0	1000.0	stress response protein ish1, conidia-enriched transcript	HISTO_JG.Contig207.genewise.57.final_new		I7I48_05790	ACKS23_07035	ACKS0A_05840	ucsf_hc.01_1.G217B.06646					1.0	-0.2150116808712299	-0.23895337494038382	-0.29735380458326743
I7I48_05793	I7I48_05793		76.14764934418231	723.0	1000.0	hypothetical protein			I7I48_05793	ACKS23_07038	ACKS0A_05843	ucsf_hc.01_1.G217B.06643					1.0	0.13956443774167948	0.05061626593316437	0.029365241140668297
I7I48_05792	I7I48_05792		75.09443151092944	713.0	1000.0	hypothetical protein	HISTO_JG.Contig207.eannot.1395.final_new		I7I48_05792	ACKS23_07037	ACKS0A_05842	ucsf_hc.01_1.G217B.06645	Ryp1_ChIP				1.0	0.13945894749966514	0.041928066248018814	0.03129074095007589
I7I48_05794	I7I48_05794		137.4449272394992	1305.0	1000.0	hypothetical protein			I7I48_05794	ACKS23_07039	ACKS0A_05844	ucsf_hc.01_1.G217B.06642					1.0	-0.07133348437109732	-0.06662398120118596	-0.1667562870202216
I7I48_05796	I7I48_05796		60.56002541203987	575.0	1000.0	hypothetical protein	HISTO_JG.Contig207.Fgenesh_histo.66.final_new	near LTR block	I7I48_05796	ACKS23_07041	ACKS0A_05846	ucsf_hc.01_1.G217B.06640					1.0	-0.06157006912025342	0.169495829452306	0.08741612546019362
I7I48_05799	I7I48_05799		143.8695560223417	1366.0	1000.0	hypothetical protein	HISTO_JG.Contig207.Fgenesh_histo.62.final_new	near LTR block	I7I48_05799	ACKS23_07044	ACKS0A_05849	ucsf_hc.01_1.G217B.06637					1.0	-0.11478638092361537	-0.1405551577955968	-0.2505753604083879
I7I48_05801	I7I48_05801		117.43378840769472	1115.0	1000.0	Suppressor-of-White-APricot splicing regulator superfamily domain-containing protein	HISTO_JG.Contig207-snap.10.final_new	near LTR block	I7I48_05801	ACKS23_07046	ACKS0A_05851	ucsf_hc.01_1.G217B.06635					1.0	-0.09419041748994506	-0.04650261828067803	-0.1423223376946624
I7I48_05800	I7I48_05800		95.4215356927098	906.0	1000.0	hypothetical protein	HISTO_JG.Contig207.Fgenesh_histo.60.final_new	near LTR block	I7I48_05800	ACKS23_07045	ACKS0A_05850	ucsf_hc.01_1.G217B.06636					1.0	-0.009893900617596985	0.09732965321889564	-0.05690869105822094
I7I48_05802	I7I48_05802	NTF2	107.74418434176833	1023.0	1000.0	nuclear transport factor 2	HISTO_JG.Contig207.eannot.1420.final_new	near LTR block	I7I48_05802	ACKS23_07047	ACKS0A_05852	ucsf_hc.01_1.G217B.06634					1.0	0.1094655954500574	0.061320704378623025	0.03875733228810441
I7I48_05803	I7I48_05803		134.49591730639116	1277.0	1000.0	hypothetical protein	HISTO_JG.Contig207.fgenesh_plus.30.final_new	near LTR block	I7I48_05803	ACKS23_07048	ACKS0A_05853	ucsf_hc.01_1.G217B.06633					1.0	0.1081497612249036	0.04550703316414473	0.11900055167756551
I7I48_05804	I7I48_05804		119.32958050754988	1133.0	1000.0	WD domain-containing protein, vegetative incompatibility protein HET-E-1	HISTO_JG.Contig207.Fgenesh_histo.63.final_new	near LTR block	I7I48_05804	ACKS23_07049	ACKS0A_05854	ucsf_hc.01_1.G217B.06632					1.0	-0.18755992012409473	-0.26228968274856945	-0.31293148448827923
I7I48_05806	I7I48_05806		100.37165950899826	953.0	1000.0	RING finger domain-containing protein	HISTO_JG.Contig207.Fgenesh_Aspergillus.65.final_new	near LTR block	I7I48_05806	ACKS23_07051	ACKS0A_05856	ucsf_hc.01_1.G217B.06630					1.0	-0.04616701973744508	-0.0682616366980795	-0.038622635898906466
I7I48_05807	I7I48_05807		132.49480342321073	1258.0	1000.0	glutaredoxin	HISTO_JG.Contig207.eannot.1394.final_new	near LTR block	I7I48_05807	ACKS23_07052	ACKS0A_05857	ucsf_hc.01_1.G217B.06629					1.0	-0.1809282239756438	-0.05064541745013007	-0.024490159597228778
I7I48_05809	I7I48_05809		132.49480342321073	1258.0	1000.0	hypothetical protein	HISTO_JG.Contig207.Fgenesh_histo.57.final_new	near LTR block	I7I48_05809	ACKS23_07054	ACKS0A_05859	ucsf_hc.01_1.G217B.06627					1.0	0.13447964665772072	0.1481305562595765	0.2823037168681105
I7I48_05810	I7I48_05810		86.15321876008456	818.0	1000.0	hypothetical protein		near LTR block	I7I48_05810	ACKS23_07055	ACKS0A_05860	ucsf_hc.01_1.G217B.06625					1.0	0.14792970724965226	0.3154131400948159	0.34004994722433723
I7I48_05811	I7I48_05811		86.04789697675926	817.0	1000.0	BAG domain-containing protein	HISTO_JG.Contig207-snap.4.final_new	near LTR block	I7I48_05811	ACKS23_07056	ACKS0A_05861	ucsf_hc.01_1.G217B.06626					1.0	0.23805877890749916	0.06733225303783263	0.014186145905342507
I7I48_05812	I7I48_05812		58.24294617888358	553.0	1000.0	LMBR1 domain-containing protein	HISTO_JG.Contig207.fgenesh_plus.43.final_new	near LTR block	I7I48_05812	ACKS23_07057	ACKS0A_05862	ucsf_hc.01_1.G217B.06624					1.0	-0.09343552081294926	0.09227850044772656	-0.0671986378827315
I7I48_05813	I7I48_05813		77.93811966071219	740.0	1000.0	hypothetical protein	HISTO_JG.Contig207.Fgenesh_Aspergillus.53.final_new	near LTR block	I7I48_05813	ACKS23_07058	ACKS0A_05863	ucsf_hc.01_1.G217B.06623					1.0	-0.1278619459975341	0.047679023081513616	-0.06876266803375508
I7I48_05814	I7I48_05814		65.08886209502721	618.0	1000.0	integral membrane protein	HISTO_JG.Contig207.eannot.1367.final_new	near LTR block	I7I48_05814	ACKS23_07059	ACKS0A_05864	ucsf_hc.01_1.G217B.06622					1.0	0.15239549449297363	0.25096864995016177	0.2526230595224488
I7I48_05819	I7I48_05819		126.49146177366939	1201.0	1000.0	hypothetical protein	HISTO_ZT.Contig1128f-snap.39.final_new	transposon	I7I48_05819	ACKS23_07064	ACKS0A_05869	ucsf_hc.01_1.G217B.10424					1.0	-0.05502543651191116	-0.10972682639603537	0.06644641800552165
I7I48_05822	I7I48_05822		71.82945622784557	682.0	1000.0	sterol O-acyltransferase	HISTO_ZT.Contig1128f.fgenesh_plus.13.final_new	near LTR block	I7I48_05822	ACKS23_07067	ACKS0A_05872	ucsf_hc.01_1.G217B.10421					1.0	0.014551774910684268	-0.02949013901567743	0.09199685907671629
I7I48_05823	I7I48_05823		79.09665927729034	751.0	1000.0	AP-1 complex subunit gamma-1	HISTO_ZT.Contig1128f-snap.37.final_new	near LTR block	I7I48_05823	ACKS23_07068	ACKS0A_05873	ucsf_hc.01_1.G217B.10420					1.0	0.03856610427667473	0.053975557369435045	0.1114645708323666
I7I48_05824	I7I48_05824		159.5625017378094	1515.0	1000.0	hypothetical protein	HISTO_ZT.Contig1128f.Fgenesh_Aspergillus.30.final_new	near LTR block	I7I48_05824	ACKS23_07069	ACKS0A_05874	ucsf_hc.01_1.G217B.10419					1.0	-0.07249923176935646	-0.14149250194893992	-0.19924618789844162
I7I48_05825	I7I48_05825		151.97933333838878	1443.0	1000.0	hypothetical protein	HISTO_ZT.Contig1128f.Fgenesh_histo.24.final_new	near LTR block	I7I48_05825	ACKS23_07070	ACKS0A_05875	ucsf_hc.01_1.G217B.10418					1.0	-0.3330643911085971	-0.4039186482399526	-0.3821707827867359
I7I48_05829	I7I48_05829		152.71658582166577	1450.0	1000.0	hypothetical protein	HISTO_ZT.Contig1128f.Fgenesh_Aspergillus.21.final_new	near LTR block	I7I48_05829	ACKS23_07074	ACKS0A_05879	ucsf_hc.01_1.G217B.10414					1.0	-0.2723832839782194	-0.26368335468416704	-0.4312762378817624
I7I48_05827	I7I48_05827		156.19220467140025	1483.0	1000.0	DUF563 domain-containing protein	HISTO_ZT.Contig1128f-snap.35.final_new	near LTR block	I7I48_05827	ACKS23_07072	ACKS0A_05877	ucsf_hc.01_1.G217B.10416					1.0	-0.23587721213808388	-0.25452490113524107	-0.4295890386808453
I7I48_05828	I7I48_05828		119.9615112075016	1139.0	1000.0	hypothetical protein		near LTR block	I7I48_05828	ACKS23_07073	ACKS0A_05878	ucsf_hc.01_1.G217B.10415					1.0	-0.004712156510493948	-0.07901158181462908	-0.11628568932443495
I7I48_05831	I7I48_05831		173.2543335700967	1645.0	1000.0	hypothetical protein		near LTR block	I7I48_05831	ACKS23_07076	ACKS0A_05881	ucsf_hc.01_1.G217B.10412					1.0	-0.28398247510332464	-0.1392301817842556	-0.25918460748828986
I7I48_05830	I7I48_05830		161.247650271014	1531.0	1000.0	DnaJ domain-containing protein	HISTO_ZT.Contig1128f.Fgenesh_Aspergillus.19.final_new	near LTR block	I7I48_05830	ACKS23_07075	ACKS0A_05880	ucsf_hc.01_1.G217B.10413					1.0	-0.312398721307225	-0.12496030210546194	-0.24632783420496318
I7I48_05833	I7I48_05833		121.12005082407974	1150.0	1000.0	hypothetical protein		near LTR block	I7I48_05833	ACKS23_07078	ACKS0A_05883	ucsf_hc.01_1.G217B.10411					1.0	-0.11349223863149716	-0.06808469312985022	-0.10554998855407194
I7I48_05832	I7I48_05832		84.2574266602294	800.0	1000.0	hypothetical protein		near LTR block	I7I48_05832	ACKS23_07077	ACKS0A_05882	ucsf_hc.01_1.G217B.10410					1.0	-0.036999171464172975	-0.05910964608568381	-0.07479033167329485
I7I48_05835	I7I48_05835		124.49034789048892	1182.0	1000.0	hypothetical protein	HISTO_ZT.Contig1128f.Fgenesh_Aspergillus.15.final_new	near LTR block	I7I48_05835	ACKS23_07080	ACKS0A_05885	ucsf_hc.01_1.G217B.10408					1.0	-0.26267232874527635	-0.13919315708197888	-0.22787094015314457
I7I48_05838	I7I48_05838	RPL16	93.20977824287877	885.0	1000.0	60S ribosomal protein	HISTO_ZT.Contig1128f.eannot.1146.final_new	near LTR block	I7I48_05838	ACKS23_07083	ACKS0A_05888	ucsf_hc.01_1.G217B.10406					1.0	0.1538060798414066	0.1714372610853745	0.24436513230865664
I7I48_05837	I7I48_05837		94.15767429280635	894.0	1000.0	serine/threonine phosphatase	HISTO_ZT.Contig1128f.Fgenesh_histo.13.final_new	near LTR block	I7I48_05837	ACKS23_07082	ACKS0A_05887	ucsf_hc.01_1.G217B.10407					1.0	0.08467639695792739	0.17666714454106136	0.25941921968251935
I7I48_05839	I7I48_05839		110.79851605820166	1052.0	1000.0	AMP dependent synthetase and ligase	HISTO_ZT.Contig1128f.eannot.1145.final_new	near LTR block	I7I48_05839	ACKS23_07084	ACKS0A_05889	ucsf_hc.01_1.G217B.10405					1.0	0.2088073797782024	0.19863818384665377	0.2223193158287905
I7I48_05840	I7I48_05840	GRR1	157.66670963795426	1497.0	1000.0	SCF E3 ubiquitin ligase complex F-box protein grrA	HISTO_ZT.Contig1128f.fgenesh_plus.21.final_new	near LTR block	I7I48_05840	ACKS23_07085	ACKS0A_05890	ucsf_hc.01_1.G217B.10404					1.0	-0.08634923296289454	-0.018445846876949057	-0.09783619634973084
I7I48_05841	I7I48_05841		168.4095315371335	1599.0	1000.0	hypothetical protein	HISTO_ZT.Contig1128f.Fgenesh_histo.3.final_new	near LTR block	I7I48_05841	ACKS23_07086	ACKS0A_05891	ucsf_hc.01_1.G217B.10403					1.0	-0.14076237380569667	-0.28776162156787644	-0.2830908181436341
I7I48_05842	I7I48_05842		107.00693185849133	1016.0	1000.0	peptidase family M28 family	HISTO_ZT.Contig1128f.Fgenesh_histo.2.final_new	near LTR block	I7I48_05842	ACKS23_07087	ACKS0A_05892	ucsf_hc.01_1.G217B.10402	Ryp1_ChIP				1.0	0.061011433620783206	0.05965190122694031	0.02185610915733005
I7I48_05843	I7I48_05843	NUT2	54.8726491124744	521.0	1000.0	RNA polymerase II mediator complex protein Nut2	HISTO_ZT.Contig1128f.eannot.1125.final_new	near LTR block	I7I48_05843	ACKS23_07088	ACKS0A_05893	ucsf_hc.01_1.G217B.10401	Ryp1_ChIP				1.0	0.19090676039194987	0.15747770374644854	0.2642219215384266
I7I48_05844	I7I48_05844	PPK30	93.63106537617992	889.0	1000.0	protein kinase	HISTO_ZT.Contig1128f.eannot.1124.final_new	near LTR block	I7I48_05844	ACKS23_07089	ACKS0A_05894	ucsf_hc.01_1.G217B.10400					1.0	-0.07827015439799478	-0.006678972864934796	0.017907201684402962
I7I48_05846	I7I48_05846		70.56559482794212	670.0	1000.0	high-affinity nicotinic acid transporter	HISTO_ZT.Contig1128f.Fgenesh_histo.48.final_new		I7I48_05846	ACKS23_07091	ACKS0A_05896	ucsf_hc.01_1.G217B.10398					1.0	-0.07246632831769628	-0.1051029691314439	-0.05278189829018676
I7I48_05847	I7I48_05847		106.48032294186488	1011.0	1000.0	possible trans-sialidase, conserved protein	HISTO_ZT.Contig1128f.eannot.1143.final_new		I7I48_05847	ACKS23_07092	ACKS0A_05897	ucsf_hc.01_1.G217B.10397					1.0	0.09533035357190434	0.03583863206731008	-0.05344114745684159
I7I48_05848	I7I48_05848		178.41510095303573	1694.0	1000.0	hypothetical protein	HISTO_ZT.Contig1128f-snap.21.final_new		I7I48_05848	ACKS23_07093	ACKS0A_05898	ucsf_hc.01_1.G217B.10396					1.0	-0.37567804488796264	-0.26659990088297736	-0.30234143274208536
I7I48_05849	I7I48_05849		134.07463017309001	1273.0	1000.0	DnaJ domain-containing protein	HISTO_ZT.Contig1128f.eannot.1122.final_new		I7I48_05849	ACKS23_07094	ACKS0A_05899	ucsf_hc.01_1.G217B.10395					1.0	-0.017851370214625684	-0.02429411746907273	0.028127963346744722
I7I48_05851	I7I48_05851		131.02029845665672	1244.0	1000.0	hypothetical protein	HISTO_ZT.Contig1128f.Fgenesh_histo.38.final_new		I7I48_05851	ACKS23_07096	ACKS0A_05901	ucsf_hc.01_1.G217B.10393					1.0	-0.23898424060101564	-0.19727571015222622	-0.3247557069518615
I7I48_05853	I7I48_05853		181.04814553616794	1719.0	1000.0	hypothetical protein	HISTO_ZT.Contig1128f.Fgenesh_histo.20.final_new		I7I48_05853	ACKS23_07098	ACKS0A_05903	ucsf_hc.01_1.G217B.10391					1.0	-0.28379502473480556	-0.32987486909296226	-0.40569539443230795
I7I48_05854	I7I48_05854		183.47054655264952	1742.0	1000.0	hypothetical protein			I7I48_05854	ACKS23_07099	ACKS0A_05904	ucsf_hc.01_1.G217B.10390					1.0	-0.3016818633426137	-0.24681809088157713	-0.27791925223318203
I7I48_05857	I7I48_05857		144.39616493896813	1371.0	1000.0	hypothetical protein	HISTO_ZT.Contig1128f.Fgenesh_histo.10.final_new		I7I48_05857	ACKS23_07102	ACKS0A_05907	ucsf_hc.01_1.G217B.10387					1.0	-0.2110358975688138	-0.21420918250626908	-0.27566140757404145
I7I48_05856	I7I48_05856		143.76423423901642	1365.0	1000.0	hypothetical protein	HISTO_ZT.Contig1128f-snap.17.final_new		I7I48_05856	ACKS23_07101	ACKS0A_05906	ucsf_hc.01_1.G217B.10388					1.0	-0.22011550931989188	-0.23896668634023732	-0.3121804285920574
I7I48_05859	I7I48_05859		81.20309494379609	771.0	1000.0	hypothetical protein	HISTO_ZT.Contig1128f.Fgenesh_Aspergillus.12.final_new		I7I48_05859	ACKS23_07104	ACKS0A_05909	ucsf_hc.01_1.G217B.10385					1.0	-0.2554246794062016	-0.33664375419864245	-0.19601748355476534
I7I48_05861	I7I48_05861		77.72747609406161	738.0	1000.0	hypothetical protein			I7I48_05861	ACKS23_07106	ACKS0A_05911	ucsf_hc.01_1.G217B.10383					1.0	-0.44740091044121255	-0.5058134962550526	-0.4713586534435973
I7I48_05862	I7I48_05862		93.7363871595052	890.0	1000.0	hypothetical protein	HISTO_ZT.Contig1128f.Fgenesh_histo.7.final_new		I7I48_05862	ACKS23_07107	ACKS0A_05912	ucsf_hc.01_1.G217B.10382					1.0	-0.45091573273943397	-0.5158449266648519	-0.6202931810112452
I7I48_05863	I7I48_05863	VPS54	131.02029845665672	1244.0	1000.0	GARP complex component	HISTO_ZT.Contig1128f.Fgenesh_histo.6.final_new		I7I48_05863	ACKS23_07108	ACKS0A_05913	ucsf_hc.01_1.G217B.10381					1.0	0.09936437919009178	0.001852159599723846	0.010678152751595893
I7I48_05864	I7I48_05864		70.67091661126742	671.0	1000.0	hypothetical protein	HISTO_ZT.Contig1128f.Fgenesh_histo.47.final_new		I7I48_05864	ACKS23_07109	ACKS0A_05914	ucsf_hc.01_1.G217B.10380					1.0	0.00303618777572634	0.059094766668024046	0.005967687223530582
I7I48_05866	I7I48_05866	MKK1	81.62438207709722	775.0	1000.0	MAP kinase	HISTO_ZT.Contig1128f.Fgenesh_histo.44.final_new		I7I48_05866	ACKS23_07111	ACKS0A_05916	ucsf_hc.01_1.G217B.10378					1.0	0.09507761637959311	0.10090013100386974	-0.0641299445787582
I7I48_05867	I7I48_05867		119.01361515757401	1130.0	1000.0	epoxide hydrolase	HISTO_ZT.Contig1128f.Fgenesh_histo.40.final_new		I7I48_05867	ACKS23_07112	ACKS0A_05917	ucsf_hc.01_1.G217B.10377					1.0	-0.13904425388208463	-0.1607886235426923	-0.1612189907744045
I7I48_05869	I7I48_05869		105.95371402523847	1006.0	1000.0	NADH-ubiquinone oxidoreductase	HISTO_ZT.Contig1128f.eannot.1137.final_new		I7I48_05869	ACKS23_07114	ACKS0A_05919	ucsf_hc.01_1.G217B.10375					1.0	0.09985204055809116	0.12477014748367088	0.04425082810545422
I7I48_05868	I7I48_05868	SEC39	103.11002587545572	979.0	1000.0	protein transporter Sec39	HISTO_ZT.Contig1128f-snap.11.final_new		I7I48_05868	ACKS23_07113	ACKS0A_05918	ucsf_hc.01_1.G217B.10376					1.0	0.01893094644104254	0.12017428960778953	0.07768137254658025
I7I48_05871	I7I48_05871		34.9668320639952	332.0	1000.0	transcriptional accessory protein	HISTO_ZT.Contig1128f.Fgenesh_Aspergillus.44.final_new		I7I48_05871	ACKS23_07116	ACKS0A_05921	ucsf_hc.01_1.G217B.10373					1.0	0.12340175739077697	0.01885833699317674	0.05490017356743704
I7I48_05872	I7I48_05872		101.84616447555229	967.0	1000.0	hypothetical protein	HISTO_ZT.Contig1128f.eannot.1118.final_new		I7I48_05872	ACKS23_07117	ACKS0A_05922	ucsf_hc.01_1.G217B.10372					1.0	-0.15651389466023058	-0.06775350581655104	-0.16271398243447444
I7I48_05874	I7I48_05874		123.01584292393491	1168.0	1000.0	hypothetical protein	HISTO_ZT.Contig1128f.Fgenesh_histo.29.final_new		I7I48_05874	ACKS23_07119	ACKS0A_05924	ucsf_hc.01_1.G217B.10370					1.0	-0.2667864254372174	-0.3988295131230011	-0.37280618098509677
I7I48_05873	I7I48_05873		143.65891245569114	1364.0	1000.0	L-isoaspartate O-methyltransferase	HISTO_ZT.Contig1128f.eannot.1117.final_new		I7I48_05873	ACKS23_07118	ACKS0A_05923	ucsf_hc.01_1.G217B.10371					1.0	-0.36504683968514895	-0.36932391805383635	-0.32920879988492413
I7I48_05875	I7I48_05875	SCS3	111.00915962485223	1054.0	1000.0	inositol phospholipid biosynthesis protein Scs3	HISTO_ZT.Contig1128f.eannot.1116.final_new		I7I48_05875	ACKS23_07120	ACKS0A_05925	ucsf_hc.01_1.G217B.10369					1.0	0.05113307007362433	0.018809984036224803	-0.01974374660962186
I7I48_05876	I7I48_05876		150.9261155051359	1433.0	1000.0	hypothetical protein	HISTO_ZT.Contig1128f-snap.6.final_new		I7I48_05876	ACKS23_07121	ACKS0A_05926	ucsf_hc.01_1.G217B.10368					1.0	0.040335768581945874	-0.009189486813602876	-0.1177270664124822
I7I48_05877	I7I48_05877		150.61015015516003	1430.0	1000.0	hypothetical protein	HISTO_ZT.Contig1128f.Fgenesh_Neurospora.31.final_new		I7I48_05877	ACKS23_07122	ACKS0A_05927	ucsf_hc.01_1.G217B.10367					1.0	0.2439359932982217	-0.02161228134238824	-0.019533527911134496
I7I48_05878	I7I48_05878		47.816089629680185	454.0	1000.0	hypothetical protein	HISTO_ZT.Contig1128f.eannot.1115.final_new		I7I48_05878	ACKS23_07123	ACKS0A_05928	ucsf_hc.01_1.G217B.10366	Ryp1_ChIP	Ryp2_ChIP	Ryp3_ChIP		1.0	0.2687058490008333	0.2783697793694244	0.18732051939460337
I7I48_05879	I7I48_05879		31.91250034756188	303.0	1000.0	beta-glucosidase	HISTO_ZT.Contig1128f.genewise.21.final_new		I7I48_05879	ACKS23_07124	ACKS0A_05929	ucsf_hc.01_1.G217B.10365	Ryp1_ChIP	Ryp2_ChIP	Ryp3_ChIP		1.0	0.051994654101041204	0.062227301029069704	0.01973498304377752
I7I48_05880	I7I48_05880		129.651115273428	1231.0	1000.0	no significant blast hit	HISTO_ZT.Contig1128f.Fgenesh_Aspergillus.39.final_new		I7I48_05880	ACKS23_07125	ACKS0A_05930	ucsf_hc.01_1.G217B.10364					1.0	-0.008342686484626327	-0.015610997938020343	0.0596493531900687
I7I48_05881	I7I48_05881		138.81411042272794	1318.0	1000.0	hypothetical protein	HISTO_ZT.Contig1128f.eannot.1133.final_new		I7I48_05881	ACKS23_07126	ACKS0A_05931	ucsf_hc.01_1.G217B.10363					1.0	-0.04933207007060969	-0.10899294942347026	-0.03200672446764752
I7I48_05886	I7I48_05886		47.078837146403174	447.0	1000.0	zinc finger transcription factor 1	HISTO_ZT.Contig1128f.Fgenesh_Aspergillus.37.final_new		I7I48_05886	ACKS23_07131	ACKS0A_05936	ucsf_hc.01_1.G217B.10359					1.0	-0.021353913961875692	0.06463243135267716	0.021279253703146428
I7I48_05888	I7I48_05888	ERG24	74.6731443776283	709.0	1000.0	c-14 sterol reductase	HISTO_ZT.Contig1128f.eannot.1131.final_new		I7I48_05888	ACKS23_07133	ACKS0A_05938	ucsf_hc.01_1.G217B.10357					1.0	0.09198513219801585	0.10936460466618936	0.08427284121889944
I7I48_05887	I7I48_05887	MRL1	89.31287225984316	848.0	1000.0	vacuolar sorting receptor	HISTO_ZT.Contig1128f.eannot.1113.final_new		I7I48_05887	ACKS23_07132	ACKS0A_05937	ucsf_hc.01_1.G217B.10358					1.0	0.11218377818161152	0.0967114286589128	0.09737904716558698
I7I48_05891	I7I48_05891		114.48477847458669	1087.0	1000.0	splicing factor 3B	HISTO_ZT.Contig174.eannot.1415.final_new		I7I48_05891	ACKS23_07136	ACKS0A_05941	ucsf_hc.01_1.G217B.10687					1.0	0.11156407996805617	0.013378771501045161	0.10115805273447986
I7I48_05889	I7I48_05889	TAD1	110.3772289249005	1048.0	1000.0	tRNA-specific adenosine deaminase	HISTO_ZT.Contig1128f-snap.1.final_new		I7I48_05889	ACKS23_07134	ACKS0A_05939	ucsf_hc.01_1.G217B.10356					1.0	0.06657970834769533	0.09152227952006431	0.1242032521909665
I7I48_05892	I7I48_05892		75.19975329425473	714.0	1000.0	hypothetical protein	HISTO_ZT.Contig174-snap.119.final_new		I7I48_05892	ACKS23_07137	ACKS0A_05942	ucsf_hc.01_1.G217B.10686					1.0	-0.20879389307728202	-0.22031914353939874	-0.21105700153441564
I7I48_05893	I7I48_05893		105.6377486752626	1003.0	1000.0	hypothetical protein			I7I48_05893	ACKS23_07138	ACKS0A_05943	ucsf_hc.01_1.G217B.10685					1.0	-0.1684195566752098	-0.22710585971474928	-0.2557952557315023
I7I48_05894	I7I48_05894		87.52240194331328	831.0	1000.0	hypothetical protein			I7I48_05894	ACKS23_07139	ACKS0A_05944	ucsf_hc.01_1.G217B.10684					1.0	-0.11726748687572675	-0.15855902144938172	-0.2259490556015059
I7I48_05897	I7I48_05897		106.05903580856373	1007.0	1000.0	hypothetical protein	HISTO_ZT.Contig174.Fgenesh_histo.135.final_new		I7I48_05897	ACKS23_07142	ACKS0A_05947	ucsf_hc.01_1.G217B.10681					1.0	-0.09875139519283649	-0.11224256282673739	-0.20235716362437317
I7I48_05896	I7I48_05896		124.17438254051308	1179.0	1000.0	hypothetical protein			I7I48_05896	ACKS23_07141	ACKS0A_05946	ucsf_hc.01_1.G217B.10682					1.0	-0.15148510072925747	-0.08440678172320126	-0.2228376697955271
I7I48_05899	I7I48_05899		76.04232756085703	722.0	1000.0	Eeig1 superfamily domain-containing protein	HISTO_ZT.Contig174.Fgenesh_Neurospora.100.final_new		I7I48_05899	ACKS23_07144	ACKS0A_05949	ucsf_hc.01_1.G217B.10679					1.0	0.1089290817949109	0.24696910221310453	0.1727622334576029
I7I48_05898	I7I48_05898		97.94925849251668	930.0	1000.0	hypothetical protein	HISTO_ZT.Contig174.Fgenesh_Aspergillus.97.final_new		I7I48_05898	ACKS23_07143	ACKS0A_05948	ucsf_hc.01_1.G217B.10680					1.0	0.2112037235209273	0.09731763827361228	-0.005364774154438368
I7I48_05900	I7I48_05900	RMP1	52.87153522929395	502.0	1000.0	respiratory complex assembly protein Rmp1	HISTO_ZT.Contig174-snap.116.final_new		I7I48_05900	ACKS23_07145	ACKS0A_05950	ucsf_hc.01_1.G217B.10678					1.0	0.20970940998033039	0.14925099364774785	0.3135231391251577
I7I48_05901	I7I48_05901		28.752846847803283	273.0	1000.0	G-protein coupled receptor	HISTO_ZT.Contig174.Fgenesh_Aspergillus.92.final_new		I7I48_05901	ACKS23_07146	ACKS0A_05951	ucsf_hc.01_1.G217B.10677	Ryp1_ChIP	Ryp2_ChIP	Ryp3_ChIP		1.0	0.1577585961059793	0.20683984745576844	0.10843477385522238
I7I48_05906	I7I48_05906		96.47475352596267	916.0	1000.0	phosphatidylinositol 3-phosphate phosphatase	HISTO_ZT.Contig174.Fgenesh_histo.128.final_new		I7I48_05906	ACKS23_07151	ACKS0A_05956	ucsf_hc.01_1.G217B.10672	Ryp1_ChIP	Ryp2_ChIP	Ryp3_ChIP		1.0	0.13612678125974498	0.060679432019817625	0.11246784535289323
I7I48_05907	I7I48_05907		100.16101594234769	951.0	1000.0	40S ribosomal protein S3	HISTO_ZT.Contig174.eannot.1393.final_new		I7I48_05907	ACKS23_07152	ACKS0A_05957	ucsf_hc.01_1.G217B.10671					1.0	0.12775493666862991	0.03484025696702653	0.1640411925515609
I7I48_05909	I7I48_05909		92.9991346762282	883.0	1000.0	phosphoprotein phosphatase A	HISTO_ZT.Contig174.eannot.1391.final_new		I7I48_05909	ACKS23_07154	ACKS0A_05959	ucsf_hc.01_1.G217B.10669					1.0	0.03247183000135301	0.1512673170483323	0.10816292548436002
I7I48_05908	I7I48_05908		99.63440702572126	946.0	1000.0	phenylalanyl-tRNA synthetase subunit beta	HISTO_ZT.Contig174.eannot.1502.final_new		I7I48_05908	ACKS23_07153	ACKS0A_05958	ucsf_hc.01_1.G217B.10670					1.0	0.06806602206677936	0.13900156557574883	0.08348455450060033
I7I48_05910	I7I48_05910		124.27970432383836	1180.0	1000.0	hypothetical protein	HISTO_ZT.Contig174.Fgenesh_Aspergillus.50.final_new		I7I48_05910	ACKS23_07155	ACKS0A_05960	ucsf_hc.01_1.G217B.10668					1.0	0.015651573830339105	-0.11524611991492972	-0.10505786527657468
I7I48_05911	I7I48_05911	NIT44	164.93391268739904	1566.0	1000.0	glycogenin	HISTO_ZT.Contig174.Fgenesh_histo.113.final_new		I7I48_05911	ACKS23_07156	ACKS0A_05961	ucsf_hc.01_1.G217B.10667					1.0	-0.28309769568249665	-0.3000767139408618	-0.4038021316633543
I7I48_05912	I7I48_05912		63.93032247844905	607.0	1000.0	capsule-associated protein CAP1	HISTO_ZT.Contig174.eannot.1495.final_new		I7I48_05912	ACKS23_07157	ACKS0A_05962	ucsf_hc.01_1.G217B.10666					1.0	0.012615816374532351	0.1224392846725797	0.14422516356938886
I7I48_05914	I7I48_05914	RBG1	51.60767382939051	490.0	1000.0	developmentally regulated GTP-binding protein	HISTO_ZT.Contig174.Fgenesh_Aspergillus.43.final_new		I7I48_05914	ACKS23_07159	ACKS0A_05964	ucsf_hc.01_1.G217B.10664					1.0	0.12856352256176617	0.13497755121714816	0.13126964103129668
I7I48_05913	I7I48_05913	CDO1	44.445792563271006	422.0	1000.0	cysteine dioxygenase	HISTO_ZT.Contig174.Fgenesh_histo.111.final_new		I7I48_05913	ACKS23_07158	ACKS0A_05963	ucsf_hc.01_1.G217B.10665					1.0	0.06869009652575575	0.06846757587754126	0.037189297155264756
I7I48_05915	I7I48_05915		127.96596674022341	1215.0	1000.0	hypothetical protein			I7I48_05915	ACKS23_07160	ACKS0A_05965	ucsf_hc.01_1.G217B.10663					1.0	-0.3100595068980674	-0.28136721308079604	-0.25732404551047516
I7I48_05917	I7I48_05917		86.25854054340984	819.0	1000.0	hypothetical protein	HISTO_ZT.Contig174.Fgenesh_histo.109.final_new		I7I48_05917	ACKS23_07162	ACKS0A_05967	ucsf_hc.01_1.G217B.10661					1.0	-0.31501284104140015	-0.2827122949579255	-0.28764930249989196
I7I48_05916	I7I48_05916		76.04232756085703	722.0	1000.0	hypothetical protein			I7I48_05916	ACKS23_07161	ACKS0A_05966	ucsf_hc.01_1.G217B.10662					1.0	-0.36351213672209204	-0.26887173075345183	-0.26999029003157193
I7I48_05919	I7I48_05919		96.8960406592638	920.0	1000.0	hypothetical protein	HISTO_ZT.Contig174.Fgenesh_histo.107.final_new		I7I48_05919	ACKS23_07164	ACKS0A_05969	ucsf_hc.01_1.G217B.10660					1.0	-0.10958661964442029	-0.2218608846626735	-0.24036080198212006
I7I48_05918	I7I48_05918		153.55916008826807	1458.0	1000.0	conserved Tc5 transposase DNA-binding domain, CENPB domain	HISTO_ZT.Contig174.eannot.1389.final_new		I7I48_05918	ACKS23_07163	ACKS0A_05968	ucsf_hc.01_1.G217B.10659					1.0	-0.24831896517711916	-0.276451880080119	-0.3302048541418797
I7I48_05921	I7I48_05921	URH1	91.84059505965004	872.0	1000.0	uridine nucleosidase	HISTO_ZT.Contig174.Fgenesh_histo.83.final_new		I7I48_05921	ACKS23_07166	ACKS0A_05971	ucsf_hc.01_1.G217B.10657					1.0	0.07805705407699826	0.11048717958900389	0.10046830539920781
I7I48_05920	I7I48_05920		100.16101594234769	951.0	1000.0	PXA domain-containing protein	HISTO_ZT.Contig174.eannot.1473.final_new		I7I48_05920	ACKS23_07165	ACKS0A_05970	ucsf_hc.01_1.G217B.10658				Ryp4_ChIP	1.0	0.1282458111568049	0.05803211356569715	0.03262158833254347
I7I48_05922	I7I48_05922		143.55359067236583	1363.0	1000.0	mandelate racemase/muconate lactonization family protein	HISTO_ZT.Contig174.Fgenesh_Neurospora.47.final_new		I7I48_05922	ACKS23_07167	ACKS0A_05972	ucsf_hc.01_1.G217B.10656					1.0	-0.2457036923061091	-0.1575503665456799	-0.23725734240547258
I7I48_05923	I7I48_05923		59.61212936211229	566.0	1000.0	no significant blast hit	HISTO_ZT.Contig174.Fgenesh_histo.81.final_new		I7I48_05923	ACKS23_07168	ACKS0A_05973	ucsf_hc.01_1.G217B.10655				Ryp4_ChIP	1.0	0.35403768722020723	0.18746046292943896	0.22084654423027628
I7I48_05924	I7I48_05924		60.770668978690445	577.0	1000.0	vacuolar import and degradation protein, putative	HISTO_ZT.Contig174.eannot.1385.final_new		I7I48_05924	ACKS23_07169	ACKS0A_05974	ucsf_hc.01_1.G217B.10654				Ryp4_ChIP	1.0	0.3919565263423421	0.2049898301958154	0.22807397330039236
I7I48_05925	I7I48_05925	RPS12	83.94146131025354	797.0	1000.0	40S ribosomal protein S12	HISTO_ZT.Contig174.eannot.1471.final_new		I7I48_05925	ACKS23_07170	ACKS0A_05975	ucsf_hc.01_1.G217B.10653					1.0	0.30868271873088937	0.2552370250873013	0.29481214084229823
I7I48_05927	I7I48_05927		75.51571864423059	717.0	1000.0	3-oxo-5-alpha-steroid 4-dehydrogenase	HISTO_ZT.Contig174.genewise.79.final_new		I7I48_05927	ACKS23_07172	ACKS0A_05977	ucsf_hc.01_1.G217B.10651					1.0	0.22958455815357748	0.17958719430547532	0.27539219719909924
I7I48_05926	I7I48_05926	HOS4	75.93700577753174	721.0	1000.0	ankyrin repeat protein	HISTO_ZT.Contig174.eannot.1469.final_new		I7I48_05926	ACKS23_07171	ACKS0A_05976	ucsf_hc.01_1.G217B.10652					1.0	0.13039744532542075	0.12126989878035399	0.2148519545176536
I7I48_05929	I7I48_05929	PIN4	145.87066990552213	1385.0	1000.0	peptidyl-prolyl cis-trans isomerase pin4	HISTO_ZT.Contig174.eannot.1478.final_new		I7I48_05929	ACKS23_07174	ACKS0A_05979	ucsf_hc.01_1.G217B.10649					1.0	-0.21153145390920258	-0.1409887032812318	-0.018095850411373626
I7I48_05928	I7I48_05928		129.33514992345212	1228.0	1000.0	calpain, Alkbh6 protein	HISTO_ZT.Contig174.fgenesh_plus.67.final_new		I7I48_05928	ACKS23_07173	ACKS0A_05978	ucsf_hc.01_1.G217B.10650					1.0	-0.2602366089635426	-0.29380779566712545	-0.16543658315900645
I7I48_05930	I7I48_05930		108.9027239583465	1034.0	1000.0	hypothetical protein			I7I48_05930	ACKS23_07175	ACKS0A_05980	ucsf_hc.01_1.G217B.10648					1.0	-0.3693086614428891	-0.41019713464965224	-0.4522050402706622
I7I48_05931	I7I48_05931		100.79294664229941	957.0	1000.0	hypothetical protein	HISTO_ZT.Contig174.Fgenesh_histo.72.final_new		I7I48_05931	ACKS23_07176	ACKS0A_05981	ucsf_hc.01_1.G217B.10647					1.0	-0.36585302433104316	-0.34247466485646294	-0.4193657750493155
I7I48_05933	I7I48_05933		67.30061954485824	639.0	1000.0	similarity tRNA-intron endonuclease Sen15p	HISTO_ZT.Contig174.eannot.1477.final_new		I7I48_05933	ACKS23_07178	ACKS0A_05983	ucsf_hc.01_1.G217B.10645					1.0	0.041063204084091476	0.08306046901137387	0.01010568715086213
I7I48_05932	I7I48_05932	HUT1	82.6775999103501	785.0	1000.0	UDP-Glc/Gal endoplasmic reticulum nucleotide sugar transporter	HISTO_ZT.Contig174.eannot.1466.final_new		I7I48_05932	ACKS23_07177	ACKS0A_05982	ucsf_hc.01_1.G217B.10646					1.0	0.14091442423303224	0.14237801774093695	0.11218086032637675
I7I48_05935	I7I48_05935	KRI1	109.32401109164765	1038.0	1000.0	ribosome biogenesis protein Kri1	HISTO_ZT.Contig174.fgenesh_plus.72.final_new		I7I48_05935	ACKS23_07180	ACKS0A_05985	ucsf_hc.01_1.G217B.10643					1.0	-0.06635189356438587	0.013542983539401643	-0.08474182365797345
I7I48_05934	I7I48_05934	SIP3	103.95260014205802	987.0	1000.0	transcription factor SipA3	HISTO_ZT.Contig174.Fgenesh_Aspergillus.11.final_new		I7I48_05934	ACKS23_07179	ACKS0A_05984	ucsf_hc.01_1.G217B.10644					1.0	-0.040554153676383486	-0.03684821031442498	0.027750155095728757
I7I48_05937	I7I48_05937		69.51237699468925	660.0	1000.0	ADP,ATP carrier protein	HISTO_ZT.Contig174.eannot.1472.final_new		I7I48_05937	ACKS23_07182	ACKS0A_05987	ucsf_hc.01_1.G217B.10641					1.0	-0.10771506794480445	-0.14105637926707593	-0.05406791440453296
I7I48_05936	I7I48_05936		64.03564426177434	608.0	1000.0	hypothetical protein			I7I48_05936	ACKS23_07181	ACKS0A_05986	ucsf_hc.01_1.G217B.10642					1.0	-0.08747512505991772	-0.06955644162693575	-0.1182781378284169
I7I48_05938	I7I48_05938		65.29950566167778	620.0	1000.0	hypothetical protein	HISTO_ZT.Contig174.Fgenesh_histo.60.final_new		I7I48_05938	ACKS23_07183	ACKS0A_05988	ucsf_hc.01_1.G217B.10637					1.0	0.21632019963379823	0.18426783044934336	0.17096822880866758
I7I48_05939	I7I48_05939		49.39591637955948	469.0	1000.0	Stb3 superfamily domain-containing protein	HISTO_ZT.Contig174-snap.90.final_new		I7I48_05939	ACKS23_07184	ACKS0A_05989	ucsf_hc.01_1.G217B.10640					1.0	0.1731140132426593	0.20700191082096375	0.1879068736339491
I7I48_05940	I7I48_05940		115.64331809116486	1098.0	1000.0	hypothetical protein			I7I48_05940	ACKS23_07185	ACKS0A_05990	ucsf_hc.01_1.G217B.10639					1.0	0.05614302074628186	-0.042532149420554166	-0.024583913902474275
I7I48_05941	I7I48_05941		126.38613999034409	1200.0	1000.0	hypothetical protein			I7I48_05941	ACKS23_07186	ACKS0A_05991	ucsf_hc.01_1.G217B.10638					1.0	0.006602936510648583	-0.010848401951986553	-0.012266549825191375
I7I48_05943	I7I48_05943		98.4758674091431	935.0	1000.0	rRNA-processing protein EFG1	HISTO_ZT.Contig174.eannot.1468.final_new		I7I48_05943	ACKS23_07188	ACKS0A_05993	ucsf_hc.01_1.G217B.10635					1.0	0.09591929520350195	0.03211956354052958	0.03195329497283461
I7I48_05942	I7I48_05942		94.26299607613164	895.0	1000.0	tRNA splicing 2' phosphotransferase	HISTO_ZT.Contig174-snap.88.final_new		I7I48_05942	ACKS23_07187	ACKS0A_05992	ucsf_hc.01_1.G217B.10636					1.0	0.1541863568338172	0.13976810973427212	0.008434426664844952
I7I48_05944	I7I48_05944		86.78514946003628	824.0	1000.0	F-box domain-containing protein	HISTO_ZT.Contig174-snap.86.final_new		I7I48_05944	ACKS23_07189	ACKS0A_05994	ucsf_hc.01_1.G217B.10634					1.0	-0.11037832172221318	-0.08663279440810956	-0.07243697671798255
I7I48_05945	I7I48_05945		74.6731443776283	709.0	1000.0	hypothetical protein			I7I48_05945	ACKS23_07190	ACKS0A_05995	ucsf_hc.01_1.G217B.10633					1.0	-0.05945974763919182	0.05377797751502844	-0.01134792525053474
I7I48_05946	I7I48_05946		113.01027350803267	1073.0	1000.0	serine/threonine-protein kinase ppk6	HISTO_ZT.Contig174.Fgenesh_Aspergillus.85.final_new		I7I48_05946	ACKS23_07191	ACKS0A_05996	ucsf_hc.01_1.G217B.10632					1.0	0.0774335692933863	0.08360665286085212	0.039515639972090955
I7I48_05949	I7I48_05949		123.01584292393491	1168.0	1000.0	hypothetical protein	HISTO_ZT.Contig174-snap.83.final_new		I7I48_05949	ACKS23_07194	ACKS0A_05999	ucsf_hc.01_1.G217B.10629					1.0	-0.051415834161148144	-0.0021876641021327803	0.05581658465273709
I7I48_05948	I7I48_05948		120.90940725742918	1148.0	1000.0	TBC1D5 protein	HISTO_ZT.Contig174.Fgenesh_histo.104.final_new		I7I48_05948	ACKS23_07193	ACKS0A_05998	ucsf_hc.01_1.G217B.10630					1.0	0.10058604976990049	0.05993668264950269	0.06398830435511893
I7I48_05951	I7I48_05951	NIT17	95.3162139093845	905.0	1000.0	yippee family protein	HISTO_ZT.Contig174.fgenesh_plus.49.final_new		I7I48_05951	ACKS23_07196	ACKS0A_06001	ucsf_hc.01_1.G217B.10627					1.0	-0.09818595147516818	-0.06574035898192765	-0.04076704168545697
I7I48_05952	I7I48_05952		77.51683252741104	736.0	1000.0	hypothetical protein			I7I48_05952	ACKS23_07197	ACKS0A_06002	ucsf_hc.01_1.G217B.10626					1.0	-0.039508679711914296	0.0711254192927736	0.13256692581819507
I7I48_05953	I7I48_05953		81.0977731604708	770.0	1000.0	KH domain RNA-binding protein	HISTO_ZT.Contig174.eannot.1443.final_new		I7I48_05953	ACKS23_07198	ACKS0A_06003	ucsf_hc.01_1.G217B.10625					1.0	0.028284042143391086	0.14089366194419117	0.1589953351350072
I7I48_05954	I7I48_05954	GRE2	80.67648602716964	766.0	1000.0	ketoreductase	HISTO_ZT.Contig174.fgenesh_plus.47.final_new		I7I48_05954	ACKS23_07199	ACKS0A_06004	ucsf_hc.01_1.G217B.10624					1.0	-0.022043157143583514	0.06817735117386947	0.00013625623667434805
I7I48_05956	I7I48_05956		167.0403483539048	1586.0	1000.0	sarcosine oxidase	HISTO_ZT.Contig174.Fgenesh_Aspergillus.40.final_new		I7I48_05956	ACKS23_07201	ACKS0A_06006	ucsf_hc.01_1.G217B.10622					1.0	-0.21247365679473496	-0.19663516722853713	-0.2628097546037452
I7I48_05955	I7I48_05955		161.66893740431516	1535.0	1000.0	ergot alkaloid biosynthetic protein B	HISTO_ZT.Contig174.Fgenesh_histo.97.final_new		I7I48_05955	ACKS23_07200	ACKS0A_06005	ucsf_hc.01_1.G217B.10623					1.0	-0.1937896491192026	-0.3229731476299329	-0.21046746495116764
I7I48_05958	I7I48_05958		170.0946800703381	1615.0	1000.0	hypothetical protein	HISTO_ZT.Contig174.Fgenesh_histo.79.final_new		I7I48_05958	ACKS23_07203	ACKS0A_06008	ucsf_hc.01_1.G217B.10620					1.0	-0.20080616245370564	-0.3482570892621599	-0.36776308163741145
I7I48_05957	I7I48_05957		174.9394821033013	1661.0	1000.0	hypothetical protein	HISTO_ZT.Contig174.Fgenesh_histo.96.final_new		I7I48_05957	ACKS23_07202	ACKS0A_06007	ucsf_hc.01_1.G217B.10621					1.0	-0.21966617656186727	-0.3262112105717998	-0.3144135789012269
I7I48_05960	I7I48_05960		153.66448187159338	1459.0	1000.0	hypothetical protein	HISTO_ZT.Contig174.Fgenesh_histo.75.final_new		I7I48_05960	ACKS23_07205	ACKS0A_06010	ucsf_hc.01_1.G217B.10618					1.0	-0.08882308424558105	-0.19405963307835816	-0.24887795299274906
I7I48_05961	I7I48_05961		55.71522337907669	529.0	1000.0	C6 transcription factor similar to amyR	HISTO_ZT.Contig174.eannot.1429.final_new		I7I48_05961	ACKS23_07206	ACKS0A_06011	ucsf_hc.01_1.G217B.10617					1.0	-0.019080916712310825	0.0142501091465429	0.060190472585621047
I7I48_05962	I7I48_05962		57.08440656230542	542.0	1000.0	DUF3237 superfamily domain-containing protein	HISTO_ZT.Contig174.Fgenesh_histo.71.final_new		I7I48_05962	ACKS23_07207	ACKS0A_06012	ucsf_hc.01_1.G217B.10616					1.0	0.08060702905040673	0.08421186141608328	0.06844938689990032
I7I48_05965	I7I48_05965		90.68205544307189	861.0	1000.0	short-chain dehydrogenase	HISTO_ZT.Contig174.Fgenesh_histo.69.final_new		I7I48_05965	ACKS23_07210	ACKS0A_06015	ucsf_hc.01_1.G217B.10613					1.0	0.12300175107056333	0.08758048088199155	0.019071971409787447
I7I48_05963	I7I48_05963		87.62772372663856	832.0	1000.0	glutamine synthetase	HISTO_ZT.Contig174.fgenesh_plus.36.final_new		I7I48_05963	ACKS23_07208	ACKS0A_06013	ucsf_hc.01_1.G217B.10614					1.0	0.03210838592814014	0.05875155415205968	-0.0625731086355269
I7I48_05966	I7I48_05966		170.41064542031395	1618.0	1000.0	Rad21/Rec8 N terminal domain-containing protein	HISTO_ZT.Contig174.Fgenesh_Aspergillus.10.final_new		I7I48_05966	ACKS23_07211	ACKS0A_06016	ucsf_hc.01_1.G217B.10612					1.0	-0.03935205895932947	-0.1685026236700211	-0.308330979751407
I7I48_05967	I7I48_05967	ARG5,6	76.77958004413404	729.0	1000.0	N-acetyl-gamma-glutamyl-phosphate reductase	HISTO_ZT.Contig174.Fgenesh_histo.59.final_new		I7I48_05967	ACKS23_07212	ACKS0A_06017	ucsf_hc.01_1.G217B.10611					1.0	0.2611609595329678	0.2767948612282336	0.2795575308482261
I7I48_05968	I7I48_05968	SNC2	63.29839177849733	601.0	1000.0	synaptobrevin	HISTO_ZT.Contig174.eannot.1426.final_new		I7I48_05968	ACKS23_07213	ACKS0A_06018	ucsf_hc.01_1.G217B.10610					1.0	0.03547310282994676	0.05430160779261817	0.05869289107757414
I7I48_05971	I7I48_05971	NIT48	125.85953107371766	1195.0	1000.0	SAM dependent methyltransferase, UMTA, nitrosative stress-induced transcript	HISTO_ZT.Contig174-snap.70.final_new		I7I48_05971	ACKS23_07216	ACKS0A_06021	ucsf_hc.01_1.G217B.10607					1.0	-0.2208975929148942	-0.19739266594740568	-0.1538568926759044
I7I48_05972	I7I48_05972	DFG5	52.66089166264337	500.0	1000.0	glycosyl hydrolase	HISTO_ZT.Contig174.Fgenesh_Aspergillus.6.final_new	near LTR block	I7I48_05972	ACKS23_07217	ACKS0A_06022	ucsf_hc.01_1.G217B.10606					1.0	0.005122095693171125	0.06063431640374728	0.06470940470590059
I7I48_05973	I7I48_05973	CBP4	89.31287225984316	848.0	1000.0	cytochrome b mRNA-processing protein 4	HISTO_ZT.Contig174.Fgenesh_histo.51.final_new	near LTR block	I7I48_05973	ACKS23_07218	ACKS0A_06023	ucsf_hc.01_1.G217B.10605					1.0	0.1895353375064659	0.28741851300362253	0.17540748631296088
I7I48_05974	I7I48_05974		83.20420882697653	790.0	1000.0	hypothetical protein		near LTR block	I7I48_05974	ACKS23_07219	ACKS0A_06024	ucsf_hc.01_1.G217B.10603					1.0	0.008970156031798515	-0.06493087758480665	0.01688616457174119
I7I48_05976	I7I48_05976		105.84839224191317	1005.0	1000.0	enzyme activator	HISTO_ZT.Contig174.Fgenesh_histo.50.final_new	near LTR block	I7I48_05976	ACKS23_07221	ACKS0A_06026	ucsf_hc.01_1.G217B.10602					1.0	-0.1953157046548215	-0.13799315913142163	-0.18957295707994948
I7I48_05978	I7I48_05978		169.88403650368753	1613.0	1000.0	dioxygenase	HISTO_ZT.Contig174.eannot.1414.final_new	near LTR block	I7I48_05978	ACKS23_07223	ACKS0A_06028	ucsf_hc.01_1.G217B.10600					1.0	-0.1814377491597463	-0.3062434049174052	-0.3287439385498748
I7I48_05980	I7I48_05980		119.43490229087516	1134.0	1000.0	UPF0041 domain-containing protein	HISTO_ZT.Contig174.Fgenesh_Neurospora.7.final_new	near LTR block	I7I48_05980	ACKS23_07225	ACKS0A_06030	ucsf_hc.01_1.G217B.10598					1.0	-0.02352899525837837	-0.008627102675799803	-0.032676553657662866
I7I48_05979	I7I48_05979		117.96039732432116	1120.0	1000.0	NADH-ubiquinone oxidoreductase	HISTO_ZT.Contig174.eannot.1407.final_new	near LTR block	I7I48_05979	ACKS23_07224	ACKS0A_06029	ucsf_hc.01_1.G217B.10599					1.0	-0.07708550307967732	-0.019786597359854996	-0.026608905861444154
I7I48_05981	I7I48_05981		74.35717902765244	706.0	1000.0	hypothetical protein		near LTR block	I7I48_05981	ACKS23_07226	ACKS0A_06031	ucsf_hc.01_1.G217B.10597					1.0	-0.2151382950120968	-0.2149974919028098	-0.2871624355613138
I7I48_05984	I7I48_05984	NIT13	72.14542157782142	685.0	1000.0	alcohol dehydrogenase	HISTO_ZT.Contig174.eannot.1411.final_new	near LTR block	I7I48_05984	ACKS23_07229	ACKS0A_06034	ucsf_hc.01_1.G217B.10595					1.0	-0.22772524604510969	-0.24877446243349555	-0.27190313434508895
I7I48_05985	I7I48_05985	DAL7	61.929208595268605	588.0	1000.0	malate synthase	HISTO_ZT.Contig174.eannot.1410.final_new	near LTR block	I7I48_05985	ACKS23_07230	ACKS0A_06035	ucsf_hc.01_1.G217B.10593					1.0	0.11602831077582643	0.1798017261739494	0.11429113061049578
I7I48_05986	I7I48_05986		51.92363917936636	493.0	1000.0	glycosyl hydrolase	HISTO_ZT.Contig174.eannot.1405.final_new	near LTR block	I7I48_05986	ACKS23_07231	ACKS0A_06036	ucsf_hc.01_1.G217B.10592					1.0	0.014821238024709027	0.16821543325400723	0.06613203134168189
I7I48_05988	I7I48_05988	HNM1	77.41151074408576	735.0	1000.0	choline transporter	HISTO_ZT.Contig174.eannot.1404.final_new	near LTR block	I7I48_05988	ACKS23_07233	ACKS0A_06038	ucsf_hc.01_1.G217B.10590					1.0	0.10103987994059371	0.18765890700291799	0.11958775773309105
I7I48_05990	I7I48_05990		109.21868930832234	1037.0	1000.0	elongation factor 3	HISTO_ZT.Contig174.eannot.1402.final_new	near LTR block	I7I48_05990	ACKS23_07235	ACKS0A_06040	ucsf_hc.01_1.G217B.10588					1.0	0.019727788784525968	-0.015313433417259326	0.06255510650539986
I7I48_05992	I7I48_05992		118.90829337424873	1129.0	1000.0	methylcitrate synthase	HISTO_ZT.Contig174.Fgenesh_histo.40.final_new	near LTR block	I7I48_05992	ACKS23_07237	ACKS0A_06042	ucsf_hc.01_1.G217B.10586					1.0	-0.13793702419513965	-0.15720364369526418	-0.08968689594099721
I7I48_05991	I7I48_05991		104.9004961919856	996.0	1000.0	isocitrate lyase	HISTO_ZT.Contig174.Fgenesh_histo.41.final_new	near LTR block	I7I48_05991	ACKS23_07236	ACKS0A_06041	ucsf_hc.01_1.G217B.10587					1.0	-0.1256647862831416	-0.12990300470282157	-0.027698780672608447
I7I48_05993	I7I48_05993		170.0946800703381	1615.0	1000.0	3'-5' exonuclease	HISTO_ZT.Contig174.Fgenesh_histo.38.final_new	near LTR block	I7I48_05993	ACKS23_07238	ACKS0A_06043	ucsf_hc.01_1.G217B.10585					1.0	-0.29334985551872217	-0.5189747182562909	-0.5000219946874317
I7I48_05994	I7I48_05994		115.74863987449012	1099.0	1000.0	AMP dependent ligase	HISTO_ZT.Contig174.Fgenesh_histo.37.final_new	near LTR block	I7I48_05994	ACKS23_07239	ACKS0A_06044	ucsf_hc.01_1.G217B.10584					1.0	-0.07619234462596403	-0.12309799729506143	-0.1617379345182025
I7I48_05995	I7I48_05995		101.84616447555229	967.0	1000.0	protein kinase	HISTO_ZT.Contig174.eannot.1403.final_new	near LTR block	I7I48_05995	ACKS23_07240	ACKS0A_06045	ucsf_hc.01_1.G217B.10583					1.0	-0.17306521100317795	-0.18980072857215835	-0.14394076147669776
I7I48_05996	I7I48_05996		102.37277339217871	972.0	1000.0	hypothetical protein		near LTR block	I7I48_05996	ACKS23_07241	ACKS0A_06046	ucsf_hc.01_1.G217B.10582					1.0	-0.06091534750157823	-0.08484306724472246	0.001339533380267377
I7I48_05997	I7I48_05997		172.62240287014498	1639.0	1000.0	esterase/lipase superfamily domain-containing protein	HISTO_ZT.Contig174.Fgenesh_histo.34.final_new	near LTR block	I7I48_05997	ACKS23_07242	ACKS0A_06047	ucsf_hc.01_1.G217B.10580					1.0	-0.14162043075004815	-0.3882158933649471	-0.41055848157206587
I7I48_06000	I7I48_06000		83.4148523936271	792.0	1000.0	SET domain-containing protein	HISTO_ZT.Contig174.Fgenesh_Neurospora.79.final_new	near LTR block	I7I48_06000	ACKS23_07245	ACKS0A_06050	ucsf_hc.01_1.G217B.10578					1.0	0.09220070877732456	0.10790696172710079	0.010633894218735729
I7I48_05999	I7I48_05999		94.47363964278222	897.0	1000.0	2-methylcitrate dehydratase	HISTO_ZT.Contig174.fgenesh_plus.12.final_new	near LTR block	I7I48_05999	ACKS23_07244	ACKS0A_06049	ucsf_hc.01_1.G217B.10579					1.0	0.0921793561422719	0.043156148104553926	0.05299485537204951
I7I48_06006	I7I48_06006	ADE4	72.356065144472	687.0	1000.0	amidophosphoribosyltransferase	HISTO_ZT.Contig174.eannot.1401.final_new	near LTR block	I7I48_06006	ACKS23_07251	ACKS0A_06056	ucsf_hc.01_1.G217B.10572					1.0	0.24821921187303986	0.2908578698830889	0.2896599973074757
I7I48_06007	I7I48_06007		99.95037237569711	949.0	1000.0	ATP synthase subunit D	HISTO_ZT.Contig174.eannot.1497.final_new	near LTR block	I7I48_06007	ACKS23_07252	ACKS0A_06057	ucsf_hc.01_1.G217B.10571					1.0	0.16886144518214363	0.30914662312289065	0.176982587992646
I7I48_06008	I7I48_06008		93.10445645955349	884.0	1000.0	nascent polypeptide-associated complex subunit alpha	HISTO_ZT.Contig174.eannot.1494.final_new	near LTR block	I7I48_06008	ACKS23_07253	ACKS0A_06058	ucsf_hc.01_1.G217B.10570					1.0	0.22348547281037656	0.2234062169771609	0.3346449923362812
I7I48_06009	I7I48_06009	RPL14	97.8439367091914	929.0	1000.0	ribosomal protein L14	HISTO_ZT.Contig174.eannot.1492.final_new	near LTR block	I7I48_06009	ACKS23_07254	ACKS0A_06059	ucsf_hc.01_1.G217B.10569					1.0	0.08430530481375564	0.18154500206910673	0.19744509725940673
I7I48_06011	I7I48_06011		190.42178425211844	1808.0	1000.0	integral membrane protein	HISTO_ZT.Contig174.Fgenesh_histo.27.final_new	near LTR block	I7I48_06011	ACKS23_07256	ACKS0A_06061	ucsf_hc.01_1.G217B.10567					1.0	-0.10951713088334225	-0.3216756553095783	-0.2568001412757094
I7I48_06013	I7I48_06013		156.29752645472553	1484.0	1000.0	hypothetical protein		near LTR block	I7I48_06013	ACKS23_07258	ACKS0A_06063	ucsf_hc.01_1.G217B.10565					1.0	-0.017755145388115512	0.002311502490587314	0.002650837686007823
I7I48_06012	I7I48_06012		165.98713052065193	1576.0	1000.0	allantoate permease	HISTO_ZT.Contig174-snap.47.final_new	near LTR block	I7I48_06012	ACKS23_07257	ACKS0A_06062	ucsf_hc.01_1.G217B.10566					1.0	0.03313657000310988	-0.1005489423562056	-0.10315946688857103
I7I48_06015	I7I48_06015		141.34183322253483	1342.0	1000.0	hypothetical protein		near LTR block	I7I48_06015	ACKS23_07260	ACKS0A_06065	ucsf_hc.01_1.G217B.10563					1.0	0.013586440350504825	-0.12902751926970368	-0.1197230408333535
I7I48_06014	I7I48_06014		100.79294664229941	957.0	1000.0	MFS transporter	HISTO_ZT.Contig174.Fgenesh_histo.16.final_new	near LTR block	I7I48_06014	ACKS23_07259	ACKS0A_06064	ucsf_hc.01_1.G217B.10564	Ryp1_ChIP				1.0	-0.042187418113498465	0.0215111012581215	0.026044301498408085
I7I48_06016	I7I48_06016		90.89269900972246	863.0	1000.0	hypothetical protein	HISTO_ZT.Contig174.Fgenesh_histo.14.final_new	near LTR block	I7I48_06016	ACKS23_07261	ACKS0A_06066	ucsf_hc.01_1.G217B.10562					1.0	-0.12164220954398997	-0.11266818117018484	-0.12669470954818973
I7I48_06017	I7I48_06017		79.41262462726621	754.0	1000.0	signal sequence receptor alpha subunit	HISTO_ZT.Contig174-snap.44.final_new	near LTR block	I7I48_06017	ACKS23_07262	ACKS0A_06067	ucsf_hc.01_1.G217B.10561	Ryp1_ChIP				1.0	0.1683495032146749	0.0444770261640961	0.12986192630677607
I7I48_06019	I7I48_06019	YIF1	94.05235250948107	893.0	1000.0	ER to Golgi transporter Yif1	HISTO_ZT.Contig174.eannot.1399.final_new	near LTR block	I7I48_06019	ACKS23_07264	ACKS0A_06069	ucsf_hc.01_1.G217B.10559	Ryp1_ChIP				1.0	0.10591605115464786	0.15337009125154955	0.16669966511828982
I7I48_06018	I7I48_06018		109.85062000827406	1043.0	1000.0	signal sequence receptor alpha subunit	HISTO_ZT.Contig174-snap.43.final_new	near LTR block	I7I48_06018	ACKS23_07263	ACKS0A_06068	ucsf_hc.01_1.G217B.10560					1.0	0.12084667592275311	0.10413325394560391	0.023746580523226757
I7I48_06021	I7I48_06021		126.17549642369352	1198.0	1000.0	fungal specific transcription factor domain-containing protein	HISTO_ZT.Contig174.Fgenesh_histo.10.final_new	near LTR block	I7I48_06021	ACKS23_07266	ACKS0A_06071	ucsf_hc.01_1.G217B.10557					1.0	-0.1560406913846455	-0.20922765285705203	-0.2336928033187594
I7I48_06022	I7I48_06022		120.59344190745333	1145.0	1000.0	hypothetical protein			I7I48_06022	ACKS23_07267	ACKS0A_06072	ucsf_hc.01_1.G217B.10556					1.0	-0.05228711963761978	-0.08672557005410897	-0.11831543675084111
I7I48_06023	I7I48_06023		93.10445645955349	884.0	1000.0	no significant blast hit; conidia-enriched transcript, shares a bi-directional promoter with CATA	HISTO_ZT.Contig174.Fgenesh_histo.8.final_new		I7I48_06023	ACKS23_07268	ACKS0A_06073	ucsf_hc.01_1.G217B.10555					1.0	-0.1534563809357269	-0.15429078913272276	-0.22874954388389745
I7I48_06024	I7I48_06024	CATA	99.21311989242011	942.0	1000.0	catalase isozyme A	HISTO_ZT.Contig174.eannot.1384.final_new		I7I48_06024	ACKS23_07269	ACKS0A_06074	ucsf_hc.01_1.G217B.10554					1.0	-0.17538553909683818	-0.19713261936641313	-0.2626805521573573
I7I48_06025	I7I48_06025		151.45272442176233	1438.0	1000.0	F-box domain-containing protein	HISTO_ZT.Contig174.Fgenesh_Aspergillus.25.final_new		I7I48_06025	ACKS23_07270	ACKS0A_06075	ucsf_hc.01_1.G217B.10553					1.0	-0.2218947701355929	-0.2648376736873277	-0.1621735897663702
I7I48_06026	I7I48_06026		195.05594271843106	1852.0	1000.0	hypothetical protein			I7I48_06026	ACKS23_07271	ACKS0A_06076	ucsf_hc.01_1.G217B.10552					1.0	-0.1492391290991153	-0.38451150172793236	-0.35267372184672785
I7I48_06027	I7I48_06027		169.2521058037358	1607.0	1000.0	integral membrane protein, Mpv17/PMP22 family	HISTO_ZT.Contig174.eannot.1481.final_new		I7I48_06027	ACKS23_07272	ACKS0A_06077	ucsf_hc.01_1.G217B.10551					1.0	-0.19130325980052398	-0.1385684290456668	-0.11745446070330556
I7I48_06028	I7I48_06028		186.63020005240813	1772.0	1000.0	Rieske domain-containing protein	HISTO_ZT.Contig174.Fgenesh_Aspergillus.5.final_new		I7I48_06028	ACKS23_07273	ACKS0A_06078	ucsf_hc.01_1.G217B.10550					1.0	-0.2936850163221696	-0.40460218506540824	-0.4305880253351798
I7I48_06029	I7I48_06029		174.30755140334958	1655.0	1000.0	hypothetical protein			I7I48_06029	ACKS23_07274	ACKS0A_06079	ucsf_hc.01_1.G217B.10549					1.0	-0.06887808344953239	-0.1929789168479361	-0.26882477754437784
I7I48_06030	I7I48_06030	GYP7	137.23428367284862	1303.0	1000.0	GTPase activating protein GYP7	HISTO_ZT.Contig174.eannot.1503.final_new		I7I48_06030	ACKS23_07275	ACKS0A_06080	ucsf_hc.01_1.G217B.10548					1.0	-0.13269519785349027	-0.11561689353311033	-0.11952615476155704
I7I48_06033	I7I48_06033		118.90829337424873	1129.0	1000.0	hypothetical protein			I7I48_06033	ACKS23_07278	ACKS0A_06083	ucsf_hc.01_1.G217B.10545					1.0	-0.19954943443541429	0.012490475663073042	-0.016715817235929076
I7I48_06031	I7I48_06031		117.96039732432116	1120.0	1000.0	GAS2 domain-containing protein	HISTO_ZT.Contig174-snap.33.final_new		I7I48_06031	ACKS23_07276	ACKS0A_06081	ucsf_hc.01_1.G217B.10547					1.0	-0.19570087878615805	0.007053654908329099	-0.015709662593724416
I7I48_06034	I7I48_06034		172.4117593034944	1637.0	1000.0	hypothetical protein	HISTO_ZT.Contig174.Fgenesh_histo.139.final_new		I7I48_06034	ACKS23_07279	ACKS0A_06084	ucsf_hc.01_1.G217B.10543					1.0	-0.0782155476140729	-0.25091976601120547	-0.25833306715517945
I7I48_06036	I7I48_06036	NUV101	124.27970432383836	1180.0	1000.0	Hus1-family cell cycle checkpoint protein NUV101	HISTO_ZT.Contig174.fgenesh_plus.90.final_new		I7I48_06036	ACKS23_07281	ACKS0A_06086	ucsf_hc.01_1.G217B.10542					1.0	-0.08252928984912011	-0.20246944793010924	-0.0027293829973996653
I7I48_06038	I7I48_06038		92.26188219295119	876.0	1000.0	neomycin-resistance protein	HISTO_ZT.Contig174.genewise.95.final_new		I7I48_06038	ACKS23_07283	ACKS0A_06088	ucsf_hc.01_1.G217B.10540					1.0	0.22629369886945805	0.23256854456386167	0.23867358732851907
I7I48_06037	I7I48_06037	SEC16	98.5811891924684	936.0	1000.0	COPII coated assembly protein SEC16	HISTO_ZT.Contig174.eannot.1463.final_new		I7I48_06037	ACKS23_07282	ACKS0A_06087	ucsf_hc.01_1.G217B.10541					1.0	0.28645294895488194	0.22925433322773647	0.2426131053826165
I7I48_06039	I7I48_06039		109.7452982249488	1042.0	1000.0	hypothetical protein	HISTO_ZT.Contig174-snap.28.final_new		I7I48_06039	ACKS23_07284	ACKS0A_06089	ucsf_hc.01_1.G217B.10539					1.0	0.026503088654530993	0.11635986783182584	0.2350490972041469
I7I48_06040	I7I48_06040	MAK16	138.18217972277623	1312.0	1000.0	MAK16 protein	HISTO_ZT.Contig174.Fgenesh_histo.124.final_new		I7I48_06040	ACKS23_07285	ACKS0A_06090	ucsf_hc.01_1.G217B.10538					1.0	0.008059311794442303	-0.14954240532026586	-0.12255020632007041
I7I48_06043	I7I48_06043		165.14455625404963	1568.0	1000.0	hypothetical protein	HISTO_ZT.Contig174-snap.27.final_new		I7I48_06043	ACKS23_07288	ACKS0A_06093	ucsf_hc.01_1.G217B.10535					1.0	-0.03504858154795132	-0.19527613823190926	-0.18849648546444098
I7I48_06044	I7I48_06044		175.571412803253	1667.0	1000.0	amidase	HISTO_ZT.Contig174.Fgenesh_histo.123.final_new		I7I48_06044	ACKS23_07289	ACKS0A_06094	ucsf_hc.01_1.G217B.10534					1.0	-0.09356315652993552	-0.2821408056741499	-0.3455142192238906
I7I48_06045	I7I48_06045		115.43267452451428	1096.0	1000.0	malate dehydrogenase	HISTO_ZT.Contig174-snap.25.final_new		I7I48_06045	ACKS23_07290	ACKS0A_06095	ucsf_hc.01_1.G217B.10533					1.0	0.029025982617768342	-0.0443404927401152	-0.18829841641154588
I7I48_06046	I7I48_06046	FAR11	102.89938230880514	977.0	1000.0	pheromone-dependent cell cycle arrest protein Far11	HISTO_ZT.Contig174.eannot.1459.final_new		I7I48_06046	ACKS23_07291	ACKS0A_06096	ucsf_hc.01_1.G217B.10532					1.0	0.07257432322905844	0.13559404799851316	0.045015891412214626
I7I48_06048	I7I48_06048		99.73972880904654	947.0	1000.0	RING finger domain-containing protein	HISTO_ZT.Contig174.Fgenesh_Aspergillus.105.final_new		I7I48_06048	ACKS23_07293	ACKS0A_06098	ucsf_hc.01_1.G217B.10530					1.0	-0.20620644882917105	-0.023266878834047988	-0.1480369885597418
I7I48_06047	I7I48_06047	CAX4	98.79183275911896	938.0	1000.0	PAP2 domain-containing protein	HISTO_ZT.Contig174.eannot.1458.final_new		I7I48_06047	ACKS23_07292	ACKS0A_06097	ucsf_hc.01_1.G217B.10531					1.0	-0.20246833683603793	-0.023452454804350875	-0.14488873186136197
I7I48_06050	I7I48_06050		52.4502480959928	498.0	1000.0	MMtag superfamily domain-containing protein	HISTO_ZT.Contig174.eannot.1487.final_new		I7I48_06050	ACKS23_07295	ACKS0A_06100	ucsf_hc.01_1.G217B.10528					1.0	-0.31441448296038554	-0.27685874022592794	-0.26208905185771625
I7I48_06049	I7I48_06049		67.61658489483409	642.0	1000.0	CRT10 superfamily domain-containing protein, transcriptional regulator of ribonucleotide reductase (RNR) genes	HISTO_ZT.Contig174-snap.21.final_new		I7I48_06049	ACKS23_07294	ACKS0A_06099	ucsf_hc.01_1.G217B.10529					1.0	-0.11107909990057052	-0.04523818587400896	-0.04104709821506036
I7I48_06051	I7I48_06051		81.8350256437478	777.0	1000.0	glucosidase I	HISTO_ZT.Contig174.genewise.62.final_new		I7I48_06051	ACKS23_07296	ACKS0A_06101	ucsf_hc.01_1.G217B.10527					1.0	-0.01331718113911362	0.06657656879873453	0.14149347955643898
I7I48_06052	I7I48_06052		32.86039639748947	312.0	1000.0	hypothetical protein	HISTO_ZT.Contig174.eannot.1455.final_new		I7I48_06052	ACKS23_07297	ACKS0A_06102	ucsf_hc.01_1.G217B.10526					1.0	-0.05446333020379157	0.07735723396709093	-0.06212130303277086
I7I48_06056	I7I48_06056		89.73415939314431	852.0	1000.0	killer toxin sensitivity protein (Iki1)	HISTO_ZT.Contig174.fgenesh_plus.33.final_new		I7I48_06056	ACKS23_07301	ACKS0A_06106	ucsf_hc.01_1.G217B.10522					1.0	0.04260047489463026	0.07609600425297902	0.09603700069907017
I7I48_06055	I7I48_06055		101.84616447555229	967.0	1000.0	U4/U6.U5 tri-snRNP-associated protein 3	HISTO_ZT.Contig174.eannot.1456.final_new		I7I48_06055	ACKS23_07300	ACKS0A_06105	ucsf_hc.01_1.G217B.10523					1.0	-0.05036468124402871	-0.05316889241796696	0.05232413945318559
I7I48_06058	I7I48_06058		84.3627484435547	801.0	1000.0	hypothetical protein	HISTO_ZT.Contig174.Fgenesh_histo.92.final_new		I7I48_06058	ACKS23_07303	ACKS0A_06108	ucsf_hc.01_1.G217B.10520					1.0	0.08141566823598934	0.0672780367329926	0.07671417656724044
I7I48_06057	I7I48_06057	SEC22	102.37277339217871	972.0	1000.0	protein transporter sec22	HISTO_ZT.Contig174.eannot.1454.final_new		I7I48_06057	ACKS23_07302	ACKS0A_06107	ucsf_hc.01_1.G217B.10521					1.0	0.16348808631810008	0.11180029823889792	0.09263297832298856
I7I48_06059	I7I48_06059		104.16324370870859	989.0	1000.0	short-chain dehydrogenase/reductase	HISTO_ZT.Contig174.genewise.59.final_new		I7I48_06059	ACKS23_07304	ACKS0A_06109	ucsf_hc.01_1.G217B.10519					1.0	0.15591317927484527	0.1086587347647281	0.12378347643662002
I7I48_06060	I7I48_06060		121.33069439073032	1152.0	1000.0	Mis6 domain-containing protein, cleft lip and palate transmembrane protein	HISTO_ZT.Contig174.Fgenesh_histo.90.final_new		I7I48_06060	ACKS23_07305	ACKS0A_06110	ucsf_hc.01_1.G217B.10518					1.0	0.009557493743221457	-0.012037115074275517	0.09362435141090775
I7I48_06061	I7I48_06061		131.86287272325902	1252.0	1000.0	DUF28 domain-containing protein	HISTO_ZT.Contig174-snap.11.final_new		I7I48_06061	ACKS23_07306	ACKS0A_06111	ucsf_hc.01_1.G217B.10517					1.0	0.06575087641562627	0.10551161783699547	0.13139143544351362
I7I48_06062	I7I48_06062		160.19443243776112	1521.0	1000.0	HEAT repeat protein	HISTO_ZT.Contig174.Fgenesh_Aspergillus.62.final_new		I7I48_06062	ACKS23_07307	ACKS0A_06112	ucsf_hc.01_1.G217B.10516					1.0	-0.038799765949321996	-0.27970020629480796	-0.2698824092763942
I7I48_06063	I7I48_06063		132.7054469898613	1260.0	1000.0	DUF1640 superfamily domain-containing protein	HISTO_ZT.Contig174.eannot.1450.final_new		I7I48_06063	ACKS23_07308	ACKS0A_06113	ucsf_hc.01_1.G217B.10515					1.0	0.02042745709747762	0.051838776515804375	0.013843579352361135
I7I48_06065	I7I48_06065	CDC123	101.63552090890171	965.0	1000.0	cell cycle control protein	HISTO_ZT.Contig174.eannot.1420.final_new		I7I48_06065	ACKS23_07310	ACKS0A_06115	ucsf_hc.01_1.G217B.10513					1.0	0.036039545598795186	0.16803429222625588	0.06663808676033145
I7I48_06064	I7I48_06064		105.53242689193732	1002.0	1000.0	Vps51 superfamily domain-containing protein	HISTO_ZT.Contig174.eannot.1449.final_new		I7I48_06064	ACKS23_07309	ACKS0A_06114	ucsf_hc.01_1.G217B.10514					1.0	-0.023323421708100867	0.09812519982379153	0.010401137469253308
I7I48_06066	I7I48_06066		100.05569415902241	950.0	1000.0	peroxisomal D3,D2-enoyl-CoA isomerase	HISTO_ZT.Contig174-snap.5.final_new		I7I48_06066	ACKS23_07311	ACKS0A_06116	ucsf_hc.01_1.G217B.10512					1.0	0.04092740968802777	0.07784484671642011	0.15667427389645072
I7I48_06067	I7I48_06067	PET100	74.56782259430301	708.0	1000.0	mitochondrial cytochrome c oxidase assembly factor	HISTO_ZT.Contig174-snap.4.final_new		I7I48_06067	ACKS23_07312	ACKS0A_06117	ucsf_hc.01_1.G217B.10511					1.0	0.09821332878245503	0.15411810851453678	0.19970760677247568
I7I48_06069	I7I48_06069		133.12673412316244	1264.0	1000.0	peptide chain release factor	HISTO_ZT.Contig174.eannot.1418.final_new		I7I48_06069	ACKS23_07314	ACKS0A_06119	ucsf_hc.01_1.G217B.10509					1.0	-0.14668356014422224	-0.1577996865008744	-0.1743609374107563
I7I48_06068	I7I48_06068		134.81188265636703	1280.0	1000.0	hypothetical protein	HISTO_ZT.Contig174.eannot.1447.final_new		I7I48_06068	ACKS23_07313	ACKS0A_06118	ucsf_hc.01_1.G217B.10510					1.0	-0.13994158351399832	-0.17316233644708867	-0.14026693517713407
I7I48_06071	I7I48_06071		164.82859090407376	1565.0	1000.0	hypothetical protein	HISTO_ZT.Contig174.eannot.1417.final_new		I7I48_06071	ACKS23_07316	ACKS0A_06121	ucsf_hc.01_1.G217B.10508					1.0	-0.15477921588094534	-0.2517022130742774	-0.23728079208575392
I7I48_06072	I7I48_06072	TSC2	80.99245137714551	769.0	1000.0	tuberin	HISTO_ZT.Contig174-snap.2.final_new		I7I48_06072	ACKS23_07317	ACKS0A_06122	ucsf_hc.01_1.G217B.10506					1.0	0.18972128312754144	0.10136117207672624	0.1076565696683941
I7I48_06070	I7I48_06070		80.46584246051907	764.0	1000.0	chromosome segregation protein	HISTO_ZT.Contig174.eannot.1446.final_new		I7I48_06070	ACKS23_07315	ACKS0A_06120	ucsf_hc.01_1.G217B.10507					1.0	0.21420851599910207	0.1397210789601715	0.14621198058624452
I7I48_06073	I7I48_06073		137.33960545617393	1304.0	1000.0	hypothetical protein			I7I48_06073	ACKS23_07318	ACKS0A_06123	ucsf_hc.01_1.G217B.10505					1.0	0.09564077309777375	0.06581018734572175	0.07715021548767564
I7I48_06074	I7I48_06074		107.42821899179248	1020.0	1000.0	pumilio domain-containing protein			I7I48_06074	ACKS23_07319	ACKS0A_06124	ucsf_hc.01_1.G217B.10504					1.0	0.40584018203782757	0.39222789336668096	0.47521887487384007
I7I48_06075	I7I48_06075		20.959034881732062	199.0	1000.0	hypothetical protein	HISTO_ZT.Contig1089.Fgenesh_histo.185.final_new		I7I48_06075	ACKS23_07320	ACKS0A_06125	ucsf_hc.01_1.G217B.10355	Ryp1_ChIP	Ryp2_ChIP	Ryp3_ChIP		1.0	0.3252640021347173	0.25743142913489625	0.13128318054185473
I7I48_06076	I7I48_06076		50.97574312943878	484.0	1000.0	hypothetical protein	HISTO_ZT.Contig1089.Fgenesh_histo.184.final_new		I7I48_06076	ACKS23_07321	ACKS0A_06126	ucsf_hc.01_1.G217B.10354	Ryp1_ChIP	Ryp2_ChIP	Ryp3_ChIP		1.0	0.3852556536307873	0.3879390903929203	0.41630313825202736
I7I48_06078	I7I48_06078		94.05235250948107	893.0	1000.0	cytochrome P450	HISTO_ZT.Contig1089.Fgenesh_histo.183.final_new		I7I48_06078	ACKS23_07323	ACKS0A_06128	ucsf_hc.01_1.G217B.10352	Ryp1_ChIP		Ryp3_ChIP		1.0	-0.06232603563686767	-0.15302830679612645	-0.06894424677259747
I7I48_06080	I7I48_06080		47.28948071305375	449.0	1000.0	hypothetical protein	HISTO_ZT.Contig1089.Fgenesh_Neurospora.79.final_new		I7I48_06080	ACKS23_07325	ACKS0A_06130	ucsf_hc.01_1.G217B.10350					1.0	-0.0007263776487218543	-0.036391948076602953	0.13865159592748355
I7I48_06083	I7I48_06083		40.33824301358482	383.0	1000.0	hypothetical protein	HISTO_ZT.Contig1089.eannot.1638.final_new		I7I48_06083	ACKS23_07328	ACKS0A_06133	ucsf_hc.01_1.G217B.10347	Ryp1_ChIP		Ryp3_ChIP		1.0	0.17867845359163492	0.11650142074640735	0.05750886791130394
I7I48_06084	I7I48_06084		92.68316932625234	880.0	1000.0	phosphoethanolamine transferase class O	HISTO_ZT.Contig1089.eannot.1636.final_new		I7I48_06084	ACKS23_07329	ACKS0A_06134	ucsf_hc.01_1.G217B.10346					1.0	0.07076041902841879	0.11525929670636015	0.0020855995519449833
I7I48_06088	I7I48_06088		120.06683299082688	1140.0	1000.0	hypothetical protein	HISTO_ZT.Contig1089.eannot.1631.final_new		I7I48_06088	ACKS23_07333	ACKS0A_06138	ucsf_hc.01_1.G217B.10342					1.0	-0.0002601821140988392	-0.007864728206541383	0.10929429877171104
I7I48_06087	I7I48_06087	ECM16	133.23205590648772	1265.0	1000.0	RNA helicase family protein	HISTO_ZT.Contig1089.Fgenesh_Aspergillus.80.final_new		I7I48_06087	ACKS23_07332	ACKS0A_06137	ucsf_hc.01_1.G217B.10343					1.0	-0.04282382519666994	0.016040349435941792	0.027027527940343465
I7I48_06089	I7I48_06089		170.8319325536151	1622.0	1000.0	MARVEL domain-containing protein	HISTO_ZT.Contig1089.Fgenesh_Aspergillus.79.final_new		I7I48_06089	ACKS23_07334	ACKS0A_06139	ucsf_hc.01_1.G217B.10341					1.0	-0.1273754126936697	-0.265705864053716	-0.3064172596932705
I7I48_06090	I7I48_06090		148.08242735535316	1406.0	1000.0	hypothetical protein			I7I48_06090	ACKS23_07335	ACKS0A_06140	ucsf_hc.01_1.G217B.10340					1.0	-0.24935010092870447	-0.20220712925481066	-0.18668615032159097
I7I48_06091	I7I48_06091		125.96485285704294	1196.0	1000.0	cohesin loading factor domain-containing protein	HISTO_ZT.Contig1089.Fgenesh_histo.142.final_new		I7I48_06091	ACKS23_07336	ACKS0A_06141	ucsf_hc.01_1.G217B.10339					1.0	-0.15376183178587888	-0.1451805158360986	-0.1410504231316504
I7I48_06093	I7I48_06093	DER1	84.04678309357882	798.0	1000.0	derlin	HISTO_ZT.Contig1089.Fgenesh_Aspergillus.75.final_new		I7I48_06093	ACKS23_07338	ACKS0A_06143	ucsf_hc.01_1.G217B.10337					1.0	0.20432806945524806	0.16121930949462737	0.1200359651191254
I7I48_06092	I7I48_06092	CSE4	82.04566921039837	779.0	1000.0	histone H3	HISTO_ZT.Contig1089.Fgenesh_histo.140.final_new		I7I48_06092	ACKS23_07337	ACKS0A_06142	ucsf_hc.01_1.G217B.10338					1.0	0.17752710126781102	0.1442933954209079	0.11327801790650038
I7I48_06094	I7I48_06094		75.62104042755588	718.0	1000.0	transmembrane 9 superfamily member 4	HISTO_ZT.Contig1089.genewise.103.final_new		I7I48_06094	ACKS23_07339	ACKS0A_06144	ucsf_hc.01_1.G217B.10336					1.0	0.007967916183982626	0.04656803269809384	-0.00685628435278407
I7I48_06096	I7I48_06096	RSE1	102.79406052547986	976.0	1000.0	pre-mRNA-splicing factor rse1	HISTO_ZT.Contig1089.Fgenesh_histo.111.final_new		I7I48_06096	ACKS23_07341	ACKS0A_06146	ucsf_hc.01_1.G217B.10334					1.0	0.10922357363165625	0.16315068508302866	0.07591869161939824
I7I48_06095	I7I48_06095	DPH1	107.63886255844305	1022.0	1000.0	deubiquitination-protection protein dph1	HISTO_ZT.Contig1089.eannot.1658.final_new		I7I48_06095	ACKS23_07340	ACKS0A_06145	ucsf_hc.01_1.G217B.10335					1.0	0.125456578268073	0.14953113215894187	0.14106475016724807
I7I48_06099	I7I48_06099		132.600125206536	1259.0	1000.0	hydrolase	HISTO_ZT.Contig1089.fgenesh_plus.56.final_new		I7I48_06099	ACKS23_07344	ACKS0A_06149	ucsf_hc.01_1.G217B.10331					1.0	0.005478551885801375	-0.0949469480902656	-0.09434093449128744
I7I48_06101	I7I48_06101		128.7032192235004	1222.0	1000.0	DUF1740 domain-containing protein	HISTO_ZT.Contig1089.Fgenesh_histo.107.final_new		I7I48_06101	ACKS23_07346	ACKS0A_06151	ucsf_hc.01_1.G217B.10329					1.0	0.11576525416157435	0.1327264131283432	0.16857418833109106
I7I48_06100	I7I48_06100	UTP10	124.7009914571395	1184.0	1000.0	U3 small nucleolar RNA-associated protein	HISTO_ZT.Contig1089.eannot.1656.final_new		I7I48_06100	ACKS23_07345	ACKS0A_06150	ucsf_hc.01_1.G217B.10330					1.0	0.10205048756445634	0.07827900569678659	0.2206222521831197
I7I48_06102	I7I48_06102		158.61460568788183	1506.0	1000.0	hypothetical protein			I7I48_06102	ACKS23_07347	ACKS0A_06152	ucsf_hc.01_1.G217B.10328					1.0	-0.015679584447327866	-0.03559393193966498	-0.04012091868619205
I7I48_06103	I7I48_06103		142.28972927246238	1351.0	1000.0	PRO41 protein	HISTO_ZT.Contig1089.eannot.1654.final_new		I7I48_06103	ACKS23_07348	ACKS0A_06153	ucsf_hc.01_1.G217B.10327					1.0	-0.26028987386868296	-0.24178056652448765	-0.2022300533621454
I7I48_06104	I7I48_06104		98.89715454244424	939.0	1000.0	no significant blast hit, conidia-enriched transcript	HISTO_ZT.Contig1089.eannot.1653.final_new		I7I48_06104	ACKS23_07349	ACKS0A_06154	ucsf_hc.01_1.G217B.10326					1.0	-0.09728614506406219	-0.2025474571946857	-0.1724780536671927
I7I48_06106	I7I48_06106	NOX1	164.82859090407376	1565.0	1000.0	NADPH oxidase	HISTO_ZT.Contig1089.eannot.1617.final_new		I7I48_06106	ACKS23_07351	ACKS0A_06156	ucsf_hc.01_1.G217B.10323					1.0	-0.31193331927000334	-0.3241124130683555	-0.38703525249066895
I7I48_06108	I7I48_06108		134.17995195641532	1274.0	1000.0	hypothetical protein	HISTO_ZT.Contig1089.eannot.1652.final_new		I7I48_06108	ACKS23_07353	ACKS0A_06158	ucsf_hc.01_1.G217B.10322					1.0	-0.24820475841676903	-0.26145466814235174	-0.2143248477013172
I7I48_06109	I7I48_06109	MS95	120.48812012412803	1144.0	1000.0	stress protein	HISTO_ZT.Contig1089.Fgenesh_histo.104.final_new		I7I48_06109	ACKS23_07354	ACKS0A_06159	ucsf_hc.01_1.G217B.10321					1.0	-0.31884522421991246	-0.18971095407235494	-0.21665493471092978
I7I48_06111	I7I48_06111		130.91497667333144	1243.0	1000.0	hypothetical protein			I7I48_06111	ACKS23_07356	ACKS0A_06161	ucsf_hc.01_1.G217B.10319					1.0	-0.09788798004060784	-0.1983285589317656	-0.23484048165052218
I7I48_06110	I7I48_06110		122.80519935728434	1166.0	1000.0	hypothetical protein	HISTO_ZT.Contig1089.eannot.1651.final_new		I7I48_06110	ACKS23_07355	ACKS0A_06160	ucsf_hc.01_1.G217B.10320					1.0	-0.10718231393043465	-0.1250908495426455	-0.19963826535173268
I7I48_06112	I7I48_06112		176.62463063650588	1677.0	1000.0	RSP, Rho guanyl nucleotide exchange factor, conidia-enriched transcript	HISTO_ZT.Contig1089-snap.139.final_new		I7I48_06112	ACKS23_07357	ACKS0A_06162	ucsf_hc.01_1.G217B.10318					1.0	-0.2178715035366483	-0.3163619976406742	-0.34210754891438067
I7I48_06113	I7I48_06113		126.91274890697053	1205.0	1000.0	26S proteasome non-ATPase regulatory subunit 2	HISTO_ZT.Contig1089.Fgenesh_Neurospora.28.final_new		I7I48_06113	ACKS23_07358	ACKS0A_06163	ucsf_hc.01_1.G217B.10317					1.0	-0.18766837810666148	-0.17707021373390708	-0.15689911484105246
I7I48_06114	I7I48_06114	GSP1	84.78403557685583	805.0	1000.0	GTP-binding nuclear protein GSP1/Ran	HISTO_ZT.Contig1089.eannot.1611.final_new		I7I48_06114	ACKS23_07359	ACKS0A_06164	ucsf_hc.01_1.G217B.10316					1.0	0.18976958442273628	0.19202147421579097	0.18557402565948866
I7I48_06115	I7I48_06115		130.91497667333144	1243.0	1000.0	RING-13 finger domain-containing protein	HISTO_ZT.Contig1089.Fgenesh_histo.79.final_new		I7I48_06115	ACKS23_07360	ACKS0A_06165	ucsf_hc.01_1.G217B.10315					1.0	-0.006303693850048697	0.07454987305637939	-0.01745292324624026
I7I48_06116	I7I48_06116		120.38279834080275	1143.0	1000.0	hypothetical protein			I7I48_06116	ACKS23_07361	ACKS0A_06166	ucsf_hc.01_1.G217B.10314					1.0	0.15178849450268084	0.2261315840602467	0.22580469201981257
I7I48_06117	I7I48_06117		143.34294710571527	1361.0	1000.0	hypothetical protein	HISTO_ZT.Contig1089.Fgenesh_histo.77.final_new		I7I48_06117	ACKS23_07362	ACKS0A_06167	ucsf_hc.01_1.G217B.10313					1.0	0.12876415371786298	-0.043145416946273274	-0.08862807666611794
I7I48_06118	I7I48_06118		145.44938277222099	1381.0	1000.0	hypothetical protein			I7I48_06118	ACKS23_07363	ACKS0A_06168	ucsf_hc.01_1.G217B.10312					1.0	0.02838727652770845	-0.09838306695273658	-0.14337648822628724
I7I48_06119	I7I48_06119		118.38168445762231	1124.0	1000.0	oleate-induced peroxisomal protein	HISTO_ZT.Contig1089.eannot.1609.final_new		I7I48_06119	ACKS23_07364	ACKS0A_06169	ucsf_hc.01_1.G217B.10311					1.0	-0.06372701916486623	-0.0790178509055155	-0.01088625533311427
I7I48_06120	I7I48_06120		76.77958004413404	729.0	1000.0	RanBP1 domain-containing protein	HISTO_ZT.Contig1089.Fgenesh_Aspergillus.34.final_new		I7I48_06120	ACKS23_07365	ACKS0A_06170	ucsf_hc.01_1.G217B.10310					1.0	0.20696001731839353	0.2177083371122427	0.2358086874783516
I7I48_06121	I7I48_06121		40.86485193021126	388.0	1000.0	amidohydrolase	HISTO_ZT.Contig1089.Fgenesh_Neurospora.9.final_new		I7I48_06121	ACKS23_07366	ACKS0A_06171	ucsf_hc.01_1.G217B.10309	Ryp1_ChIP	Ryp2_ChIP	Ryp3_ChIP	Ryp4_ChIP	1.0	0.19032363238258654	0.24347976498145707	0.30470210660014907
I7I48_06122	I7I48_06122		36.5466588138745	347.0	1000.0	alphaN-acetylglucosamine transferase	HISTO_ZT.Contig1089.eannot.1639.final_new		I7I48_06122	ACKS23_07367	ACKS0A_06172	ucsf_hc.01_1.G217B.10308	Ryp1_ChIP	Ryp2_ChIP	Ryp3_ChIP	Ryp4_ChIP	1.0	0.30818832417056585	0.2867855701526578	0.3236701653815163
I7I48_06123	I7I48_06123		54.45136197917325	517.0	1000.0	hypothetical protein			I7I48_06123	ACKS23_07368	ACKS0A_06173	ucsf_hc.01_1.G217B.10307					1.0	0.17593279371772186	0.11429932504095419	0.25321205308586336
I7I48_06124	I7I48_06124		146.92388773877502	1395.0	1000.0	hypothetical protein	HISTO_ZT.Contig1089.Fgenesh_Aspergillus.30.final_new		I7I48_06124	ACKS23_07369	ACKS0A_06174	ucsf_hc.01_1.G217B.10306	Ryp1_ChIP	Ryp2_ChIP	Ryp3_ChIP	Ryp4_ChIP	1.0	0.2283318932781533	0.033135396334239786	0.06716494569334441
I7I48_06125	I7I48_06125		159.14121460450826	1511.0	1000.0	pfs and other domain-containing protein	HISTO_ZT.Contig1089.fgenesh_plus.44.final_new		I7I48_06125	ACKS23_07370	ACKS0A_06175	ucsf_hc.01_1.G217B.10305					1.0	-0.0694229977880283	-0.1601357817772926	-0.319150544720909
I7I48_06126	I7I48_06126	TYR5	157.03477893800255	1491.0	1000.0	tyrosinase	HISTO_ZT.Contig1089.Fgenesh_histo.61.final_new		I7I48_06126	ACKS23_07371	ACKS0A_06176	ucsf_hc.01_1.G217B.10304					1.0	-0.18460017210961444	-0.08044795032503194	-0.19974794872937218
I7I48_06127	I7I48_06127		157.03477893800255	1491.0	1000.0	ankyrin repeat protein	HISTO_ZT.Contig1089.Fgenesh_Aspergillus.13.final_new		I7I48_06127	ACKS23_07372	ACKS0A_06177	ucsf_hc.01_1.G217B.10303	Ryp1_ChIP				1.0	-0.17191653143763164	-0.2201799443063801	-0.2066570857765201
I7I48_06128	I7I48_06128		68.98576807806282	655.0	1000.0	hypothetical protein	HISTO_ZT.Contig1089-snap.125.final_new		I7I48_06128	ACKS23_07373	ACKS0A_06178	ucsf_hc.01_1.G217B.10302	Ryp1_ChIP				1.0	0.10354786172576014	0.009637598162465122	0.07615311981442441
I7I48_06129	I7I48_06129		188.73663571891385	1792.0	1000.0	hypothetical protein	HISTO_ZT.Contig1089.Fgenesh_histo.56.final_new		I7I48_06129	ACKS23_07374	ACKS0A_06179	ucsf_hc.01_1.G217B.10301					1.0	-0.15889505294580752	-0.3399440509739331	-0.3043011201287541
I7I48_06134	I7I48_06134	ATG2	116.801857707743	1109.0	1000.0	autophagy protein Atg2	HISTO_ZT.Contig1089.Fgenesh_histo.54.final_new		I7I48_06134	ACKS23_07379	ACKS0A_06184	ucsf_hc.01_1.G217B.10296					1.0	-0.06219243869380331	-0.052186915867310724	-0.021657580912339713
I7I48_06136	I7I48_06136		140.7099025225831	1336.0	1000.0	adenosine deaminase	HISTO_ZT.Contig1089.fgenesh_plus.69.final_new		I7I48_06136	ACKS23_07381	ACKS0A_06186	ucsf_hc.01_1.G217B.10294					1.0	-0.17043507719422157	-0.2419183383696668	-0.20616348081514124
I7I48_06137	I7I48_06137		112.0623774581051	1064.0	1000.0	acetyl-coenzyme A synthetase	HISTO_ZT.Contig1089.eannot.1634.final_new		I7I48_06137	ACKS23_07382	ACKS0A_06187	ucsf_hc.01_1.G217B.10292					1.0	-0.12198285230230121	-0.08959700456782471	-0.13387844388986136
I7I48_06140	I7I48_06140		106.26967937521431	1009.0	1000.0	serine/threonine-protein kinase chk1	HISTO_ZT.Contig1089.Fgenesh_histo.40.final_new		I7I48_06140	ACKS23_07385	ACKS0A_06190	ucsf_hc.01_1.G217B.10289					1.0	-0.03288555954839323	0.015768167858377646	-0.009813341475296888
I7I48_06139	I7I48_06139	UBC11	109.42933287497291	1039.0	1000.0	ubiquitin-conjugating enzyme	HISTO_ZT.Contig1089.fgenesh_plus.66.final_new		I7I48_06139	ACKS23_07384	ACKS0A_06189	ucsf_hc.01_1.G217B.10291					1.0	-0.004241928313267529	0.003690005055371204	-0.07729290320262672
I7I48_06142	I7I48_06142		140.81522430590837	1337.0	1000.0	F-box domain-containing protein	HISTO_ZT.Contig1089.Fgenesh_histo.38.final_new		I7I48_06142	ACKS23_07387	ACKS0A_06192	ucsf_hc.01_1.G217B.10288					1.0	-0.12121398141963469	-0.06632579594145982	-0.13988526507981203
I7I48_06141	I7I48_06141		134.17995195641532	1274.0	1000.0	no significant blast hit, RV strand overlap	HISTO_ZT.Contig1089.Fgenesh_Neurospora.164.final_new		I7I48_06141	ACKS23_07386	ACKS0A_06191	ucsf_hc.01_1.G217B.10290					1.0	-0.16848794170178327	-0.05338110602060686	-0.12750325047946698
I7I48_06143	I7I48_06143		57.189728345630705	543.0	1000.0	hypothetical protein	HISTO_ZT.Contig1089.Fgenesh_Neurospora.163.final_new		I7I48_06143	ACKS23_07388	ACKS0A_06193	ucsf_hc.01_1.G217B.10287					1.0	0.10380850248401596	0.11903032134860214	0.1279457196223015
I7I48_06144	I7I48_06144		111.64109032480395	1060.0	1000.0	3,4-dihydroxy-2-butanone 4-phosphate synthase	HISTO_ZT.Contig1089.eannot.1596.final_new		I7I48_06144	ACKS23_07389	ACKS0A_06194	ucsf_hc.01_1.G217B.10286					1.0	0.022752601515378057	0.0030058643523140915	0.0006680235232686682
I7I48_06146	I7I48_06146		94.89492677608337	901.0	1000.0	filament-forming protein	HISTO_ZT.Contig1089.Fgenesh_histo.28.final_new		I7I48_06146	ACKS23_07391	ACKS0A_06196	ucsf_hc.01_1.G217B.10284					1.0	0.25739318901541375	0.2028846675542164	0.33560571540649387
I7I48_06145	I7I48_06145	TFA2	96.68539709261323	918.0	1000.0	transcription initiation factor IIE subunit beta	HISTO_ZT.Contig1089.Fgenesh_Aspergillus.173.final_new		I7I48_06145	ACKS23_07390	ACKS0A_06195	ucsf_hc.01_1.G217B.10285					1.0	0.2608042047754764	0.21874818890308834	0.27811051960932287
I7I48_06147	I7I48_06147		119.32958050754988	1133.0	1000.0	transferase hexapeptide domain-containing protein	HISTO_ZT.Contig1089.Fgenesh_Neurospora.149.final_new		I7I48_06147	ACKS23_07392	ACKS0A_06197	ucsf_hc.01_1.G217B.10283					1.0	0.062227041430157115	0.03520570781369026	0.014427633088791025
I7I48_06149	I7I48_06149		132.38948163988542	1257.0	1000.0	magnesium dependent phosphatase	HISTO_ZT.Contig1089.eannot.1628.final_new		I7I48_06149	ACKS23_07394	ACKS0A_06199	ucsf_hc.01_1.G217B.10280					1.0	-0.12937777344197476	-0.13403924477337403	-0.13170454225460093
I7I48_06151	I7I48_06151		156.40284823805084	1485.0	1000.0	hypothetical protein			I7I48_06151	ACKS23_07396	ACKS0A_06201	ucsf_hc.01_1.G217B.10279					1.0	-0.14275570916307379	-0.19963418062519267	-0.2054250714611513
I7I48_06153	I7I48_06153		167.25099192055535	1588.0	1000.0	helicase family member	HISTO_ZT.Contig1089.Fgenesh_histo.12.final_new		I7I48_06153	ACKS23_07398	ACKS0A_06203	ucsf_hc.01_1.G217B.10277					1.0	-0.2774434437126261	-0.3116017557319537	-0.453376161526556
I7I48_06156	I7I48_06156		108.58675860837063	1031.0	1000.0	UDP-galactose transporter	HISTO_ZT.Contig1089.Fgenesh_histo.11.final_new		I7I48_06156	ACKS23_07401	ACKS0A_06206	ucsf_hc.01_1.G217B.10274					1.0	-0.19795331371293035	-0.03190222190344727	-0.10170567742901204
I7I48_06157	I7I48_06157		94.68428320943279	899.0	1000.0	hypothetical protein	HISTO_ZT.Contig1089.Fgenesh_histo.10.final_new		I7I48_06157	ACKS23_07402	ACKS0A_06207	ucsf_hc.01_1.G217B.10273					1.0	-0.2217583966691653	-0.05162886626522001	-0.14085479122717237
I7I48_06158	I7I48_06158		153.13787295496692	1454.0	1000.0	hypothetical protein	HISTO_ZT.Contig1089.Fgenesh_histo.9.final_new		I7I48_06158	ACKS23_07403	ACKS0A_06208	ucsf_hc.01_1.G217B.10272					1.0	-0.21846840369748532	-0.21371471288353794	-0.2645568150947194
I7I48_06160	I7I48_06160		139.65668468933023	1326.0	1000.0	hypothetical protein			I7I48_06160	ACKS23_07405	ACKS0A_06210	ucsf_hc.01_1.G217B.10270					1.0	-0.12230548482555381	-0.08699733317349057	0.06283112822269465
I7I48_06162	I7I48_06162		171.77982860354268	1631.0	1000.0	hypothetical protein			I7I48_06162	ACKS23_07407	ACKS0A_06212	ucsf_hc.01_1.G217B.10268					1.0	-0.17650982790865344	-0.33756688900107656	-0.18347194109515563
I7I48_06163	I7I48_06163	HOP1	187.36745253568512	1779.0	1000.0	meiosis specific protein Hop1	HISTO_ZT.Contig1089.Fgenesh_histo.8.final_new		I7I48_06163	ACKS23_07408	ACKS0A_06213	ucsf_hc.01_1.G217B.10267					1.0	-0.05317160737306681	-0.25112897012162905	-0.2919808306329744
I7I48_06165	I7I48_06165		67.93255024480995	645.0	1000.0	cell division control protein	HISTO_ZT.Contig1089.eannot.1578.final_new		I7I48_06165	ACKS23_07410	ACKS0A_06215	ucsf_hc.01_1.G217B.10265					1.0	0.13048230537721994	0.10447785549750255	0.18380516304757177
I7I48_06167	I7I48_06167		83.73081774360297	795.0	1000.0	60S ribosomal protein L7A	HISTO_ZT.Contig1089.Fgenesh_Aspergillus.152.final_new		I7I48_06167	ACKS23_07412	ACKS0A_06217	ucsf_hc.01_1.G217B.10263					1.0	0.20693356096519389	0.16365430502172085	0.16332511834605257
I7I48_06168	I7I48_06168		87.94368907661443	835.0	1000.0	60S ribosomal protein			I7I48_06168	ACKS23_07413	ACKS0A_06218	ucsf_hc.01_1.G217B.10262					1.0	0.28271593985781984	0.3024837639583152	0.3436992673054604
I7I48_06169	I7I48_06169	ALP14	83.30953061030182	791.0	1000.0	spindle pole body component alp14	HISTO_ZT.Contig1089.fgenesh_plus.54.final_new		I7I48_06169	ACKS23_07414	ACKS0A_06219	ucsf_hc.01_1.G217B.10261					1.0	0.004868632584762889	0.21757955223802794	0.18203609659386444
I7I48_06172	I7I48_06172		119.64554585752573	1136.0	1000.0	PLAC8 family protein	HISTO_ZT.Contig1089.eannot.1615.final_new		I7I48_06172	ACKS23_07417	ACKS0A_06222	ucsf_hc.01_1.G217B.10258					1.0	-0.1313645825022529	-0.1722837531056438	-0.09967795395761991
I7I48_06173	I7I48_06173		112.27302102475568	1066.0	1000.0	hypothetical protein			I7I48_06173	ACKS23_07418	ACKS0A_06223	ucsf_hc.01_1.G217B.10257					1.0	-0.1260018564142893	-0.08483578730445895	-0.07689969813147124
I7I48_06174	I7I48_06174	ENT1	79.09665927729034	751.0	1000.0	EH domain binding protein epsin 2	HISTO_ZT.Contig1089.eannot.1613.final_new		I7I48_06174	ACKS23_07419	ACKS0A_06224	ucsf_hc.01_1.G217B.10256					1.0	0.20793860391887942	0.21723674267007365	0.14489722713659348
I7I48_06175	I7I48_06175	TRP2	52.976857012619234	503.0	1000.0	anthranilate synthase component I	HISTO_ZT.Contig1089.fgenesh_plus.50.final_new		I7I48_06175	ACKS23_07420	ACKS0A_06225	ucsf_hc.01_1.G217B.10255					1.0	0.10128646185024759	0.12551492663204467	0.11068423449242137
I7I48_06176	I7I48_06176		51.712995612715794	491.0	1000.0	hypothetical protein	HISTO_ZT.Contig1089.Fgenesh_histo.189.final_new		I7I48_06176	ACKS23_07421	ACKS0A_06226	ucsf_hc.01_1.G217B.10254					1.0	0.1039017465997365	0.1088895964314387	0.11584040161488629
I7I48_06177	I7I48_06177		63.193069995172046	600.0	1000.0	WD domain-containing protein	HISTO_ZT.Contig1089.Fgenesh_histo.188.final_new		I7I48_06177	ACKS23_07422	ACKS0A_06227	ucsf_hc.01_1.G217B.10253					1.0	0.0010509433784218203	0.05888661514830995	-0.007491996486933883
I7I48_06178	I7I48_06178		43.49789651334342	413.0	1000.0	rhomboid family protein	HISTO_ZT.Contig1089.Fgenesh_histo.186.final_new		I7I48_06178	ACKS23_07423	ACKS0A_06228	ucsf_hc.01_1.G217B.10252					1.0	-0.08971464769629889	-0.004527867394864771	0.004845640245610849
I7I48_06179	I7I48_06179		166.09245230397718	1577.0	1000.0	hypothetical protein			I7I48_06179	ACKS23_07424	ACKS0A_06229	ucsf_hc.01_1.G217B.10251					1.0	0.10056435032813837	-0.03306531323041639	0.0029189255188183383
I7I48_06181	I7I48_06181		111.85173389145453	1062.0	1000.0	leucyl-tRNA synthetase	HISTO_ZT.Contig1089.Fgenesh_histo.171.final_new		I7I48_06181	ACKS23_07426	ACKS0A_06231	ucsf_hc.01_1.G217B.10249					1.0	0.09425049394901319	0.09241948492214536	0.08545089107713355
I7I48_06180	I7I48_06180	MRP49	97.52797135921553	926.0	1000.0	50S ribosomal protein Mrp49	HISTO_ZT.Contig1089.Fgenesh_histo.172.final_new		I7I48_06180	ACKS23_07425	ACKS0A_06230	ucsf_hc.01_1.G217B.10250					1.0	0.02664366187416356	0.08869728199473581	0.09323088294611559
I7I48_06182	I7I48_06182		113.74752599130969	1080.0	1000.0	ribosome biogenesis GTPase YqeH superfamily domain-containing protein	HISTO_ZT.Contig1089.Fgenesh_histo.170.final_new		I7I48_06182	ACKS23_07427	ACKS0A_06232	ucsf_hc.01_1.G217B.10248					1.0	0.03004221732350243	-0.029056038189241518	-0.0001685326891492922
I7I48_06184	I7I48_06184	RPS10	76.2529711275076	724.0	1000.0	40S ribosomal protein S10-A	HISTO_ZT.Contig1089.fgenesh_plus.21.final_new		I7I48_06184	ACKS23_07429	ACKS0A_06234	ucsf_hc.01_1.G217B.10246					1.0	0.2019995646165943	0.28701140341005915	0.26185981333852115
I7I48_06183	I7I48_06183		73.19863941107428	695.0	1000.0	hypothetical protein	HISTO_ZT.Contig1089-snap.94.final_new		I7I48_06183	ACKS23_07428	ACKS0A_06233	ucsf_hc.01_1.G217B.10247					1.0	0.20667129163332076	0.1567547214928865	0.1479663651817068
I7I48_06185	I7I48_06185		70.46027304461684	669.0	1000.0	beta alanine synthase	HISTO_ZT.Contig1089.eannot.1606.final_new		I7I48_06185	ACKS23_07430	ACKS0A_06235	ucsf_hc.01_1.G217B.10245					1.0	0.06470924278216761	0.17291727487723496	0.09387238170161849
I7I48_06186	I7I48_06186	HNT1	70.24962947796627	667.0	1000.0	Hnt1 cyclin dependent kinase Kin28 interacting protein	HISTO_ZT.Contig1089.eannot.1566.final_new		I7I48_06186	ACKS23_07431	ACKS0A_06236	ucsf_hc.01_1.G217B.10244					1.0	0.06729334907359374	0.19374747644715984	0.09173081503807845
I7I48_06188	I7I48_06188	DAM1	135.54913513964402	1287.0	1000.0	DASH complex component Dam1	HISTO_ZT.Contig1089.eannot.1565.final_new		I7I48_06188	ACKS23_07433	ACKS0A_06238	ucsf_hc.01_1.G217B.10242					1.0	0.08048090765237714	0.0640842958811898	0.0921372927284082
I7I48_06187	I7I48_06187		126.38613999034409	1200.0	1000.0	CRAL/TRIO domain-containing protein	HISTO_ZT.Contig1089.Fgenesh_histo.164.final_new		I7I48_06187	ACKS23_07432	ACKS0A_06237	ucsf_hc.01_1.G217B.10243					1.0	0.01020251940841388	0.07133286502132741	0.03430332150195026
I7I48_06190	I7I48_06190		168.5148533204588	1600.0	1000.0	hypothetical protein	HISTO_ZT.Contig1089.Fgenesh_histo.132.final_new		I7I48_06190	ACKS23_07435	ACKS0A_06240	ucsf_hc.01_1.G217B.10240					1.0	-0.12813487654940858	-0.338863410910063	-0.36574230026502386
I7I48_06191	I7I48_06191		89.52351582649374	850.0	1000.0	hypothetical protein			I7I48_06191	ACKS23_07436	ACKS0A_06241	ucsf_hc.01_1.G217B.10239					1.0	-0.14616088835718521	-0.15406239664000054	-0.14296835417221454
I7I48_06192	I7I48_06192		83.09888704365125	789.0	1000.0	hypothetical protein	HISTO_ZT.Contig1089.Fgenesh_histo.131.final_new		I7I48_06192	ACKS23_07437	ACKS0A_06242	ucsf_hc.01_1.G217B.10238					1.0	-0.16791171314938802	-0.12155649367713084	-0.16031216398503056
I7I48_06194	I7I48_06194		44.129827213295144	419.0	1000.0	integral membrane protein	HISTO_ZT.Contig1089.eannot.1559.final_new		I7I48_06194	ACKS23_07439	ACKS0A_06244	ucsf_hc.01_1.G217B.10236					1.0	-0.09360727903929178	0.020410577942155284	-0.10019542405392468
I7I48_06195	I7I48_06195		86.04789697675926	817.0	1000.0	hypothetical protein	HISTO_ZT.Contig1089-snap.87.final_new		I7I48_06195	ACKS23_07440	ACKS0A_06245	ucsf_hc.01_1.G217B.10235					1.0	-0.14535401664374126	-0.07204238821925657	-0.0642971550713699
I7I48_06196	I7I48_06196	GAA1	134.9172044396923	1281.0	1000.0	rhomboid protein	HISTO_ZT.Contig1089.genewise.14.final_new		I7I48_06196	ACKS23_07441	ACKS0A_06246	ucsf_hc.01_1.G217B.10234					1.0	-0.05593839977619375	-0.12114340174631355	-0.04557435519148345
I7I48_06198	I7I48_06198		98.4758674091431	935.0	1000.0	hypothetical protein			I7I48_06198	ACKS23_07443	ACKS0A_06248	ucsf_hc.01_1.G217B.10232					1.0	-0.02218060648656217	-0.06927634095388413	0.02022670298069873
I7I48_06197	I7I48_06197	RPN9	106.69096650851546	1013.0	1000.0	26S proteasome regulatory subunit	HISTO_ZT.Contig1089.Fgenesh_Aspergillus.98.final_new		I7I48_06197	ACKS23_07442	ACKS0A_06247	ucsf_hc.01_1.G217B.10233					1.0	0.19104923913385452	0.07611713060192749	0.2441150520413683
I7I48_06200	I7I48_06200		91.84059505965004	872.0	1000.0	NADH-ubiquinone oxidoreductase			I7I48_06200	ACKS23_07445	ACKS0A_06250	ucsf_hc.01_1.G217B.10230					1.0	0.16705991268503417	0.0996107990198355	0.21889054509095318
I7I48_06201	I7I48_06201		145.13341742224512	1378.0	1000.0	NADH-ubiquinone oxidoreductase			I7I48_06201	ACKS23_07446	ACKS0A_06251	ucsf_hc.01_1.G217B.10229					1.0	-0.1366808783098974	-0.1369099429692242	-0.07560774655748437
I7I48_06202	I7I48_06202		172.4117593034944	1637.0	1000.0	hypothetical protein	HISTO_ZT.Contig1089-snap.83.final_new		I7I48_06202	ACKS23_07447	ACKS0A_06252	ucsf_hc.01_1.G217B.10228					1.0	-0.17334195480123138	-0.14932785581509345	-0.22483232853477186
I7I48_06203	I7I48_06203	HMK1	163.35408593751973	1551.0	1000.0	mitogen-activated protein kinase	HISTO_ZT.Contig1089.eannot.1595.final_new		I7I48_06203	ACKS23_07448	ACKS0A_06253	ucsf_hc.01_1.G217B.10227					1.0	-0.022713295510486953	-0.18404193566801852	-0.08136368630595936
I7I48_06208	I7I48_06208		119.64554585752573	1136.0	1000.0	hypothetical protein			I7I48_06208	ACKS23_07453	ACKS0A_06258	ucsf_hc.01_1.G217B.10223					1.0	-0.08768571504635303	0.05776768606941696	0.016649240616384176
I7I48_06207	I7I48_06207	SEC24	124.7009914571395	1184.0	1000.0	protein transporter sec24	HISTO_ZT.Contig1089.fgenesh_plus.39.final_new		I7I48_06207	ACKS23_07452	ACKS0A_06257	ucsf_hc.01_1.G217B.10224					1.0	-0.19030498903884707	-0.036040155387801365	-0.0055078960480551276
I7I48_06210	I7I48_06210	cetJ	139.8673282559808	1328.0	1000.0	HHE domain-containing protein	HISTO_ZT.Contig1089.genewise.10.final_new		I7I48_06210	ACKS23_07455	ACKS0A_06260	ucsf_hc.01_1.G217B.10222					1.0	-0.1310856601344208	-0.09592885261010475	0.012938474718108828
I7I48_06209	I7I48_06209		114.27413490793612	1085.0	1000.0	kinesin family protein	HISTO_ZT.Contig1089.genewise.39.final_new		I7I48_06209	ACKS23_07454	ACKS0A_06259	ucsf_hc.01_1.G217B.10221					1.0	0.17899155776973963	0.07029223712670385	0.14077647460056608
I7I48_06212	I7I48_06212		146.8185659554497	1394.0	1000.0	monocarboxylate permease-like protein	HISTO_ZT.Contig1089-snap.78.final_new		I7I48_06212	ACKS23_07457	ACKS0A_06262	ucsf_hc.01_1.G217B.10219					1.0	0.032641753500774806	0.03866314619678346	-0.031039164835546473
I7I48_06214	I7I48_06214		156.08688288807497	1482.0	1000.0	hypothetical protein			I7I48_06214	ACKS23_07459	ACKS0A_06264	ucsf_hc.01_1.G217B.10217					1.0	-0.2220342074656394	-0.2834080053290515	-0.3015337714224843
I7I48_06216	I7I48_06216	ATM1	121.54133795738089	1154.0	1000.0	iron-sulfur clusters transporter atm1	HISTO_ZT.Contig1089.Fgenesh_histo.163.final_new		I7I48_06216	ACKS23_07461	ACKS0A_06266	ucsf_hc.01_1.G217B.10214					1.0	-0.14609314527239126	-0.092068554959567	-0.08850557877724474
I7I48_06215	I7I48_06215		130.4936895400303	1239.0	1000.0	altered inheritance of mitochondria protein 24, mitochondrial protein Fmp26	HISTO_ZT.Contig1089.fgenesh_plus.36.final_new		I7I48_06215	ACKS23_07460	ACKS0A_06265	ucsf_hc.01_1.G217B.10216					1.0	-0.0384791810573295	-0.0796991322931615	-0.0934576126415626
I7I48_06218	I7I48_06218		115.74863987449012	1099.0	1000.0	hypothetical protein	HISTO_ZT.Contig1089.Fgenesh_histo.161.final_new		I7I48_06218	ACKS23_07463	ACKS0A_06268	ucsf_hc.01_1.G217B.10213					1.0	-0.10811670074425561	-0.1997271795618143	-0.06083372152931099
I7I48_06219	I7I48_06219		134.81188265636703	1280.0	1000.0	hypothetical protein	HISTO_ZT.Contig1089.eannot.1549.final_new		I7I48_06219	ACKS23_07464	ACKS0A_06269	ucsf_hc.01_1.G217B.10212					1.0	-0.1268192626186424	-0.09267126592289032	-0.013829025928254413
I7I48_06220	I7I48_06220	RAD54	127.01807069029581	1206.0	1000.0	DNA repair and recombination protein RAD54	HISTO_ZT.Contig1089.Fgenesh_histo.158.final_new		I7I48_06220	ACKS23_07465	ACKS0A_06270	ucsf_hc.01_1.G217B.10211					1.0	0.0032731295652930203	-0.0544534086505819	-0.09237562839593749
I7I48_06221	I7I48_06221		109.42933287497291	1039.0	1000.0	mitochondrial carrier protein	HISTO_ZT.Contig1089.eannot.1547.final_new		I7I48_06221	ACKS23_07466	ACKS0A_06271	ucsf_hc.01_1.G217B.10210					1.0	0.1457059302013819	0.29303609963550803	0.2780593209604475
I7I48_06222	I7I48_06222		28.85816863112857	274.0	1000.0	C2H2 finger domain-containing protein	HISTO_ZT.Contig1089.eannot.1569.final_new		I7I48_06222	ACKS23_07467	ACKS0A_06272	ucsf_hc.01_1.G217B.10209					1.0	0.2147885241513583	0.1737895442403794	0.19940174651021836
I7I48_06223	I7I48_06223	ACO1	39.07438161368138	371.0	1000.0	aconitase	HISTO_ZT.Contig1089.eannot.1542.final_new		I7I48_06223	ACKS23_07468	ACKS0A_06273	ucsf_hc.01_1.G217B.10208					1.0	0.16001724769650916	0.21132948918240713	0.19946844722229595
I7I48_06224	I7I48_06224		130.80965489000613	1242.0	1000.0	no significant blast hit	HISTO_ZT.Contig1089.Fgenesh_histo.154.final_new		I7I48_06224	ACKS23_07469	ACKS0A_06274	ucsf_hc.01_1.G217B.10207					1.0	0.11090823039727038	-0.08040727507706369	0.001568764960207747
I7I48_06225	I7I48_06225		100.68762485897412	956.0	1000.0	metallo-beta-lactamase superfamily protein	HISTO_ZT.Contig1089.Fgenesh_Neurospora.91.final_new		I7I48_06225	ACKS23_07470	ACKS0A_06275	ucsf_hc.01_1.G217B.10206					1.0	-0.062017005905314226	-0.00620887626218769	0.03036497569428287
I7I48_06226	I7I48_06226	TPS1	85.1000009268317	808.0	1000.0	alpha,alpha-trehalose-phosphate synthase	HISTO_ZT.Contig1089.fgenesh_plus.107.final_new		I7I48_06226	ACKS23_07471	ACKS0A_06276	ucsf_hc.01_1.G217B.10205					1.0	-0.031164643126993075	-0.024062130030987783	-0.03792489453679948
I7I48_06227	I7I48_06227		106.58564472519019	1012.0	1000.0	hypothetical protein	HISTO_ZT.Contig1089.eannot.1685.final_new		I7I48_06227	ACKS23_07472	ACKS0A_06277	ucsf_hc.01_1.G217B.10204					1.0	-0.005580558865951213	0.010096869938926112	-0.0006569013040470528
I7I48_06228	I7I48_06228		149.03032340528074	1415.0	1000.0	vacuolar sorting-associated protein	HISTO_ZT.Contig1089.eannot.1563.final_new		I7I48_06228	ACKS23_07473	ACKS0A_06278	ucsf_hc.01_1.G217B.10203					1.0	-0.15101284203348841	-0.1513610036738784	-0.0672406959850832
I7I48_06229	I7I48_06229	MRS3	94.5789614261075	898.0	1000.0	mitochondrial RNA splicing protein	HISTO_ZT.Contig1089.eannot.1562.final_new		I7I48_06229	ACKS23_07474	ACKS0A_06279	ucsf_hc.01_1.G217B.10202					1.0	0.017767846845678448	0.004974292253203227	0.0009517851070600658
I7I48_06231	I7I48_06231		198.95284870146665	1889.0	1000.0	C-3 sterol dehydrogenase/C-4 decarboxylase	HISTO_ZT.Contig1089.Fgenesh_Aspergillus.107.final_new		I7I48_06231	ACKS23_07476	ACKS0A_06281	ucsf_hc.01_1.G217B.10200					1.0	-0.30439092272793644	-0.35145057034309923	-0.26865972927933457
I7I48_06232	I7I48_06232		126.80742712364524	1204.0	1000.0	RING finger domain-containing protein	HISTO_ZT.Contig1089.eannot.1561.final_new		I7I48_06232	ACKS23_07477	ACKS0A_06282	ucsf_hc.01_1.G217B.10199					1.0	-0.17243312788293563	-0.1521512938268288	-0.04931573990786353
I7I48_06233	I7I48_06233		93.20977824287877	885.0	1000.0	hypothetical protein	HISTO_ZT.Contig1089.Fgenesh_histo.116.final_new		I7I48_06233	ACKS23_07478	ACKS0A_06283	ucsf_hc.01_1.G217B.10198					1.0	-0.009361505253095204	0.012729672106898793	0.04531132817455641
I7I48_06235	I7I48_06235		80.57116424384436	765.0	1000.0	chaperone/heat shock protein	HISTO_ZT.Contig1089.eannot.1678.final_new		I7I48_06235	ACKS23_07480	ACKS0A_06285	ucsf_hc.01_1.G217B.10196					1.0	0.06631143060446676	0.08581445091858475	-0.024115103301565743
I7I48_06234	I7I48_06234		86.99579302668684	826.0	1000.0	hypothetical protein	HISTO_ZT.Contig1089.eannot.1556.final_new		I7I48_06234	ACKS23_07479	ACKS0A_06284	ucsf_hc.01_1.G217B.10197					1.0	0.08747962956009236	0.06408375647610853	-0.03497723284205201
I7I48_06237	I7I48_06237	COG6	103.00470409213044	978.0	1000.0	golgi transport complex subunit Cog6	HISTO_ZT.Contig1089.eannot.1676.final_new		I7I48_06237	ACKS23_07482	ACKS0A_06287	ucsf_hc.01_1.G217B.10194					1.0	0.09804933082732026	0.0801109791156267	0.0868270554526408
I7I48_06236	I7I48_06236		124.91163502379007	1186.0	1000.0	InfB (translation initiation factor) domain-containing protein	HISTO_ZT.Contig1089-snap.61.final_new		I7I48_06236	ACKS23_07481	ACKS0A_06286	ucsf_hc.01_1.G217B.10195					1.0	0.012931103673453848	-0.09096483404751399	-0.11592553469179123
I7I48_06239	I7I48_06239		93.94703072615577	892.0	1000.0	BolA domain-containing protein	HISTO_ZT.Contig1089.eannot.1648.final_new		I7I48_06239	ACKS23_07484	ACKS0A_06289	ucsf_hc.01_1.G217B.10192					1.0	0.06168448136600568	-0.04833892818405028	0.02463889088727489
I7I48_06238	I7I48_06238	NIF3	76.88490182745932	730.0	1000.0	NGG1 interacting factor Nif3	HISTO_ZT.Contig1089.fgenesh_plus.8.final_new		I7I48_06238	ACKS23_07483	ACKS0A_06288	ucsf_hc.01_1.G217B.10193					1.0	-0.10118304899442665	-0.0902422790425037	-0.09504608443207097
I7I48_06241	I7I48_06241		92.68316932625234	880.0	1000.0	hypothetical protein			I7I48_06241	ACKS23_07486	ACKS0A_06291	ucsf_hc.01_1.G217B.10190					1.0	-0.22631411980009664	-0.22554292979877855	-0.19634110001652505
I7I48_06240	I7I48_06240		96.36943174263737	915.0	1000.0	AhpC/TSA family protein	HISTO_ZT.Contig1089.eannot.1552.final_new		I7I48_06240	ACKS23_07485	ACKS0A_06290	ucsf_hc.01_1.G217B.10191					1.0	-0.16585854037171432	-0.21166868889814272	-0.1677342135136929
I7I48_06242	I7I48_06242		64.24628782842491	610.0	1000.0	hypothetical protein			I7I48_06242	ACKS23_07487	ACKS0A_06292	ucsf_hc.01_1.G217B.10189					1.0	-0.42940740313505654	-0.3755370837057188	-0.43974822762095944
I7I48_06243	I7I48_06243		61.40259967864217	583.0	1000.0	hypothetical protein			I7I48_06243	ACKS23_07488	ACKS0A_06293	ucsf_hc.01_1.G217B.10188					1.0	-0.1889346690517989	-0.3052948621115684	-0.1964067821152422
I7I48_06245	I7I48_06245	SKN7	109.32401109164765	1038.0	1000.0	stress response transcription factor SrrA/Skn7, histidine kinase	HISTO_ZT.Contig1089.Fgenesh_Aspergillus.83.final_new		I7I48_06245	ACKS23_07490	ACKS0A_06295	ucsf_hc.01_1.G217B.10186					1.0	-0.03201834325365116	0.026986401108098246	0.10774678420733796
I7I48_06247	I7I48_06247		117.11782305771887	1112.0	1000.0	translation initiation factor eIF-2B epsilon subunit	HISTO_ZT.Contig1089.eannot.1646.final_new		I7I48_06247	ACKS23_07492	ACKS0A_06297	ucsf_hc.01_1.G217B.10183					1.0	-0.05933814592115927	0.0457627029064791	0.034057307383363544
I7I48_06246	I7I48_06246		106.37500115853962	1010.0	1000.0	hypothetical protein			I7I48_06246	ACKS23_07491	ACKS0A_06296	ucsf_hc.01_1.G217B.10185					1.0	-0.06809263057600212	0.05937668037597099	0.03116022704280963
I7I48_06249	I7I48_06249		127.33403604027168	1209.0	1000.0	hypothetical protein			I7I48_06249	ACKS23_07494	ACKS0A_06299	ucsf_hc.01_1.G217B.10182					1.0	0.10398938868475538	-0.0441803011106463	-0.03201956143425433
I7I48_06248	I7I48_06248		123.22648649058549	1170.0	1000.0	HMG box-containing protein			I7I48_06248	ACKS23_07493	ACKS0A_06298	ucsf_hc.01_1.G217B.10184					1.0	0.12341698306312554	-0.048825590083318327	-0.021659277179504666
I7I48_06251	I7I48_06251		75.93700577753174	721.0	1000.0	beta-1,3-glucanosyltransferase	HISTO_ZT.Contig1089.fgenesh_plus.5.final_new		I7I48_06251	ACKS23_07496	ACKS0A_06301	ucsf_hc.01_1.G217B.10180					1.0	0.0007475400860376125	0.04279409758979058	0.013739029985901374
I7I48_06253	I7I48_06253		45.49901039652387	432.0	1000.0	hypothetical protein			I7I48_06253	ACKS23_07498	ACKS0A_06303	ucsf_hc.01_1.G217B.10178					1.0	-0.10552977222860016	-0.1420617196415167	-0.15896281471717577
I7I48_06258	I7I48_06258		28.015594364526276	266.0	1000.0	hypothetical protein	HISTO_ZT.Contig1089.Fgenesh_histo.69.final_new		I7I48_06258	ACKS23_07503	ACKS0A_06308	ucsf_hc.01_1.G217B.10173					1.0	0.2994197541044432	0.2218379484705535	0.2665546224030403
I7I48_06259	I7I48_06259	GLS1	71.19752552789384	676.0	1000.0	glucan synthase	HISTO_ZT.Contig1089.Fgenesh_Aspergillus.67.final_new		I7I48_06259	ACKS23_07504	ACKS0A_06309	ucsf_hc.01_1.G217B.10172	Ryp1_ChIP		Ryp3_ChIP		1.0	0.3148529131905514	0.42778237732982194	0.5316848394611703
I7I48_06260	I7I48_06260	LCB1	95.63217925936037	908.0	1000.0	serine palmitoyltransferase	HISTO_ZT.Contig1089.eannot.1644.final_new		I7I48_06260	ACKS23_07505	ACKS0A_06310	ucsf_hc.01_1.G217B.10171					1.0	0.2726699770632529	0.2633875471243705	0.3022384221346368
I7I48_06262	I7I48_06262		150.50482837183478	1429.0	1000.0	cell wall glucanase (Scw4)	HISTO_ZT.Contig1089.Fgenesh_Aspergillus.65.final_new		I7I48_06262	ACKS23_07507	ACKS0A_06312	ucsf_hc.01_1.G217B.10169					1.0	-0.12810385379519484	-0.20548427600739738	-0.249069304901124
I7I48_06264	I7I48_06264		180.83750196951735	1717.0	1000.0	cytochrome P450	HISTO_ZT.Contig1089.Fgenesh_histo.65.final_new		I7I48_06264	ACKS23_07509	ACKS0A_06314	ucsf_hc.01_1.G217B.10167					1.0	-0.24439863641043025	-0.304447163663329	-0.29091041782447824
I7I48_06265	I7I48_06265		102.79406052547986	976.0	1000.0	DUF2013 superfamily domain-containing protein	HISTO_ZT.Contig1089-snap.48.final_new		I7I48_06265	ACKS23_07510	ACKS0A_06315	ucsf_hc.01_1.G217B.10166					1.0	0.14886370706900198	0.10228625591033436	0.20237402112849268
I7I48_06266	I7I48_06266		56.13651051237784	533.0	1000.0	class I alpha-mannosidase 1A	HISTO_ZT.Contig1089.Fgenesh_Neurospora.45.final_new		I7I48_06266	ACKS23_07511	ACKS0A_06316	ucsf_hc.01_1.G217B.10165					1.0	0.1180141566366728	0.30611126310214287	0.18392555934318577
I7I48_06267	I7I48_06267		121.85730330735677	1157.0	1000.0	hypothetical protein	HISTO_ZT.Contig1089.Fgenesh_histo.63.final_new		I7I48_06267	ACKS23_07512	ACKS0A_06317	ucsf_hc.01_1.G217B.10164					1.0	0.03734503606931883	0.0036112485181492016	-0.026766981497878706
I7I48_06268	I7I48_06268		50.13316886283649	476.0	1000.0	serine/threonine protein kinase	HISTO_ZT.Contig1089.eannot.1543.final_new		I7I48_06268	ACKS23_07513	ACKS0A_06318	ucsf_hc.01_1.G217B.10163					1.0	0.264295753099441	0.29521370890684606	0.29858896376541133
I7I48_06269	I7I48_06269	APG9	97.21200600923967	923.0	1000.0	autophagy protein Apg9	HISTO_ZT.Contig1089.fgenesh_plus.105.final_new		I7I48_06269	ACKS23_07514	ACKS0A_06319	ucsf_hc.01_1.G217B.10162	Ryp1_ChIP				1.0	0.0002915969907504312	-0.01145000252587658	0.06848826616563974
I7I48_06273	I7I48_06273	BUD2	111.32512497482809	1057.0	1000.0	GTPase activating protein	HISTO_ZT.Contig1089.Fgenesh_Aspergillus.45.final_new		I7I48_06273	ACKS23_07518	ACKS0A_06323	ucsf_hc.01_1.G217B.10158	Ryp1_ChIP				1.0	-0.03913007602160712	0.10626558601868097	0.11625343288995016
I7I48_06274	I7I48_06274	DIM2	99.21311989242011	942.0	1000.0	DNA methyltransferase Dim-2	HISTO_ZT.Contig1089.Fgenesh_Aspergillus.43.final_new		I7I48_06274	ACKS23_07519	ACKS0A_06324	ucsf_hc.01_1.G217B.10157					1.0	0.08373149869734053	0.07192438779657273	0.12156259329666341
I7I48_06276	I7I48_06276		104.0579219253833	988.0	1000.0	hypothetical protein	HISTO_ZT.Contig1089.Fgenesh_Aspergillus.22.final_new		I7I48_06276	ACKS23_07521	ACKS0A_06326	ucsf_hc.01_1.G217B.10155					1.0	0.2522247136171969	0.2590039387245765	0.1776823068083231
I7I48_06275	I7I48_06275		105.00581797531089	997.0	1000.0	WD domain-containing protein	HISTO_ZT.Contig1089.eannot.1681.final_new		I7I48_06275	ACKS23_07520	ACKS0A_06325	ucsf_hc.01_1.G217B.10156					1.0	0.16248096369477927	0.07400022152919616	0.08041655456941588
I7I48_06277	I7I48_06277	COQ9	107.32289720846718	1019.0	1000.0	ubiquinone biosynthesis protein COQ9	HISTO_ZT.Contig1089.eannot.1679.final_new		I7I48_06277	ACKS23_07522	ACKS0A_06327	ucsf_hc.01_1.G217B.10154					1.0	-0.10105513598616711	-0.13525169085865008	-0.027968820523684434
I7I48_06278	I7I48_06278		131.02029845665672	1244.0	1000.0	amino acid permease	HISTO_ZT.Contig1089.Fgenesh_Aspergillus.19.final_new		I7I48_06278	ACKS23_07523	ACKS0A_06328	ucsf_hc.01_1.G217B.10153					1.0	-0.4071968758293667	-0.4629730784323023	-0.6122840006561373
I7I48_06279	I7I48_06279		122.69987757395906	1165.0	1000.0	acetamidase/formamidase	HISTO_ZT.Contig1089.eannot.1677.final_new		I7I48_06279	ACKS23_07524	ACKS0A_06329	ucsf_hc.01_1.G217B.10152	Ryp1_ChIP				1.0	-0.2907424433759529	-0.34359037227198885	-0.31409665551449895
I7I48_06281	I7I48_06281		140.81522430590837	1337.0	1000.0	hypothetical protein			I7I48_06281	ACKS23_07526	ACKS0A_06331	ucsf_hc.01_1.G217B.10150					1.0	-0.05711741532602299	-0.13427168444545368	-0.315556759138521
I7I48_06283	I7I48_06283		66.14207992828008	628.0	1000.0	hypothetical protein	HISTO_ZT.Contig1089.Fgenesh_histo.21.final_new		I7I48_06283	ACKS23_07528	ACKS0A_06333	ucsf_hc.01_1.G217B.10148					1.0	0.020186540430795485	0.15224847403662256	0.07375291640678061
I7I48_06284	I7I48_06284		98.5811891924684	936.0	1000.0	RNP domain-containing protein	HISTO_ZT.Contig1089-snap.37.final_new		I7I48_06284	ACKS23_07529	ACKS0A_06334	ucsf_hc.01_1.G217B.10147	Ryp1_ChIP				1.0	0.20171531787985364	0.24764302574865105	0.2792488743476963
I7I48_06285	I7I48_06285	TRK1	44.02450542996986	418.0	1000.0	low-affinity potassium transporter	HISTO_ZT.Contig1089.Fgenesh_Aspergillus.16.final_new		I7I48_06285	ACKS23_07530	ACKS0A_06335	ucsf_hc.01_1.G217B.10146					1.0	-0.26193901056635516	-0.2768657756764352	-0.2665436756231224
I7I48_06288	I7I48_06288		111.74641210812923	1061.0	1000.0	hypothetical protein	HISTO_ZT.Contig1089.Fgenesh_histo.18.final_new		I7I48_06288	ACKS23_07533	ACKS0A_06338	ucsf_hc.01_1.G217B.10143					1.0	0.0962682934965351	-0.08093244289829293	-0.083392396899998
I7I48_06289	I7I48_06289	NIT39	73.093317627749	694.0	1000.0	PH domain-containing protein	HISTO_ZT.Contig1089.eannot.1674.final_new		I7I48_06289	ACKS23_07534	ACKS0A_06339	ucsf_hc.01_1.G217B.10142					1.0	0.15198217539857917	0.18102270882265203	0.08901281879247036
I7I48_06291	I7I48_06291	UBP2	105.42710510861203	1001.0	1000.0	ubiquitin carboxyl-terminal hydrolase	HISTO_ZT.Contig1089.Fgenesh_Aspergillus.3.final_new		I7I48_06291	ACKS23_07536	ACKS0A_06341	ucsf_hc.01_1.G217B.10140					1.0	0.018243426790297557	0.10247934410233639	-0.01830914485747559
I7I48_06290	I7I48_06290		105.7430704585879	1004.0	1000.0	NADH-ubiquinone oxidoreductase	HISTO_ZT.Contig1089.eannot.1673.final_new		I7I48_06290	ACKS23_07535	ACKS0A_06340	ucsf_hc.01_1.G217B.10141					1.0	-0.026910320190630665	0.038721878065297144	-0.09944279657762467
I7I48_06292	I7I48_06292		104.79517440866032	995.0	1000.0	succinyl-CoA:3-ketoacid-coenzyme A transferase	HISTO_ZT.Contig1089.Fgenesh_Aspergillus.2.final_new		I7I48_06292	ACKS23_07537	ACKS0A_06342	ucsf_hc.01_1.G217B.10139					1.0	-0.016632826384309074	-0.06423408996673863	-0.1250100221544047
I7I48_06294	I7I48_06294	BSD2	70.24962947796627	667.0	1000.0	metal homeostatis protein bsd2	HISTO_ZT.Contig1089.Fgenesh_histo.2.final_new		I7I48_06294	ACKS23_07539	ACKS0A_06344	ucsf_hc.01_1.G217B.10137					1.0	-0.20116156530583085	-0.01041480994557209	-0.07829338562854349
I7I48_06296	I7I48_06296		103.74195657540744	985.0	1000.0	hypothetical protein	HISTO_ZT.Contig1089.Fgenesh_Neurospora.160.final_new		I7I48_06296	ACKS23_07541	ACKS0A_06346	ucsf_hc.01_1.G217B.10135					1.0	-0.20483778153207333	-0.2601033930840304	-0.28438414144095503
I7I48_06297	I7I48_06297		87.94368907661443	835.0	1000.0	WSC domain-containing protein	HISTO_ZT.Contig1089.eannot.1671.final_new		I7I48_06297	ACKS23_07542	ACKS0A_06347	ucsf_hc.01_1.G217B.10134					1.0	0.038579406856210086	0.18896436574329023	0.23356942972611694
I7I48_06300	I7I48_06300		53.398144145920384	507.0	1000.0	hypothetical protein			I7I48_06300	ACKS23_07545	ACKS0A_06350	ucsf_hc.01_1.G217B.10131					1.0	0.22567244199078795	0.1065498470124715	0.07434817249420478
I7I48_06299	I7I48_06299		50.027847079511204	475.0	1000.0	hypothetical protein			I7I48_06299	ACKS23_07544	ACKS0A_06349	ucsf_hc.01_1.G217B.10132					1.0	0.2350847192746277	0.11756221728010707	0.04974699456803622
I7I48_06303	I7I48_06303		162.1955463209416	1540.0	1000.0	hypothetical protein			I7I48_06303	ACKS23_07548	ACKS0A_06353	ucsf_hc.01_1.G217B.10128					1.0	-0.23866650149881985	-0.3665475675626031	-0.364315436698622
I7I48_06304	I7I48_06304		169.56807115371166	1610.0	1000.0	hypothetical protein			I7I48_06304	ACKS23_07549	ACKS0A_06354	ucsf_hc.01_1.G217B.10127					1.0	-0.25250452675036894	-0.4163010228445845	-0.3835970177441318
I7I48_06306	I7I48_06306		173.1490117867714	1644.0	1000.0	hypothetical protein			I7I48_06306	ACKS23_07551	ACKS0A_06356	ucsf_hc.01_1.G217B.10125					1.0	-0.2680632063870585	-0.4019367560767495	-0.43546665197037904
I7I48_06305	I7I48_06305		162.09022453761628	1539.0	1000.0	hypothetical protein			I7I48_06305	ACKS23_07550	ACKS0A_06355	ucsf_hc.01_1.G217B.10126					1.0	-0.26049416259951963	-0.23645539804294557	-0.23198493211389903
I7I48_06307	I7I48_06307		120.27747655747746	1142.0	1000.0	phosphatidylserine synthase	HISTO_ZT.Contig1089.Fgenesh_Aspergillus.180.final_new		I7I48_06307	ACKS23_07552	ACKS0A_06357	ucsf_hc.01_1.G217B.10124					1.0	0.022157164085725434	-0.01801069549587475	0.018074989553277354
I7I48_06309	I7I48_06309		109.32401109164765	1038.0	1000.0	threonyl-tRNA synthetase	HISTO_ZT.Contig1089.Fgenesh_histo.197.final_new		I7I48_06309	ACKS23_07554	ACKS0A_06359	ucsf_hc.01_1.G217B.10122					1.0	0.10326350926818839	0.078462268602012	0.03100694291485684
I7I48_06308	I7I48_06308	GAR1	93.52574359285462	888.0	1000.0	small nucleolar RNP protein	HISTO_ZT.Contig1089.Fgenesh_histo.198.final_new		I7I48_06308	ACKS23_07553	ACKS0A_06358	ucsf_hc.01_1.G217B.10123					1.0	0.09998961588849298	0.054883391962125216	0.02221137429300446
I7I48_06313	I7I48_06313		95.00024855940865	902.0	1000.0	fungal specific transcription factor domain-containing protein	HISTO_ZT.Contig1089.Fgenesh_Aspergillus.176.final_new		I7I48_06313	ACKS23_07558	ACKS0A_06363	ucsf_hc.01_1.G217B.10118					1.0	0.057637782957285055	0.10798306997367835	0.20699126152005098
I7I48_06314	I7I48_06314	YTA12	85.62660984345811	813.0	1000.0	matrix AAA protease MAP-1	HISTO_ZT.Contig1089.Fgenesh_histo.179.final_new	near LTR block	I7I48_06314	ACKS23_07559	ACKS0A_06364	ucsf_hc.01_1.G217B.10117					1.0	0.2615418725763745	0.0990519579205914	0.10375985592364889
I7I48_06316	I7I48_06316	TOP3	106.79628829184077	1014.0	1000.0	DNA topoisomerase III	HISTO_ZT.Contig1089.Fgenesh_histo.177.final_new	near LTR block	I7I48_06316	ACKS23_07561	ACKS0A_06366	ucsf_hc.01_1.G217B.10115					1.0	0.12718350715799964	-0.045211389803301305	0.18625631932489017
I7I48_06315	I7I48_06315		119.22425872422458	1132.0	1000.0	DUF1295 domain-containing protein	HISTO_ZT.Contig1089.fgenesh_plus.94.final_new	near LTR block	I7I48_06315	ACKS23_07560	ACKS0A_06365	ucsf_hc.01_1.G217B.10116					1.0	0.11484464870349553	-0.031780187269001337	0.028782552931517214
I7I48_06317	I7I48_06317		182.1013633694208	1729.0	1000.0	SMC (structural maintenance of chromosomes) domain-containing protein	HISTO_ZT.Contig1089.Fgenesh_Aspergillus.162.final_new	near LTR block	I7I48_06317	ACKS23_07562	ACKS0A_06367	ucsf_hc.01_1.G217B.10114					1.0	-0.03332111777390212	-0.3271422707512113	-0.3565837752517159
I7I48_06318	I7I48_06318		126.07017464036824	1197.0	1000.0	hypothetical protein		near LTR block	I7I48_06318	ACKS23_07563	ACKS0A_06368	ucsf_hc.01_1.G217B.10113					1.0	-0.27181578167678033	-0.2293464056630774	-0.17616774163882354
I7I48_06319	I7I48_06319		165.98713052065193	1576.0	1000.0	regulatory protein	HISTO_ZT.Contig1089.eannot.1665.final_new	near LTR block	I7I48_06319	ACKS23_07564	ACKS0A_06369	ucsf_hc.01_1.G217B.10112					1.0	-0.18353911138231505	-0.2676941340837966	-0.24744620759977065
I7I48_06321	I7I48_06321	KU80	154.08576900489453	1463.0	1000.0	Ku family DNA helicase	HISTO_ZT.Contig1089.Fgenesh_histo.173.final_new	near LTR block	I7I48_06321	ACKS23_07566	ACKS0A_06371	ucsf_hc.01_1.G217B.10110					1.0	-0.09620126972694298	-0.11681881286636142	-0.19933101299185318
I7I48_06320	I7I48_06320		140.6045807392578	1335.0	1000.0	hypothetical protein	HISTO_ZT.Contig1089.eannot.1664.final_new	near LTR block	I7I48_06320	ACKS23_07565	ACKS0A_06370	ucsf_hc.01_1.G217B.10111					1.0	-0.08754758655555106	-0.08351572157667331	-0.08303888050079966
I7I48_06323	I7I48_06323		136.39170940624632	1295.0	1000.0	hypothetical protein	HISTO_ZT.Contig1089.Fgenesh_histo.145.final_new	near LTR block	I7I48_06323	ACKS23_07568	ACKS0A_06373	ucsf_hc.01_1.G217B.10108					1.0	-0.04557818968066529	-0.1628121781112999	-0.0448120024600448
I7I48_06322	I7I48_06322	VAM7	143.34294710571527	1361.0	1000.0	V-SNARE	HISTO_ZT.Contig1089.eannot.1663.final_new	near LTR block	I7I48_06322	ACKS23_07567	ACKS0A_06372	ucsf_hc.01_1.G217B.10109					1.0	-0.030860664989460718	-0.18714282801078674	-0.07511800711870686
I7I48_06325	I7I48_06325		127.96596674022341	1215.0	1000.0	hypothetical protein	HISTO_ZT.Contig1089.Fgenesh_histo.143.final_new	near LTR block	I7I48_06325	ACKS23_07570	ACKS0A_06375	ucsf_hc.01_1.G217B.10106					1.0	0.14513956834849995	0.12374949596657259	0.11083813835926792
I7I48_06326	I7I48_06326		137.65557080614977	1307.0	1000.0	aspartyl-tRNA synthetase Dps1	HISTO_ZT.Contig1089.eannot.1661.final_new	near LTR block	I7I48_06326	ACKS23_07571	ACKS0A_06376	ucsf_hc.01_1.G217B.10105					1.0	-0.11968854486716762	-0.04237427098070934	-0.11870188863635789
I7I48_06328	I7I48_06328		148.39839270532903	1409.0	1000.0	F-box domain-containing protein	HISTO_ZT.Contig1089-snap.13.final_new	near LTR block	I7I48_06328	ACKS23_07573	ACKS0A_06378	ucsf_hc.01_1.G217B.10103					1.0	-0.07366192560187867	-0.23430526085549164	-0.15442662658946105
I7I48_06327	I7I48_06327		128.38725387352454	1219.0	1000.0	aspartyl-tRNA synthetase	HISTO_ZT.Contig1089.eannot.1660.final_new	near LTR block	I7I48_06327	ACKS23_07572	ACKS0A_06377	ucsf_hc.01_1.G217B.10104					1.0	-0.2371334469744002	-0.21669800050567312	-0.2039033405742704
I7I48_06330	I7I48_06330		112.27302102475568	1066.0	1000.0	phosducin family protein	HISTO_ZT.Contig1089.Fgenesh_histo.136.final_new	near LTR block	I7I48_06330	ACKS23_07575	ACKS0A_06380	ucsf_hc.01_1.G217B.10101					1.0	0.06074170445250471	0.15439704570159662	0.054479697253579595
I7I48_06329	I7I48_06329		119.43490229087516	1134.0	1000.0	coatomer subunit gamma-1	HISTO_ZT.Contig1089.eannot.1659.final_new	near LTR block	I7I48_06329	ACKS23_07574	ACKS0A_06379	ucsf_hc.01_1.G217B.10102					1.0	0.015591325367803499	0.049694891006427655	0.0529907055393698
I7I48_06331	I7I48_06331		146.60792238879915	1392.0	1000.0	bZIP transcription factor, similar to Fcr3	HISTO_ZT.Contig1089.Fgenesh_histo.135.final_new	near LTR block	I7I48_06331	ACKS23_07576	ACKS0A_06381	ucsf_hc.01_1.G217B.10100					1.0	-0.14461260448653102	-0.24892840374951275	-0.18280804234447412
I7I48_06332	I7I48_06332		44.34047077994572	421.0	1000.0	high-affinity nicotinic acid transporter	HISTO_ZT.Contig1089.fgenesh_plus.34.final_new	near LTR block	I7I48_06332	ACKS23_07577	ACKS0A_06382	ucsf_hc.01_1.G217B.10099	Ryp1_ChIP				1.0	0.03602131016963983	0.07897324832555253	0.09210125720593021
I7I48_06336	I7I48_06336		80.36052067719379	763.0	1000.0	hypothetical protein		near LTR block	I7I48_06336	ACKS23_07581	ACKS0A_06386	ucsf_hc.01_1.G217B.10095					1.0	0.07867154517098773	0.16332434919430183	0.13004584419465637
I7I48_06334	I7I48_06334		81.20309494379609	771.0	1000.0	alpha-mannosidase	HISTO_ZT.Contig1089.Fgenesh_Neurospora.41.final_new	near LTR block	I7I48_06334	ACKS23_07579	ACKS0A_06384	ucsf_hc.01_1.G217B.10097	Ryp1_ChIP				1.0	0.13423769208195924	0.16531083853227457	0.1828726864973773
I7I48_06337	I7I48_06337		45.60433217984916	433.0	1000.0	hypothetical protein		near LTR block	I7I48_06337	ACKS23_07582	ACKS0A_06387	ucsf_hc.01_1.G217B.10094					1.0	0.11829768147876629	0.10159037097981094	0.19433474597653155
I7I48_06338	I7I48_06338		54.76732732914911	520.0	1000.0	hypothetical protein	HISTO_ZT.Contig1089.Fgenesh_Aspergillus.127.final_new	transposon	I7I48_06338	ACKS23_07583	ACKS0A_06388	ucsf_hc.01_1.G217B.10093					1.0	0.04793144250067716	0.10892141514856102	0.2221644246717358
I7I48_06339	I7I48_06339		46.8681935797526	445.0	1000.0	no significant blast hit	HISTO_ZT.Contig1089.eannot.1584.final_new	transposon	I7I48_06339	ACKS23_07584	ACKS0A_06389	ucsf_hc.01_1.G217B.10092					1.0	0.06536572299543553	0.07931014482207122	-0.022392350594667376
I7I48_06341	I7I48_06341		63.50903534514791	603.0	1000.0	casein kinase I	HISTO_ZT.Contig1089.Fgenesh_Aspergillus.126.final_new	in LTR block	I7I48_06341	ACKS23_07586	ACKS0A_06391	ucsf_hc.01_1.G217B.10090	Ryp1_ChIP				1.0	0.15926936463236363	0.17611988042892646	0.25991299229564324
I7I48_06342	I7I48_06342		112.69430815805683	1070.0	1000.0	C6 transcription factor	HISTO_ZT.Contig1089-snap.6.final_new	in LTR block	I7I48_06342	ACKS23_07587	ACKS0A_06392	ucsf_hc.01_1.G217B.10089					1.0	-0.16191742309129653	0.05613563946606259	0.06305859519329216
I7I48_06343	I7I48_06343		192.10693278532304	1824.0	1000.0	hypothetical protein		transposon	I7I48_06343	ACKS23_07588	ACKS0A_06393	ucsf_hc.01_1.G217B.10088					1.0	-0.1131215765567597	-0.2572541222278806	-0.170565343566912
I7I48_06344	I7I48_06344		120.8040854741039	1147.0	1000.0	hypothetical protein		transposon	I7I48_06344	ACKS23_07589	ACKS0A_06394	ucsf_hc.01_1.G217B.10087					1.0	-0.09177118404515827	-0.22325527937379586	-0.018683439867572926
I7I48_06345	I7I48_06345		162.30086810426687	1541.0	1000.0	hypothetical protein	HISTO_ZT.Contig1089.Fgenesh_Aspergillus.33.final_new	near LTR block	I7I48_06345	ACKS23_07590	ACKS0A_06395	ucsf_hc.01_1.G217B.10086					1.0	-0.20858151154331184	-0.34828628224003033	-0.30257404707866653
I7I48_06346	I7I48_06346	OPR1	106.58564472519019	1012.0	1000.0	5-oxoprolinase	HISTO_ZT.Contig1089.Fgenesh_histo.31.final_new	near LTR block	I7I48_06346	ACKS23_07591	ACKS0A_06396	ucsf_hc.01_1.G217B.10085					1.0	-0.09217628513210441	-0.03753976907517531	-0.11263208460099394
I7I48_06347	I7I48_06347	TEA1	81.41373851044666	773.0	1000.0	kelch-domain-containing protein	HISTO_ZT.Contig1089.Fgenesh_histo.29.final_new	near LTR block	I7I48_06347	ACKS23_07592	ACKS0A_06397	ucsf_hc.01_1.G217B.10084					1.0	-0.022069648686343313	0.024481170224676108	-0.10000836673118385
I7I48_06350	I7I48_06350	KOG1	161.14232848768873	1530.0	1000.0	WD-repeat protein mip1	HISTO_ZT.Contig1089.Fgenesh_histo.26.final_new	near LTR block	I7I48_06350	ACKS23_07595	ACKS0A_06400	ucsf_hc.01_1.G217B.10081					1.0	-0.005179440948245295	-0.08959037343309961	-0.12781662067650112
I7I48_06351	I7I48_06351		172.20111573684383	1635.0	1000.0	WD40 repeat-containing protein	HISTO_ZT.Contig1129.fgenesh_plus.24.final_new	near LTR block	I7I48_06351	ACKS23_07596	ACKS0A_06401	ucsf_hc.01_1.G217B.10474					1.0	-0.06340982162999342	-0.2947215375600707	-0.3446518441734149
I7I48_06352	I7I48_06352		164.19666020412203	1559.0	1000.0	hypothetical protein	HISTO_ZT.Contig1129.Fgenesh_Aspergillus.20.final_new	near LTR block	I7I48_06352	ACKS23_07597	ACKS0A_06402	ucsf_hc.01_1.G217B.10473					1.0	-0.2875664764616568	-0.3319854283185817	-0.2783157599120508
I7I48_06353	I7I48_06353		131.65222915660843	1250.0	1000.0	hypothetical protein		near LTR block	I7I48_06353	ACKS23_07598	ACKS0A_06403	ucsf_hc.01_1.G217B.10472					1.0	-0.21845459446157678	-0.34849072780016277	-0.47824862347392194
I7I48_06354	I7I48_06354		72.67203049444785	690.0	1000.0	hypothetical protein	HISTO_ZT.Contig1129.Fgenesh_histo.29.final_new	near LTR block	I7I48_06354	ACKS23_07599	ACKS0A_06404	ucsf_hc.01_1.G217B.10471					1.0	-0.09598026110091329	-0.19578476858466554	-0.13258992976025752
I7I48_06356	I7I48_06356		66.56336706158122	632.0	1000.0	PA domain-containing protein	HISTO_ZT.Contig1129.eannot.1106.final_new	near LTR block	I7I48_06356	ACKS23_07601	ACKS0A_06406	ucsf_hc.01_1.G217B.10469					1.0	0.07264716884402922	-0.02012822181308105	0.03799945717132902
I7I48_06357	I7I48_06357		102.79406052547986	976.0	1000.0	hypothetical protein	HISTO_ZT.Contig1129.Fgenesh_histo.23.final_new	near LTR block	I7I48_06357	ACKS23_07602	ACKS0A_06407	ucsf_hc.01_1.G217B.10468					1.0	0.26010604788310754	0.2895713284534356	0.2255082389503026
I7I48_06358	I7I48_06358		159.45717995448413	1514.0	1000.0	DNA polymerase III subunits gamma and tau domain-containing protein	HISTO_ZT.Contig1129.eannot.1107.final_new	near LTR block	I7I48_06358	ACKS23_07603	ACKS0A_06408	ucsf_hc.01_1.G217B.10467					1.0	-0.14668790030440282	-0.2242479523745664	-0.21473369557862065
I7I48_06359	I7I48_06359		156.08688288807497	1482.0	1000.0	hypothetical protein	HISTO_ZT.Contig1129.eannot.1105.final_new	near LTR block	I7I48_06359	ACKS23_07604	ACKS0A_06409	ucsf_hc.01_1.G217B.10466					1.0	-0.221341926350757	-0.20697011828056278	-0.1864878001481175
I7I48_06360	I7I48_06360		149.3462887552566	1418.0	1000.0	protein tyrosine/serine phosphatase domain-containing protein	HISTO_ZT.Contig1129.eannot.1103.final_new	near LTR block	I7I48_06360	ACKS23_07605	ACKS0A_06410	ucsf_hc.01_1.G217B.10465					1.0	-0.018845967219627946	-0.16025367485117137	-0.08811021488534443
I7I48_06362	I7I48_06362	MGR2	66.14207992828008	628.0	1000.0	mitochondrial genome maintenance protein Mgr2	HISTO_ZT.Contig1129.eannot.1095.final_new	near LTR block	I7I48_06362	ACKS23_07607	ACKS0A_06412	ucsf_hc.01_1.G217B.10463					1.0	0.14942630354018094	0.18334254523292737	0.3123620312253017
I7I48_06361	I7I48_06361	VPS64	66.24740171160536	629.0	1000.0	cytoplasm to vacuole targeting Vps64	HISTO_ZT.Contig1129.eannot.1102.final_new	near LTR block	I7I48_06361	ACKS23_07606	ACKS0A_06411	ucsf_hc.01_1.G217B.10464	Ryp1_ChIP	Ryp2_ChIP	Ryp3_ChIP		1.0	0.1830740017372785	0.16409328792563915	0.31976301819094743
I7I48_06363	I7I48_06363		135.7597787062946	1289.0	1000.0	hypothetical protein	HISTO_ZT.Contig1129.eannot.1101.final_new	near LTR block	I7I48_06363	ACKS23_07608	ACKS0A_06413	ucsf_hc.01_1.G217B.10461	Ryp1_ChIP	Ryp2_ChIP	Ryp3_ChIP		1.0	0.1055412809562819	0.0466700988577502	0.10825983479932011
I7I48_06365	I7I48_06365		66.03675814495479	627.0	1000.0	leucine rich repeat domain-containing protein	HISTO_ZT.Contig1129.Fgenesh_Aspergillus.18.final_new		I7I48_06365	ACKS23_07610	ACKS0A_06415	ucsf_hc.01_1.G217B.10460	Ryp1_ChIP	Ryp2_ChIP	Ryp3_ChIP		1.0	0.307732059636153	0.4561058394979839	0.4153968246438938
I7I48_06366	I7I48_06366		107.53354077511776	1021.0	1000.0	hypothetical protein	HISTO_ZT.Contig1129.eannot.1100.final_new		I7I48_06366	ACKS23_07611	ACKS0A_06416	ucsf_hc.01_1.G217B.10459					1.0	0.02304690239639262	0.007367589386822804	0.14827256987463466
I7I48_06367	I7I48_06367	MRP2	118.59232802427286	1126.0	1000.0	mitochondrial 40S ribosomal protein MRP2	HISTO_ZT.Contig1129.eannot.1099.final_new		I7I48_06367	ACKS23_07612	ACKS0A_06417	ucsf_hc.01_1.G217B.10458					1.0	0.03143780367956728	0.12315280690512043	0.24440830328644536
I7I48_06369	I7I48_06369	SPC19	114.80074382456256	1090.0	1000.0	mitotic spindle biogenesis protein Spc19	HISTO_ZT.Contig1129.eannot.1091.final_new		I7I48_06369	ACKS23_07614	ACKS0A_06419	ucsf_hc.01_1.G217B.10456					1.0	0.073678198663367	0.01984740792011408	0.253606475585907
I7I48_06368	I7I48_06368	ATP18	117.85507554099587	1119.0	1000.0	mitochondrial F1F0 ATP synthase subunit Atp18	HISTO_ZT.Contig1129.Fgenesh_histo.14.final_new		I7I48_06368	ACKS23_07613	ACKS0A_06418	ucsf_hc.01_1.G217B.10457					1.0	0.11311327026756168	0.0931523634110496	0.17387618231697977
I7I48_06370	I7I48_06370	RSM22	92.1565604096259	875.0	1000.0	37S ribosomal protein Rsm22	HISTO_ZT.Contig1129.eannot.1098.final_new		I7I48_06370	ACKS23_07615	ACKS0A_06420	ucsf_hc.01_1.G217B.10455					1.0	0.12104287423464344	0.07488153551165633	0.09000816537851619
I7I48_06372	I7I48_06372	SUR7	50.870421346113496	483.0	1000.0	actin cortical patch protein Sur7	HISTO_ZT.Contig1129.eannot.1089.final_new		I7I48_06372	ACKS23_07617	ACKS0A_06422	ucsf_hc.01_1.G217B.10453					1.0	-0.07199283389479494	-0.07159023604490478	-0.04088717494701355
I7I48_06371	I7I48_06371		58.55891152885943	556.0	1000.0	hypothetical protein	HISTO_ZT.Contig1129.eannot.1096.final_new		I7I48_06371	ACKS23_07616	ACKS0A_06421	ucsf_hc.01_1.G217B.10454					1.0	0.0030821643032941104	-0.03427435631219489	-0.014808215539687586
I7I48_06373	I7I48_06373	SSZ1	78.46472857733862	745.0	1000.0	hsp7-like protein	HISTO_ZT.Contig1129.eannot.1094.final_new		I7I48_06373	ACKS23_07618	ACKS0A_06423	ucsf_hc.01_1.G217B.10452					1.0	0.05918079802136078	0.11903493189050707	0.10961430379955572
I7I48_06374	I7I48_06374		64.87821852837664	616.0	1000.0	Alba superfamily domain-containing protein	HISTO_ZT.Contig1129.Fgenesh_histo.24.final_new		I7I48_06374	ACKS23_07619	ACKS0A_06424	ucsf_hc.01_1.G217B.10451					1.0	-0.12067022794384641	-0.1601532104200868	-0.17076319214432234
I7I48_06375	I7I48_06375	RRP40	88.04901085993971	836.0	1000.0	exosome complex exonuclease RRP40	HISTO_ZT.Contig1129-snap.12.final_new		I7I48_06375	ACKS23_07620	ACKS0A_06425	ucsf_hc.01_1.G217B.10450					1.0	0.07231173638834387	-0.0316404905044001	-0.0991500980329848
I7I48_06376	I7I48_06376		138.70878863940263	1317.0	1000.0	hypothetical protein	HISTO_ZT.Contig1129.eannot.1090.final_new		I7I48_06376	ACKS23_07621	ACKS0A_06426	ucsf_hc.01_1.G217B.10449					1.0	-0.03622316467006037	-0.19148057461394496	-0.24309166952495886
I7I48_06377	I7I48_06377		123.9637389738625	1177.0	1000.0	hypothetical protein			I7I48_06377	ACKS23_07622	ACKS0A_06427	ucsf_hc.01_1.G217B.10448					1.0	-0.2093688032161587	-0.19766716267487117	-0.1967912126287127
I7I48_06381	I7I48_06381		124.06906075718778	1178.0	1000.0	hypothetical protein	HISTO_ZT.Contig1129.Fgenesh_histo.13.final_new		I7I48_06381	ACKS23_07626	ACKS0A_06431	ucsf_hc.01_1.G217B.10444					1.0	-0.029902159768696368	0.08117616067236622	0.02603849741205455
I7I48_06383	I7I48_06383		113.01027350803267	1073.0	1000.0	hypothetical protein			I7I48_06383	ACKS23_07628	ACKS0A_06433	ucsf_hc.01_1.G217B.10442					1.0	-0.331401928011116	-0.2973728426683204	-0.29387668698704006
I7I48_06386	I7I48_06386		115.43267452451428	1096.0	1000.0	hypothetical protein	HISTO_ZT.Contig1129.eannot.1087.final_new		I7I48_06386	ACKS23_07631	ACKS0A_06436	ucsf_hc.01_1.G217B.10439					1.0	-0.20272838151207817	-0.19842085553980504	-0.10759377273541249
I7I48_06387	I7I48_06387		114.80074382456256	1090.0	1000.0	long-chain specific acyl-CoA dehydrogenase	HISTO_ZT.Contig1129.Fgenesh_histo.19.final_new		I7I48_06387	ACKS23_07632	ACKS0A_06437	ucsf_hc.01_1.G217B.10438					1.0	-0.043682955552077685	-0.0414923551019879	-0.11212805445703056
I7I48_06388	I7I48_06388		88.78626334321672	843.0	1000.0	UDP-glucose:glycoprotein glucosyltransferase	HISTO_ZT.Contig1129.Fgenesh_histo.15.final_new		I7I48_06388	ACKS23_07633	ACKS0A_06438	ucsf_hc.01_1.G217B.10437					1.0	-0.00888645683389766	0.04131414573486847	-0.11293946657255571
I7I48_06389	I7I48_06389		94.36831785945692	896.0	1000.0	MYB DNA-binding domain-containing protein			I7I48_06389	ACKS23_07634	ACKS0A_06439	ucsf_hc.01_1.G217B.10436					1.0	0.1689709911224766	0.18694327758183626	0.14336576748819596
I7I48_06392	I7I48_06392		33.17636174746532	315.0	1000.0	hypothetical protein			I7I48_06392	ACKS23_07637	ACKS0A_06442	ucsf_hc.01_1.G217B.10434					1.0	0.216964479385776	0.2211575049881469	0.21761848274098006
I7I48_06390	I7I48_06390		91.62995149299947	870.0	1000.0	hypothetical protein			I7I48_06390	ACKS23_07635	ACKS0A_06440	ucsf_hc.01_1.G217B.10433					1.0	0.15973322673682377	0.20114383678186687	0.25087356285140283
I7I48_06394	I7I48_06394	DAL1	93.63106537617992	889.0	1000.0	allantoinase	HISTO_ZT.Contig1129.Fgenesh_Neurospora.5.final_new		I7I48_06394	ACKS23_07639	ACKS0A_06444	ucsf_hc.01_1.G217B.10431					1.0	0.15779724973434117	0.18759974879097208	0.21530519407626636
I7I48_06396	I7I48_06396		126.17549642369352	1198.0	1000.0	prefoldin subunit 3	HISTO_ZT.Contig1129.Fgenesh_histo.5.final_new		I7I48_06396	ACKS23_07641	ACKS0A_06446	ucsf_hc.01_1.G217B.10429					1.0	-0.12524278729533433	-0.08051716495421579	0.007911003580037268
I7I48_06395	I7I48_06395		131.65222915660843	1250.0	1000.0	hypothetical protein	HISTO_ZT.Contig1129.Fgenesh_histo.7.final_new		I7I48_06395	ACKS23_07640	ACKS0A_06445	ucsf_hc.01_1.G217B.10430					1.0	-0.2504284406916031	-0.1138356727357106	-0.23606419582734206
I7I48_06397	I7I48_06397	ATG26	94.68428320943279	899.0	1000.0	UDP-glucose:sterol glycosyltransferase	HISTO_ZT.Contig1129.Fgenesh_histo.4.final_new		I7I48_06397	ACKS23_07642	ACKS0A_06447	ucsf_hc.01_1.G217B.10428					1.0	-0.06361768549755353	-0.030445491871672115	-0.05374919989314353
I7I48_06398	I7I48_06398		105.53242689193732	1002.0	1000.0	prenylcysteine lyase	HISTO_ZT.Contig1129-snap.1.final_new		I7I48_06398	ACKS23_07643	ACKS0A_06448	ucsf_hc.01_1.G217B.10427					1.0	-0.036668203314360825	-0.07243187398031203	-0.21475128090394346
I7I48_06400	I7I48_06400		75.83168399420646	720.0	1000.0	hypothetical protein	HISTO_ZT.Contig181.Fgenesh_Aspergillus.149.final_new		I7I48_06400	ACKS23_07645	ACKS0A_06450	ucsf_hc.01_1.G217B.10976					1.0	-0.12739066112022435	-0.1587532325438935	-0.19250480366818468
I7I48_06402	I7I48_06402		85.20532271015698	809.0	1000.0	PCI superfamily domain-containing protein	HISTO_ZT.Contig181.eannot.1567.final_new		I7I48_06402	ACKS23_07647	ACKS0A_06452	ucsf_hc.01_1.G217B.10974					1.0	-0.18834851502762306	-0.10802155445455397	-0.17115322047497872
I7I48_06403	I7I48_06403		58.55891152885943	556.0	1000.0	PDCD2_C domain-containing protein	HISTO_ZT.Contig181.eannot.1722.final_new		I7I48_06403	ACKS23_07648	ACKS0A_06453	ucsf_hc.01_1.G217B.10973					1.0	0.0863468794183534	0.008524338341652227	-0.012798702567697107
I7I48_06404	I7I48_06404		84.46807022687997	802.0	1000.0	hypothetical protein	HISTO_ZT.Contig181.eannot.1566.final_new		I7I48_06404	ACKS23_07649	ACKS0A_06454	ucsf_hc.01_1.G217B.10972					1.0	0.08195281875119398	0.020323355691177825	-0.02401030501787693
I7I48_06405	I7I48_06405		58.13762439555829	552.0	1000.0	folliculin	HISTO_ZT.Contig181.Fgenesh_histo.39.final_new		I7I48_06405	ACKS23_07650	ACKS0A_06455	ucsf_hc.01_1.G217B.10971					1.0	0.1123037430237468	0.14969809515846977	0.057857962984559363
I7I48_06407	I7I48_06407		52.76621344596866	501.0	1000.0	hypothetical protein	HISTO_ZT.Contig181.Fgenesh_Neurospora.141.final_new		I7I48_06407	ACKS23_07652	ACKS0A_06457	ucsf_hc.01_1.G217B.10969					1.0	-0.03739673149032696	-0.050683365154485016	-0.1624848579818735
I7I48_06408	I7I48_06408		62.98242642852147	598.0	1000.0	no significant blast hit	HISTO_ZT.Contig181.Fgenesh_histo.35.final_new		I7I48_06408	ACKS23_07653	ACKS0A_06458	ucsf_hc.01_1.G217B.10968					1.0	-0.34207240590468435	-0.3600371172789505	-0.40532984596767396
I7I48_06411	I7I48_06411		102.58341695882929	974.0	1000.0	RNA_polI_A34 superfamily domain-containing protein	HISTO_ZT.Contig181.Fgenesh_histo.19.final_new		I7I48_06411	ACKS23_07656	ACKS0A_06461	ucsf_hc.01_1.G217B.10965					1.0	0.014494664720607231	0.034057051260818705	-0.020367258057571003
I7I48_06410	I7I48_06410	GRC3	107.84950612509363	1024.0	1000.0	RNA processing protein Grc3	HISTO_ZT.Contig181.Fgenesh_histo.34.final_new		I7I48_06410	ACKS23_07655	ACKS0A_06460	ucsf_hc.01_1.G217B.10966					1.0	0.05906841852598199	0.028856809236311287	0.13552346482422173
I7I48_06412	I7I48_06412	SHM2	110.3772289249005	1048.0	1000.0	serine hydroxymethyltransferase	HISTO_ZT.Contig181.eannot.1565.final_new		I7I48_06412	ACKS23_07657	ACKS0A_06462	ucsf_hc.01_1.G217B.10964					1.0	0.216285590127542	0.08551284161494799	0.10416386654138743
I7I48_06413	I7I48_06413		124.17438254051308	1179.0	1000.0	hypothetical protein			I7I48_06413	ACKS23_07658	ACKS0A_06463	ucsf_hc.01_1.G217B.10963					1.0	0.12169651868385678	0.01730080457137073	0.10591099932317982
I7I48_06414	I7I48_06414	ENG6	122.80519935728434	1166.0	1000.0	2,3-bisphosphoglycerate-independent phosphoglycerate mutase	HISTO_ZT.Contig181.genewise.129.final_new		I7I48_06414	ACKS23_07659	ACKS0A_06464	ucsf_hc.01_1.G217B.10962					1.0	0.03390140741624448	0.01211286952392232	-0.08122535221257132
I7I48_06416	I7I48_06416	VPS4	123.64777362388664	1174.0	1000.0	vacuolar sorting-associated protein	HISTO_ZT.Contig181-snap.160.final_new		I7I48_06416	ACKS23_07661	ACKS0A_06466	ucsf_hc.01_1.G217B.10960					1.0	-0.07827887143588019	-0.12331501668836542	-0.08417567162528561
I7I48_06415	I7I48_06415		125.33292215709122	1190.0	1000.0	prefoldin subunit 6	HISTO_ZT.Contig181.eannot.1716.final_new		I7I48_06415	ACKS23_07660	ACKS0A_06465	ucsf_hc.01_1.G217B.10961					1.0	-0.047822987765055114	-0.11211952872598996	-0.11379187153873371
I7I48_06418	I7I48_06418	SGT1	84.57339201020527	803.0	1000.0	regulatory factor Sgt1	HISTO_ZT.Contig181.eannot.1725.final_new		I7I48_06418	ACKS23_07663	ACKS0A_06468	ucsf_hc.01_1.G217B.10958					1.0	0.3207214440883389	0.23985203240126085	0.18343309118947027
I7I48_06417	I7I48_06417		98.26522384249253	933.0	1000.0	calmodulin-binding coil-coil protein	HISTO_ZT.Contig181-snap.159.final_new		I7I48_06417	ACKS23_07662	ACKS0A_06467	ucsf_hc.01_1.G217B.10959					1.0	0.2078829582414461	0.13434756927025115	0.1632273083507051
I7I48_06419	I7I48_06419		143.65891245569114	1364.0	1000.0	NAD binding oxidoreductase	HISTO_ZT.Contig181.genewise.118.final_new		I7I48_06419	ACKS23_07664	ACKS0A_06469	ucsf_hc.01_1.G217B.10957					1.0	-0.09014172049960534	-0.1920794270099795	-0.15073045754242476
I7I48_06421	I7I48_06421		105.42710510861203	1001.0	1000.0	ammecr1 family protein	HISTO_ZT.Contig181.eannot.1724.final_new		I7I48_06421	ACKS23_07666	ACKS0A_06471	ucsf_hc.01_1.G217B.10955					1.0	-0.03915275361873216	0.0792022324445163	0.06749944348528836
I7I48_06422	I7I48_06422		128.38725387352454	1219.0	1000.0	calcium/calmodulin-dependent protein kinase	HISTO_ZT.Contig181.eannot.1711.final_new		I7I48_06422	ACKS23_07667	ACKS0A_06472	ucsf_hc.01_1.G217B.10954					1.0	-0.017081370836580456	-0.049035712480377525	-0.1537562916784304
I7I48_06424	I7I48_06424		109.95594179159937	1044.0	1000.0	DUF3767 superfamily domain-containing protein	HISTO_ZT.Contig181.eannot.1721.final_new		I7I48_06424	ACKS23_07669	ACKS0A_06474	ucsf_hc.01_1.G217B.10952					1.0	0.20449147413622804	0.14229774214425195	0.2687948447157137
I7I48_06423	I7I48_06423		90.36609009309602	858.0	1000.0	DNA polymerase epsilon catalytic subunit A	HISTO_ZT.Contig181.eannot.1695.final_new		I7I48_06423	ACKS23_07668	ACKS0A_06473	ucsf_hc.01_1.G217B.10953					1.0	0.19716643613734341	0.17143621173296342	0.28230422661083276
I7I48_06426	I7I48_06426		117.74975375767059	1118.0	1000.0	T-complex protein	HISTO_ZT.Contig181.fgenesh_plus.113.final_new		I7I48_06426	ACKS23_07671	ACKS0A_06476	ucsf_hc.01_1.G217B.10950					1.0	0.1681068279375375	0.16355576318661225	0.10977111804197037
I7I48_06425	I7I48_06425	NOP56	112.37834280808096	1067.0	1000.0	nucleolar protein NOP56	HISTO_ZT.Contig181.eannot.1694.final_new		I7I48_06425	ACKS23_07670	ACKS0A_06475	ucsf_hc.01_1.G217B.10951					1.0	0.07435316725489916	0.02834360721851481	-0.010053093362265675
I7I48_06428	I7I48_06428		83.94146131025354	797.0	1000.0	RNA binding domain-containing protein	HISTO_ZT.Contig181.Fgenesh_Aspergillus.78.final_new		I7I48_06428	ACKS23_07673	ACKS0A_06478	ucsf_hc.01_1.G217B.10948					1.0	0.09580018299447512	0.16336996612109211	0.07217106873250334
I7I48_06427	I7I48_06427	TIP60	92.05123862630062	874.0	1000.0	histone acetyltransferase Tip60	HISTO_ZT.Contig181-snap.151.final_new		I7I48_06427	ACKS23_07672	ACKS0A_06477	ucsf_hc.01_1.G217B.10949	Ryp1_ChIP	Ryp2_ChIP	Ryp3_ChIP		1.0	0.10204320292141966	0.13366609462369117	0.06528409614952813
I7I48_06429	I7I48_06429	SLM5	116.801857707743	1109.0	1000.0	asparaginyl-tRNA synthetase			I7I48_06429	ACKS23_07674	ACKS0A_06479	ucsf_hc.01_1.G217B.10947					1.0	0.12603294902890005	0.05851552242829272	0.0034858153074058817
I7I48_06431	I7I48_06431		100.37165950899826	953.0	1000.0	hypothetical protein			I7I48_06431	ACKS23_07676	ACKS0A_06481	ucsf_hc.01_1.G217B.10945					1.0	0.12903872665340055	-0.0021908271218678	-0.030919393394536088
I7I48_06432	I7I48_06432	PAC2	57.82165904558243	549.0	1000.0	camp independent regulatory protein	HISTO_ZT.Contig181-snap.149.final_new		I7I48_06432	ACKS23_07677	ACKS0A_06482	ucsf_hc.01_1.G217B.10944	Ryp1_ChIP	Ryp2_ChIP	Ryp3_ChIP		1.0	-0.22194065898642856	-0.21091201342861954	-0.07892593350267885
I7I48_06433	I7I48_06433		102.16212982552814	970.0	1000.0	hypothetical protein	HISTO_ZT.Contig181.eannot.1690.final_new		I7I48_06433	ACKS23_07678	ACKS0A_06483	ucsf_hc.01_1.G217B.10943					1.0	-0.06759403311034828	-0.1487193988885922	-0.2260073623732336
I7I48_06434	I7I48_06434		152.40062047168993	1447.0	1000.0	hypothetical protein	HISTO_ZT.Contig181-snap.147.final_new		I7I48_06434	ACKS23_07679	ACKS0A_06484	ucsf_hc.01_1.G217B.10942					1.0	-0.2427297267582884	-0.4073937601484874	-0.4585159115818521
I7I48_06435	I7I48_06435		116.59121414109242	1107.0	1000.0	hypothetical protein			I7I48_06435	ACKS23_07680	ACKS0A_06485	ucsf_hc.01_1.G217B.10941					1.0	-0.23154094484345422	-0.3035742755126394	-0.26242920877754117
I7I48_06437	I7I48_06437		58.76955509551001	558.0	1000.0	hypothetical protein			I7I48_06437	ACKS23_07682	ACKS0A_06487	ucsf_hc.01_1.G217B.10939					1.0	-0.18181400860062702	-0.13862243796740104	-0.1486637274318212
I7I48_06441	I7I48_06441		76.99022361078461	731.0	1000.0	C6 transcription factor OefC	HISTO_ZT.Contig181.Fgenesh_Aspergillus.73.final_new		I7I48_06441	ACKS23_07686	ACKS0A_06491	ucsf_hc.01_1.G217B.10935					1.0	-0.29175051699742627	-0.3570740007527139	-0.35376994907426484
I7I48_06443	I7I48_06443		103.95260014205802	987.0	1000.0	ATP-dependent ABC transporter	HISTO_ZT.Contig181.Fgenesh_histo.161.final_new		I7I48_06443	ACKS23_07688	ACKS0A_06493	ucsf_hc.01_1.G217B.10933					1.0	-0.2787470058230005	-0.3499059782770131	-0.34985275656280834
I7I48_06444	I7I48_06444		23.276114114888372	221.0	1000.0	BYS1 domain-containing protein	HISTO_ZT.Contig181-snap.144.final_new		I7I48_06444	ACKS23_07689	ACKS0A_06494	ucsf_hc.01_1.G217B.10932	Ryp1_ChIP	Ryp2_ChIP	Ryp3_ChIP		1.0	-0.0061366792274601956	-0.11577385024693809	-0.1318765596237771
I7I48_06447	I7I48_06447	VHC1	125.64888750706709	1193.0	1000.0	amino acid permease	HISTO_ZT.Contig181.Fgenesh_Aspergillus.60.final_new		I7I48_06447	ACKS23_07692	ACKS0A_06497	ucsf_hc.01_1.G217B.10929					1.0	-0.34416648133312555	-0.3546738612893934	-0.348340143734717
I7I48_06448	I7I48_06448		54.8726491124744	521.0	1000.0	cleavage and polyadenylation specificity factor subunit 2	HISTO_ZT.Contig181.eannot.1698.final_new		I7I48_06448	ACKS23_07693	ACKS0A_06498	ucsf_hc.01_1.G217B.10928	Ryp1_ChIP	Ryp2_ChIP	Ryp3_ChIP		1.0	-0.13999995531492448	-0.13507696608456177	-0.009511297018144238
I7I48_06449	I7I48_06449		134.07463017309001	1273.0	1000.0	hypothetical protein	HISTO_ZT.Contig181.Fgenesh_histo.128.final_new		I7I48_06449	ACKS23_07694	ACKS0A_06499	ucsf_hc.01_1.G217B.10927					1.0	0.067614996808258	-0.20777849113169022	-0.2298207221344336
I7I48_06450	I7I48_06450		91.31398614302361	867.0	1000.0	Sec23/Sec24 family protein	HISTO_ZT.Contig181.eannot.1697.final_new		I7I48_06450	ACKS23_07695	ACKS0A_06500	ucsf_hc.01_1.G217B.10926					1.0	0.06473466874084233	0.03898337901767057	-0.01008137976671064
I7I48_06454	I7I48_06454		72.46138692779728	688.0	1000.0	C2H2 transcription factor, Usv1p/Bcr1 homology	HISTO_ZT.Contig181.Fgenesh_histo.124.final_new		I7I48_06454	ACKS23_07699	ACKS0A_06504	ucsf_hc.01_1.G217B.10922	Ryp1_ChIP	Ryp2_ChIP	Ryp3_ChIP		1.0	-0.07143826124885344	-0.11625088977816622	0.007293294460340105
I7I48_06456	I7I48_06456		24.85594086476767	236.0	1000.0	hypothetical protein			I7I48_06456	ACKS23_07701	ACKS0A_06506	ucsf_hc.01_1.G217B.10920					1.0	0.10502861755441328	0.06471621574897202	0.020734122876011507
I7I48_06457	I7I48_06457		28.752846847803283	273.0	1000.0	hypothetical protein			I7I48_06457	ACKS23_07702	ACKS0A_06507	ucsf_hc.01_1.G217B.10919					1.0	0.07193976220852605	0.07307270002092991	0.027617833950203674
I7I48_06458	I7I48_06458		48.02673319633076	456.0	1000.0	hypothetical protein			I7I48_06458	ACKS23_07703	ACKS0A_06508	ucsf_hc.01_1.G217B.10918					1.0	0.04955139717594803	0.0019281588456707688	0.02028771489905934
I7I48_06461	I7I48_06461	NIT11	70.24962947796627	667.0	1000.0	golgi transport complex component Cog5	HISTO_ZT.Contig181.Fgenesh_Aspergillus.54.final_new		I7I48_06461	ACKS23_07706	ACKS0A_06511	ucsf_hc.01_1.G217B.10915					1.0	0.1045318393400696	0.09699745490636913	0.13300153030262862
I7I48_06463	I7I48_06463		79.09665927729034	751.0	1000.0	cytochrome oxidase c subunit VIb domain-containing protein	HISTO_ZT.Contig181.Fgenesh_histo.100.final_new		I7I48_06463	ACKS23_07708	ACKS0A_06513	ucsf_hc.01_1.G217B.10913	Ryp1_ChIP	Ryp2_ChIP	Ryp3_ChIP		1.0	0.020954094623907737	0.05521521059637513	0.07588735724108131
I7I48_06462	I7I48_06462	SYS1	88.36497620991558	839.0	1000.0	integral membrane protein	HISTO_ZT.Contig181.eannot.1682.final_new		I7I48_06462	ACKS23_07707	ACKS0A_06512	ucsf_hc.01_1.G217B.10914					1.0	-0.05147841157051469	0.10472078215262104	0.0012344698932474918
I7I48_06465	I7I48_06465		63.40371356182262	602.0	1000.0	peptidyl-tRNA hydrolase domain-containing protein	HISTO_ZT.Contig181.Fgenesh_histo.98.final_new		I7I48_06465	ACKS23_07710	ACKS0A_06515	ucsf_hc.01_1.G217B.10911					1.0	0.1752224053063013	0.2537840450176694	0.2501259035691603
I7I48_06464	I7I48_06464		68.56448094476167	651.0	1000.0	RNA-binding protein	HISTO_ZT.Contig181.eannot.1681.final_new		I7I48_06464	ACKS23_07709	ACKS0A_06514	ucsf_hc.01_1.G217B.10912					1.0	0.15474311788345296	0.2798480710281156	0.20396662854462888
I7I48_06467	I7I48_06467		100.79294664229941	957.0	1000.0	calcofluor white hypersensitive protein	HISTO_ZT.Contig181.eannot.1692.final_new		I7I48_06467	ACKS23_07712	ACKS0A_06517	ucsf_hc.01_1.G217B.10909					1.0	0.20962261644796876	0.17147106187495265	0.19131825514198064
I7I48_06466	I7I48_06466	UTP6	94.36831785945692	896.0	1000.0	U3 snoRNP protein	HISTO_ZT.Contig181.Fgenesh_histo.97.final_new		I7I48_06466	ACKS23_07711	ACKS0A_06516	ucsf_hc.01_1.G217B.10910					1.0	0.20699844515270083	0.14133519876405298	0.19866612799215744
I7I48_06468	I7I48_06468		97.7386149258661	928.0	1000.0	calcofluor white hypersensitive protein ortholog, conidia-enriched transcript	HISTO_ZT.Contig181.Fgenesh_histo.95.final_new		I7I48_06468	ACKS23_07713	ACKS0A_06518	ucsf_hc.01_1.G217B.10908					1.0	0.2676938734361144	0.152374387083397	0.10517929635016954
I7I48_06469	I7I48_06469		104.37388727535917	991.0	1000.0	hypothetical protein	HISTO_ZT.Contig181-snap.131.final_new		I7I48_06469	ACKS23_07714	ACKS0A_06519	ucsf_hc.01_1.G217B.10907					1.0	0.2523643288676537	0.18675076305644245	0.24376149361940846
I7I48_06470	I7I48_06470		141.76312035583598	1346.0	1000.0	hypothetical protein			I7I48_06470	ACKS23_07715	ACKS0A_06520	ucsf_hc.01_1.G217B.10906					1.0	-0.30477080713951366	-0.25440352817218503	-0.1828504639376266
I7I48_06471	I7I48_06471		139.65668468933023	1326.0	1000.0	hypothetical protein			I7I48_06471	ACKS23_07716	ACKS0A_06521	ucsf_hc.01_1.G217B.10905					1.0	-0.08786467883214599	-0.11660950533065262	-0.23716201222870625
I7I48_06473	I7I48_06473	MSH2	83.30953061030182	791.0	1000.0	DNA mismatch repair protein msh-2	HISTO_ZT.Contig181.fgenesh_plus.91.final_new		I7I48_06473	ACKS23_07718	ACKS0A_06523	ucsf_hc.01_1.G217B.10903					1.0	0.32722226909467145	0.18085140084618612	0.26362449883496575
I7I48_06474	I7I48_06474		131.54690737328315	1249.0	1000.0	phosphatidylinositol N-acetylglucosaminyltransferase subunit	HISTO_ZT.Contig181.eannot.1688.final_new		I7I48_06474	ACKS23_07719	ACKS0A_06524	ucsf_hc.01_1.G217B.10902					1.0	0.000856219585996687	-0.00841108511437616	-0.036391899759937396
I7I48_06475	I7I48_06475	GPI1	133.54802125646358	1268.0	1000.0	N-acetylglucosaminyl transferase component Gpi1	HISTO_ZT.Contig181-snap.128.final_new		I7I48_06475	ACKS23_07720	ACKS0A_06525	ucsf_hc.01_1.G217B.10901					1.0	-0.015080039466639272	0.00048689247474120734	0.03545357528541937
I7I48_06477	I7I48_06477	RRP6	115.22203095786371	1094.0	1000.0	exosome complex exonuclease RRP6	HISTO_ZT.Contig181.Fgenesh_histo.91.final_new		I7I48_06477	ACKS23_07722	ACKS0A_06527	ucsf_hc.01_1.G217B.10898					1.0	-0.03527493976794771	0.006669795660791955	0.07249978098218268
I7I48_06476	I7I48_06476		112.9049517247074	1072.0	1000.0	hypothetical protein	HISTO_ZT.Contig181.eannot.1660.final_new		I7I48_06476	ACKS23_07721	ACKS0A_06526	ucsf_hc.01_1.G217B.10900					1.0	-0.01217446861308713	0.001955614394248295	0.07130908091511035
I7I48_06479	I7I48_06479		134.07463017309001	1273.0	1000.0	methyltransferase	HISTO_ZT.Contig181-snap.125.final_new		I7I48_06479	ACKS23_07724	ACKS0A_06529	ucsf_hc.01_1.G217B.10897					1.0	-0.09596206133545415	-0.04390906334027633	-0.11876543557484764
I7I48_06480	I7I48_06480		117.22314484104415	1113.0	1000.0	hypothetical protein			I7I48_06480	ACKS23_07725	ACKS0A_06530	ucsf_hc.01_1.G217B.10896					1.0	-0.03391100777966627	0.026620969768775815	-0.0024702658485374895
I7I48_06483	I7I48_06483		132.91609055651188	1262.0	1000.0	GTPase-activating protein	HISTO_ZT.Contig181.Fgenesh_Aspergillus.11.final_new		I7I48_06483	ACKS23_07728	ACKS0A_06533	ucsf_hc.01_1.G217B.10893					1.0	0.04587641452655378	0.11626858686738806	0.0664549116284513
I7I48_06482	I7I48_06482		145.3440609888957	1380.0	1000.0	hypothetical protein	HISTO_ZT.Contig181.Fgenesh_Neurospora.5.final_new		I7I48_06482	ACKS23_07727	ACKS0A_06532	ucsf_hc.01_1.G217B.10894					1.0	0.06161731782972124	0.07523078338384592	0.07043990568572223
I7I48_06484	I7I48_06484	SEC14	122.91052114060963	1167.0	1000.0	phosphatidylinositol-phosphatidylcholine transfer protein	HISTO_ZT.Contig181-snap.123.final_new		I7I48_06484	ACKS23_07729	ACKS0A_06534	ucsf_hc.01_1.G217B.10892					1.0	0.1016535724861578	0.09250467873716817	0.1210380312905931
I7I48_06486	I7I48_06486		98.15990205916725	932.0	1000.0	meiotically up-regulated gene 65 protein	HISTO_ZT.Contig181.Fgenesh_histo.76.final_new		I7I48_06486	ACKS23_07731	ACKS0A_06536	ucsf_hc.01_1.G217B.10890					1.0	0.08870661063437102	0.27135636353571335	0.17719283909567973
I7I48_06485	I7I48_06485	MIS14	103.21534765878101	980.0	1000.0	kinetochore protein mis14	HISTO_ZT.Contig181.Fgenesh_histo.77.final_new		I7I48_06485	ACKS23_07730	ACKS0A_06535	ucsf_hc.01_1.G217B.10891					1.0	0.15793084237894817	0.2384343434559777	0.10683096717053864
I7I48_06487	I7I48_06487		116.064605224466	1102.0	1000.0	pentatricopeptide repeat protein	HISTO_ZT.Contig181.Fgenesh_Aspergillus.7.final_new		I7I48_06487	ACKS23_07732	ACKS0A_06537	ucsf_hc.01_1.G217B.10889					1.0	0.054571765947974304	0.03655925922104708	0.11058493117676671
I7I48_06489	I7I48_06489		144.39616493896813	1371.0	1000.0	Phospholipid:diacylglycerol acyltransferase	HISTO_ZT.Contig181.eannot.1664.final_new		I7I48_06489	ACKS23_07734	ACKS0A_06539	ucsf_hc.01_1.G217B.10887					1.0	-0.15765389872117508	-0.0414883299005977	-0.06704441821675211
I7I48_06488	I7I48_06488	MAK3	152.82190760499108	1451.0	1000.0	L-A virus GAG protein N-acetyltransferase	HISTO_ZT.Contig181.eannot.1656.final_new		I7I48_06488	ACKS23_07733	ACKS0A_06538	ucsf_hc.01_1.G217B.10888					1.0	-0.032806154588696845	-0.02077286110171017	-0.014614922249162388
I7I48_06490	I7I48_06490		132.28415985656017	1256.0	1000.0	hypothetical protein			I7I48_06490	ACKS23_07735	ACKS0A_06540	ucsf_hc.01_1.G217B.10886					1.0	-0.03337262705568533	-0.13870811449250753	-0.055805452047715254
I7I48_06491	I7I48_06491		135.12784800634287	1283.0	1000.0	hypothetical protein			I7I48_06491	ACKS23_07736	ACKS0A_06541	ucsf_hc.01_1.G217B.10885					1.0	0.03124013175871232	-0.06686138332566105	-0.01522574300804036
I7I48_06492	I7I48_06492	AUR1	67.51126311150881	641.0	1000.0	aureobasidin resistance protein Aur1	HISTO_ZT.Contig181.eannot.1655.final_new		I7I48_06492	ACKS23_07737	ACKS0A_06542	ucsf_hc.01_1.G217B.10884					1.0	0.05993303078753931	0.16522562420532116	0.07318355895921758
I7I48_06493	I7I48_06493		72.56670871112256	689.0	1000.0	no significant blast hit	HISTO_ZT.Contig181.Fgenesh_histo.71.final_new	near LTR block	I7I48_06493	ACKS23_07738	ACKS0A_06543	ucsf_hc.01_1.G217B.10883					1.0	-0.3021753158350684	-0.3164585054345951	-0.3939361067100233
I7I48_06495	I7I48_06495		145.44938277222099	1381.0	1000.0	hypothetical protein		near LTR block	I7I48_06495	ACKS23_07740	ACKS0A_06545	ucsf_hc.01_1.G217B.10881					1.0	-0.2780801729096276	-0.2923364483882023	-0.42684666373276803
I7I48_06496	I7I48_06496		32.965718180814754	313.0	1000.0	carboxylic acid transporter	HISTO_ZT.Contig181-snap.116.final_new	near LTR block	I7I48_06496	ACKS23_07741	ACKS0A_06546	ucsf_hc.01_1.G217B.10880					1.0	0.184812775637891	0.299316354018089	0.1819988596303802
I7I48_06498	I7I48_06498		138.07685793945092	1311.0	1000.0	hypothetical protein	HISTO_ZT.Contig181.eannot.1662.final_new	near LTR block	I7I48_06498	ACKS23_07743	ACKS0A_06548	ucsf_hc.01_1.G217B.10879					1.0	0.18534000120441507	0.16679727214099072	0.050394925364348864
I7I48_06497	I7I48_06497		114.27413490793612	1085.0	1000.0	hypothetical protein	HISTO_ZT.Contig181.Fgenesh_histo.54.final_new	near LTR block	I7I48_06497	ACKS23_07742	ACKS0A_06547	ucsf_hc.01_1.G217B.10878	Ryp1_ChIP	Ryp2_ChIP	Ryp3_ChIP	Ryp4_ChIP	1.0	0.40008570804725696	0.24260632736036036	0.31334813823554564
I7I48_06499	I7I48_06499		74.56782259430301	708.0	1000.0	hypothetical protein	HISTO_ZT.Contig181.eannot.1661.final_new	near LTR block	I7I48_06499	ACKS23_07744	ACKS0A_06549	ucsf_hc.01_1.G217B.10877	Ryp1_ChIP	Ryp2_ChIP	Ryp3_ChIP	Ryp4_ChIP	1.0	0.5397545564588234	0.5157368391474677	0.6372160528393184
I7I48_06501	I7I48_06501		73.61992654437543	699.0	1000.0	PCI superfamily domain-containing protein	HISTO_ZT.Contig181.Fgenesh_Aspergillus.184.final_new	near LTR block	I7I48_06501	ACKS23_07746	ACKS0A_06551	ucsf_hc.01_1.G217B.10876	Ryp1_ChIP	Ryp2_ChIP	Ryp3_ChIP	Ryp4_ChIP	1.0	0.5636952091196832	0.6075503032697233	0.7156212709364674
I7I48_06500	I7I48_06500		95.21089212605922	904.0	1000.0	DUF2306 superfamily domain-containing protein	HISTO_ZT.Contig181-snap.113.final_new	near LTR block	I7I48_06500	ACKS23_07745	ACKS0A_06550	ucsf_hc.01_1.G217B.10875					1.0	0.3953996241868796	0.3301471194907025	0.47439236413633556
I7I48_06504	I7I48_06504		83.20420882697653	790.0	1000.0	metal ion resistance protein/transporter (Zrc1), cation efflux system protein czcD	HISTO_ZT.Contig181.Fgenesh_histo.23.final_new	near LTR block	I7I48_06504	ACKS23_07749	ACKS0A_06554	ucsf_hc.01_1.G217B.10872					1.0	0.05624874672465552	0.15242461730113832	0.08947039720049077
I7I48_06506	I7I48_06506		63.50903534514791	603.0	1000.0	hypothetical protein		near LTR block	I7I48_06506	ACKS23_07751	ACKS0A_06556	ucsf_hc.01_1.G217B.10870					1.0	0.29050838116880484	0.2851197962363943	0.1761794764113147
I7I48_06505	I7I48_06505		56.97908477898013	541.0	1000.0	hypothetical protein	HISTO_ZT.Contig181-snap.111.final_new	near LTR block	I7I48_06505	ACKS23_07750	ACKS0A_06555	ucsf_hc.01_1.G217B.10871					1.0	0.2445301697981609	0.26350301868488646	0.21063529976289241
I7I48_06507	I7I48_06507	BCY1	34.756188497344624	330.0	1000.0	camp-dependent protein kinase subunit regulatory	HISTO_ZT.Contig181.eannot.1658.final_new	near LTR block	I7I48_06507	ACKS23_07752	ACKS0A_06557	ucsf_hc.01_1.G217B.10869					1.0	0.08020851910659799	0.10433951273879472	-0.004640815961584166
I7I48_06508	I7I48_06508		80.36052067719379	763.0	1000.0	hypothetical protein	HISTO_ZT.Contig181.genewise.61.final_new	near LTR block	I7I48_06508	ACKS23_07753	ACKS0A_06558	ucsf_hc.01_1.G217B.10868	Ryp1_ChIP				1.0	0.15620847917624459	0.22763026456747815	0.1877009419363902
I7I48_06511	I7I48_06511		70.03898591131569	665.0	1000.0	forkhead domain-containing protein	HISTO_ZT.Contig181.Fgenesh_Aspergillus.165.final_new	near LTR block	I7I48_06511	ACKS23_07756	ACKS0A_06561	ucsf_hc.01_1.G217B.10866					1.0	0.14251044638602206	0.2852537585651772	0.18795767876239877
I7I48_06513	I7I48_06513	TEN1	102.89938230880514	977.0	1000.0	nuclear telomere cap complex subunit, Ten1 superfamily	HISTO_ZT.Contig181.Fgenesh_histo.12.final_new	near LTR block	I7I48_06513	ACKS23_07758	ACKS0A_06563	ucsf_hc.01_1.G217B.10864	Ryp1_ChIP				1.0	0.18684798955219883	0.21191274998244725	0.2003139854987358
I7I48_06512	I7I48_06512		106.16435759188904	1008.0	1000.0	ESCRT-III component	HISTO_ZT.Contig181.eannot.1641.final_new	near LTR block	I7I48_06512	ACKS23_07757	ACKS0A_06562	ucsf_hc.01_1.G217B.10865					1.0	0.11958845628358428	0.08056209582976526	0.05769808350584993
I7I48_06514	I7I48_06514		113.43156064133382	1077.0	1000.0	polyamine transporter 1	HISTO_ZT.Contig181.eannot.1640.final_new	near LTR block	I7I48_06514	ACKS23_07759	ACKS0A_06564	ucsf_hc.01_1.G217B.10863					1.0	0.002964321251639923	-0.10654280570423125	-0.0680304698809383
I7I48_06515	I7I48_06515		145.44938277222099	1381.0	1000.0	hypothetical protein		transposon	I7I48_06515	ACKS23_07760	ACKS0A_06565	ucsf_hc.01_1.G217B.10861					1.0	-0.15217475542025638	-0.12528959267392126	-0.13597536033015067
I7I48_06516	I7I48_06516		181.78539801944493	1726.0	1000.0	hypothetical protein	HISTO_ZT.Contig181.Fgenesh_Neurospora.128.final_new	transposon	I7I48_06516	ACKS23_07761	ACKS0A_06566	ucsf_hc.01_1.G217B.10862					1.0	-0.2185701624936458	-0.3106763600141249	-0.22964884618072745
I7I48_06517	I7I48_06517		158.40396212123127	1504.0	1000.0	repeat set, removed	HISTO_ZT.Contig181.Fgenesh_histo.219.final_new	transposon	I7I48_06517	ACKS23_07762	ACKS0A_06567	ucsf_hc.01_1.G217B.10860					1.0	-0.25289095893703584	-0.30182170234910455	-0.2695108868383921
I7I48_06518	I7I48_06518		138.07685793945092	1311.0	1000.0	hypothetical protein		near LTR block	I7I48_06518	ACKS23_07763	ACKS0A_06568	ucsf_hc.01_1.G217B.10859					1.0	-0.3648737501711059	-0.4029392931817317	-0.3717229336907125
I7I48_06519	I7I48_06519		150.50482837183478	1429.0	1000.0	cell wall anchored protein	HISTO_ZT.Contig181.eannot.1638.final_new	near LTR block	I7I48_06519	ACKS23_07764	ACKS0A_06569	ucsf_hc.01_1.G217B.10858					1.0	-0.11365051633247747	-0.19994030439176447	-0.1297040857808066
I7I48_06520	I7I48_06520		120.48812012412803	1144.0	1000.0	BCAS2 family protein	HISTO_ZT.Contig181.eannot.1636.final_new	near LTR block	I7I48_06520	ACKS23_07765	ACKS0A_06570	ucsf_hc.01_1.G217B.10857					1.0	-0.19838917973903958	-0.04687615307651116	-0.050756852837813615
I7I48_06521	I7I48_06521		127.43935782359696	1210.0	1000.0	neutral ceramidase	HISTO_ZT.Contig181-snap.104.final_new	near LTR block	I7I48_06521	ACKS23_07766	ACKS0A_06571	ucsf_hc.01_1.G217B.10856					1.0	-0.18620645776878963	-0.04317592719301078	-0.00947544098543196
I7I48_06522	I7I48_06522		161.247650271014	1531.0	1000.0	hypothetical protein	HISTO_ZT.Contig181.Fgenesh_Aspergillus.130.final_new	near LTR block	I7I48_06522	ACKS23_07767	ACKS0A_06572	ucsf_hc.01_1.G217B.10855					1.0	-0.17122409735908062	-0.25572753823199235	-0.404741377556635
I7I48_06523	I7I48_06523		88.78626334321672	843.0	1000.0	hypothetical protein	HISTO_ZT.Contig181.eannot.1635.final_new	near LTR block	I7I48_06523	ACKS23_07768	ACKS0A_06573	ucsf_hc.01_1.G217B.10854					1.0	0.14350278215747914	0.1230101401438447	0.16530136792257955
I7I48_06525	I7I48_06525		123.75309540721193	1175.0	1000.0	hypothetical protein	HISTO_ZT.Contig181.eannot.1645.final_new	near LTR block	I7I48_06525	ACKS23_07770	ACKS0A_06575	ucsf_hc.01_1.G217B.10852					1.0	-0.002980391120777748	-0.006095288503829677	0.08113425353295656
I7I48_06526	I7I48_06526		165.67116517067603	1573.0	1000.0	hypothetical protein	HISTO_ZT.Contig181-snap.101.final_new	near LTR block	I7I48_06526	ACKS23_07771	ACKS0A_06576	ucsf_hc.01_1.G217B.10851					1.0	-0.27096149141337933	-0.22633173441526022	-0.366623901646285
I7I48_06528	I7I48_06528		90.78737722639717	862.0	1000.0	mitochondrial carrier protein	HISTO_ZT.Contig181.Fgenesh_histo.190.final_new	near LTR block	I7I48_06528	ACKS23_07773	ACKS0A_06578	ucsf_hc.01_1.G217B.10849					1.0	0.09388441465889419	-0.005939653772765396	-0.04231468580624187
I7I48_06527	I7I48_06527	IFM1	102.16212982552814	970.0	1000.0	mitochondrial initiation factor 2	HISTO_ZT.Contig181.Fgenesh_histo.205.final_new	near LTR block	I7I48_06527	ACKS23_07772	ACKS0A_06577	ucsf_hc.01_1.G217B.10850					1.0	0.043889949788021965	-0.05871814682252752	-0.09681383858545656
I7I48_06529	I7I48_06529	MRP4	116.27524879111658	1104.0	1000.0	mitochondrial ribosomal protein subunit S2		near LTR block	I7I48_06529	ACKS23_07774	ACKS0A_06579	ucsf_hc.01_1.G217B.10848					1.0	0.03814780663981199	0.002903294276078716	0.07334120830780966
I7I48_06530	I7I48_06530	MS8	136.28638762292104	1294.0	1000.0	mitochondrial 37S ribosomal protein MRP4		near LTR block	I7I48_06530	ACKS23_07775	ACKS0A_06580	ucsf_hc.01_1.G217B.10847					1.0	-0.18295450136161495	-0.20794993751091329	-0.3103921063303895
I7I48_06532	I7I48_06532		125.85953107371766	1195.0	1000.0	F-box domain-containing protein	HISTO_ZT.Contig181.Fgenesh_Aspergillus.101.final_new	near LTR block	I7I48_06532	ACKS23_07777	ACKS0A_06582	ucsf_hc.01_1.G217B.10845					1.0	0.03485473107922754	-0.030884359837937803	-0.054288422552469906
I7I48_06533	I7I48_06533	RRP14	108.69208039169592	1032.0	1000.0	ribosome biogenesis protein Rrp14-C	HISTO_ZT.Contig181.Fgenesh_histo.184.final_new	near LTR block	I7I48_06533	ACKS23_07778	ACKS0A_06583	ucsf_hc.01_1.G217B.10844					1.0	0.015831500827278022	0.009511686242969386	-0.009935709575503382
I7I48_06535	I7I48_06535		124.17438254051308	1179.0	1000.0	acyl carrier protein	HISTO_ZT.Contig181.eannot.1637.final_new	near LTR block	I7I48_06535	ACKS23_07780	ACKS0A_06585	ucsf_hc.01_1.G217B.10842					1.0	-0.09175615889918398	-0.06515163584060102	-0.09809549504073611
I7I48_06534	I7I48_06534		120.90940725742918	1148.0	1000.0	NADH-ubiquinone oxidoreductase	HISTO_ZT.Contig181.eannot.1621.final_new	near LTR block	I7I48_06534	ACKS23_07779	ACKS0A_06584	ucsf_hc.01_1.G217B.10843					1.0	-0.05603529571834809	-0.07624737575693885	-0.1344598751770959
I7I48_06536	I7I48_06536	VPS74	105.53242689193732	1002.0	1000.0	golgi phosphoprotein 3 domain-containing protein	HISTO_ZT.Contig181.eannot.1632.final_new	near LTR block	I7I48_06536	ACKS23_07781	ACKS0A_06586	ucsf_hc.01_1.G217B.10840					1.0	-0.023912709822484723	-0.0129369406377986	-0.0893823009879583
I7I48_06537	I7I48_06537		152.29529868836462	1446.0	1000.0	hypothetical protein		near LTR block	I7I48_06537	ACKS23_07782	ACKS0A_06587	ucsf_hc.01_1.G217B.10841					1.0	-0.07905278305539576	-0.26732869382181	-0.21765222644037896
I7I48_06540	I7I48_06540		89.20755047651787	847.0	1000.0	short-chain dehydrogenase	HISTO_ZT.Contig181.eannot.1631.final_new	near LTR block	I7I48_06540	ACKS23_07785	ACKS0A_06590	ucsf_hc.01_1.G217B.10837					1.0	-0.044083291099255684	0.018789973167644414	0.07603858352152881
I7I48_06541	I7I48_06541		146.29195703882328	1389.0	1000.0	3-phytase	HISTO_ZT.Contig181.Fgenesh_histo.147.final_new		I7I48_06541	ACKS23_07786	ACKS0A_06591	ucsf_hc.01_1.G217B.10836					1.0	-0.062181079197221045	-0.21589266448014421	-0.21225902012133802
I7I48_06542	I7I48_06542		96.36943174263737	915.0	1000.0	CBS domain-containing protein	HISTO_ZT.Contig181.Fgenesh_histo.146.final_new		I7I48_06542	ACKS23_07787	ACKS0A_06592	ucsf_hc.01_1.G217B.10835					1.0	-0.12945762560870122	-0.059225847849165625	-0.10080923833956035
I7I48_06543	I7I48_06543		73.72524832770071	700.0	1000.0	CBS domain-containing protein	HISTO_ZT.Contig181.eannot.1629.final_new		I7I48_06543	ACKS23_07788	ACKS0A_06593	ucsf_hc.01_1.G217B.10834					1.0	-0.08541758412015021	-0.07130387203656208	-0.20627674220278203
I7I48_06544	I7I48_06544		49.71188172953534	472.0	1000.0	hypothetical protein	HISTO_ZT.Contig181.Fgenesh_histo.142.final_new		I7I48_06544	ACKS23_07789	ACKS0A_06594	ucsf_hc.01_1.G217B.10833					1.0	0.01669307667653075	0.002319512365638432	0.06161664778933318
I7I48_06546	I7I48_06546		61.82388681194332	587.0	1000.0	succinate dehydrogenase flavoprotein subunit	HISTO_ZT.Contig181.Fgenesh_histo.138.final_new		I7I48_06546	ACKS23_07791	ACKS0A_06596	ucsf_hc.01_1.G217B.10831					1.0	-0.34560628366437707	-0.1887450196527889	-0.3353601047952366
I7I48_06548	I7I48_06548		99.73972880904654	947.0	1000.0	hypothetical protein	HISTO_ZT.Contig181.Fgenesh_histo.119.final_new		I7I48_06548	ACKS23_07793	ACKS0A_06598	ucsf_hc.01_1.G217B.10828					1.0	-0.17923430809660545	-0.1871461877889058	-0.09428192289589232
I7I48_06547	I7I48_06547	GGA1	95.3162139093845	905.0	1000.0	VHS domain-containing protein	HISTO_ZT.Contig181.fgenesh_plus.35.final_new		I7I48_06547	ACKS23_07792	ACKS0A_06597	ucsf_hc.01_1.G217B.10830					1.0	-0.11853220321990454	-0.11659910025522757	-0.0763640550823731
I7I48_06550	I7I48_06550		83.20420882697653	790.0	1000.0	RLI and DUF367 domain-containing protein	HISTO_ZT.Contig181.eannot.1627.final_new		I7I48_06550	ACKS23_07795	ACKS0A_06600	ucsf_hc.01_1.G217B.10827					1.0	0.18412899465331722	0.08986127482592321	0.08090508677856634
I7I48_06551	I7I48_06551	SPT10	75.41039686090531	716.0	1000.0	histone acetyltransferase Spt10	HISTO_ZT.Contig181.Fgenesh_histo.117.final_new		I7I48_06551	ACKS23_07796	ACKS0A_06601	ucsf_hc.01_1.G217B.10826					1.0	-0.020192205826418563	0.03767640418311202	-0.040194303804869214
I7I48_06552	I7I48_06552		104.37388727535917	991.0	1000.0	T-complex protein 1 subunit eta	HISTO_ZT.Contig181.eannot.1623.final_new		I7I48_06552	ACKS23_07797	ACKS0A_06602	ucsf_hc.01_1.G217B.10825					1.0	0.046448918465822	0.15970793613358636	0.10658024493824059
I7I48_06555	I7I48_06555		125.85953107371766	1195.0	1000.0	metacaspase CasA	HISTO_ZT.Contig181.Fgenesh_histo.114.final_new		I7I48_06555	ACKS23_07800	ACKS0A_06605	ucsf_hc.01_1.G217B.10823					1.0	-0.13571021489907586	-0.030830374088471668	-0.10377474277335719
I7I48_06554	I7I48_06554		139.65668468933023	1326.0	1000.0	hypothetical protein	HISTO_ZT.Contig181.eannot.1599.final_new		I7I48_06554	ACKS23_07799	ACKS0A_06604	ucsf_hc.01_1.G217B.10822					1.0	-0.08899939820837544	-0.09660309569407999	-0.2566545038859379
I7I48_06556	I7I48_06556		108.7974021750212	1033.0	1000.0	leucine rich repeat domain-containing protein	HISTO_ZT.Contig181.eannot.1620.final_new		I7I48_06556	ACKS23_07801	ACKS0A_06606	ucsf_hc.01_1.G217B.10821					1.0	-0.023926686991627033	0.03407717625262663	0.051692079439208505
I7I48_06558	I7I48_06558		81.0977731604708	770.0	1000.0	CBS and PB1 domain-containing protein	HISTO_ZT.Contig181.eannot.1618.final_new		I7I48_06558	ACKS23_07803	ACKS0A_06608	ucsf_hc.01_1.G217B.10819					1.0	0.16231543014948235	0.2541501761860716	0.21148201707475411
I7I48_06557	I7I48_06557	RPS26	93.10445645955349	884.0	1000.0	40S ribosomal protein S26E	HISTO_ZT.Contig181.Fgenesh_histo.110.final_new		I7I48_06557	ACKS23_07802	ACKS0A_06607	ucsf_hc.01_1.G217B.10820					1.0	0.15447002499044016	0.17624502156814892	0.14500808871908444
I7I48_06559	I7I48_06559	SAL3	82.25631277704895	781.0	1000.0	karyopherin Sal3	HISTO_ZT.Contig181.eannot.1604.final_new		I7I48_06559	ACKS23_07804	ACKS0A_06609	ucsf_hc.01_1.G217B.10818					1.0	0.24429239439959427	0.23427711691953368	0.2477877042999741
I7I48_06560	I7I48_06560	ACO2	121.43601617405562	1153.0	1000.0	aconitate hydratase	HISTO_ZT.Contig181.Fgenesh_Neurospora.93.final_new		I7I48_06560	ACKS23_07805	ACKS0A_06610	ucsf_hc.01_1.G217B.10817					1.0	0.2421872532436995	0.09906869165010579	0.060786054981166626
I7I48_06562	I7I48_06562		118.27636267429702	1123.0	1000.0	60S acidic ribosomal protein P1	HISTO_ZT.Contig181.eannot.1602.final_new		I7I48_06562	ACKS23_07807	ACKS0A_06612	ucsf_hc.01_1.G217B.10815					1.0	0.22615930698608744	0.11405057307240307	0.14863340240289824
I7I48_06561	I7I48_06561		98.89715454244424	939.0	1000.0	DUF2408 superfamily domain-containing protein	HISTO_ZT.Contig181.eannot.1593.final_new		I7I48_06561	ACKS23_07806	ACKS0A_06611	ucsf_hc.01_1.G217B.10816					1.0	0.22487665003205926	0.1636056923253133	0.22683660295052366
I7I48_06563	I7I48_06563		85.20532271015698	809.0	1000.0	vacuolar membrane PQ loop repeat protein	HISTO_ZT.Contig181.Fgenesh_Aspergillus.114.final_new		I7I48_06563	ACKS23_07808	ACKS0A_06613	ucsf_hc.01_1.G217B.10814					1.0	0.11717807848923734	0.13245574071819366	0.15273626770696513
I7I48_06565	I7I48_06565		97.31732779256495	924.0	1000.0	pyruvate dehydrogenase phosphatase	HISTO_ZT.Contig181.eannot.1600.final_new		I7I48_06565	ACKS23_07810	ACKS0A_06615	ucsf_hc.01_1.G217B.10812					1.0	0.1781239773383364	0.19660224518149527	0.1799748338925079
I7I48_06564	I7I48_06564		89.52351582649374	850.0	1000.0	Nulp1-pending protein	HISTO_ZT.Contig181.eannot.1588.final_new		I7I48_06564	ACKS23_07809	ACKS0A_06614	ucsf_hc.01_1.G217B.10813					1.0	0.1465183189339332	0.06363969462435859	0.2257171008483677
I7I48_06570	I7I48_06570	CRZ1	72.25074336114672	686.0	1000.0	C2H2 zinc finger domain-containing protein	HISTO_ZT.Contig181.Fgenesh_histo.174.final_new		I7I48_06570	ACKS23_07815	ACKS0A_06620	ucsf_hc.01_1.G217B.10807					1.0	-0.07307644020703374	0.0412298300418108	0.0773977280706355
I7I48_06572	I7I48_06572	OXA2	87.73304550996386	833.0	1000.0	mitochondrial export translocase Oxa2	HISTO_ZT.Contig181.Fgenesh_histo.172.final_new		I7I48_06572	ACKS23_07817	ACKS0A_06622	ucsf_hc.01_1.G217B.10805					1.0	0.11467566970671716	0.19482936288311026	0.15027729138716983
I7I48_06571	I7I48_06571	ALG11	81.51906029377194	774.0	1000.0	alpha-1,2-mannosyltransferase alg-11	HISTO_ZT.Contig181.eannot.1586.final_new		I7I48_06571	ACKS23_07816	ACKS0A_06621	ucsf_hc.01_1.G217B.10806					1.0	0.1721310622701624	0.21474423119749564	0.20818417329040662
I7I48_06573	I7I48_06573		102.05680804220286	969.0	1000.0	hypothetical protein	HISTO_ZT.Contig181-snap.68.final_new		I7I48_06573	ACKS23_07818	ACKS0A_06623	ucsf_hc.01_1.G217B.10804					1.0	0.11557281466569824	0.16334873400985828	0.23140647953700644
I7I48_06574	I7I48_06574		103.42599122543159	982.0	1000.0	amidohydrolase	HISTO_ZT.Contig181-snap.67.final_new		I7I48_06574	ACKS23_07819	ACKS0A_06624	ucsf_hc.01_1.G217B.10803					1.0	0.13597637581286903	0.14493075185842486	0.15020319073588972
I7I48_06575	I7I48_06575		51.08106491276407	485.0	1000.0	serine/threonine-protein kinase ssp1	HISTO_ZT.Contig181.Fgenesh_Aspergillus.86.final_new		I7I48_06575	ACKS23_07820	ACKS0A_06625	ucsf_hc.01_1.G217B.10802		Ryp2_ChIP	Ryp3_ChIP		1.0	0.23864153780648745	0.15923233633350276	0.2872772481075758
I7I48_06576	I7I48_06576		37.59987664712737	357.0	1000.0	hypothetical protein			I7I48_06576	ACKS23_07821	ACKS0A_06626	ucsf_hc.01_1.G217B.10801					1.0	0.24437227287186214	0.14915090797236807	0.1773524287219682
I7I48_06578	I7I48_06578		70.24962947796627	667.0	1000.0	hypothetical protein	HISTO_ZT.Contig181.Fgenesh_histo.139.final_new		I7I48_06578	ACKS23_07823	ACKS0A_06628	ucsf_hc.01_1.G217B.10799					1.0	-0.06549714732831413	-0.15908243854789716	-0.1335223994225283
I7I48_06579	I7I48_06579		46.02561931315031	437.0	1000.0	no significant blast hit	HISTO_ZT.Contig181.Fgenesh_histo.136.final_new		I7I48_06579	ACKS23_07824	ACKS0A_06629	ucsf_hc.01_1.G217B.10798					1.0	0.2152208853591686	0.21453141406914333	0.1341528529409518
I7I48_06581	I7I48_06581		90.15544652644544	856.0	1000.0	chorismate synthase	HISTO_ZT.Contig181.eannot.1592.final_new		I7I48_06581	ACKS23_07826	ACKS0A_06631	ucsf_hc.01_1.G217B.10796					1.0	0.07794712142332916	0.04595099007455872	0.09598218128693092
I7I48_06580	I7I48_06580		103.21534765878101	980.0	1000.0	lipoyltransferase	HISTO_ZT.Contig181.Fgenesh_histo.134.final_new		I7I48_06580	ACKS23_07825	ACKS0A_06630	ucsf_hc.01_1.G217B.10797					1.0	0.1852481659409262	-0.07810102153342369	0.15587717262777268
I7I48_06582	I7I48_06582		151.87401155506348	1442.0	1000.0	hypothetical protein			I7I48_06582	ACKS23_07827	ACKS0A_06632	ucsf_hc.01_1.G217B.10794					1.0	-0.16018295084394962	-0.06645574377461605	-0.015857400651481002
I7I48_06585	I7I48_06585		116.48589235776716	1106.0	1000.0	glycosyltransferase	HISTO_ZT.Contig181.Fgenesh_Aspergillus.69.final_new		I7I48_06585	ACKS23_07830	ACKS0A_06635	ucsf_hc.01_1.G217B.10792					1.0	0.08477090219479355	-0.022214536361476522	0.029366899077004738
I7I48_06584	I7I48_06584		121.6466597407062	1155.0	1000.0	DUF2349 superfamily domain-containing protein	HISTO_ZT.Contig181.Fgenesh_histo.131.final_new		I7I48_06584	ACKS23_07829	ACKS0A_06634	ucsf_hc.01_1.G217B.10793	Ryp1_ChIP	Ryp2_ChIP	Ryp3_ChIP		1.0	0.05057667640016095	-0.049966905683715535	0.02172130690571994
I7I48_06586	I7I48_06586		127.12339247362111	1207.0	1000.0	hypothetical protein	HISTO_ZT.Contig181.Fgenesh_Neurospora.65.final_new		I7I48_06586	ACKS23_07831	ACKS0A_06636	ucsf_hc.01_1.G217B.10791					1.0	-0.07788812677946333	0.036507666900431834	0.037081095537003006
I7I48_06587	I7I48_06587		116.064605224466	1102.0	1000.0	no significant blast hit	HISTO_ZT.Contig181.Fgenesh_histo.111.final_new		I7I48_06587	ACKS23_07832	ACKS0A_06637	ucsf_hc.01_1.G217B.10790					1.0	-0.16230416691256977	0.05395112608805008	-0.0018435160743585088
I7I48_06589	I7I48_06589		20.74839131508149	197.0	1000.0	hypothetical protein			I7I48_06589	ACKS23_07834	ACKS0A_06639	ucsf_hc.01_1.G217B.10788					1.0	0.19453103398669036	0.32637625684673144	0.1632500720527984
I7I48_06590	I7I48_06590		82.57227812702482	784.0	1000.0	hypothetical protein	HISTO_ZT.Contig181.eannot.1585.final_new		I7I48_06590	ACKS23_07835	ACKS0A_06640	ucsf_hc.01_1.G217B.10787	Ryp1_ChIP	Ryp2_ChIP	Ryp3_ChIP		1.0	0.1856554698479933	0.11980933025443619	0.28911588704546753
I7I48_06594	I7I48_06594		158.93057103785767	1509.0	1000.0	hypothetical protein			I7I48_06594	ACKS23_07839	ACKS0A_06644	ucsf_hc.01_1.G217B.10783					1.0	-0.11212553085964094	-0.10952792092802133	-0.1950716969316001
I7I48_06593	I7I48_06593		158.19331855458069	1502.0	1000.0	hypothetical protein			I7I48_06593	ACKS23_07838	ACKS0A_06643	ucsf_hc.01_1.G217B.10784					1.0	-0.21488122843979074	-0.2666610279148036	-0.1983129487740426
I7I48_06595	I7I48_06595	TPP1	110.69319427487636	1051.0	1000.0	polynucleotide kinase	HISTO_ZT.Contig181-snap.59.final_new		I7I48_06595	ACKS23_07840	ACKS0A_06645	ucsf_hc.01_1.G217B.10782					1.0	0.03779641444159476	-0.046790462885005324	0.032239047202378024
I7I48_06596	I7I48_06596	SRB5	77.72747609406161	738.0	1000.0	RNA polymerase II mediator complex subunit Srb5	HISTO_ZT.Contig181.fgenesh_plus.6.final_new		I7I48_06596	ACKS23_07841	ACKS0A_06646	ucsf_hc.01_1.G217B.10781					1.0	-0.07413788284643019	-0.09136352593735175	-0.03334079011708957
I7I48_06599	I7I48_06599	NIT12	83.30953061030182	791.0	1000.0	DUF2638 superfamily domain-containing protein, nitrosative stress-induced transcript	HISTO_ZT.Contig181.eannot.1584.final_new		I7I48_06599	ACKS23_07844	ACKS0A_06649	ucsf_hc.01_1.G217B.10778					1.0	0.022466079744138723	-0.06344128597723053	-0.02163038870368339
I7I48_06598	I7I48_06598		79.09665927729034	751.0	1000.0	hypothetical protein			I7I48_06598	ACKS23_07843	ACKS0A_06648	ucsf_hc.01_1.G217B.10779					1.0	-0.028062988946076173	-0.04714698980695575	0.025779930029203313
I7I48_06600	I7I48_06600		119.54022407420045	1135.0	1000.0	DUF647 domain-containing protein	HISTO_ZT.Contig181.Fgenesh_Aspergillus.63.final_new		I7I48_06600	ACKS23_07845	ACKS0A_06650	ucsf_hc.01_1.G217B.10777					1.0	-0.290996273162174	-0.1358407497062868	-0.10337161108865411
I7I48_06602	I7I48_06602		77.41151074408576	735.0	1000.0	hypothetical protein			I7I48_06602	ACKS23_07847	ACKS0A_06652	ucsf_hc.01_1.G217B.10775					1.0	0.09093569265802959	0.0448579163793541	-0.037661438361984656
I7I48_06603	I7I48_06603		55.08329267912497	523.0	1000.0	a-agglutinin core protein AGA1	HISTO_ZT.Contig181.Fgenesh_Aspergillus.52.final_new		I7I48_06603	ACKS23_07848	ACKS0A_06653	ucsf_hc.01_1.G217B.10774					1.0	0.03402320757138688	0.0786729443124673	0.07911728068792978
I7I48_06605	I7I48_06605		23.908044814840093	227.0	1000.0	hypothetical protein			I7I48_06605	ACKS23_07850	ACKS0A_06655	ucsf_hc.01_1.G217B.10772					1.0	0.07492252607557814	0.11103524013608346	0.06223286432843522
I7I48_06604	I7I48_06604		29.59542111440558	281.0	1000.0	hypothetical protein			I7I48_06604	ACKS23_07849	ACKS0A_06654	ucsf_hc.01_1.G217B.10773					1.0	0.17408699728669585	0.14089249577763563	0.13582877067490873
I7I48_06606	I7I48_06606		73.30396119439958	696.0	1000.0	hypothetical protein			I7I48_06606	ACKS23_07851	ACKS0A_06656	ucsf_hc.01_1.G217B.10771					1.0	0.09899034523899275	0.09911676618581144	0.17201634928101517
I7I48_06609	I7I48_06609		130.38836775670498	1238.0	1000.0	no significant blast hit	HISTO_ZT.Contig181.eannot.1582.final_new		I7I48_06609	ACKS23_07854	ACKS0A_06659	ucsf_hc.01_1.G217B.10768					1.0	-0.3274448374866521	-0.22332974688543117	-0.1579067934424293
I7I48_06610	I7I48_06610		39.81163409695839	378.0	1000.0	casein kinase I	HISTO_ZT.Contig181.Fgenesh_histo.85.final_new		I7I48_06610	ACKS23_07855	ACKS0A_06660	ucsf_hc.01_1.G217B.10767					1.0	0.06271137027423068	-0.009717981764921002	-0.010533381649868945
I7I48_06611	I7I48_06611	RTT1	98.89715454244424	939.0	1000.0	histone chaperone	HISTO_ZT.Contig181.eannot.1568.final_new		I7I48_06611	ACKS23_07856	ACKS0A_06661	ucsf_hc.01_1.G217B.10766					1.0	0.13058777834651802	0.08094088583231795	0.15569886927912802
I7I48_06612	I7I48_06612		84.2574266602294	800.0	1000.0	KOW domain-containing protein domain-containing protein	HISTO_ZT.Contig181.eannot.1741.final_new		I7I48_06612	ACKS23_07857	ACKS0A_06662	ucsf_hc.01_1.G217B.10765					1.0	0.1974655913789527	0.11555466910732659	0.2609543441052625
I7I48_06614	I7I48_06614	RHO1	73.93589189435129	702.0	1000.0	rho GTPase Rho1	HISTO_ZT.Contig181.eannot.1580.final_new		I7I48_06614	ACKS23_07859	ACKS0A_06664	ucsf_hc.01_1.G217B.10763					1.0	0.12825485190104224	0.19640909612127455	0.13105026531004216
I7I48_06613	I7I48_06613		69.1964116447134	657.0	1000.0	hypothetical protein			I7I48_06613	ACKS23_07858	ACKS0A_06663	ucsf_hc.01_1.G217B.10764					1.0	0.1264017660933282	0.1888838832030837	0.0435037069841665
I7I48_06616	I7I48_06616		138.70878863940263	1317.0	1000.0	mitochondrial formyl-methionyl-tRNA transformylase	HISTO_ZT.Contig181.Fgenesh_histo.70.final_new		I7I48_06616	ACKS23_07861	ACKS0A_06666	ucsf_hc.01_1.G217B.10761					1.0	-0.11475865631283089	-0.08364100452673373	-0.11331744856197312
I7I48_06615	I7I48_06615		143.76423423901642	1365.0	1000.0	DUF1712 domain-containing protein	HISTO_ZT.Contig181.Fgenesh_histo.81.final_new		I7I48_06615	ACKS23_07860	ACKS0A_06665	ucsf_hc.01_1.G217B.10762					1.0	-0.07161844318201438	-0.08253889656459257	-0.05170223581043676
I7I48_06617	I7I48_06617		184.10247725260123	1748.0	1000.0	hypothetical protein	HISTO_ZT.Contig181.Fgenesh_histo.69.final_new		I7I48_06617	ACKS23_07862	ACKS0A_06667	ucsf_hc.01_1.G217B.10760					1.0	-0.13305704442282984	-0.3558739651605347	-0.28264035591979064
I7I48_06619	I7I48_06619	SWC4	110.79851605820166	1052.0	1000.0	DNA methyltransferase 1-associated protein DMAP1	HISTO_ZT.Contig181.eannot.1576.final_new		I7I48_06619	ACKS23_07864	ACKS0A_06669	ucsf_hc.01_1.G217B.10758					1.0	0.0554994920112446	0.018225550313834882	0.036836682043703495
I7I48_06618	I7I48_06618		104.37388727535917	991.0	1000.0	ERP1 protein	HISTO_ZT.Contig181.eannot.1735.final_new		I7I48_06618	ACKS23_07863	ACKS0A_06668	ucsf_hc.01_1.G217B.10759					1.0	0.0852398515157019	0.05522034592155278	0.05877499556946708
I7I48_06620	I7I48_06620		167.46163548720594	1590.0	1000.0	gag/polymerase/env polyprotein	HISTO_ZT.Contig181-snap.44.final_new		I7I48_06620	ACKS23_07865	ACKS0A_06670	ucsf_hc.01_1.G217B.10757					1.0	-0.15601381233500278	-0.3022437639710478	-0.390920689663662
I7I48_06622	I7I48_06622	MET6	99.42376345907068	944.0	1000.0	cobalamin-independent methionine synthase MetH/D	HISTO_ZT.Contig181-snap.43.final_new		I7I48_06622	ACKS23_07867	ACKS0A_06672	ucsf_hc.01_1.G217B.10755					1.0	-0.09837611453077799	-0.0013226876529579545	-0.016161343186238075
I7I48_06623	I7I48_06623		139.8673282559808	1328.0	1000.0	3-oxo-5-alpha-steroid 4-dehydrogenase	HISTO_ZT.Contig181.Fgenesh_histo.64.final_new		I7I48_06623	ACKS23_07868	ACKS0A_06673	ucsf_hc.01_1.G217B.10754					1.0	-0.08790648600321238	-0.17036004182471753	-0.058008453781036695
I7I48_06624	I7I48_06624	UFD2	94.47363964278222	897.0	1000.0	ubiquitin conjugation factor E4	HISTO_ZT.Contig181.eannot.1730.final_new		I7I48_06624	ACKS23_07869	ACKS0A_06674	ucsf_hc.01_1.G217B.10753					1.0	0.17579421402252293	0.08489266312455923	0.18878508861859633
I7I48_06626	I7I48_06626		74.77846616095358	710.0	1000.0	hypothetical protein	HISTO_ZT.Contig181.eannot.1572.final_new		I7I48_06626	ACKS23_07871	ACKS0A_06676	ucsf_hc.01_1.G217B.10751					1.0	0.08331822408469036	0.14976449311808748	0.09370500493491596
I7I48_06625	I7I48_06625	HIJ1	75.72636221088116	719.0	1000.0	ER associated DnaJ chaperone	HISTO_ZT.Contig181.eannot.1729.final_new		I7I48_06625	ACKS23_07870	ACKS0A_06675	ucsf_hc.01_1.G217B.10752					1.0	0.043795467993693715	0.04706427187538886	0.008843499051658044
I7I48_06627	I7I48_06627		74.77846616095358	710.0	1000.0	cytidylyltransferase	HISTO_ZT.Contig181.Fgenesh_Aspergillus.17.final_new		I7I48_06627	ACKS23_07872	ACKS0A_06677	ucsf_hc.01_1.G217B.10750					1.0	0.025974007684832157	0.022194810618930916	0.03184529273298442
I7I48_06628	I7I48_06628		108.58675860837063	1031.0	1000.0	hypothetical protein			I7I48_06628	ACKS23_07873	ACKS0A_06678	ucsf_hc.01_1.G217B.10749					1.0	0.02168210071175558	0.03333510467880041	-0.015266377031735723
I7I48_06630	I7I48_06630		75.41039686090531	716.0	1000.0	hypothetical protein	HISTO_ZT.Contig181.Fgenesh_histo.31.final_new		I7I48_06630	ACKS23_07875	ACKS0A_06680	ucsf_hc.01_1.G217B.10747					1.0	0.05341216954488315	-0.04385604143684152	0.020809872158834897
I7I48_06631	I7I48_06631		124.17438254051308	1179.0	1000.0	alpha,alpha-trehalase	HISTO_ZT.Contig181.Fgenesh_histo.29.final_new		I7I48_06631	ACKS23_07876	ACKS0A_06681	ucsf_hc.01_1.G217B.10746					1.0	-0.36776927667284753	-0.2715942852321136	-0.31300339715397174
I7I48_06633	I7I48_06633		184.10247725260123	1748.0	1000.0	CorA-like Mg2+ transporter domain-containing protein	HISTO_ZT.Contig181.Fgenesh_histo.27.final_new		I7I48_06633	ACKS23_07878	ACKS0A_06683	ucsf_hc.01_1.G217B.10744					1.0	-0.1353445496665251	-0.3503630464011216	-0.29958197949121435
I7I48_06634	I7I48_06634	SOK1	151.13675907178649	1435.0	1000.0	cAMP-mediated signaling protein Sok1	HISTO_ZT.Contig181-snap.34.final_new		I7I48_06634	ACKS23_07879	ACKS0A_06684	ucsf_hc.01_1.G217B.10743					1.0	-0.08500137544400088	-0.24483397902709791	-0.21288262592525709
I7I48_06635	I7I48_06635		130.70433310668085	1241.0	1000.0	hypothetical protein			I7I48_06635	ACKS23_07880	ACKS0A_06685	ucsf_hc.01_1.G217B.10742					1.0	-0.04630859378412455	-0.027733584344934004	-0.026347933817212454
I7I48_06636	I7I48_06636		143.8695560223417	1366.0	1000.0	serine carboxypeptidase	HISTO_ZT.Contig181-snap.33.final_new		I7I48_06636	ACKS23_07881	ACKS0A_06686	ucsf_hc.01_1.G217B.10741					1.0	-0.023250544844427568	-0.2322972873583693	-0.20487179830794966
I7I48_06637	I7I48_06637	SOG2	105.32178332528675	1000.0	1000.0	cell morphogenesis protein Sog2	HISTO_ZT.Contig181.Fgenesh_histo.2.final_new		I7I48_06637	ACKS23_07882	ACKS0A_06687	ucsf_hc.01_1.G217B.10740					1.0	0.047690715215436	0.09234568326911119	0.07037633731400084
I7I48_06639	I7I48_06639		103.74195657540744	985.0	1000.0	pentatricopeptide repeat protein			I7I48_06639	ACKS23_07884	ACKS0A_06689	ucsf_hc.01_1.G217B.10738					1.0	0.00669817406164086	0.052194010034928295	0.07743390062839073
I7I48_06638	I7I48_06638	RSM25	117.53911019102001	1116.0	1000.0	37S ribosomal protein Rsm25	HISTO_ZT.Contig181.eannot.1709.final_new		I7I48_06638	ACKS23_07883	ACKS0A_06688	ucsf_hc.01_1.G217B.10739					1.0	0.07085496442039552	0.10143133372965885	0.05456617148854093
I7I48_06640	I7I48_06640		137.12896188952334	1302.0	1000.0	DNA helicase			I7I48_06640	ACKS23_07885	ACKS0A_06690	ucsf_hc.01_1.G217B.10737					1.0	-0.00017780646597365113	-0.05039481588000094	-0.03689970479216387
I7I48_06642	I7I48_06642	ILV6	97.21200600923967	923.0	1000.0	acetolactate synthase	HISTO_ZT.Contig181.Fgenesh_histo.223.final_new		I7I48_06642	ACKS23_07887	ACKS0A_06692	ucsf_hc.01_1.G217B.10734					1.0	0.09117974953692953	0.04266265772336797	0.11142770622964726
I7I48_06641	I7I48_06641		90.68205544307189	861.0	1000.0	KH domain-containing protein	HISTO_ZT.Contig181.Fgenesh_Aspergillus.191.final_new		I7I48_06641	ACKS23_07886	ACKS0A_06691	ucsf_hc.01_1.G217B.10736					1.0	0.05638011153316591	0.09320811247553662	0.07635087782800742
I7I48_06644	I7I48_06644		106.37500115853962	1010.0	1000.0	hypothetical protein	HISTO_ZT.Contig181.eannot.1706.final_new		I7I48_06644	ACKS23_07889	ACKS0A_06694	ucsf_hc.01_1.G217B.10733					1.0	-0.06344996519625878	-0.24699417439948324	-0.18703239530337934
I7I48_06645	I7I48_06645		134.07463017309001	1273.0	1000.0	hypothetical protein			I7I48_06645	ACKS23_07890	ACKS0A_06695	ucsf_hc.01_1.G217B.10732					1.0	-0.12403199394694564	-0.2059188136231591	-0.11429687652463161
I7I48_06646	I7I48_06646		70.46027304461684	669.0	1000.0	hypothetical protein	HISTO_ZT.Contig181.Fgenesh_histo.221.final_new		I7I48_06646	ACKS23_07891	ACKS0A_06696	ucsf_hc.01_1.G217B.10731					1.0	0.0920080026796255	0.13599032069880013	0.09694596345063677
I7I48_06648	I7I48_06648	ARG3	88.36497620991558	839.0	1000.0	ornithine carbamoyltransferase, mitochondrial precursor	HISTO_ZT.Contig181.Fgenesh_histo.200.final_new		I7I48_06648	ACKS23_07893	ACKS0A_06698	ucsf_hc.01_1.G217B.10729					1.0	0.17599599075238037	0.2187948739887028	0.3000136897560718
I7I48_06647	I7I48_06647		89.41819404316844	849.0	1000.0	hypothetical protein			I7I48_06647	ACKS23_07892	ACKS0A_06697	ucsf_hc.01_1.G217B.10730					1.0	0.14304802396849337	0.19320761557328825	0.328250343193623
I7I48_06649	I7I48_06649		152.82190760499108	1451.0	1000.0	hypothetical protein	HISTO_ZT.Contig181.Fgenesh_histo.199.final_new		I7I48_06649	ACKS23_07894	ACKS0A_06699	ucsf_hc.01_1.G217B.10728					1.0	-0.012916666456076698	-0.19035743947185346	-0.21560886156293912
I7I48_06650	I7I48_06650		139.55136290600493	1325.0	1000.0	hypothetical protein			I7I48_06650	ACKS23_07895	ACKS0A_06700	ucsf_hc.01_1.G217B.10727					1.0	-0.06672463098902615	-0.1810738954071478	-0.05333734130797818
I7I48_06651	I7I48_06651		172.3064375201691	1636.0	1000.0	hypothetical protein	HISTO_ZT.Contig181.Fgenesh_Aspergillus.176.final_new		I7I48_06651	ACKS23_07896	ACKS0A_06701	ucsf_hc.01_1.G217B.10726					1.0	0.0961163867075574	-0.1726243825559468	-0.08048422446670711
I7I48_06653	I7I48_06653		94.26299607613164	895.0	1000.0	nuclear envelope protein Cut8	HISTO_ZT.Contig181.eannot.1702.final_new		I7I48_06653	ACKS23_07898	ACKS0A_06703	ucsf_hc.01_1.G217B.10724					1.0	0.10117545956403518	0.07421263966780722	0.1107491921795235
I7I48_06655	I7I48_06655		122.91052114060963	1167.0	1000.0	cytochrome c oxidase subunit 8p	HISTO_ZT.Contig181.eannot.1737.final_new		I7I48_06655	ACKS23_07900	ACKS0A_06705	ucsf_hc.01_1.G217B.10722					1.0	0.15151377299526647	0.24363639592337938	0.2632922131769181
I7I48_06654	I7I48_06654	DOB1	106.69096650851546	1013.0	1000.0	ATP-dependent RNA helicase DOB1	HISTO_ZT.Contig181.Fgenesh_histo.195.final_new		I7I48_06654	ACKS23_07899	ACKS0A_06704	ucsf_hc.01_1.G217B.10723					1.0	0.07311379993369016	0.11649873201074823	0.018766474601641714
I7I48_06656	I7I48_06656	IKI3	105.11113975863617	998.0	1000.0	elongator complex protein	HISTO_ZT.Contig181.Fgenesh_Aspergillus.172.final_new		I7I48_06656	ACKS23_07901	ACKS0A_06706	ucsf_hc.01_1.G217B.10721					1.0	0.06798333918918542	0.07634028960595218	0.013884357086421883
I7I48_06658	I7I48_06658		112.37834280808096	1067.0	1000.0	cytochrome c1 heme lyase	HISTO_ZT.Contig181-snap.18.final_new		I7I48_06658	ACKS23_07903	ACKS0A_06708	ucsf_hc.01_1.G217B.10719					1.0	0.016172553847171534	0.03694509906431476	0.014525927354481438
I7I48_06657	I7I48_06657		122.59455579063376	1164.0	1000.0	diphosphomevalonate decarboxylase	HISTO_ZT.Contig181.eannot.1613.final_new		I7I48_06657	ACKS23_07902	ACKS0A_06707	ucsf_hc.01_1.G217B.10720					1.0	0.06692507067280218	0.1662768034145734	0.1003377104080393
I7I48_06660	I7I48_06660	NDC1	93.94703072615577	892.0	1000.0	nuclear envelope protein	HISTO_ZT.Contig181.eannot.1678.final_new		I7I48_06660	ACKS23_07905	ACKS0A_06710	ucsf_hc.01_1.G217B.10717					1.0	0.2776495630841106	0.19218098485592516	0.21107302366839464
I7I48_06659	I7I48_06659	PEP12	102.478095175504	973.0	1000.0	SNARE domain-containing protein	HISTO_ZT.Contig181.eannot.1612.final_new		I7I48_06659	ACKS23_07904	ACKS0A_06709	ucsf_hc.01_1.G217B.10718					1.0	0.1026891124252235	0.19318378773905553	0.1344734870035692
I7I48_06661	I7I48_06661		78.04344144403748	741.0	1000.0	tyrosine phosphatase	HISTO_ZT.Contig181.Fgenesh_histo.164.final_new		I7I48_06661	ACKS23_07906	ACKS0A_06711	ucsf_hc.01_1.G217B.10716					1.0	0.04441995559642864	0.001125872952536966	0.05358016439279145
I7I48_06663	I7I48_06663		86.5745058933857	822.0	1000.0	cytochrome b2	HISTO_ZT.Contig181.fgenesh_plus.82.final_new		I7I48_06663	ACKS23_07908	ACKS0A_06713	ucsf_hc.01_1.G217B.10715					1.0	-0.003243392484054808	0.008614922057136432	0.08216548451000183
I7I48_06662	I7I48_06662		92.9991346762282	883.0	1000.0	hydrolase	HISTO_ZT.Contig181.Fgenesh_histo.162.final_new		I7I48_06662	ACKS23_07907	ACKS0A_06712	ucsf_hc.01_1.G217B.10714					1.0	0.0025823278344540013	-0.039439306234296256	0.1631895033658285
I7I48_06664	I7I48_06664		81.94034742707309	778.0	1000.0	SAP domain-containing protein	HISTO_ZT.Contig181.Fgenesh_histo.158.final_new		I7I48_06664	ACKS23_07909	ACKS0A_06714	ucsf_hc.01_1.G217B.10713					1.0	-0.08208522459910639	-0.06695935588683355	-0.0884400327904108
I7I48_06665	I7I48_06665		75.93700577753174	721.0	1000.0	hypothetical protein	HISTO_ZT.Contig181.Fgenesh_Aspergillus.136.final_new		I7I48_06665	ACKS23_07910	ACKS0A_06715	ucsf_hc.01_1.G217B.10712					1.0	0.07098852924272547	0.13441311871333683	0.1494709444954896
I7I48_06666	I7I48_06666		131.96819450658427	1253.0	1000.0	aspartyl protease	HISTO_ZT.Contig181.Fgenesh_Neurospora.41.final_new		I7I48_06666	ACKS23_07911	ACKS0A_06716	ucsf_hc.01_1.G217B.10711					1.0	-0.30752125306791367	-0.36938785233020277	-0.47540040577104736
I7I48_06668	I7I48_06668		130.07240240672914	1235.0	1000.0	mitochondrial Acyl-CoA Thioesterase	HISTO_ZT.Contig181.eannot.1674.final_new		I7I48_06668	ACKS23_07913	ACKS0A_06718	ucsf_hc.01_1.G217B.10709					1.0	-0.11587727871045805	-0.12929500550221973	-0.3226462444701673
I7I48_06669	I7I48_06669		90.36609009309602	858.0	1000.0	hypothetical protein			I7I48_06669	ACKS23_07914	ACKS0A_06719	ucsf_hc.01_1.G217B.10708					1.0	0.14736785652407536	0.0062047660419786155	0.04949843181033542
I7I48_06672	I7I48_06672		158.93057103785767	1509.0	1000.0	hypothetical protein			I7I48_06672	ACKS23_07917	ACKS0A_06722	ucsf_hc.01_1.G217B.10705					1.0	-0.28566714455152975	-0.3196402303744559	-0.4496794354036878
I7I48_06671	I7I48_06671		160.61571957106227	1525.0	1000.0	NUDIX domain-containing protein	HISTO_ZT.Contig181.Fgenesh_Neurospora.37.final_new		I7I48_06671	ACKS23_07916	ACKS0A_06721	ucsf_hc.01_1.G217B.10706					1.0	-0.2936719214798007	-0.26806751024723274	-0.4468787622380833
I7I48_06673	I7I48_06673		106.37500115853962	1010.0	1000.0	dual specificity phosphatase	HISTO_ZT.Contig181.Fgenesh_histo.57.final_new		I7I48_06673	ACKS23_07918	ACKS0A_06723	ucsf_hc.01_1.G217B.10703					1.0	-0.2320939317760775	-0.19100891161600364	-0.2216774396722473
I7I48_06675	I7I48_06675		161.87958097096572	1537.0	1000.0	hypothetical protein			I7I48_06675	ACKS23_07920	ACKS0A_06725	ucsf_hc.01_1.G217B.10702					1.0	-0.23162049324387546	-0.4225936602795941	-0.4163640784244699
I7I48_06676	I7I48_06676		82.15099099372367	780.0	1000.0	hypothetical protein			I7I48_06676	ACKS23_07921	ACKS0A_06726	ucsf_hc.01_1.G217B.10700					1.0	-0.16937140869352274	-0.07541752479758124	-0.07464873066449373
I7I48_06678	I7I48_06678		78.99133749396506	750.0	1000.0	C2H2 finger domain-containing protein	HISTO_ZT.Contig181.Fgenesh_histo.55.final_new		I7I48_06678	ACKS23_07923	ACKS0A_06728	ucsf_hc.01_1.G217B.10699					1.0	-0.17585036425442235	-0.0772054913038629	-0.06884086747794826
I7I48_06680	I7I48_06680		107.00693185849133	1016.0	1000.0	amino acid transporter	HISTO_ZT.Contig181.Fgenesh_histo.51.final_new		I7I48_06680	ACKS23_07925	ACKS0A_06730	ucsf_hc.01_1.G217B.10697					1.0	-0.22074512578087346	-0.2681744323993651	-0.2378287435039933
I7I48_06679	I7I48_06679		107.00693185849133	1016.0	1000.0	hypothetical protein	HISTO_ZT.Contig181.Fgenesh_histo.53.final_new		I7I48_06679	ACKS23_07924	ACKS0A_06729	ucsf_hc.01_1.G217B.10698					1.0	-0.23061636261026353	-0.2257825732570562	-0.18147668679821438
I7I48_06683	I7I48_06683		186.20891291910698	1768.0	1000.0	hypothetical protein	HISTO_ZT.Contig181-snap.4.final_new		I7I48_06683	ACKS23_07928	ACKS0A_06733	ucsf_hc.01_1.G217B.10694					1.0	-0.28721111559187174	-0.4239381101473332	-0.49267260002273205
I7I48_06685	I7I48_06685		116.27524879111658	1104.0	1000.0	hypothetical protein			I7I48_06685	ACKS23_07930	ACKS0A_06735	ucsf_hc.01_1.G217B.10692					1.0	0.04649727533392589	-0.001151075228733145	-0.013581108700418176
I7I48_06684	I7I48_06684		127.33403604027168	1209.0	1000.0	RAD52 DNA repair protein RADC	HISTO_ZT.Contig181.fgenesh_plus.29.final_new		I7I48_06684	ACKS23_07929	ACKS0A_06734	ucsf_hc.01_1.G217B.10693					1.0	-0.061029110417489374	-0.10603202813644086	-0.11338323754011148
I7I48_06686	I7I48_06686	SCS2	88.57561977656614	841.0	1000.0	MSP domain-containing protein	HISTO_ZT.Contig181.eannot.1605.final_new		I7I48_06686	ACKS23_07931	ACKS0A_06736	ucsf_hc.01_1.G217B.10691					1.0	0.1012729008218437	0.17812301171843858	0.037500319802410975
I7I48_06689	I7I48_06689		128.8085410068257	1223.0	1000.0	hypothetical protein	HISTO_ZT.Contig1141.genewise.31.final_new		I7I48_06689	ACKS23_07934	ACKS0A_06739	ucsf_hc.01_1.G217B.10503					1.0	0.03740790943227945	-0.12177287460607422	-0.20191986557134733
I7I48_06690	I7I48_06690		121.12005082407974	1150.0	1000.0	DNA-binding protein	HISTO_ZT.Contig1141.Fgenesh_Aspergillus.28.final_new		I7I48_06690	ACKS23_07935	ACKS0A_06740	ucsf_hc.01_1.G217B.10502					1.0	-0.03388810127631303	-0.02981333696726618	-0.07062297591238254
I7I48_06692	I7I48_06692		168.09356618715765	1596.0	1000.0	Hsp70 family chaperone	HISTO_ZT.Contig1141.Fgenesh_histo.16.final_new		I7I48_06692	ACKS23_07937	ACKS0A_06742	ucsf_hc.01_1.G217B.10500					1.0	-0.22954029081785632	-0.3054049767510265	-0.44458490443638043
I7I48_06691	I7I48_06691		171.77982860354268	1631.0	1000.0	hypothetical protein	HISTO_ZT.Contig1141.Fgenesh_histo.19.final_new		I7I48_06691	ACKS23_07936	ACKS0A_06741	ucsf_hc.01_1.G217B.10501					1.0	-0.26806404082020197	-0.34232332860984127	-0.4883431916083526
I7I48_06693	I7I48_06693		92.47252575960177	878.0	1000.0	dihydroceramide delta(4)-desaturase	HISTO_ZT.Contig1141.fgenesh_plus.18.final_new		I7I48_06693	ACKS23_07938	ACKS0A_06743	ucsf_hc.01_1.G217B.10499					1.0	0.15645445854225548	0.04650950751261618	0.09862326738574467
I7I48_06695	I7I48_06695		90.78737722639717	862.0	1000.0	DnaJ domain-containing protein	HISTO_ZT.Contig1141.fgenesh_plus.19.final_new		I7I48_06695	ACKS23_07940	ACKS0A_06745	ucsf_hc.01_1.G217B.10497					1.0	0.033776574884093025	0.07674536826947631	0.15709047910467666
I7I48_06694	I7I48_06694		96.8960406592638	920.0	1000.0	methionine aminopeptidase	HISTO_ZT.Contig1141.eannot.1176.final_new		I7I48_06694	ACKS23_07939	ACKS0A_06744	ucsf_hc.01_1.G217B.10498					1.0	-0.05258237205881999	-0.01938137370283388	-0.022213405168581057
I7I48_06696	I7I48_06696		151.55804620508763	1439.0	1000.0	hypothetical protein	HISTO_ZT.Contig1141.Fgenesh_histo.23.final_new		I7I48_06696	ACKS23_07941	ACKS0A_06746	ucsf_hc.01_1.G217B.10496					1.0	-0.25552347340089976	-0.28489479800673756	-0.428298307018515
I7I48_06697	I7I48_06697		89.62883760981902	851.0	1000.0	outer mitochondrial membrane protein porin	HISTO_ZT.Contig1141.eannot.1175.final_new		I7I48_06697	ACKS23_07942	ACKS0A_06747	ucsf_hc.01_1.G217B.10495					1.0	0.19939965664913595	0.01913206354606045	0.10793271697617801
I7I48_06698	I7I48_06698	ASN2	79.41262462726621	754.0	1000.0	asparagine synthetase	HISTO_ZT.Contig1141.fgenesh_plus.15.final_new	near LTR block	I7I48_06698	ACKS23_07943	ACKS0A_06748	ucsf_hc.01_1.G217B.10494					1.0	0.12727800153667268	0.09301060391163918	0.17634984947638488
I7I48_06699	I7I48_06699	UBC9	59.92809471208815	569.0	1000.0	ubiquitin-conjugating enzyme	HISTO_ZT.Contig1141.eannot.1172.final_new	near LTR block	I7I48_06699	ACKS23_07944	ACKS0A_06749	ucsf_hc.01_1.G217B.10493					1.0	0.01738185157362304	0.07010378881008383	0.11303909547960067
I7I48_06701	I7I48_06701		66.87933241155709	635.0	1000.0	YciI-like protein	HISTO_ZT.Contig1141.eannot.1165.final_new	near LTR block	I7I48_06701	ACKS23_07946	ACKS0A_06751	ucsf_hc.01_1.G217B.10492					1.0	0.041351232644276426	0.04667510652479445	0.0811908941464703
I7I48_06703	I7I48_06703	DRT111	95.94814460933623	911.0	1000.0	G-patch DNA repair protein	HISTO_ZT.Contig1141.Fgenesh_histo.9.final_new	near LTR block	I7I48_06703	ACKS23_07948	ACKS0A_06753	ucsf_hc.01_1.G217B.10490					1.0	0.15851995470982938	0.1841856906521342	0.1397561431288611
I7I48_06702	I7I48_06702		96.47475352596267	916.0	1000.0	peroxisomal-coenzyme A synthetase	HISTO_ZT.Contig1141.eannot.1170.final_new	near LTR block	I7I48_06702	ACKS23_07947	ACKS0A_06752	ucsf_hc.01_1.G217B.10491					1.0	0.16136095609184797	0.1931281475029185	0.1457692899370615
I7I48_06704	I7I48_06704	RAC1	150.39950658850947	1428.0	1000.0	small GTPase RHO1	HISTO_ZT.Contig1141.eannot.1162.final_new	near LTR block	I7I48_06704	ACKS23_07949	ACKS0A_06754	ucsf_hc.01_1.G217B.10489					1.0	-0.12135692564998557	-0.2048751093853991	-0.2917289614066044
I7I48_06706	I7I48_06706		57.29505012895599	544.0	1000.0	N-glycosyl-transferase	HISTO_ZT.Contig1141.Fgenesh_Aspergillus.20.final_new	near LTR block	I7I48_06706	ACKS23_07951	ACKS0A_06756	ucsf_hc.01_1.G217B.10487					1.0	0.06438908084440798	0.20679304794381714	0.14083683992324736
I7I48_06708	I7I48_06708	ECM33	80.04455532721792	760.0	1000.0	GPI-anchored cell wall organization protein Ecm33	HISTO_ZT.Contig1141.eannot.1169.final_new	near LTR block	I7I48_06708	ACKS23_07953	ACKS0A_06758	ucsf_hc.01_1.G217B.10485	Ryp1_ChIP			Ryp4_ChIP	1.0	0.22341123064794965	0.3693789620206215	0.3889795624506862
I7I48_06709	I7I48_06709		72.46138692779728	688.0	1000.0	hypothetical protein		near LTR block	I7I48_06709	ACKS23_07954	ACKS0A_06759	ucsf_hc.01_1.G217B.10484					1.0	0.22784291664415057	0.35872822093656254	0.37732823269982674
I7I48_06711	I7I48_06711		74.25185724432716	705.0	1000.0	DNA-3-methyladenine glycosylase	HISTO_ZT.Contig1141.eannot.1160.final_new	near LTR block	I7I48_06711	ACKS23_07956	ACKS0A_06761	ucsf_hc.01_1.G217B.10482	Ryp1_ChIP				1.0	0.230408353904342	0.20138552288514444	0.3647877317543061
I7I48_06713	I7I48_06713		74.88378794427888	711.0	1000.0	mitochondrial folate transporter/carrier	HISTO_ZT.Contig1141.eannot.1157.final_new	near LTR block	I7I48_06713	ACKS23_07958	ACKS0A_06763	ucsf_hc.01_1.G217B.10480				Ryp4_ChIP	1.0	0.16253482839388778	0.2691318497578543	0.15543901751261302
I7I48_06712	I7I48_06712		77.41151074408576	735.0	1000.0	ubiquinol-cytochrome c reductase complex 14 kDa protein	HISTO_ZT.Contig1141.eannot.1167.final_new	near LTR block	I7I48_06712	ACKS23_07957	ACKS0A_06762	ucsf_hc.01_1.G217B.10481					1.0	0.16881737293424592	0.2547785165376646	0.15901378848581715
I7I48_06714	I7I48_06714		151.03143728846118	1434.0	1000.0	hypothetical protein	HISTO_ZT.Contig1141.Fgenesh_histo.4.final_new	near LTR block	I7I48_06714	ACKS23_07959	ACKS0A_06764	ucsf_hc.01_1.G217B.10479					1.0	-0.27751833687236815	-0.27826531598445303	-0.2693307197590521
I7I48_06715	I7I48_06715		170.41064542031395	1618.0	1000.0	cytochrome d8-PA	HISTO_ZT.Contig1141.Fgenesh_histo.3.final_new	near LTR block	I7I48_06715	ACKS23_07960	ACKS0A_06765	ucsf_hc.01_1.G217B.10478					1.0	-0.16406187577250742	-0.3471210903703299	-0.3457637396511152
I7I48_06716	I7I48_06716		97.8439367091914	929.0	1000.0	atypical/ABC1/ABC1-B protein kinase, ubiquinone biosynthesis protein	HISTO_ZT.Contig1141.eannot.1166.final_new	near LTR block	I7I48_06716	ACKS23_07961	ACKS0A_06766	ucsf_hc.01_1.G217B.10477					1.0	0.07986882457353284	0.09039310799279132	0.03776941958299129
I7I48_06717	I7I48_06717		82.15099099372367	780.0	1000.0	cell division control protein	HISTO_ZT.Contig1141.genewise.16.final_new	near LTR block	I7I48_06717	ACKS23_07962	ACKS0A_06767	ucsf_hc.01_1.G217B.10476					1.0	0.1659305881980434	0.12740148145413233	0.22348652369568434
I7I48_06725	I7I48_06725		174.51819497000014	1657.0	1000.0	pol-like protein	HISTO_KK.Contig134.Fgenesh_histo.4.final_new	transposon	I7I48_06725	ACKS23_07970	ACKS0A_06775	ucsf_hc.01_1.G217B.07206					1.0	-0.1241132440508983	-0.1903451466265218	-0.04183221260951864
I7I48_06729	I7I48_06729		33.91361423074233	322.0	1000.0	hypothetical protein	HISTO_KK.Contig134.Fgenesh_histo.5.final_new	near LTR block	I7I48_06729	ACKS23_07974	ACKS0A_06779	ucsf_hc.01_1.G217B.07210					1.0	0.24830054036331117	0.28003484423550684	0.2242536443200488
I7I48_06732	I7I48_06732		128.91386279015097	1224.0	1000.0	phosphoribulokinase/uridine kinase family protein	HISTO_KK.Contig134.Fgenesh_Aspergillus.17.final_new	near LTR block	I7I48_06732	ACKS23_07977	ACKS0A_06782	ucsf_hc.01_1.G217B.07213					1.0	-0.0964031583291749	-0.11110557625001327	-0.06526056310389616
I7I48_06731	I7I48_06731		131.65222915660843	1250.0	1000.0	hypothetical protein		near LTR block	I7I48_06731	ACKS23_07976	ACKS0A_06781	ucsf_hc.01_1.G217B.07212					1.0	-0.07674940213977166	-0.16059787142496584	-0.10307786768172178
I7I48_06733	I7I48_06733		148.81967983863018	1413.0	1000.0	hypothetical protein		near LTR block	I7I48_06733	ACKS23_07978	ACKS0A_06783	ucsf_hc.01_1.G217B.07214					1.0	-0.09996118147350153	-0.2444055834487231	-0.28029082108410985
I7I48_06735	I7I48_06735		104.79517440866032	995.0	1000.0	phosphoribulokinase/uridine kinase	HISTO_KK.Contig134.eannot.1129.final_new	near LTR block	I7I48_06735	ACKS23_07980	ACKS0A_06785	ucsf_hc.01_1.G217B.07216					1.0	-0.13476354290270354	-0.028201196906184833	0.05763324997611197
I7I48_06734	I7I48_06734		91.41930792634889	868.0	1000.0	hypothetical protein	HISTO_KK.Contig134.Fgenesh_histo.7.final_new	near LTR block	I7I48_06734	ACKS23_07979	ACKS0A_06784	ucsf_hc.01_1.G217B.07215					1.0	-0.035404020269341085	0.043414618730910126	0.11212974054675529
I7I48_06736	I7I48_06736		58.34826796220886	554.0	1000.0	GPI-anchored cell wall protein	HISTO_KK.Contig134.eannot.1131.final_new	near LTR block	I7I48_06736	ACKS23_07981	ACKS0A_06786	ucsf_hc.01_1.G217B.07217					1.0	0.19096135901718514	0.18389501444691891	0.17954565589917015
I7I48_06737	I7I48_06737	RNR1	81.20309494379609	771.0	1000.0	ribonucleoside-diphosphate reductase subunit large	HISTO_KK.Contig134.eannot.1133.final_new	near LTR block	I7I48_06737	ACKS23_07982	ACKS0A_06787	ucsf_hc.01_1.G217B.07218					1.0	0.2703222783539445	0.27174659790035616	0.3522837119927721
I7I48_06738	I7I48_06738		37.91584199710323	360.0	1000.0	extracellular cellulase, proline-rich	HISTO_KK.Contig134.eannot.1134.final_new	near LTR block	I7I48_06738	ACKS23_07983	ACKS0A_06788	ucsf_hc.01_1.G217B.07219	Ryp1_ChIP		Ryp3_ChIP	Ryp4_ChIP	1.0	0.1573223641887942	0.1486180934914475	0.25881302621432156
I7I48_06739	I7I48_06739		17.694059598648174	168.0	1000.0	hypothetical protein		near LTR block	I7I48_06739	ACKS23_07984	ACKS0A_06789	ucsf_hc.01_1.G217B.07220					1.0	0.32237650843310894	0.12154197177119763	0.05751504376199612
I7I48_06743	I7I48_06743		90.68205544307189	861.0	1000.0	hypothetical protein		near LTR block	I7I48_06743	ACKS23_07988	ACKS0A_06793	ucsf_hc.01_1.G217B.07224					1.0	0.2863928079796877	0.254465015729781	0.4047534383598921
I7I48_06740	I7I48_06740		90.68205544307189	861.0	1000.0	possible proline-rich antigen	HISTO_KK.Contig134-snap.6.final_new	near LTR block	I7I48_06740	ACKS23_07985	ACKS0A_06790	ucsf_hc.01_1.G217B.07221					1.0	0.28443862270868103	0.2429920580503513	0.39513670790493594
I7I48_06744	I7I48_06744		93.52574359285462	888.0	1000.0	hypothetical protein	HISTO_KK.Contig134.eannot.1139.final_new	near LTR block	I7I48_06744	ACKS23_07989	ACKS0A_06794	ucsf_hc.01_1.G217B.07225	Ryp1_ChIP	Ryp2_ChIP	Ryp3_ChIP	Ryp4_ChIP	1.0	0.23616898611582482	0.09762627765677623	0.16755335990833642
I7I48_06746	I7I48_06746	GDH1	53.71410949589624	510.0	1000.0	NADP-specific glutamate dehydrogenase	HISTO_KK.Contig134.Fgenesh_histo.14.final_new	near LTR block	I7I48_06746	ACKS23_07991	ACKS0A_06796	ucsf_hc.01_1.G217B.07227					1.0	0.11678346824467178	0.13221988517462824	0.11458403291451591
I7I48_06747	I7I48_06747		58.66423331218472	557.0	1000.0	hypothetical protein	HISTO_KK.Contig134.Fgenesh_histo.15.final_new	near LTR block	I7I48_06747	ACKS23_07992	ACKS0A_06797	ucsf_hc.01_1.G217B.07228					1.0	0.4789377881682776	0.5177866504742663	0.5201489097476547
I7I48_06748	I7I48_06748		12.533292215709123	119.0	1000.0	hypothetical protein	HISTO_KK.Contig134.Fgenesh_histo.17.final_new	near LTR block	I7I48_06748	ACKS23_07993	ACKS0A_06798	ucsf_hc.01_1.G217B.07229	Ryp1_ChIP	Ryp2_ChIP	Ryp3_ChIP	Ryp4_ChIP	1.0	0.23554081568548568	0.20698286303779012	0.20567738676157188
I7I48_06749	I7I48_06749		86.46918411006041	821.0	1000.0	hypothetical protein		near LTR block	I7I48_06749	ACKS23_07994	ACKS0A_06799	ucsf_hc.01_1.G217B.07230					1.0	0.47075870222468075	0.49429985892321815	0.48954655719037177
I7I48_06750	I7I48_06750		34.650866714019344	329.0	1000.0	hypothetical protein	HISTO_KK.Contig134-snap.10.final_new	near LTR block	I7I48_06750	ACKS23_07995	ACKS0A_06800	ucsf_hc.01_1.G217B.07231					1.0	0.15386209346753965	0.12629900545213646	0.1489416766267898
I7I48_06751	I7I48_06751		124.27970432383836	1180.0	1000.0	hypothetical protein	HISTO_KK.Contig134.Fgenesh_histo.18.final_new	near LTR block	I7I48_06751	ACKS23_07996	ACKS0A_06801	ucsf_hc.01_1.G217B.07232					1.0	0.0911088738508119	-0.006868114147683402	0.04053912516770952
I7I48_06753	I7I48_06753	NUT1	61.71856502861803	586.0	1000.0	RNA polymerase II mediator complex subunit Nut1	HISTO_ZL.Contig1161e-snap.27.final_new		I7I48_06753	ACKS23_07998	ACKS0A_06803	ucsf_hc.01_1.G217B.09823					1.0	0.23703499027577957	0.3495324740476561	0.3415713432499511
I7I48_06754	I7I48_06754		86.46918411006041	821.0	1000.0	homoserine kinase	HISTO_ZL.Contig1161e.eannot.1273.final_new		I7I48_06754	ACKS23_07999	ACKS0A_06804	ucsf_hc.01_1.G217B.09822					1.0	-0.06993693678314028	-0.11684161810770144	-0.02787426797850745
I7I48_06755	I7I48_06755		122.80519935728434	1166.0	1000.0	hypothetical protein			I7I48_06755	ACKS23_08000	ACKS0A_06805	ucsf_hc.01_1.G217B.09820					1.0	-0.1759569774587697	-0.3035427832751998	-0.30482723201577755
I7I48_06759	I7I48_06759		66.14207992828008	628.0	1000.0	hypothetical protein			I7I48_06759	ACKS23_08004	ACKS0A_06809	ucsf_hc.01_1.G217B.09817					1.0	-0.34687851400274383	-0.4303704981485482	-0.3440643393009698
I7I48_06757	I7I48_06757		80.36052067719379	763.0	1000.0	hypothetical protein			I7I48_06757	ACKS23_08002	ACKS0A_06807	ucsf_hc.01_1.G217B.09818					1.0	-0.3055573309820072	-0.4077882569930614	-0.299738954911574
I7I48_06761	I7I48_06761	BUD5	111.74641210812923	1061.0	1000.0	ras guanine-nucleotide exchange protein Cdc25p	HISTO_ZL.Contig1161e.eannot.1297.final_new		I7I48_06761	ACKS23_08006	ACKS0A_06811	ucsf_hc.01_1.G217B.09815					1.0	-0.38384279773340846	-0.4858715388890906	-0.5650281906263642
I7I48_06763	I7I48_06763		136.6023529728969	1297.0	1000.0	hypothetical protein			I7I48_06763	ACKS23_08008	ACKS0A_06813	ucsf_hc.01_1.G217B.09813					1.0	-0.17366089138223195	-0.19441595501882558	-0.29336856833636904
I7I48_06764	I7I48_06764		172.20111573684383	1635.0	1000.0	hypothetical protein			I7I48_06764	ACKS23_08009	ACKS0A_06814	ucsf_hc.01_1.G217B.09812					1.0	-0.22668496002452287	-0.2037708169696939	-0.3053774437394269
I7I48_06766	I7I48_06766		81.94034742707309	778.0	1000.0	hypothetical protein	HISTO_ZL.Contig1161e.Fgenesh_histo.80.final_new		I7I48_06766	ACKS23_08011	ACKS0A_06816	ucsf_hc.01_1.G217B.09810					1.0	-0.005616920873773967	0.11395750902712498	0.03242592718460624
I7I48_06765	I7I48_06765	MLH3	82.36163456037424	782.0	1000.0	DNA mismatch repair protein	HISTO_ZL.Contig1161e.Fgenesh_histo.81.final_new		I7I48_06765	ACKS23_08010	ACKS0A_06815	ucsf_hc.01_1.G217B.09811					1.0	0.0011452231018745929	0.12399013633094058	0.022636720015926648
I7I48_06767	I7I48_06767		84.78403557685583	805.0	1000.0	hypothetical protein	HISTO_ZL.Contig1161e-snap.21.final_new		I7I48_06767	ACKS23_08012	ACKS0A_06817	ucsf_hc.01_1.G217B.09809					1.0	0.0629591252012891	0.10954942503066689	0.09877850744333949
I7I48_06768	I7I48_06768		104.37388727535917	991.0	1000.0	dDENN domain-containing protein	HISTO_ZL.Contig1161e.genewise.40.final_new		I7I48_06768	ACKS23_08013	ACKS0A_06818	ucsf_hc.01_1.G217B.09808					1.0	-0.11917983206467186	-0.0743235196054175	-0.13710278085346606
I7I48_06771	I7I48_06771		114.06349134128554	1083.0	1000.0	DUF974 domain-containing protein	HISTO_ZL.Contig1161e.eannot.1269.final_new		I7I48_06771	ACKS23_08016	ACKS0A_06821	ucsf_hc.01_1.G217B.09805					1.0	0.0621814061628605	-0.0021810681755480843	-0.03802575254637064
I7I48_06772	I7I48_06772		83.20420882697653	790.0	1000.0	nonspecific lipid-transfer protein	HISTO_ZL.Contig1161e-snap.18.final_new		I7I48_06772	ACKS23_08017	ACKS0A_06822	ucsf_hc.01_1.G217B.09804					1.0	-0.011393816338158391	-0.0615410220587822	-0.06464884917342573
I7I48_06773	I7I48_06773		53.92475306254681	512.0	1000.0	mitochondrial carrier protein	HISTO_ZL.Contig1161e-snap.17.final_new		I7I48_06773	ACKS23_08018	ACKS0A_06823	ucsf_hc.01_1.G217B.09803					1.0	0.16305107619235226	0.11809528793762503	0.04124627080078236
I7I48_06774	I7I48_06774	RIM20	103.63663479208216	984.0	1000.0	pH-response regulator protein palA/RIM20	HISTO_ZL.Contig1161e.Fgenesh_histo.62.final_new		I7I48_06774	ACKS23_08019	ACKS0A_06824	ucsf_hc.01_1.G217B.09802					1.0	0.013689795335666943	-0.027318469907093412	0.042208019120827944
I7I48_06776	I7I48_06776		63.29839177849733	601.0	1000.0	hypothetical protein			I7I48_06776	ACKS23_08021	ACKS0A_06826	ucsf_hc.01_1.G217B.09800					1.0	0.1509638431225282	0.16451379172833813	0.11060233100476669
I7I48_06775	I7I48_06775	MET18	43.07660938004228	409.0	1000.0	MetR protein	HISTO_ZL.Contig1161e.Fgenesh_histo.61.final_new		I7I48_06775	ACKS23_08020	ACKS0A_06825	ucsf_hc.01_1.G217B.09801					1.0	0.04373063995118809	0.019690953790814203	-0.043774157533316926
I7I48_06777	I7I48_06777		40.75953014688597	387.0	1000.0	hypothetical protein	HISTO_ZL.Contig1161e.Fgenesh_histo.60.final_new		I7I48_06777	ACKS23_08022	ACKS0A_06827	ucsf_hc.01_1.G217B.09799					1.0	-0.14789308087621733	-0.0961127763344406	-0.1988870531962067
I7I48_06779	I7I48_06779		78.14876322736276	742.0	1000.0	RING finger domain-containing protein	HISTO_ZL.Contig1161e.Fgenesh_Aspergillus.71.final_new		I7I48_06779	ACKS23_08024	ACKS0A_06829	ucsf_hc.01_1.G217B.09797					1.0	-0.010109913522990288	0.012205638151948195	0.0030566624607288873
I7I48_06778	I7I48_06778		84.15210487690412	799.0	1000.0	hypothetical protein			I7I48_06778	ACKS23_08023	ACKS0A_06828	ucsf_hc.01_1.G217B.09798					1.0	0.026732762026533075	0.057005916569844106	0.025813477795802897
I7I48_06780	I7I48_06780		119.9615112075016	1139.0	1000.0	hypothetical protein			I7I48_06780	ACKS23_08025	ACKS0A_06830	ucsf_hc.01_1.G217B.09796					1.0	0.008425495462469845	-0.0018980888977437882	0.03366319572024856
I7I48_06781	I7I48_06781	CHL4	118.80297159092343	1128.0	1000.0	CHL4 family chromosome segregation protein	HISTO_ZL.Contig1161e.eannot.1268.final_new		I7I48_06781	ACKS23_08026	ACKS0A_06831	ucsf_hc.01_1.G217B.09795					1.0	-0.03858332513277252	-0.15602160224112605	0.051842140312659546
I7I48_06782	I7I48_06782		138.07685793945092	1311.0	1000.0	hypothetical protein			I7I48_06782	ACKS23_08027	ACKS0A_06832	ucsf_hc.01_1.G217B.09794					1.0	-0.0419035768221081	-0.1651003729224545	-0.008546466574918754
I7I48_06784	I7I48_06784		136.91831832287278	1300.0	1000.0	hypothetical protein	HISTO_ZL.Contig1161e.Fgenesh_Aspergillus.50.final_new		I7I48_06784	ACKS23_08029	ACKS0A_06834	ucsf_hc.01_1.G217B.09792					1.0	-0.24296553184792802	-0.32351476061185624	-0.4097829745062219
I7I48_06785	I7I48_06785		94.89492677608337	901.0	1000.0	SMN domain-containing protein	HISTO_ZL.Contig1161e-snap.12.final_new		I7I48_06785	ACKS23_08030	ACKS0A_06835	ucsf_hc.01_1.G217B.09791					1.0	0.09082446175628078	0.03217282404148025	0.1302188253740978
I7I48_06786	I7I48_06786		85.83725341010869	815.0	1000.0	hypothetical protein	HISTO_ZL.Contig1161e.Fgenesh_histo.43.final_new		I7I48_06786	ACKS23_08031	ACKS0A_06836	ucsf_hc.01_1.G217B.09790					1.0	0.04619161588469278	0.044060221562990165	0.11326955094837998
I7I48_06789	I7I48_06789	GAR2	53.819431279221526	511.0	1000.0	ribosomal biogenesis protein Gar2	HISTO_ZL.Contig1161e.Fgenesh_Aspergillus.42.final_new		I7I48_06789	ACKS23_08034	ACKS0A_06839	ucsf_hc.01_1.G217B.09787					1.0	0.07198411399941917	0.015983881412743095	0.13369523872366995
I7I48_06790	I7I48_06790		100.37165950899826	953.0	1000.0	hypothetical protein			I7I48_06790	ACKS23_08035	ACKS0A_06840	ucsf_hc.01_1.G217B.09786					1.0	0.20189397123975983	0.11774786475449794	0.24044968433447134
I7I48_06791	I7I48_06791	GET1	90.26076830977074	857.0	1000.0	CHD5 domain-containing protein	HISTO_ZL.Contig1161e.Fgenesh_Aspergillus.40.final_new		I7I48_06791	ACKS23_08036	ACKS0A_06841	ucsf_hc.01_1.G217B.09785					1.0	0.06429956201086162	0.16627085960128185	0.11444410506214453
I7I48_06792	I7I48_06792		122.69987757395906	1165.0	1000.0	hypothetical protein			I7I48_06792	ACKS23_08037	ACKS0A_06842	ucsf_hc.01_1.G217B.09784					1.0	0.18919482451765401	0.15589151913295995	0.13832080852073914
I7I48_06793	I7I48_06793		79.20198106061564	752.0	1000.0	hypothetical protein	HISTO_ZL.Contig1161e.eannot.1264.final_new		I7I48_06793	ACKS23_08038	ACKS0A_06843	ucsf_hc.01_1.G217B.09783					1.0	0.15944301365536862	0.2780277962148745	0.20041799481718348
I7I48_06794	I7I48_06794		97.63329314254082	927.0	1000.0	hypothetical protein	HISTO_ZL.Contig1161e.eannot.1247.final_new		I7I48_06794	ACKS23_08039	ACKS0A_06844	ucsf_hc.01_1.G217B.09782					1.0	0.16219634420079665	0.26336505238744246	0.27386709560984546
I7I48_06795	I7I48_06795		80.78180781049494	767.0	1000.0	hypothetical protein	HISTO_ZL.Contig1161e.Fgenesh_Neurospora.38.final_new		I7I48_06795	ACKS23_08040	ACKS0A_06845	ucsf_hc.01_1.G217B.09781					1.0	0.10782110238591347	0.08485565543928042	0.2007912431405764
I7I48_06796	I7I48_06796		93.7363871595052	890.0	1000.0	sphingosine N-acyltransferase lag1	HISTO_ZL.Contig1161e.Fgenesh_histo.38.final_new		I7I48_06796	ACKS23_08041	ACKS0A_06846	ucsf_hc.01_1.G217B.09780					1.0	0.11957235834332947	0.11821963940746727	0.25558523481517315
I7I48_06798	I7I48_06798		81.51906029377194	774.0	1000.0	multidrug resistance protein	HISTO_ZL.Contig1161e.Fgenesh_histo.33.final_new		I7I48_06798	ACKS23_08043	ACKS0A_06848	ucsf_hc.01_1.G217B.09778					1.0	0.012801192464146238	-0.09617456789679124	-0.11481372311716698
I7I48_06797	I7I48_06797		80.67648602716964	766.0	1000.0	fungal specific transcription factor domain-containing protein	HISTO_ZL.Contig1161e.Fgenesh_Neurospora.34.final_new		I7I48_06797	ACKS23_08042	ACKS0A_06847	ucsf_hc.01_1.G217B.09779					1.0	-0.0548980638580443	-0.12115029789129839	-0.1566695114932125
I7I48_06799	I7I48_06799		90.36609009309602	858.0	1000.0	mating-type switching protein swi10	HISTO_ZL.Contig1161e.Fgenesh_histo.32.final_new		I7I48_06799	ACKS23_08044	ACKS0A_06849	ucsf_hc.01_1.G217B.09777					1.0	0.04531391804250051	0.020118858541744666	0.1625736187698087
I7I48_06800	I7I48_06800		99.84505059237183	948.0	1000.0	mating-type switching protein swi10			I7I48_06800	ACKS23_08045	ACKS0A_06850	ucsf_hc.01_1.G217B.09775					1.0	0.14510941257764176	0.16833151351666598	0.25553239510397485
I7I48_06802	I7I48_06802		74.14653546100186	704.0	1000.0	progesterone binding protein	HISTO_ZL.Contig1161d.Fgenesh_histo.51.final_new		I7I48_06802	ACKS23_08047	ACKS0A_06852	ucsf_hc.01_1.G217B.09774					1.0	-0.09965846445223392	0.051569683041826075	-0.0408318422230356
I7I48_06803	I7I48_06803	AGP2	120.8040854741039	1147.0	1000.0	amino acid permease	HISTO_ZL.Contig1161d.Fgenesh_Aspergillus.52.final_new		I7I48_06803	ACKS23_08048	ACKS0A_06853	ucsf_hc.01_1.G217B.09773					1.0	0.1870081844086129	-0.04360131295967484	0.10124289941793918
I7I48_06805	I7I48_06805		114.80074382456256	1090.0	1000.0	fungal specific transcription factor domain-containing protein	HISTO_ZL.Contig1161d.eannot.1452.final_new		I7I48_06805	ACKS23_08050	ACKS0A_06855	ucsf_hc.01_1.G217B.09771					1.0	-0.02141122269599638	0.12112143058727187	0.053962790181245945
I7I48_06804	I7I48_06804		117.11782305771887	1112.0	1000.0	JmjC domain-containing protein	HISTO_ZL.Contig1161d.eannot.1497.final_new		I7I48_06804	ACKS23_08049	ACKS0A_06854	ucsf_hc.01_1.G217B.09772					1.0	-0.06710228031167587	-0.005320554380858544	-0.009090283504595065
I7I48_06806	I7I48_06806	CKB1	95.63217925936037	908.0	1000.0	casein kinase II beta 1 subunit	HISTO_ZL.Contig1161d.Fgenesh_Aspergillus.49.final_new		I7I48_06806	ACKS23_08051	ACKS0A_06856	ucsf_hc.01_1.G217B.09770					1.0	0.11907816294013784	0.22111306135808595	0.2234138892629235
I7I48_06807	I7I48_06807		146.71324417212443	1393.0	1000.0	hypothetical protein			I7I48_06807	ACKS23_08052	ACKS0A_06857	ucsf_hc.01_1.G217B.09769					1.0	-0.20552601206426657	-0.12383034906735468	-0.2242630885841418
I7I48_06809	I7I48_06809		81.0977731604708	770.0	1000.0	hypothetical protein	HISTO_ZL.Contig1161d.Fgenesh_histo.45.final_new		I7I48_06809	ACKS23_08054	ACKS0A_06859	ucsf_hc.01_1.G217B.09767					1.0	-0.16434291564726544	-0.0771205309316032	-0.09900199628810236
I7I48_06810	I7I48_06810		76.99022361078461	731.0	1000.0	hypothetical protein	HISTO_ZL.Contig1161d.eannot.1449.final_new		I7I48_06810	ACKS23_08055	ACKS0A_06860	ucsf_hc.01_1.G217B.09766					1.0	-0.12132035410177211	-0.11926680086617181	-0.07371418429578303
I7I48_06813	I7I48_06813	SCY1	84.46807022687997	802.0	1000.0	clathrin-coated vesicle protein	HISTO_ZL.Contig1161d.Fgenesh_histo.23.final_new		I7I48_06813	ACKS23_08058	ACKS0A_06863	ucsf_hc.01_1.G217B.09763					1.0	0.036812440064865615	0.13531143506756416	0.07204582665010861
I7I48_06812	I7I48_06812	BAT2	87.41708015998799	830.0	1000.0	branched-chain amino acid aminotransferase	HISTO_ZL.Contig1161d.fgenesh_plus.41.final_new		I7I48_06812	ACKS23_08057	ACKS0A_06862	ucsf_hc.01_1.G217B.09764					1.0	-0.003802217794911189	0.03395783445113976	0.014621795780364821
I7I48_06815	I7I48_06815		137.65557080614977	1307.0	1000.0	dipeptidyl peptidase III	HISTO_ZL.Contig1161d.eannot.1445.final_new		I7I48_06815	ACKS23_08060	ACKS0A_06865	ucsf_hc.01_1.G217B.09761					1.0	-0.06421990979705128	0.03926269910507463	-0.10072878665438789
I7I48_06816	I7I48_06816		146.29195703882328	1389.0	1000.0	hypothetical protein	HISTO_ZL.Contig1161d.Fgenesh_Aspergillus.23.final_new		I7I48_06816	ACKS23_08061	ACKS0A_06866	ucsf_hc.01_1.G217B.09760					1.0	-0.20242854882966155	-0.20860399625194503	-0.21016916250771567
I7I48_06817	I7I48_06817		145.87066990552213	1385.0	1000.0	RSC complex subunit Sfh1			I7I48_06817	ACKS23_08062	ACKS0A_06867	ucsf_hc.01_1.G217B.09759					1.0	0.2228584523022783	0.014724383784059158	0.055403774042897536
I7I48_06818	I7I48_06818		110.16658535824995	1046.0	1000.0	hypothetical protein	HISTO_ZL.Contig1161d.eannot.1472.final_new		I7I48_06818	ACKS23_08063	ACKS0A_06868	ucsf_hc.01_1.G217B.09758					1.0	0.15048819965998894	0.13467890858101628	0.033383643070545754
I7I48_06819	I7I48_06819	WHI2	98.68651097579368	937.0	1000.0	stress response protein Whi2	HISTO_ZL.Contig1161d.eannot.1470.final_new		I7I48_06819	ACKS23_08064	ACKS0A_06869	ucsf_hc.01_1.G217B.09757					1.0	-0.01586998838521947	-0.011907643283379121	-0.07957376915556036
I7I48_06821	I7I48_06821	SEC13	99.00247632576954	940.0	1000.0	protein transporter SEC13	HISTO_ZL.Contig1161d.fgenesh_plus.17.final_new		I7I48_06821	ACKS23_08066	ACKS0A_06871	ucsf_hc.01_1.G217B.09754					1.0	0.030036063974948513	-0.01779457900148551	0.050989354733599
I7I48_06820	I7I48_06820	PEX20	91.10334257637304	865.0	1000.0	peroxin 20	HISTO_ZL.Contig1161d.Fgenesh_Aspergillus.20.final_new		I7I48_06820	ACKS23_08065	ACKS0A_06870	ucsf_hc.01_1.G217B.09756					1.0	0.0968602454024644	0.06222826636422185	0.04475656318545018
I7I48_06823	I7I48_06823		173.1490117867714	1644.0	1000.0	hypothetical protein	HISTO_ZL.Contig1161d.Fgenesh_Aspergillus.18.final_new		I7I48_06823	ACKS23_08068	ACKS0A_06873	ucsf_hc.01_1.G217B.09753					1.0	-0.060933516025830414	-0.18270392720536854	-0.19191012571381794
I7I48_06824	I7I48_06824		68.45915916143639	650.0	1000.0	hypothetical protein	HISTO_ZL.Contig1161d.Fgenesh_Aspergillus.17.final_new		I7I48_06824	ACKS23_08069	ACKS0A_06874	ucsf_hc.01_1.G217B.09752	Ryp1_ChIP				1.0	0.20253148827657041	0.2279171376359902	0.27723713765058255
I7I48_06826	I7I48_06826		53.08217879594452	504.0	1000.0	hypothetical protein		near LTR block	I7I48_06826	ACKS23_08071	ACKS0A_06876	ucsf_hc.01_1.G217B.09750					1.0	0.2636061771997892	0.2175332928290773	0.11804080294563757
I7I48_06827	I7I48_06827		130.4936895400303	1239.0	1000.0	protein kinase	HISTO_ZL.Contig1161d.Fgenesh_Aspergillus.15.final_new	near LTR block	I7I48_06827	ACKS23_08072	ACKS0A_06877	ucsf_hc.01_1.G217B.09749	Ryp1_ChIP				1.0	0.049031694557067906	-0.018533013771294016	0.0071613774559410315
I7I48_06830	I7I48_06830		108.69208039169592	1032.0	1000.0	ATP-binding cassette protein	HISTO_ZL.Contig1161d.eannot.1423.final_new	near LTR block	I7I48_06830	ACKS23_08075	ACKS0A_06880	ucsf_hc.01_1.G217B.09746					1.0	-0.021352945984059568	0.08778353436542052	0.19088508110879887
I7I48_06831	I7I48_06831		93.10445645955349	884.0	1000.0	hypothetical protein		near LTR block	I7I48_06831	ACKS23_08076	ACKS0A_06881	ucsf_hc.01_1.G217B.09745					1.0	0.03247411871018169	0.10932584853964411	-0.03828764186660061
I7I48_06832	I7I48_06832		67.19529776153294	638.0	1000.0	hypothetical protein		near LTR block	I7I48_06832	ACKS23_08077	ACKS0A_06882	ucsf_hc.01_1.G217B.09744					1.0	0.13506640874190157	0.27144062103639344	0.22800031999935888
I7I48_06834	I7I48_06834		53.819431279221526	511.0	1000.0	hypothetical protein	HISTO_ZL.Contig1161d.eannot.1467.final_new	near LTR block	I7I48_06834	ACKS23_08079	ACKS0A_06884	ucsf_hc.01_1.G217B.09742					1.0	0.14299248577068358	0.07565324930030681	0.15925998597933055
I7I48_06836	I7I48_06836		101.10891199227527	960.0	1000.0	hypothetical protein		near LTR block	I7I48_06836	ACKS23_08081	ACKS0A_06886	ucsf_hc.01_1.G217B.09740					1.0	-0.17660628292617964	-0.18384031578198368	-0.2166260518816533
I7I48_06837	I7I48_06837	PHO81	99.95037237569711	949.0	1000.0	ankyrin repeat protein	HISTO_ZL.Contig1161d.Fgenesh_Aspergillus.90.final_new	near LTR block	I7I48_06837	ACKS23_08082	ACKS0A_06887	ucsf_hc.01_1.G217B.09739					1.0	-0.18231078593296068	-0.15626157999956702	-0.12314975079410317
I7I48_06838	I7I48_06838		129.22982814012684	1227.0	1000.0	malonyl CoA-acyl carrier protein transacylase		near LTR block	I7I48_06838	ACKS23_08083	ACKS0A_06888	ucsf_hc.01_1.G217B.09738					1.0	0.09689994261399892	0.11810529387657964	0.01876634839242286
I7I48_06840	I7I48_06840		119.22425872422458	1132.0	1000.0	PX domain-containing protein	HISTO_ZL.Contig1161d.Fgenesh_histo.84.final_new	near LTR block	I7I48_06840	ACKS23_08085	ACKS0A_06890	ucsf_hc.01_1.G217B.09736					1.0	0.04883790427964274	0.01279512994375942	0.09394729096404297
I7I48_06839	I7I48_06839		120.59344190745333	1145.0	1000.0	malonyl CoA-acyl carrier protein transacylase		near LTR block	I7I48_06839	ACKS23_08084	ACKS0A_06889	ucsf_hc.01_1.G217B.09737					1.0	-0.03633201273427966	0.05349092922600884	-0.0071581507173105186
I7I48_06841	I7I48_06841		91.31398614302361	867.0	1000.0	prolidase, xaa-Pro aminopeptidase	HISTO_ZL.Contig1161d-snap.72.final_new	near LTR block	I7I48_06841	ACKS23_08086	ACKS0A_06891	ucsf_hc.01_1.G217B.09735					1.0	0.19475307627362282	0.11562672443956146	0.17962178516857252
I7I48_06842	I7I48_06842		143.23762532239	1360.0	1000.0	5-oxoprolinase	HISTO_ZL.Contig1161d.Fgenesh_Aspergillus.83.final_new	near LTR block	I7I48_06842	ACKS23_08087	ACKS0A_06892	ucsf_hc.01_1.G217B.09733					1.0	0.16801833658058518	-0.04294824867577951	0.013359729823161914
I7I48_06844	I7I48_06844		165.03923447072432	1567.0	1000.0	5-oxoprolinase	HISTO_ZL.Contig1161d.genewise.9.final_new	near LTR block	I7I48_06844	ACKS23_08089	ACKS0A_06894	ucsf_hc.01_1.G217B.09732					1.0	-0.015294057974872599	-0.21840887317113777	-0.2651850133324064
I7I48_06846	I7I48_06846		172.4117593034944	1637.0	1000.0	5-oxoprolinase	HISTO_ZL.Contig1161d-snap.70.final_new	near LTR block	I7I48_06846	ACKS23_08091	ACKS0A_06896	ucsf_hc.01_1.G217B.09731					1.0	0.02859971759931712	-0.15131184806605869	-0.07683536695264681
I7I48_06847	I7I48_06847		118.90829337424873	1129.0	1000.0	methyltransferase domain-containing protein	HISTO_ZL.Contig1161d.eannot.1418.final_new	near LTR block	I7I48_06847	ACKS23_08092	ACKS0A_06897	ucsf_hc.01_1.G217B.09729					1.0	-0.1814640310542086	-0.12026138142155429	0.03325977057518281
I7I48_06845	I7I48_06845		106.05903580856373	1007.0	1000.0	RNA polymerase II transcriptional coactivator	HISTO_ZL.Contig1161d.Fgenesh_Aspergillus.46.final_new	near LTR block	I7I48_06845	ACKS23_08090	ACKS0A_06895	ucsf_hc.01_1.G217B.09730					1.0	-0.08542050089458497	-0.041036544153524535	0.005873913712061696
I7I48_06849	I7I48_06849		99.00247632576954	940.0	1000.0	MSF1 domain-containing protein	HISTO_ZL.Contig1161d.eannot.1417.final_new	near LTR block	I7I48_06849	ACKS23_08094	ACKS0A_06899	ucsf_hc.01_1.G217B.09727					1.0	0.2814506285390006	0.3169877617387262	0.4350651031365623
I7I48_06848	I7I48_06848	MPP10	94.5789614261075	898.0	1000.0	U3 small nucleolar ribonucleoprotein Mpp10	HISTO_ZL.Contig1161d.Fgenesh_Aspergillus.42.final_new	near LTR block	I7I48_06848	ACKS23_08093	ACKS0A_06898	ucsf_hc.01_1.G217B.09728					1.0	0.262711424000724	0.34147595049531665	0.2880552627638825
I7I48_06854	I7I48_06854		199.26881405144252	1892.0	1000.0	hypothetical protein		transposon	I7I48_06854	ACKS23_08099	ACKS0A_06904	ucsf_hc.01_1.G217B.08162					1.0	-0.12540109510229924	-0.38363869197783584	-0.3177886804937321
I7I48_06855	I7I48_06855		102.26745160885342	971.0	1000.0	hypothetical protein	HISTO_ZA.Contig209.eannot.1031.final_new	transposon	I7I48_06855	ACKS23_08100	ACKS0A_06905	ucsf_hc.01_1.G217B.08161					1.0	0.2518675278337217	0.2826444124992521	0.36101869972785783
I7I48_06857	I7I48_06857		114.06349134128554	1083.0	1000.0	hypothetical protein	HISTO_ZA.Contig209.eannot.1030.final_new	transposon	I7I48_06857	ACKS23_08102	ACKS0A_06907	ucsf_hc.01_1.G217B.08159					1.0	0.31748329771451345	0.3391335531024712	0.38733796692875566
I7I48_06861	I7I48_06861		105.7430704585879	1004.0	1000.0	hypothetical protein		transposon	I7I48_06861	ACKS23_08106	ACKS0A_06911	ucsf_hc.01_1.G217B.08155					1.0	0.397997607858701	0.34102320912969375	0.4194119117029931
I7I48_06860	I7I48_06860		103.74195657540744	985.0	1000.0	hypothetical protein		transposon	I7I48_06860	ACKS23_08105	ACKS0A_06910	ucsf_hc.01_1.G217B.08156					1.0	0.389756752751903	0.3526350797964033	0.380238005524273
I7I48_06868	I7I48_06868		120.27747655747746	1142.0	1000.0	hypothetical protein		in LTR block	I7I48_06868	ACKS23_08113	ACKS0A_06918	ucsf_hc.01_1.G217B.08148					1.0	0.2220665116147753	0.03766425219148073	0.26693854242964166
I7I48_06872	I7I48_06872		118.80297159092343	1128.0	1000.0	hypothetical protein	HISTO_ZA.Contig209.eannot.1021.final_new	in LTR block	I7I48_06872	ACKS23_08117	ACKS0A_06922	ucsf_hc.01_1.G217B.08144					1.0	0.2650111049492958	0.18617733971013717	0.4117515219807485
I7I48_06877	I7I48_06877		123.43713005723606	1172.0	1000.0	phosphoethanolamine	HISTO_ZA.Contig205.eannot.1028.final_new	in LTR block	I7I48_06877	ACKS23_08122	ACKS0A_06927	ucsf_hc.01_1.G217B.08140					1.0	0.08930359147497913	0.09803816500938312	0.19814352800939872
I7I48_06879	I7I48_06879		111.32512497482809	1057.0	1000.0	hypothetical protein		transposon	I7I48_06879	ACKS23_08124	ACKS0A_06929	ucsf_hc.01_1.G217B.08138					1.0	0.32831889823526184	0.13639379623884784	0.40106106270526076
I7I48_06880	I7I48_06880		102.16212982552814	970.0	1000.0	hypothetical protein		in LTR block	I7I48_06880	ACKS23_08125	ACKS0A_06930	ucsf_hc.01_1.G217B.08137					1.0	0.2957544747858296	0.10707185162372868	0.42633586908258136
I7I48_06884	I7I48_06884		123.54245184056136	1173.0	1000.0	50S ribosomal protein L3	HISTO_KH.Contig41.eannot.1034.final_new	in LTR block	I7I48_06884	ACKS23_08129	ACKS0A_06934	ucsf_hc.01_1.G217B.07199					1.0	0.23780198328827407	0.19903889808705855	0.35006195418734387
I7I48_06885	I7I48_06885		113.95816955796026	1082.0	1000.0	hypothetical protein	HISTO_IH.Contig64.eannot.1023.final_new	in LTR block	I7I48_06885	ACKS23_08130	ACKS0A_06935	ucsf_hc.01_1.G217B.06288					1.0	0.4283336689682583	0.26598820672827606	0.4667884354455757
I7I48_06888	I7I48_06888	COQ2	116.59121414109242	1107.0	1000.0	monothiol glutaredoxin-5	HISTO_IH.Contig49.Fgenesh_histo.2.final_new	in LTR block	I7I48_06888	ACKS23_08133	ACKS0A_06938	ucsf_hc.01_1.G217B.06285					1.0	0.14268288772714133	0.15770548083575164	0.2686042573997417
I7I48_06887	I7I48_06887		123.54245184056136	1173.0	1000.0	JmjC domain-containing protein	HISTO_IH.Contig49.eannot.1027.final_new	in LTR block	I7I48_06887	ACKS23_08132	ACKS0A_06937	ucsf_hc.01_1.G217B.06286					1.0	0.049820451082019934	0.07739552770505687	0.19932969291246427
I7I48_06904	I7I48_06904		106.37500115853962	1010.0	1000.0	hypothetical protein		near LTR block	I7I48_06904	ACKS23_08149	ACKS0A_06954	ucsf_hc.01_1.G217B.06269					1.0	0.12616842618107227	0.08307335305941344	0.16049644329928536
I7I48_06907	I7I48_06907		129.75643705675327	1232.0	1000.0	NADH-ubiquinone oxidoreductase	HISTO_HS.Contig68.Fgenesh_Aspergillus.57.final_new	near LTR block	I7I48_06907	ACKS23_08152	ACKS0A_06957	ucsf_hc.01_1.G217B.06266					1.0	0.13182776109058514	0.11191585021579176	0.26922915818189097
I7I48_06906	I7I48_06906		114.16881312461084	1084.0	1000.0	hypothetical protein	HISTO_HS.Contig68.Fgenesh_histo.180.final_new	near LTR block	I7I48_06906	ACKS23_08151	ACKS0A_06956	ucsf_hc.01_1.G217B.06267					1.0	0.14419570149107153	0.12115810633035062	0.26364266212305065
I7I48_06908	I7I48_06908		134.60123908971647	1278.0	1000.0	MIT domain-containing protein	HISTO_HS.Contig68.eannot.2152.final_new	near LTR block	I7I48_06908	ACKS23_08153	ACKS0A_06958	ucsf_hc.01_1.G217B.06265					1.0	0.07296281047116238	0.09445919540293568	0.10991544078862925
I7I48_06909	I7I48_06909	ISU1	97.63329314254082	927.0	1000.0	iron-sulfur assembly protein	HISTO_HS.Contig68.eannot.2151.final_new	near LTR block	I7I48_06909	ACKS23_08154	ACKS0A_06959	ucsf_hc.01_1.G217B.06264					1.0	0.20191521948671542	0.1580159375716783	0.11521573849474775
I7I48_06910	I7I48_06910		111.74641210812923	1061.0	1000.0	COP9 signalosome complex subunit 3	HISTO_HS.Contig68.eannot.2039.final_new	near LTR block	I7I48_06910	ACKS23_08155	ACKS0A_06960	ucsf_hc.01_1.G217B.06263					1.0	-0.091724055945547	-0.06468320494680846	-0.05200399623746954
I7I48_06911	I7I48_06911		131.7575509399337	1251.0	1000.0	amine oxidase	HISTO_HS.Contig68.Fgenesh_histo.153.final_new	near LTR block	I7I48_06911	ACKS23_08156	ACKS0A_06961	ucsf_hc.01_1.G217B.06262					1.0	-0.13131184880170532	-0.04542752313349152	-0.09633157820650096
I7I48_06913	I7I48_06913		84.9946791435064	807.0	1000.0	60S ribosomal protein L18	HISTO_HS.Contig68.eannot.2018.final_new	near LTR block	I7I48_06913	ACKS23_08158	ACKS0A_06963	ucsf_hc.01_1.G217B.06260					1.0	0.13799681620298876	0.1564125231600384	0.2114147058795509
I7I48_06914	I7I48_06914		67.19529776153294	638.0	1000.0	mitochondrial carrier protein	HISTO_HS.Contig68.Fgenesh_Aspergillus.223.final_new	near LTR block	I7I48_06914	ACKS23_08159	ACKS0A_06964	ucsf_hc.01_1.G217B.06259					1.0	0.24325794616760654	0.22397379465862488	0.166237400525315
I7I48_06915	I7I48_06915		71.40816909454442	678.0	1000.0	pre-mRNA splicing factor	HISTO_HS.Contig68.eannot.2148.final_new	near LTR block	I7I48_06915	ACKS23_08160	ACKS0A_06965	ucsf_hc.01_1.G217B.06258					1.0	0.2676972253868868	0.23392090255186226	0.20393584912625184
I7I48_06917	I7I48_06917		98.37054562581783	934.0	1000.0	DDHD domain-containing protein	HISTO_HS.Contig68.Fgenesh_histo.140.final_new	near LTR block	I7I48_06917	ACKS23_08162	ACKS0A_06967	ucsf_hc.01_1.G217B.06256					1.0	-0.0074370409449774355	-0.010894396502435955	-0.08401290925358873
I7I48_06916	I7I48_06916	SAC6	113.11559529135798	1074.0	1000.0	fimbrin	HISTO_HS.Contig68.eannot.2016.final_new	near LTR block	I7I48_06916	ACKS23_08161	ACKS0A_06966	ucsf_hc.01_1.G217B.06257					1.0	-0.11635394407796129	0.0686779570387106	-0.11411546080806623
I7I48_06918	I7I48_06918		119.01361515757401	1130.0	1000.0	DUF1761 superfamily domain-containing protein, conidia-enriched transcript	HISTO_HS.Contig68.eannot.2147.final_new	near LTR block	I7I48_06918	ACKS23_08163	ACKS0A_06968	ucsf_hc.01_1.G217B.06255					1.0	-0.07281046295638527	-0.10581187169746875	-0.21213042749239863
I7I48_06920	I7I48_06920		125.01695680711538	1187.0	1000.0	hypothetical protein			I7I48_06920	ACKS23_08165	ACKS0A_06970	ucsf_hc.01_1.G217B.06253					1.0	0.09348725564301907	-0.04450067349878917	-0.017574763748014477
I7I48_06919	I7I48_06919		121.85730330735677	1157.0	1000.0	NADH-ubiquinone oxidoreductase	HISTO_HS.Contig68.eannot.2015.final_new	near LTR block	I7I48_06919	ACKS23_08164	ACKS0A_06969	ucsf_hc.01_1.G217B.06254					1.0	-0.008721355132492059	-0.08814228886761821	-0.02731581499768454
I7I48_06921	I7I48_06921		94.26299607613164	895.0	1000.0	disrupter of telomere silencing protein Dot5	HISTO_HS.Contig68.eannot.2014.final_new		I7I48_06921	ACKS23_08166	ACKS0A_06971	ucsf_hc.01_1.G217B.06252					1.0	-0.0761062484160554	-0.009419945945704944	-0.04873943133975367
I7I48_06922	I7I48_06922		148.92500162195546	1414.0	1000.0	DUF2183 superfamily domain-containing protein	HISTO_HS.Contig68.Fgenesh_histo.119.final_new		I7I48_06922	ACKS23_08167	ACKS0A_06972	ucsf_hc.01_1.G217B.06251					1.0	-0.13188353118228857	-0.1503166583311104	-0.15240810280692496
I7I48_06923	I7I48_06923		90.68205544307189	861.0	1000.0	BTB superfamily domain-containing protein	HISTO_HS.Contig68.eannot.2012.final_new		I7I48_06923	ACKS23_08168	ACKS0A_06973	ucsf_hc.01_1.G217B.06250					1.0	-0.11794365811664931	0.013550279332156245	0.011263657101649893
I7I48_06924	I7I48_06924		68.56448094476167	651.0	1000.0	integral membrane protein	HISTO_HS.Contig68.Fgenesh_histo.115.final_new		I7I48_06924	ACKS23_08169	ACKS0A_06974	ucsf_hc.01_1.G217B.06249					1.0	-0.036429384079488036	-0.08551451465626247	-0.08648212687316048
I7I48_06925	I7I48_06925		63.29839177849733	601.0	1000.0	leukotriene A4 hydrolase	HISTO_HS.Contig68.genewise.193.final_new		I7I48_06925	ACKS23_08170	ACKS0A_06975	ucsf_hc.01_1.G217B.06248					1.0	-0.017231684677511794	-0.05547483907461537	-0.08080329863716551
I7I48_06926	I7I48_06926		111.11448140817751	1055.0	1000.0	ubiquinol-cytochrome C chaperone	HISTO_HS.Contig68-snap.236.final_new		I7I48_06926	ACKS23_08171	ACKS0A_06976	ucsf_hc.01_1.G217B.06247					1.0	0.2661705823868281	0.22160424005692603	0.20465815374844742
I7I48_06928	I7I48_06928		87.31175837666271	829.0	1000.0	serine/threonine-protein kinase Eg2	HISTO_HS.Contig68.eannot.2144.final_new		I7I48_06928	ACKS23_08173	ACKS0A_06978	ucsf_hc.01_1.G217B.06244					1.0	0.2411283201368909	0.21126001032738417	0.33801500529611783
I7I48_06927	I7I48_06927		82.6775999103501	785.0	1000.0	TipA protein	HISTO_HS.Contig68.eannot.2009.final_new		I7I48_06927	ACKS23_08172	ACKS0A_06977	ucsf_hc.01_1.G217B.06246					1.0	0.31121084991342185	0.1724028369231687	0.3262727255217749
I7I48_06930	I7I48_06930		117.01250127439357	1111.0	1000.0	glutamate 5-kinase	HISTO_HS.Contig68.genewise.191.final_new		I7I48_06930	ACKS23_08175	ACKS0A_06980	ucsf_hc.01_1.G217B.06243					1.0	-0.0197171672012999	0.08593819965109106	0.0716755657012581
I7I48_06929	I7I48_06929	ATP23	131.02029845665672	1244.0	1000.0	metalloprotease ATP23	HISTO_HS.Contig68.Fgenesh_histo.110.final_new		I7I48_06929	ACKS23_08174	ACKS0A_06979	ucsf_hc.01_1.G217B.06245					1.0	-0.011903489438293668	0.022728933399663642	0.012309440087887258
I7I48_06932	I7I48_06932		105.6377486752626	1003.0	1000.0	SRP receptor beta subunit	HISTO_HS.Contig68.eannot.2142.final_new		I7I48_06932	ACKS23_08177	ACKS0A_06982	ucsf_hc.01_1.G217B.06241					1.0	0.04665171428034465	0.0770567832579383	0.07747658464774443
I7I48_06931	I7I48_06931	KRE9	104.0579219253833	988.0	1000.0	beta-1,6-glucan boisynthesis protein	HISTO_HS.Contig68.Fgenesh_histo.95.final_new		I7I48_06931	ACKS23_08176	ACKS0A_06981	ucsf_hc.01_1.G217B.06242					1.0	0.01026629579656968	0.11290814111586744	0.06919566596883808
I7I48_06933	I7I48_06933	CYS4	148.6090362719796	1411.0	1000.0	cystathionine beta-synthase	HISTO_HS.Contig68.Fgenesh_histo.89.final_new		I7I48_06933	ACKS23_08178	ACKS0A_06983	ucsf_hc.01_1.G217B.06240					1.0	-0.09533951499864735	-0.24029151206671973	-0.1496317402012609
I7I48_06934	I7I48_06934		162.93279880421858	1547.0	1000.0	alpha/beta hydrolase	HISTO_HS.Contig68.Fgenesh_histo.87.final_new		I7I48_06934	ACKS23_08179	ACKS0A_06984	ucsf_hc.01_1.G217B.06239					1.0	-0.10183087600982166	-0.2131320064508182	-0.3519650959153716
I7I48_06935	I7I48_06935		153.98044722156922	1462.0	1000.0	vacuolar H+/Ca2+ exchanger	HISTO_HS.Contig68.eannot.2141.final_new		I7I48_06935	ACKS23_08180	ACKS0A_06985	ucsf_hc.01_1.G217B.06238					1.0	-0.08287663834397696	-0.22777505028958722	-0.30253098270890566
I7I48_06936	I7I48_06936		137.65557080614977	1307.0	1000.0	SMC (structural maintenance of chromosomes) domain-containing protein	HISTO_HS.Contig68.Fgenesh_histo.83.final_new		I7I48_06936	ACKS23_08181	ACKS0A_06986	ucsf_hc.01_1.G217B.06237					1.0	0.0321773339135607	-0.09706929832458844	0.006078212730464494
I7I48_06937	I7I48_06937		126.38613999034409	1200.0	1000.0	cyclin	HISTO_HS.Contig68.Fgenesh_Aspergillus.184.final_new		I7I48_06937	ACKS23_08182	ACKS0A_06987	ucsf_hc.01_1.G217B.06236					1.0	0.02028458461297289	0.09233027269663108	-0.041196792748144584
I7I48_06938	I7I48_06938	AKR1	136.6023529728969	1297.0	1000.0	palmitoyltransferase akr1	HISTO_HS.Contig68.genewise.187.final_new		I7I48_06938	ACKS23_08183	ACKS0A_06988	ucsf_hc.01_1.G217B.06235					1.0	-0.0725555736248118	-0.005071808777154629	-0.09906308261765762
I7I48_06939	I7I48_06939	sidC	93.42042180952934	887.0	1000.0	nonribosomal peptide synthetase	HISTO_HS.Contig68.Fgenesh_histo.80.final_new		I7I48_06939	ACKS23_08184	ACKS0A_06989	ucsf_hc.01_1.G217B.06234					1.0	-0.20819035451773482	-0.24035417279149285	-0.1378636618548491
I7I48_06940	I7I48_06940		128.17661030687398	1217.0	1000.0	hypothetical protein			I7I48_06940	ACKS23_08185	ACKS0A_06990	ucsf_hc.01_1.G217B.06233					1.0	-0.16679373342548565	-0.14067994537937767	-0.18234677715499015
I7I48_06941	I7I48_06941		82.99356526032597	788.0	1000.0	hypothetical protein	HISTO_HS.Contig68.Fgenesh_histo.68.final_new		I7I48_06941	ACKS23_08186	ACKS0A_06991	ucsf_hc.01_1.G217B.06232					1.0	-0.07092204765792953	0.011410347603299398	-0.1170512878806057
I7I48_06942	I7I48_06942	SWE1	89.31287225984316	848.0	1000.0	mitosis inhibitor protein kinase SWE1	HISTO_HS.Contig68.Fgenesh_Neurospora.103.final_new		I7I48_06942	ACKS23_08187	ACKS0A_06992	ucsf_hc.01_1.G217B.06231					1.0	0.15411787550248623	0.21427363464192206	0.22990859184383394
I7I48_06943	I7I48_06943	DHX8	92.1565604096259	875.0	1000.0	ATP-dependent RNA helicase DHX8	HISTO_HS.Contig68.Fgenesh_histo.62.final_new		I7I48_06943	ACKS23_08188	ACKS0A_06993	ucsf_hc.01_1.G217B.06230					1.0	0.21314001772996571	0.1508832107241317	0.22598652658290208
I7I48_06945	I7I48_06945		136.6023529728969	1297.0	1000.0	nuclear migration protein	HISTO_HS.Contig68.eannot.1985.final_new		I7I48_06945	ACKS23_08190	ACKS0A_06995	ucsf_hc.01_1.G217B.06228					1.0	-0.10270824530636036	-0.25999922262192854	-0.25994360118048154
I7I48_06947	I7I48_06947		76.14764934418231	723.0	1000.0	hypothetical protein	HISTO_HS.Contig68.Fgenesh_histo.53.final_new		I7I48_06947	ACKS23_08192	ACKS0A_06997	ucsf_hc.01_1.G217B.06227					1.0	0.11532923298896192	0.0427181903160726	-0.08455104474176744
I7I48_06948	I7I48_06948		64.24628782842491	610.0	1000.0	hypothetical protein			I7I48_06948	ACKS23_08193	ACKS0A_06998	ucsf_hc.01_1.G217B.06225					1.0	-0.3870351308932649	-0.3174254151538314	-0.311339100315538
I7I48_06951	I7I48_06951	ECM4b	142.28972927246238	1351.0	1000.0	glutathione S-transferase	HISTO_HS.Contig68.Fgenesh_Aspergillus.159.final_new		I7I48_06951	ACKS23_08196	ACKS0A_07001	ucsf_hc.01_1.G217B.06222					1.0	-0.27941048284525993	-0.2936716812603546	-0.28570646925834364
I7I48_06950	I7I48_06950		136.18106583959576	1293.0	1000.0	hypothetical protein			I7I48_06950	ACKS23_08195	ACKS0A_07000	ucsf_hc.01_1.G217B.06223					1.0	-0.31508953627772196	-0.27217737748977866	-0.3710401173557264
I7I48_06955	I7I48_06955		125.01695680711538	1187.0	1000.0	GTPase NRas precursor	HISTO_HS.Contig68.eannot.2132.final_new		I7I48_06955	ACKS23_08200	ACKS0A_07005	ucsf_hc.01_1.G217B.06218					1.0	0.033664561557926964	0.04534678243238632	0.0030011342467627378
I7I48_06957	I7I48_06957		121.85730330735677	1157.0	1000.0	acyl-CoA synthetase	HISTO_HS.Contig68.eannot.2131.final_new		I7I48_06957	ACKS23_08202	ACKS0A_07007	ucsf_hc.01_1.G217B.06216					1.0	0.14373150689370906	0.16594110114747007	0.09222601397577967
I7I48_06956	I7I48_06956		119.32958050754988	1133.0	1000.0	hypothetical protein			I7I48_06956	ACKS23_08201	ACKS0A_07006	ucsf_hc.01_1.G217B.06217					1.0	0.08680855616670047	0.08314900662738056	0.011016525253473852
I7I48_06958	I7I48_06958		147.87178378870257	1404.0	1000.0	hypothetical protein			I7I48_06958	ACKS23_08203	ACKS0A_07008	ucsf_hc.01_1.G217B.06215					1.0	0.1285675954229597	0.009590085932326353	-0.06431044010157205
I7I48_06960	I7I48_06960		93.8417089428305	891.0	1000.0	serine hydroxymethyltransferase	HISTO_HS.Contig68.Fgenesh_histo.238.final_new		I7I48_06960	ACKS23_08205	ACKS0A_07010	ucsf_hc.01_1.G217B.06213					1.0	-0.024735173560171853	0.12021513355135216	-0.04266721672510576
I7I48_06962	I7I48_06962		149.03032340528074	1415.0	1000.0	hypothetical protein			I7I48_06962	ACKS23_08207	ACKS0A_07012	ucsf_hc.01_1.G217B.06212					1.0	-0.19422006823805038	-0.15277542876253936	-0.32186785637237125
I7I48_06961	I7I48_06961		132.07351628990958	1254.0	1000.0	MOSC domain-containing protein	HISTO_HS.Contig68.Fgenesh_Aspergillus.142.final_new		I7I48_06961	ACKS23_08206	ACKS0A_07011	ucsf_hc.01_1.G217B.06211					1.0	-0.2601270048984099	-0.21021628835598438	-0.18704500812820235
I7I48_06966	I7I48_06966		61.82388681194332	587.0	1000.0	patatin-like serine hydrolase	HISTO_HS.Contig68.Fgenesh_histo.229.final_new		I7I48_06966	ACKS23_08211	ACKS0A_07016	ucsf_hc.01_1.G217B.06208					1.0	-0.26987046081990573	-0.2735796246400931	-0.35037219135312503
I7I48_06968	I7I48_06968		124.8063132404648	1185.0	1000.0	DUF803 domain-containing protein	HISTO_HS.Contig68.eannot.2128.final_new		I7I48_06968	ACKS23_08213	ACKS0A_07018	ucsf_hc.01_1.G217B.06206					1.0	-0.1742656037625161	-0.24621207278802748	-0.23664110185117704
I7I48_06969	I7I48_06969	STU1	176.72995241983116	1678.0	1000.0	cell pattern formation-associated protein	HISTO_HS.Contig68.Fgenesh_histo.222.final_new		I7I48_06969	ACKS23_08214	ACKS0A_07019	ucsf_hc.01_1.G217B.06205					1.0	-0.21062449472600275	-0.4663121117122886	-0.47899085105429073
I7I48_06970	I7I48_06970		119.54022407420045	1135.0	1000.0	hypothetical protein	HISTO_HS.Contig68.Fgenesh_histo.221.final_new		I7I48_06970	ACKS23_08215	ACKS0A_07020	ucsf_hc.01_1.G217B.06204	Ryp1_ChIP	Ryp2_ChIP	Ryp3_ChIP		1.0	-0.26465888752116484	-0.23176579806067754	-0.20475163172885258
I7I48_06972	I7I48_06972		157.77203142127954	1498.0	1000.0	hypothetical protein			I7I48_06972	ACKS23_08217	ACKS0A_07022	ucsf_hc.01_1.G217B.06202					1.0	-0.24297589773718697	-0.366113497100222	-0.3477560840394339
I7I48_06975	I7I48_06975		165.88180873732662	1575.0	1000.0	hypothetical protein			I7I48_06975	ACKS23_08220	ACKS0A_07025	ucsf_hc.01_1.G217B.06199					1.0	-0.2778751027041231	-0.3836236697211983	-0.3977402233939623
I7I48_06976	I7I48_06976		131.02029845665672	1244.0	1000.0	hypothetical protein			I7I48_06976	ACKS23_08221	ACKS0A_07026	ucsf_hc.01_1.G217B.06198					1.0	-0.11743142486864633	-0.17209945050516917	-0.15289668143426416
I7I48_06977	I7I48_06977		130.4936895400303	1239.0	1000.0	BRCA1 C Terminus domain-containing protein	HISTO_HS.Contig68.eannot.2127.final_new		I7I48_06977	ACKS23_08222	ACKS0A_07027	ucsf_hc.01_1.G217B.06197	Ryp1_ChIP	Ryp2_ChIP	Ryp3_ChIP		1.0	-0.12745147054526873	-0.18081879146732294	-0.1693336424574884
I7I48_06979	I7I48_06979	GCN1	157.3507442879784	1494.0	1000.0	60S ribosomal protein L19	HISTO_HS.Contig68.Fgenesh_histo.211.final_new		I7I48_06979	ACKS23_08224	ACKS0A_07029	ucsf_hc.01_1.G217B.06195					1.0	-0.2282660245959487	-0.1500171218391122	-0.2881566510331687
I7I48_06978	I7I48_06978		140.7099025225831	1336.0	1000.0	DEAH box polypeptide 36	HISTO_HS.Contig68.genewise.45.final_new		I7I48_06978	ACKS23_08223	ACKS0A_07028	ucsf_hc.01_1.G217B.06196					1.0	-0.19463212979034417	-0.14640004049297373	-0.17723718674557964
I7I48_06980	I7I48_06980		122.69987757395906	1165.0	1000.0	60S ribosomal protein L19			I7I48_06980	ACKS23_08225	ACKS0A_07030	ucsf_hc.01_1.G217B.06194					1.0	-0.0657821816954689	-0.14894104257992846	-0.19561537454489641
I7I48_06981	I7I48_06981		168.30420975380824	1598.0	1000.0	hypothetical protein	HISTO_HS.Contig68.Fgenesh_histo.209.final_new		I7I48_06981	ACKS23_08226	ACKS0A_07031	ucsf_hc.01_1.G217B.06193					1.0	-0.14423949686555004	-0.28209438883983684	-0.29566581103360157
I7I48_06982	I7I48_06982		179.46831878628862	1704.0	1000.0	hypothetical protein			I7I48_06982	ACKS23_08227	ACKS0A_07032	ucsf_hc.01_1.G217B.06192					1.0	-0.07369334799571137	-0.25460386136121627	-0.28637525207611125
I7I48_06983	I7I48_06983		166.93502657057948	1585.0	1000.0	hypothetical protein			I7I48_06983	ACKS23_08228	ACKS0A_07033	ucsf_hc.01_1.G217B.06191					1.0	-0.07193397166571147	-0.12857538141723945	-0.20453272512114806
I7I48_06986	I7I48_06986		137.65557080614977	1307.0	1000.0	hypothetical protein	HISTO_HS.Contig68-snap.209.final_new		I7I48_06986	ACKS23_08231	ACKS0A_07036	ucsf_hc.01_1.G217B.06188					1.0	-0.3014392360093632	-0.21131853225375297	-0.18355215887651843
I7I48_06989	I7I48_06989		130.91497667333144	1243.0	1000.0	hypothetical protein			I7I48_06989	ACKS23_08234	ACKS0A_07039	ucsf_hc.01_1.G217B.06185					1.0	-0.18367145703407806	-0.20664841794197497	-0.3766680237373091
I7I48_06990	I7I48_06990		82.6775999103501	785.0	1000.0	C6 zinc finger domain-containing protein	HISTO_HS.Contig68.Fgenesh_histo.200.final_new		I7I48_06990	ACKS23_08235	ACKS0A_07040	ucsf_hc.01_1.G217B.06184			Ryp3_ChIP		1.0	0.06027393879577603	0.0660218481329784	0.11209164330206733
I7I48_06991	I7I48_06991		186.10359113578167	1767.0	1000.0	BKRF1 encodes EBNA-1 protein	HISTO_HS.Contig68.Fgenesh_histo.196.final_new		I7I48_06991	ACKS23_08236	ACKS0A_07041	ucsf_hc.01_1.G217B.06183					1.0	-0.17294247275064145	-0.33802033339984705	-0.29871349357858057
I7I48_06993	I7I48_06993		167.0403483539048	1586.0	1000.0	involucrin repeat protein			I7I48_06993	ACKS23_08238	ACKS0A_07043	ucsf_hc.01_1.G217B.06181					1.0	-0.24376700202405832	-0.3218502877864913	-0.42521414300013827
I7I48_06994	I7I48_06994		174.096907836699	1653.0	1000.0	involucrin repeat protein	HISTO_HS.Contig68.Fgenesh_histo.194.final_new		I7I48_06994	ACKS23_08239	ACKS0A_07044	ucsf_hc.01_1.G217B.06180					1.0	-0.2607481238845568	-0.5335272499792887	-0.5727983147303058
I7I48_06995	I7I48_06995	MNR2	126.07017464036824	1197.0	1000.0	MIT family metal ion transporter	HISTO_HS.Contig68.eannot.2123.final_new		I7I48_06995	ACKS23_08240	ACKS0A_07045	ucsf_hc.01_1.G217B.06179					1.0	-0.0127746288872852	0.07242171163417677	-0.1302139184600034
I7I48_06996	I7I48_06996		170.93725433694038	1623.0	1000.0	hypothetical protein	HISTO_HS.Contig68.Fgenesh_Aspergillus.101.final_new		I7I48_06996	ACKS23_08241	ACKS0A_07046	ucsf_hc.01_1.G217B.06178					1.0	-0.3275036623714298	-0.42271154453228355	-0.36949388690835405
I7I48_06997	I7I48_06997		134.60123908971647	1278.0	1000.0	hypothetical protein			I7I48_06997	ACKS23_08242	ACKS0A_07047	ucsf_hc.01_1.G217B.06177					1.0	-0.16176550384133614	-0.2412101906806241	-0.25005065569506624
I7I48_06998	I7I48_06998		70.88156017791799	673.0	1000.0	hypothetical protein			I7I48_06998	ACKS23_08243	ACKS0A_07048	ucsf_hc.01_1.G217B.06176					1.0	0.012277306615528172	0.010771718587599954	0.12626225538298386
I7I48_06999	I7I48_06999		88.36497620991558	839.0	1000.0	phospholipid metabolism enzyme regulator	HISTO_HS.Contig68.Fgenesh_histo.186.final_new		I7I48_06999	ACKS23_08244	ACKS0A_07049	ucsf_hc.01_1.G217B.06175					1.0	0.11816329462078301	0.09040615556371423	0.19853558856191778
I7I48_07001	I7I48_07001		106.69096650851546	1013.0	1000.0	hypothetical protein			I7I48_07001	ACKS23_08246	ACKS0A_07051	ucsf_hc.01_1.G217B.06173					1.0	0.19476972784519142	0.14243093956058117	0.22482337376424388
I7I48_07000	I7I48_07000		107.11225364181661	1017.0	1000.0	60S ribosomal protein L44	HISTO_HS.Contig68.eannot.1954.final_new		I7I48_07000	ACKS23_08245	ACKS0A_07050	ucsf_hc.01_1.G217B.06174					1.0	0.004999412589619556	0.03002567423863911	0.03542022912927856
I7I48_07002	I7I48_07002		105.84839224191317	1005.0	1000.0	NEDD8-like protein (RubA)	HISTO_HS.Contig68.eannot.2121.final_new		I7I48_07002	ACKS23_08247	ACKS0A_07052	ucsf_hc.01_1.G217B.06172					1.0	-0.01527186373296141	0.01828815650571891	0.050953228256713445
I7I48_07004	I7I48_07004		139.65668468933023	1326.0	1000.0	maltose permease	HISTO_HS.Contig68.Fgenesh_Aspergillus.86.final_new		I7I48_07004	ACKS23_08249	ACKS0A_07054	ucsf_hc.01_1.G217B.06169					1.0	-0.1660021064157069	-0.2317958735671639	-0.2028803107221956
I7I48_07003	I7I48_07003		146.186635255498	1388.0	1000.0	RNA polymerase II transcription factor SIII subunit A	HISTO_HS.Contig68.Fgenesh_histo.169.final_new		I7I48_07003	ACKS23_08248	ACKS0A_07053	ucsf_hc.01_1.G217B.06171					1.0	-0.1503611580415134	-0.22907314305609794	-0.1925778563666397
I7I48_07005	I7I48_07005		159.35185817115882	1513.0	1000.0	hypothetical protein	HISTO_HS.Contig68.Fgenesh_histo.162.final_new		I7I48_07005	ACKS23_08250	ACKS0A_07055	ucsf_hc.01_1.G217B.06170					1.0	-0.2528417224692252	-0.36706710940462206	-0.35124784515247154
I7I48_07006	I7I48_07006		134.9172044396923	1281.0	1000.0	flotillin domain-containing protein	HISTO_HS.Contig68.Fgenesh_Neurospora.21.final_new		I7I48_07006	ACKS23_08251	ACKS0A_07056	ucsf_hc.01_1.G217B.06168					1.0	-0.20288961039179187	-0.2505193912844004	-0.265802403353646
I7I48_07007	I7I48_07007		128.7032192235004	1222.0	1000.0	hypothetical protein	HISTO_HS.Contig68.eannot.2119.final_new		I7I48_07007	ACKS23_08252	ACKS0A_07057	ucsf_hc.01_1.G217B.06167					1.0	-0.09504763735459765	-0.08693195679288035	-0.08141031066016102
I7I48_07008	I7I48_07008		158.19331855458069	1502.0	1000.0	MFS transporter	HISTO_HS.Contig68.Fgenesh_Aspergillus.71.final_new		I7I48_07008	ACKS23_08253	ACKS0A_07058	ucsf_hc.01_1.G217B.06166					1.0	-0.08193767883117475	-0.21765854760423364	-0.24159356800956078
I7I48_07009	I7I48_07009	RBL2	132.600125206536	1259.0	1000.0	tubulin-specific chaperone Rbl2	HISTO_HS.Contig68.Fgenesh_Neurospora.12.final_new		I7I48_07009	ACKS23_08254	ACKS0A_07059	ucsf_hc.01_1.G217B.06165					1.0	-0.14591868916899609	-0.05163565802204251	-0.06943145453235677
I7I48_07010	I7I48_07010		160.4050760044117	1523.0	1000.0	ankyrin repeat domain-containing protein, conidia-enriched transcript	HISTO_HS.Contig68.Fgenesh_Neurospora.10.final_new		I7I48_07010	ACKS23_08255	ACKS0A_07060	ucsf_hc.01_1.G217B.06164					1.0	-0.0944032178276335	-0.29737416472384837	-0.23243699749488245
I7I48_07012	I7I48_07012		132.600125206536	1259.0	1000.0	hypothetical protein	HISTO_HS.Contig68.Fgenesh_histo.133.final_new		I7I48_07012	ACKS23_08257	ACKS0A_07062	ucsf_hc.01_1.G217B.06162					1.0	0.006306669318625779	0.021201709280580072	0.05936945094081769
I7I48_07011	I7I48_07011		149.4516105385819	1419.0	1000.0	THO complex subunit, THOC7 superfamily domain-containing protein	HISTO_HS.Contig68.Fgenesh_Aspergillus.63.final_new		I7I48_07011	ACKS23_08256	ACKS0A_07061	ucsf_hc.01_1.G217B.06163					1.0	-0.009782824725970807	-0.09226450049469026	-0.0025830709066535507
I7I48_07013	I7I48_07013		161.45829383766457	1533.0	1000.0	hypothetical protein	HISTO_HS.Contig68-snap.192.final_new		I7I48_07013	ACKS23_08258	ACKS0A_07063	ucsf_hc.01_1.G217B.06161					1.0	-0.03470661447291934	-0.21299915678675863	-0.23845738093483992
I7I48_07015	I7I48_07015		135.8651004896199	1290.0	1000.0	NADP-dependent malic enzyme MaeA	HISTO_HS.Contig68.Fgenesh_Aspergillus.58.final_new		I7I48_07015	ACKS23_08260	ACKS0A_07065	ucsf_hc.01_1.G217B.06160					1.0	-0.09206620008779942	-0.03750432118384173	-0.08558773888308757
I7I48_07016	I7I48_07016		94.78960499275807	900.0	1000.0	hypothetical protein	HISTO_HS.Contig68.Fgenesh_Aspergillus.56.final_new		I7I48_07016	ACKS23_08261	ACKS0A_07066	ucsf_hc.01_1.G217B.06158					1.0	-0.2569180132590472	-0.22528007086075807	-0.1611125212982013
I7I48_07017	I7I48_07017		76.14764934418231	723.0	1000.0	hypothetical protein			I7I48_07017	ACKS23_08262	ACKS0A_07067	ucsf_hc.01_1.G217B.06157					1.0	-0.19151765078617555	-0.18850661836572769	-0.1956340874276029
I7I48_07018	I7I48_07018		71.09220374456856	675.0	1000.0	DnaJ domain-containing protein	HISTO_HS.Contig68.eannot.2114.final_new		I7I48_07018	ACKS23_08263	ACKS0A_07068	ucsf_hc.01_1.G217B.06156					1.0	-0.12708117208890624	-0.14600549748100167	-0.1641663308819048
I7I48_07020	I7I48_07020		118.4870062409476	1125.0	1000.0	hypothetical protein			I7I48_07020	ACKS23_08265	ACKS0A_07070	ucsf_hc.01_1.G217B.06154					1.0	-0.19630995872892276	-0.26343591683738254	-0.21954183320521492
I7I48_07021	I7I48_07021		71.82945622784557	682.0	1000.0	hypothetical protein	HISTO_HS.Contig68.Fgenesh_Aspergillus.42.final_new		I7I48_07021	ACKS23_08266	ACKS0A_07071	ucsf_hc.01_1.G217B.06153					1.0	-0.344143126266935	-0.3687711681760345	-0.4245052665074288
I7I48_07025	I7I48_07025		126.38613999034409	1200.0	1000.0	hypothetical protein	HISTO_HS.Contig68.Fgenesh_histo.116.final_new		I7I48_07025	ACKS23_08270	ACKS0A_07075	ucsf_hc.01_1.G217B.06149	Ryp1_ChIP		Ryp3_ChIP		1.0	-0.2555379526598669	-0.3682376563800298	-0.37452955497835105
I7I48_07027	I7I48_07027		64.24628782842491	610.0	1000.0	hypothetical protein			I7I48_07027	ACKS23_08272	ACKS0A_07077	ucsf_hc.01_1.G217B.06146					1.0	0.0885682663358145	0.2227564072324535	0.2817034798609245
I7I48_07028	I7I48_07028		27.488985447899843	261.0	1000.0	hypothetical protein	HISTO_HS.Contig68.Fgenesh_histo.114.final_new		I7I48_07028	ACKS23_08273	ACKS0A_07078	ucsf_hc.01_1.G217B.06147					1.0	0.015259801579599053	0.10320442401371888	0.022062685790645298
I7I48_07030	I7I48_07030		49.71188172953534	472.0	1000.0	hypothetical protein			I7I48_07030	ACKS23_08275	ACKS0A_07080	ucsf_hc.01_1.G217B.06144					1.0	0.31688238334405283	0.2369937680755777	0.16955694342402594
I7I48_07031	I7I48_07031	IMP3	84.9946791435064	807.0	1000.0	U3 small nucleolar ribonucleoprotein IMP3	HISTO_HS.Contig68.eannot.2113.final_new		I7I48_07031	ACKS23_08276	ACKS0A_07081	ucsf_hc.01_1.G217B.06143					1.0	0.3824081303626877	0.3530259209472776	0.30999126144058475
I7I48_07029	I7I48_07029		84.9946791435064	807.0	1000.0	hypothetical protein	HISTO_HS.Contig68.Fgenesh_histo.105.final_new		I7I48_07029	ACKS23_08274	ACKS0A_07079	ucsf_hc.01_1.G217B.06145					1.0	0.3334141375016121	0.3051266124951969	0.26047053373182616
I7I48_07032	I7I48_07032		168.83081867043464	1603.0	1000.0	hypothetical protein	HISTO_HS.Contig68.eannot.1948.final_new		I7I48_07032	ACKS23_08277	ACKS0A_07082	ucsf_hc.01_1.G217B.06142					1.0	-0.19370133775983622	-0.18429764853404285	-0.3802166575928393
I7I48_07033	I7I48_07033		163.77537307082088	1555.0	1000.0	hypothetical protein			I7I48_07033	ACKS23_08278	ACKS0A_07083	ucsf_hc.01_1.G217B.06141					1.0	-0.1809120586678814	-0.3428253033022872	-0.28537553659075743
I7I48_07034	I7I48_07034		121.43601617405562	1153.0	1000.0	hypothetical protein	HISTO_HS.Contig68-snap.184.final_new		I7I48_07034	ACKS23_08279	ACKS0A_07084	ucsf_hc.01_1.G217B.06140					1.0	-0.37427070591581657	-0.44853857705375666	-0.463226231005596
I7I48_07035	I7I48_07035		105.11113975863617	998.0	1000.0	no significant blast hit	HISTO_HS.Contig68.Fgenesh_histo.96.final_new		I7I48_07035	ACKS23_08280	ACKS0A_07085	ucsf_hc.01_1.G217B.06139					1.0	-0.35421472463888326	-0.38936939299960627	-0.3900217633735815
I7I48_07036	I7I48_07036		128.7032192235004	1222.0	1000.0	hypothetical protein	HISTO_HS.Contig68.eannot.1947.final_new		I7I48_07036	ACKS23_08281	ACKS0A_07086	ucsf_hc.01_1.G217B.06138					1.0	-0.15243197824053656	-0.18055887047166497	-0.1212504003853555
I7I48_07037	I7I48_07037		110.27190714157521	1047.0	1000.0	glutathione S-transferase	HISTO_HS.Contig68.eannot.1946.final_new		I7I48_07037	ACKS23_08282	ACKS0A_07087	ucsf_hc.01_1.G217B.06137					1.0	-0.07027351656841851	0.03735460256206302	-0.0012661519431832469
I7I48_07038	I7I48_07038		122.06794687400735	1159.0	1000.0	hypothetical protein	HISTO_HS.Contig68.Fgenesh_histo.88.final_new		I7I48_07038	ACKS23_08283	ACKS0A_07088	ucsf_hc.01_1.G217B.06135					1.0	-0.08134527473263375	-0.09170541331038984	-0.08379091339987188
I7I48_07039	I7I48_07039		139.0247539893785	1320.0	1000.0	hypothetical protein	HISTO_HS.Contig68-snap.181.final_new		I7I48_07039	ACKS23_08284	ACKS0A_07089	ucsf_hc.01_1.G217B.06136					1.0	-0.1342173950018113	-0.15936950798344296	-0.20212710208096507
I7I48_07041	I7I48_07041	PFS2	118.80297159092343	1128.0	1000.0	polyadenylation factor subunit 2	HISTO_HS.Contig68.Fgenesh_histo.84.final_new		I7I48_07041	ACKS23_08286	ACKS0A_07091	ucsf_hc.01_1.G217B.06133					1.0	-0.03423735577820164	-0.04968911339066806	0.04881696982002681
I7I48_07040	I7I48_07040		115.32735274118899	1095.0	1000.0	diacylglycerol acyltransferase DGAT2	HISTO_HS.Contig68.eannot.2099.final_new		I7I48_07040	ACKS23_08285	ACKS0A_07090	ucsf_hc.01_1.G217B.06134					1.0	-0.027760434077507945	0.04412808837277238	0.062316196754734876
I7I48_07043	I7I48_07043	PEX17	110.27190714157521	1047.0	1000.0	peroxin 8	HISTO_HS.Contig68-snap.178.final_new		I7I48_07043	ACKS23_08288	ACKS0A_07093	ucsf_hc.01_1.G217B.06131					1.0	0.007277683684631775	0.11399820074458611	0.04915772692806153
I7I48_07045	I7I48_07045		98.68651097579368	937.0	1000.0	acetyltransferase	HISTO_HS.Contig68.eannot.2109.final_new		I7I48_07045	ACKS23_08290	ACKS0A_07095	ucsf_hc.01_1.G217B.06129					1.0	-0.01597255879179149	-0.10431217052469344	-0.049246627508544916
I7I48_07044	I7I48_07044	STE14	89.83948117646959	853.0	1000.0	prenyl cysteine carboxyl methyltransferase Ste14	HISTO_HS.Contig68.Fgenesh_Aspergillus.10.final_new		I7I48_07044	ACKS23_08289	ACKS0A_07094	ucsf_hc.01_1.G217B.06130	Ryp1_ChIP				1.0	0.002052541887993642	-0.06532531788129181	0.010713114094018317
I7I48_07047	I7I48_07047		53.18750057926981	505.0	1000.0	ubiquitin carboxyl-terminal hydrolase	HISTO_HS.Contig68.Fgenesh_histo.66.final_new		I7I48_07047	ACKS23_08292	ACKS0A_07097	ucsf_hc.01_1.G217B.06127	Ryp1_ChIP				1.0	0.049184181545070205	0.1233005312923856	0.11762917866952505
I7I48_07049	I7I48_07049	PUS1	129.33514992345212	1228.0	1000.0	tRNA pseudouridine synthase	HISTO_HS.Contig68.genewise.163.final_new		I7I48_07049	ACKS23_08294	ACKS0A_07099	ucsf_hc.01_1.G217B.06125					1.0	0.24236830971885137	0.11121155084135603	0.1172375229642234
I7I48_07048	I7I48_07048		112.69430815805683	1070.0	1000.0	transcription factor spTFIIE alpha subunit	HISTO_HS.Contig68.eannot.2093.final_new		I7I48_07048	ACKS23_08293	ACKS0A_07098	ucsf_hc.01_1.G217B.06126					1.0	0.12247234792938078	0.027245750945657843	0.1247799750516988
I7I48_07051	I7I48_07051	MRH4	94.68428320943279	899.0	1000.0	ATP-dependent RNA helicase MRH4	HISTO_HS.Contig68.Fgenesh_Aspergillus.2.final_new		I7I48_07051	ACKS23_08296	ACKS0A_07101	ucsf_hc.01_1.G217B.06123					1.0	0.2013290715729097	0.24162102814029995	0.2316903273112526
I7I48_07050	I7I48_07050	BUD4	85.41596627680755	811.0	1000.0	GTP binding protein	HISTO_HS.Contig68.genewise.148.final_new		I7I48_07050	ACKS23_08295	ACKS0A_07100	ucsf_hc.01_1.G217B.06124					1.0	0.18543249339974976	0.2004008631100953	0.2813968898020077
I7I48_07053	I7I48_07053		96.58007530928795	917.0	1000.0	50S ribosomal protein	HISTO_HS.Contig68.eannot.2105.final_new		I7I48_07053	ACKS23_08298	ACKS0A_07103	ucsf_hc.01_1.G217B.06121					1.0	0.11011003778917894	0.21918580062073456	0.13071430078952717
I7I48_07052	I7I48_07052		91.20866435969832	866.0	1000.0	histone-lysine N-methyltransferase	HISTO_HS.Contig68-snap.171.final_new		I7I48_07052	ACKS23_08297	ACKS0A_07102	ucsf_hc.01_1.G217B.06122					1.0	0.09147889748674609	0.2735536977649047	0.1987882496554404
I7I48_07054	I7I48_07054	RPB9	75.93700577753174	721.0	1000.0	DNA directed RNA polymerase II 15 kDa subunit	HISTO_HS.Contig68.eannot.2089.final_new		I7I48_07054	ACKS23_08299	ACKS0A_07104	ucsf_hc.01_1.G217B.06120					1.0	0.12072226873064473	0.1343682358719569	0.08921391017573588
I7I48_07056	I7I48_07056		65.40482744500306	621.0	1000.0	peptidyl-prolyl cis-trans isomerase ssp-1	HISTO_HS.Contig68.Fgenesh_histo.39.final_new		I7I48_07056	ACKS23_08301	ACKS0A_07106	ucsf_hc.01_1.G217B.06118					1.0	0.13287356973614972	0.08694828695736767	0.10384288838698352
I7I48_07057	I7I48_07057		141.5524767891854	1344.0	1000.0	hypothetical protein	HISTO_HS.Contig68.Fgenesh_histo.36.final_new		I7I48_07057	ACKS23_08302	ACKS0A_07107	ucsf_hc.01_1.G217B.06117					1.0	0.007841365948765056	-0.111533937683022	-0.24281373256000494
I7I48_07058	I7I48_07058		177.36188311978287	1684.0	1000.0	hypothetical protein	HISTO_HS.Contig68.Fgenesh_histo.33.final_new		I7I48_07058	ACKS23_08303	ACKS0A_07108	ucsf_hc.01_1.G217B.06116					1.0	-0.14652579691322454	-0.4341785112398202	-0.3020073323229048
I7I48_07060	I7I48_07060		141.65779857251067	1345.0	1000.0	nuclear cap binding protein subunit 2	HISTO_HS.Contig68.eannot.2103.final_new		I7I48_07060	ACKS23_08305	ACKS0A_07110	ucsf_hc.01_1.G217B.06114					1.0	-0.022752081841464156	-0.09804282199827763	-0.11083628637294407
I7I48_07059	I7I48_07059	NUP82	116.38057057444185	1105.0	1000.0	nuclear pore complex protein An-Nup82	HISTO_HS.Contig68.Fgenesh_histo.29.final_new		I7I48_07059	ACKS23_08304	ACKS0A_07109	ucsf_hc.01_1.G217B.06115					1.0	-0.05061091486089375	-0.03491699950009797	-0.0029118780287783474
I7I48_07061	I7I48_07061		138.91943220605322	1319.0	1000.0	glutamine amidotransferase subunit pdxT	HISTO_HS.Contig68.Fgenesh_Aspergillus.307.final_new		I7I48_07061	ACKS23_08306	ACKS0A_07111	ucsf_hc.01_1.G217B.06113					1.0	-0.034168340554092014	-0.10592853669150926	-0.03305782766636167
I7I48_07062	I7I48_07062		112.9049517247074	1072.0	1000.0	hypothetical protein	HISTO_HS.Contig68.Fgenesh_Neurospora.96.final_new		I7I48_07062	ACKS23_08307	ACKS0A_07112	ucsf_hc.01_1.G217B.06112					1.0	-0.08189539618487252	-0.04774251065881274	-0.08219950811350263
I7I48_07063	I7I48_07063		129.651115273428	1231.0	1000.0	1-acylglycerol-3-phosphate acyltransferase	HISTO_HS.Contig68.Fgenesh_histo.22.final_new		I7I48_07063	ACKS23_08308	ACKS0A_07113	ucsf_hc.01_1.G217B.06111					1.0	-0.15681511378450552	-0.01258694224308865	-0.04015598933910047
I7I48_07064	I7I48_07064		99.52908524239596	945.0	1000.0	nuclear protein bimA	HISTO_HS.Contig68.genewise.139.final_new		I7I48_07064	ACKS23_08309	ACKS0A_07114	ucsf_hc.01_1.G217B.06110					1.0	0.009042653980081083	0.08777332190180265	0.028981225203830063
I7I48_07068	I7I48_07068		78.14876322736276	742.0	1000.0	RING finger domain-containing protein	HISTO_HS.Contig68-snap.159.final_new		I7I48_07068	ACKS23_08313	ACKS0A_07118	ucsf_hc.01_1.G217B.06106					1.0	0.05370874678969495	-0.0041696874216590185	0.1262843164939953
I7I48_07067	I7I48_07067		80.67648602716964	766.0	1000.0	hypothetical protein	HISTO_HS.Contig68.Fgenesh_histo.14.final_new		I7I48_07067	ACKS23_08312	ACKS0A_07117	ucsf_hc.01_1.G217B.06107					1.0	0.048312870780735984	0.03565861574474938	0.10754036919126164
I7I48_07069	I7I48_07069		128.49257565684982	1220.0	1000.0	serine/threonine protein kinase	HISTO_HS.Contig68.Fgenesh_Aspergillus.158.final_new		I7I48_07069	ACKS23_08314	ACKS0A_07119	ucsf_hc.01_1.G217B.06105					1.0	0.06731025611536334	-0.0974119972843468	-0.15941320816295923
I7I48_07070	I7I48_07070	ACC1	156.92945715467724	1490.0	1000.0	acetyl-CoA carboxylase	HISTO_HS.Contig68.Fgenesh_histo.8.final_new		I7I48_07070	ACKS23_08315	ACKS0A_07120	ucsf_hc.01_1.G217B.06104					1.0	-0.03752761839317187	-0.36535378567580956	-0.27114647620597865
I7I48_07071	I7I48_07071		131.96819450658427	1253.0	1000.0	acetyl-CoA carboxylase			I7I48_07071	ACKS23_08316	ACKS0A_07121	ucsf_hc.01_1.G217B.06103					1.0	-0.05598584197430179	-0.1757939840806666	-0.05841382064446565
I7I48_07073	I7I48_07073		88.99690690986729	845.0	1000.0	hypothetical protein			I7I48_07073	ACKS23_08318	ACKS0A_07123	ucsf_hc.01_1.G217B.06101					1.0	0.036098612937741414	0.11434748764315783	-0.011966362946838616
I7I48_07074	I7I48_07074		68.98576807806282	655.0	1000.0	nuclear distribution protein NudE	HISTO_HS.Contig68.Fgenesh_histo.6.final_new		I7I48_07074	ACKS23_08319	ACKS0A_07124	ucsf_hc.01_1.G217B.06100					1.0	0.15771064406677449	0.0905714889468191	0.12055247706970829
I7I48_07075	I7I48_07075		68.3538373781111	649.0	1000.0	isochorismatase hydrolase	HISTO_HS.Contig68.Fgenesh_histo.4.final_new		I7I48_07075	ACKS23_08320	ACKS0A_07125	ucsf_hc.01_1.G217B.06099					1.0	0.14929832306693913	0.07174010267307918	0.10994919572396367
I7I48_07077	I7I48_07077		123.54245184056136	1173.0	1000.0	DUF2040 superfamily domain-containing protein	HISTO_HS.Contig68.eannot.2094.final_new		I7I48_07077	ACKS23_08322	ACKS0A_07127	ucsf_hc.01_1.G217B.06097					1.0	0.14414420340744205	0.13623040163056976	0.026317057316492476
I7I48_07076	I7I48_07076		113.74752599130969	1080.0	1000.0	MIP-2A	HISTO_HS.Contig68.eannot.2075.final_new		I7I48_07076	ACKS23_08321	ACKS0A_07126	ucsf_hc.01_1.G217B.06098					1.0	0.15523427530201173	0.15203592252154774	0.07743549305045605
I7I48_07078	I7I48_07078		93.10445645955349	884.0	1000.0	vacuolar Zn-iron permease	HISTO_HS.Contig68.Fgenesh_Aspergillus.134.final_new		I7I48_07078	ACKS23_08323	ACKS0A_07128	ucsf_hc.01_1.G217B.06096					1.0	0.10237003314932924	-0.03603856489851176	-0.00490714897011546
I7I48_07079	I7I48_07079		92.68316932625234	880.0	1000.0	hypothetical protein	HISTO_HS.Contig68-snap.153.final_new		I7I48_07079	ACKS23_08324	ACKS0A_07129	ucsf_hc.01_1.G217B.06095					1.0	0.0748055221734163	-0.025776376455239225	-0.01229791550771242
I7I48_07081	I7I48_07081	NUC1	79.62326819391679	756.0	1000.0	DNA/RNA non-specific nuclease	HISTO_HS.Contig68-snap.152.final_new		I7I48_07081	ACKS23_08326	ACKS0A_07131	ucsf_hc.01_1.G217B.06093					1.0	0.3176712041771934	0.3159389799388902	0.25072028798374324
I7I48_07082	I7I48_07082		138.3928232894268	1314.0	1000.0	RING finger domain-containing protein	HISTO_HS.Contig68.eannot.2072.final_new		I7I48_07082	ACKS23_08327	ACKS0A_07132	ucsf_hc.01_1.G217B.06092					1.0	-0.13468226990357812	-0.17322454319844405	-0.14646899290776283
I7I48_07084	I7I48_07084		147.97710557202788	1405.0	1000.0	hypothetical protein			I7I48_07084	ACKS23_08329	ACKS0A_07134	ucsf_hc.01_1.G217B.06090					1.0	-0.14408641378275688	-0.21541950942506416	-0.18978798495537863
I7I48_07086	I7I48_07086		159.35185817115882	1513.0	1000.0	hypothetical protein	HISTO_HS.Contig68.Fgenesh_Aspergillus.127.final_new		I7I48_07086	ACKS23_08331	ACKS0A_07136	ucsf_hc.01_1.G217B.06088					1.0	-0.23278378739810845	-0.29148898759729613	-0.31180147072041964
I7I48_07087	I7I48_07087		108.7974021750212	1033.0	1000.0	hypothetical protein	HISTO_HS.Contig68.eannot.2087.final_new		I7I48_07087	ACKS23_08332	ACKS0A_07137	ucsf_hc.01_1.G217B.06087					1.0	-0.009274954846251404	-0.0357803256091469	-0.07538369321988425
I7I48_07088	I7I48_07088		79.93923354389264	759.0	1000.0	hypothetical protein	HISTO_HS.Contig68.Fgenesh_histo.328.final_new		I7I48_07088	ACKS23_08333	ACKS0A_07138	ucsf_hc.01_1.G217B.06086					1.0	-0.09627106331127055	-0.11935255396558997	0.06565865314740427
I7I48_07089	I7I48_07089		80.2551988938685	762.0	1000.0	hypothetical protein			I7I48_07089	ACKS23_08334	ACKS0A_07139	ucsf_hc.01_1.G217B.06085					1.0	0.07463541090862302	-0.009348644545548734	0.087701052373932
I7I48_07090	I7I48_07090		199.47945761809308	1894.0	1000.0	hypothetical protein	HISTO_HS.Contig68.Fgenesh_Aspergillus.109.final_new		I7I48_07090	ACKS23_08335	ACKS0A_07140	ucsf_hc.01_1.G217B.06084					1.0	-0.1803881840572923	-0.252019006117689	-0.2755930387057467
I7I48_07092	I7I48_07092		148.39839270532903	1409.0	1000.0	hypothetical protein			I7I48_07092	ACKS23_08337	ACKS0A_07142	ucsf_hc.01_1.G217B.06082					1.0	-0.12349368071283728	-0.17396345467330732	-0.25573018657295854
I7I48_07093	I7I48_07093	SEC73	104.79517440866032	995.0	1000.0	protein transporter sec73	HISTO_HS.Contig68.Fgenesh_histo.324.final_new		I7I48_07093	ACKS23_08338	ACKS0A_07143	ucsf_hc.01_1.G217B.06081					1.0	-0.0874959845263813	-0.05899338193872805	-0.11773890679317034
I7I48_07094	I7I48_07094		98.37054562581783	934.0	1000.0	CorA-like Mg2+ transporter domain family protein	HISTO_HS.Contig68.Fgenesh_histo.323.final_new		I7I48_07094	ACKS23_08339	ACKS0A_07144	ucsf_hc.01_1.G217B.06080					1.0	-0.1166084235871071	-0.1256399284484746	-0.12088170479550098
I7I48_07095	I7I48_07095	ECM14	140.6045807392578	1335.0	1000.0	zinc carboxypeptidase	HISTO_HS.Contig68.Fgenesh_histo.179.final_new		I7I48_07095	ACKS23_08340	ACKS0A_07145	ucsf_hc.01_1.G217B.06079					1.0	-0.07904567875696578	-0.08632231012823555	-0.019643740474610927
I7I48_07098	I7I48_07098		138.81411042272794	1318.0	1000.0	hypothetical protein	HISTO_HS.Contig68.Fgenesh_Aspergillus.102.final_new		I7I48_07098	ACKS23_08343	ACKS0A_07148	ucsf_hc.01_1.G217B.06076					1.0	-0.12294903751619368	-0.20260478426184347	-0.08460823801188255
I7I48_07099	I7I48_07099		74.46250081097773	707.0	1000.0	high-affinity nickel transporter	HISTO_HS.Contig68.Fgenesh_histo.176.final_new		I7I48_07099	ACKS23_08344	ACKS0A_07149	ucsf_hc.01_1.G217B.06075					1.0	0.179991142529914	0.2727932618645993	0.29838972118796625
I7I48_07100	I7I48_07100	DRS2	90.15544652644544	856.0	1000.0	P-type ATPase	HISTO_HS.Contig68-snap.140.final_new		I7I48_07100	ACKS23_08345	ACKS0A_07150	ucsf_hc.01_1.G217B.06074					1.0	0.06266716096386682	0.024593513073308815	-0.03742811684295033
I7I48_07102	I7I48_07102	CWF15	91.62995149299947	870.0	1000.0	Cwf15/Cwc15 cell cycle control family protein	HISTO_HS.Contig68.Fgenesh_histo.164.final_new		I7I48_07102	ACKS23_08347	ACKS0A_07152	ucsf_hc.01_1.G217B.06072					1.0	0.03724558901999475	0.02226313102251254	-0.018753208215906203
I7I48_07101	I7I48_07101	RRP45	102.16212982552814	970.0	1000.0	exosome complex exonuclease RRP45	HISTO_HS.Contig68.eannot.2055.final_new		I7I48_07101	ACKS23_08346	ACKS0A_07151	ucsf_hc.01_1.G217B.06073					1.0	0.10023060511430726	0.13282192063376974	0.08248219054082073
I7I48_07103	I7I48_07103		108.16547147506948	1027.0	1000.0	dihydrofolate reductase	HISTO_HS.Contig68.Fgenesh_Neurospora.27.final_new		I7I48_07103	ACKS23_08348	ACKS0A_07153	ucsf_hc.01_1.G217B.06071					1.0	0.0732415639740529	0.16171429464352816	0.004931479459416965
I7I48_07104	I7I48_07104		123.1211647072602	1169.0	1000.0	hypothetical protein	HISTO_HS.Contig68.eannot.2053.final_new		I7I48_07104	ACKS23_08349	ACKS0A_07154	ucsf_hc.01_1.G217B.06070					1.0	0.16204591249705702	0.12295528247830068	0.019920781187957703
I7I48_07106	I7I48_07106		113.22091707468324	1075.0	1000.0	no significant blast hit, yeast-enriched transcript	HISTO_HS.Contig68.Fgenesh_Aspergillus.72.final_new		I7I48_07106	ACKS23_08351	ACKS0A_07156	ucsf_hc.01_1.G217B.06068					1.0	-0.0463066603126161	-0.11137378861860969	-0.05117736867236078
I7I48_07107	I7I48_07107		90.36609009309602	858.0	1000.0	no significant blast hit	HISTO_HS.Contig68.eannot.2051.final_new		I7I48_07107	ACKS23_08352	ACKS0A_07157	ucsf_hc.01_1.G217B.06067					1.0	-0.08975328789531745	-0.1043605446395599	-0.07559625566782391
I7I48_07108	I7I48_07108		94.36831785945692	896.0	1000.0	GDSL Lipase/Acylhydrolase	HISTO_HS.Contig68.eannot.2049.final_new		I7I48_07108	ACKS23_08353	ACKS0A_07158	ucsf_hc.01_1.G217B.06066					1.0	0.06939488891272672	0.19183462053826839	0.17785383379869713
I7I48_07110	I7I48_07110		91.73527327632476	871.0	1000.0	CLC channel	HISTO_HS.Contig68.Fgenesh_histo.137.final_new		I7I48_07110	ACKS23_08355	ACKS0A_07160	ucsf_hc.01_1.G217B.06064					1.0	0.06628664057650668	0.30546677964938596	0.17944333732153395
I7I48_07111	I7I48_07111		139.34071933935437	1323.0	1000.0	isochorismatase family hydrolase	HISTO_HS.Contig68.Fgenesh_histo.135.final_new		I7I48_07111	ACKS23_08356	ACKS0A_07161	ucsf_hc.01_1.G217B.06063					1.0	0.10757018470140145	0.04588108259616619	0.03641695479930418
I7I48_07112	I7I48_07112		185.26101686917937	1759.0	1000.0	hypothetical protein	HISTO_HS.Contig68-snap.134.final_new		I7I48_07112	ACKS23_08357	ACKS0A_07162	ucsf_hc.01_1.G217B.06062					1.0	-0.17598505922517216	-0.21134175990135762	-0.20628678170729386
I7I48_07113	I7I48_07113		90.5767336597466	860.0	1000.0	thiamine-phosphate pyrophosphorylase	HISTO_HS.Contig68.Fgenesh_histo.134.final_new		I7I48_07113	ACKS23_08358	ACKS0A_07163	ucsf_hc.01_1.G217B.06061					1.0	-0.10470528375467425	-0.024035006571067052	-0.06325011853643725
I7I48_07114	I7I48_07114	TIF5	67.19529776153294	638.0	1000.0	eukaryotic translation initiation factor 5	HISTO_HS.Contig68.eannot.2063.final_new		I7I48_07114	ACKS23_08359	ACKS0A_07164	ucsf_hc.01_1.G217B.06060					1.0	0.1388208576308968	0.23539823401708704	0.13727181817945466
I7I48_07116	I7I48_07116		133.86398660643945	1271.0	1000.0	lysyl oxidase	HISTO_HS.Contig68.Fgenesh_histo.127.final_new		I7I48_07116	ACKS23_08361	ACKS0A_07166	ucsf_hc.01_1.G217B.06058					1.0	-0.1457525503933652	-0.16122100332723566	-0.09896538350656725
I7I48_07115	I7I48_07115		128.7032192235004	1222.0	1000.0	HEAT repeat protein	HISTO_HS.Contig68.Fgenesh_Aspergillus.47.final_new		I7I48_07115	ACKS23_08360	ACKS0A_07165	ucsf_hc.01_1.G217B.06059					1.0	-0.14091260031453	-0.12737368016363138	-0.11797715115145369
I7I48_07118	I7I48_07118		166.51373943727833	1581.0	1000.0	hypothetical protein	HISTO_HS.Contig68.Fgenesh_histo.124.final_new		I7I48_07118	ACKS23_08363	ACKS0A_07168	ucsf_hc.01_1.G217B.06056					1.0	-0.09592615342400346	-0.16864504359054489	-0.1857985761238038
I7I48_07119	I7I48_07119	MS88	158.29864033790597	1503.0	1000.0	mold-specific protein MS88	HISTO_HS.Contig68.eannot.2061.final_new		I7I48_07119	ACKS23_08364	ACKS0A_07169	ucsf_hc.01_1.G217B.06055					1.0	-0.28680194978510953	-0.34638646322166067	-0.3625182983123175
I7I48_07120	I7I48_07120		101.10891199227527	960.0	1000.0	DNA ligase	HISTO_HS.Contig68.Fgenesh_histo.109.final_new		I7I48_07120	ACKS23_08365	ACKS0A_07170	ucsf_hc.01_1.G217B.06054					1.0	-0.024980476166097887	-0.07560714379226208	-0.06781535163987862
I7I48_07121	I7I48_07121		139.65668468933023	1326.0	1000.0	mRNA-capping enzyme subunit alpha	HISTO_HS.Contig68-snap.128.final_new		I7I48_07121	ACKS23_08366	ACKS0A_07171	ucsf_hc.01_1.G217B.06053					1.0	0.07022573659811604	0.05650816124130431	0.07108662586307213
I7I48_07122	I7I48_07122	SGF73	110.27190714157521	1047.0	1000.0	SAGA complex component	HISTO_HS.Contig68.Fgenesh_Aspergillus.34.final_new		I7I48_07122	ACKS23_08367	ACKS0A_07172	ucsf_hc.01_1.G217B.06052					1.0	0.0424962672813034	-0.0009079541136909342	-0.054671647952243
I7I48_07123	I7I48_07123		124.06906075718778	1178.0	1000.0	3-oxoacyl-[acyl-carrier-protein]-synthase	HISTO_HS.Contig68.Fgenesh_histo.106.final_new		I7I48_07123	ACKS23_08368	ACKS0A_07173	ucsf_hc.01_1.G217B.06051					1.0	-0.16766300768668496	-0.0975059648001575	-0.1147713088515413
I7I48_07125	I7I48_07125		136.07574405627048	1292.0	1000.0	DUF1993 superfamily domain-containing protein	HISTO_HS.Contig68.eannot.2031.final_new		I7I48_07125	ACKS23_08370	ACKS0A_07175	ucsf_hc.01_1.G217B.06050					1.0	-0.2386444403136463	-0.21951728276950022	-0.18426417974673914
I7I48_07124	I7I48_07124		125.12227859044064	1188.0	1000.0	agmatine ureohydrolase	HISTO_HS.Contig68.fgenesh_plus.105.final_new		I7I48_07124	ACKS23_08369	ACKS0A_07174	ucsf_hc.01_1.G217B.06049					1.0	-0.2464220381415243	-0.22475523783778528	-0.27829321169060794
I7I48_07127	I7I48_07127	CDC42	119.01361515757401	1130.0	1000.0	small GTPase	HISTO_HS.Contig68.Fgenesh_histo.100.final_new		I7I48_07127	ACKS23_08372	ACKS0A_07177	ucsf_hc.01_1.G217B.06047					1.0	-0.01579094070822773	0.031561381125889465	0.07730629134092248
I7I48_07128	I7I48_07128	NIT26	65.82611457830421	625.0	1000.0	cytochrome P450 monooxygenase, nitrosative stress-induced transcript	HISTO_HS.Contig68.Fgenesh_histo.94.final_new		I7I48_07128	ACKS23_08373	ACKS0A_07178	ucsf_hc.01_1.G217B.06046					1.0	0.11745081608300034	0.15162624952576131	0.13201544174525282
I7I48_07129	I7I48_07129		78.25408501068804	743.0	1000.0	hypothetical protein	HISTO_HS.Contig68.Fgenesh_Neurospora.287.final_new		I7I48_07129	ACKS23_08374	ACKS0A_07179	ucsf_hc.01_1.G217B.06045					1.0	0.07356513060706693	0.13491969460614384	0.1641570763275405
I7I48_07131	I7I48_07131		161.56361562098988	1534.0	1000.0	hypothetical protein			I7I48_07131	ACKS23_08376	ACKS0A_07181	ucsf_hc.01_1.G217B.06043					1.0	0.03734376002345119	0.0315276223076868	0.03227914198856807
I7I48_07130	I7I48_07130		143.44826888904055	1362.0	1000.0	siderophore iron transporter mirC	HISTO_HS.Contig68.fgenesh_plus.83.final_new		I7I48_07130	ACKS23_08375	ACKS0A_07180	ucsf_hc.01_1.G217B.06044					1.0	-0.018831265686086063	-0.04780123073868059	-0.03533718082162152
I7I48_07132	I7I48_07132		139.55136290600493	1325.0	1000.0	hypothetical protein	HISTO_HS.Contig68-snap.119.final_new		I7I48_07132	ACKS23_08377	ACKS0A_07182	ucsf_hc.01_1.G217B.06042					1.0	-0.10011035664940104	-0.10059058153487066	-0.17947726360102056
I7I48_07133	I7I48_07133		165.98713052065193	1576.0	1000.0	hypothetical protein	HISTO_HS.Contig68-snap.118.final_new		I7I48_07133	ACKS23_08378	ACKS0A_07183	ucsf_hc.01_1.G217B.06041					1.0	-0.12961782733825178	-0.19787825427476036	-0.33832431761657944
I7I48_07135	I7I48_07135		102.37277339217871	972.0	1000.0	phosphatidylethanolamine N-methyltransferase	HISTO_HS.Contig68.fgenesh_plus.102.final_new		I7I48_07135	ACKS23_08380	ACKS0A_07185	ucsf_hc.01_1.G217B.06039					1.0	-0.04526640320344377	0.006609846388776264	-0.030095672264758178
I7I48_07134	I7I48_07134		135.23316978966818	1284.0	1000.0	hypothetical protein			I7I48_07134	ACKS23_08379	ACKS0A_07184	ucsf_hc.01_1.G217B.06040					1.0	0.08071590571506504	0.0777688960617291	0.14771377561774013
I7I48_07137	I7I48_07137		117.43378840769472	1115.0	1000.0	3' exoribonuclease	HISTO_HS.Contig68.eannot.2052.final_new		I7I48_07137	ACKS23_08382	ACKS0A_07187	ucsf_hc.01_1.G217B.06037					1.0	0.11210928449141444	0.08100601584437128	0.23569083660295476
I7I48_07138	I7I48_07138		175.99269993655415	1671.0	1000.0	hypothetical protein			I7I48_07138	ACKS23_08383	ACKS0A_07188	ucsf_hc.01_1.G217B.06036					1.0	-0.156457326002726	-0.3485180258775271	-0.40634350154648147
I7I48_07139	I7I48_07139		102.68873874215457	975.0	1000.0	hypothetical protein			I7I48_07139	ACKS23_08384	ACKS0A_07189	ucsf_hc.01_1.G217B.06035					1.0	0.06314638638522618	0.11575161010380852	0.0488911277404277
I7I48_07140	I7I48_07140		113.43156064133382	1077.0	1000.0	hypothetical protein	HISTO_HS.Contig68-snap.115.final_new		I7I48_07140	ACKS23_08385	ACKS0A_07190	ucsf_hc.01_1.G217B.06034					1.0	0.0513100505701114	0.0464505232934469	0.014126341732393244
I7I48_07143	I7I48_07143		121.33069439073032	1152.0	1000.0	T-complex protein 1 subunit alpha	HISTO_HS.Contig68.eannot.2048.final_new		I7I48_07143	ACKS23_08388	ACKS0A_07193	ucsf_hc.01_1.G217B.06032					1.0	-0.023727591504353995	0.015491880924514811	-0.009477669610385209
I7I48_07141	I7I48_07141		128.07128852354867	1216.0	1000.0	prolyl-tRNA synthetase	HISTO_HS.Contig68.eannot.2022.final_new		I7I48_07141	ACKS23_08386	ACKS0A_07191	ucsf_hc.01_1.G217B.06033					1.0	0.1263942447257591	-0.007905241400668173	0.03416488297103426
I7I48_07145	I7I48_07145		89.83948117646959	853.0	1000.0	U3 snoRNP-associated protein Rrp5	HISTO_HS.Contig68.Fgenesh_histo.64.final_new		I7I48_07145	ACKS23_08390	ACKS0A_07195	ucsf_hc.01_1.G217B.06030					1.0	0.2300406258950637	0.22856364005403695	0.1958027381768469
I7I48_07144	I7I48_07144	CDT2	92.05123862630062	874.0	1000.0	WD domain-containing protein	HISTO_HS.Contig68.Fgenesh_histo.67.final_new		I7I48_07144	ACKS23_08389	ACKS0A_07194	ucsf_hc.01_1.G217B.06031					1.0	0.18659316322401176	0.16400264627230854	0.17263715257872925
I7I48_07146	I7I48_07146		116.69653592441772	1108.0	1000.0	hypothetical protein	HISTO_HS.Contig68.genewise.87.final_new		I7I48_07146	ACKS23_08391	ACKS0A_07196	ucsf_hc.01_1.G217B.06029	Ryp1_ChIP				1.0	0.0633916491271076	0.1115974101023387	0.10609932515961706
I7I48_07148	I7I48_07148		121.01472904075447	1149.0	1000.0	hypothetical protein	HISTO_HS.Contig68.Fgenesh_histo.49.final_new		I7I48_07148	ACKS23_08393	ACKS0A_07198	ucsf_hc.01_1.G217B.06027	Ryp1_ChIP				1.0	0.194462699635906	0.12409910360499721	0.197228790941801
I7I48_07149	I7I48_07149		71.19752552789384	676.0	1000.0	PI-PLCc_GDPD_SF superfamily domain-containing protein	HISTO_HS.Contig68.Fgenesh_histo.47.final_new		I7I48_07149	ACKS23_08394	ACKS0A_07199	ucsf_hc.01_1.G217B.06026	Ryp1_ChIP				1.0	0.1954119059919045	0.16745180342393395	0.2510480843507781
I7I48_07151	I7I48_07151		26.646411181297548	253.0	1000.0	hypothetical protein	HISTO_HS.Contig68.Fgenesh_histo.43.final_new		I7I48_07151	ACKS23_08396	ACKS0A_07201	ucsf_hc.01_1.G217B.06024	Ryp1_ChIP		Ryp3_ChIP		1.0	0.23366699523937395	0.15032212865133632	0.27995304307628166
I7I48_07150	I7I48_07150	URE4	26.751732964622832	254.0	1000.0	urease accessory protein UreD	HISTO_HS.Contig68.Fgenesh_histo.45.final_new		I7I48_07150	ACKS23_08395	ACKS0A_07200	ucsf_hc.01_1.G217B.06025	Ryp1_ChIP		Ryp3_ChIP		1.0	0.22569633150198443	0.1783660453853506	0.2678759664733562
I7I48_07152	I7I48_07152		37.38923308047679	355.0	1000.0	hypothetical protein			I7I48_07152	ACKS23_08397	ACKS0A_07202	ucsf_hc.01_1.G217B.06023					1.0	0.25049107392551484	0.18883472967860127	0.33457954578591875
I7I48_07154	I7I48_07154		66.14207992828008	628.0	1000.0	acetyl coenzyme A transporter	HISTO_HS.Contig68.eannot.2036.final_new		I7I48_07154	ACKS23_08399	ACKS0A_07204	ucsf_hc.01_1.G217B.06021	Ryp1_ChIP		Ryp3_ChIP		1.0	0.11929613659097593	0.29729493020070774	0.18893028606316498
I7I48_07158	I7I48_07158		101.53019912557642	964.0	1000.0	no significant blast hit	HISTO_HS.Contig68.Fgenesh_histo.34.final_new		I7I48_07158	ACKS23_08403	ACKS0A_07208	ucsf_hc.01_1.G217B.06017					1.0	0.017068738493754565	0.18663653342945108	0.10659528018989917
I7I48_07156	I7I48_07156	PSC3	99.84505059237183	948.0	1000.0	mitotic cohesin complex	HISTO_HS.Contig68.Fgenesh_histo.37.final_new		I7I48_07156	ACKS23_08401	ACKS0A_07206	ucsf_hc.01_1.G217B.06019					1.0	0.01170188089066393	0.1782065214520554	0.10368685155299129
I7I48_07159	I7I48_07159		97.21200600923967	923.0	1000.0	N-acetyltransferase	HISTO_HS.Contig68-snap.106.final_new		I7I48_07159	ACKS23_08404	ACKS0A_07209	ucsf_hc.01_1.G217B.06016					1.0	-0.04562385655107648	0.07805910154310047	0.08616351168455749
I7I48_07161	I7I48_07161		109.42933287497291	1039.0	1000.0	Cenp-0 superfamily domain-containing protein	HISTO_HS.Contig68-snap.104.final_new		I7I48_07161	ACKS23_08406	ACKS0A_07211	ucsf_hc.01_1.G217B.06014					1.0	-0.15263761488921213	-0.05845597725473417	-0.1096030099251829
I7I48_07160	I7I48_07160		99.00247632576954	940.0	1000.0	secreted protein	HISTO_HS.Contig68.Fgenesh_histo.27.final_new		I7I48_07160	ACKS23_08405	ACKS0A_07210	ucsf_hc.01_1.G217B.06015	Ryp1_ChIP				1.0	-0.11161413165583844	-0.08054559388801774	-0.07885416395633638
I7I48_07163	I7I48_07163		63.50903534514791	603.0	1000.0	hypothetical protein	HISTO_HS.Contig68.Fgenesh_histo.18.final_new		I7I48_07163	ACKS23_08408	ACKS0A_07213	ucsf_hc.01_1.G217B.06012	Ryp1_ChIP				1.0	0.016009899379093584	0.023795845330578547	0.008642225220845678
I7I48_07164	I7I48_07164		86.99579302668684	826.0	1000.0	DNA/pantothenate metabolism flavoprotein	HISTO_HS.Contig68.Fgenesh_Aspergillus.303.final_new		I7I48_07164	ACKS23_08409	ACKS0A_07214	ucsf_hc.01_1.G217B.06011	Ryp1_ChIP				1.0	0.049849525980262266	0.11719310082848866	-0.003296079321163603
I7I48_07166	I7I48_07166		157.87735320460484	1499.0	1000.0	hypothetical protein			I7I48_07166	ACKS23_08411	ACKS0A_07216	ucsf_hc.01_1.G217B.06009					1.0	-0.3331756316343548	-0.31587841018685814	-0.37458641737521614
I7I48_07165	I7I48_07165	CDA1	171.77982860354268	1631.0	1000.0	polysaccharide deacetylase; chitin deacetylase	HISTO_HS.Contig68-snap.100.final_new		I7I48_07165	ACKS23_08410	ACKS0A_07215	ucsf_hc.01_1.G217B.06010					1.0	-0.30543599310958247	-0.38032986518388867	-0.46000893727546954
I7I48_07168	I7I48_07168		175.88737815322887	1670.0	1000.0	DEAD-box protein	HISTO_HS.Contig68.Fgenesh_Aspergillus.301.final_new		I7I48_07168	ACKS23_08413	ACKS0A_07218	ucsf_hc.01_1.G217B.06007					1.0	-0.13127834897658852	-0.3087023188794249	-0.3346096125618908
I7I48_07169	I7I48_07169		109.21868930832234	1037.0	1000.0	glyoxal oxidase	HISTO_HS.Contig68-snap.98.final_new		I7I48_07169	ACKS23_08414	ACKS0A_07219	ucsf_hc.01_1.G217B.06005					1.0	-0.35263000024735547	-0.4598575062206829	-0.4920756892730346
I7I48_07173	I7I48_07173		137.4449272394992	1305.0	1000.0	PKc-like superfamily domain-containing protein	HISTO_HS.Contig68.Fgenesh_Aspergillus.299.final_new		I7I48_07173	ACKS23_08418	ACKS0A_07223	ucsf_hc.01_1.G217B.06002					1.0	-0.19762205652454212	-0.08178655785372868	-0.09465898928218819
I7I48_07174	I7I48_07174	CAB1	137.5502490228245	1306.0	1000.0	pantothenate kinase	HISTO_HS.Contig68.eannot.2030.final_new		I7I48_07174	ACKS23_08419	ACKS0A_07224	ucsf_hc.01_1.G217B.06001					1.0	-0.2253545945998503	-0.026679754768152986	-0.053534676644506285
I7I48_07175	I7I48_07175		109.85062000827406	1043.0	1000.0	phosphatidylinositol:UDP-GlcNAc transferase PIG-C	HISTO_HS.Contig68.eannot.2028.final_new		I7I48_07175	ACKS23_08420	ACKS0A_07225	ucsf_hc.01_1.G217B.06000					1.0	0.04448992788002237	0.11918207664887293	0.050226672395772165
I7I48_07176	I7I48_07176		94.78960499275807	900.0	1000.0	endochitinase	HISTO_HS.Contig68.Fgenesh_histo.7.final_new		I7I48_07176	ACKS23_08421	ACKS0A_07226	ucsf_hc.01_1.G217B.05999					1.0	-0.48132425826768643	-0.3964739609238934	-0.5180948586723298
I7I48_07178	I7I48_07178		68.77512451141224	653.0	1000.0	hypothetical protein			I7I48_07178	ACKS23_08423	ACKS0A_07228	ucsf_hc.01_1.G217B.05997					1.0	0.00046891732277609677	-0.004608531515298275	0.03174219630064412
I7I48_07179	I7I48_07179		155.34963040479795	1475.0	1000.0	hypothetical protein	HISTO_HS.Contig68-snap.94.final_new		I7I48_07179	ACKS23_08424	ACKS0A_07229	ucsf_hc.01_1.G217B.05996					1.0	-0.09508217568289501	-0.29617969966312563	-0.35855875968292084
I7I48_07180	I7I48_07180	HNM1b	150.08354123853363	1425.0	1000.0	choline transporter Hnm1	HISTO_HS.Contig68.Fgenesh_Neurospora.231.final_new		I7I48_07180	ACKS23_08425	ACKS0A_07230	ucsf_hc.01_1.G217B.05995					1.0	-0.23495603714280722	-0.1674109376434083	-0.3550098102213396
I7I48_07182	I7I48_07182		158.61460568788183	1506.0	1000.0	hypothetical protein	HISTO_HS.Contig68.Fgenesh_histo.337.final_new		I7I48_07182	ACKS23_08427	ACKS0A_07232	ucsf_hc.01_1.G217B.05993					1.0	-0.23620450387350322	-0.3511674482204119	-0.40106273698822414
I7I48_07183	I7I48_07183		112.9049517247074	1072.0	1000.0	succinate-semialdehyde dehydrogenase	HISTO_HS.Contig68.fgenesh_plus.82.final_new		I7I48_07183	ACKS23_08428	ACKS0A_07233	ucsf_hc.01_1.G217B.05992					1.0	-0.14007628688026563	-0.1229966053185052	-0.13060402941161275
I7I48_07185	I7I48_07185	FLG1	134.9172044396923	1281.0	1000.0	developmental protein FluG	HISTO_HS.Contig68.eannot.2023.final_new		I7I48_07185	ACKS23_08430	ACKS0A_07235	ucsf_hc.01_1.G217B.05990	Ryp1_ChIP				1.0	-0.10765854677608844	-0.15427997339289212	-0.10358667109309161
I7I48_07186	I7I48_07186		119.32958050754988	1133.0	1000.0	MFS transporter	HISTO_HS.Contig68.eannot.1992.final_new		I7I48_07186	ACKS23_08431	ACKS0A_07236	ucsf_hc.01_1.G217B.05989					1.0	-0.02264104463047656	0.06564919698060434	-0.0738618214588801
I7I48_07187	I7I48_07187		117.74975375767059	1118.0	1000.0	hypothetical protein			I7I48_07187	ACKS23_08432	ACKS0A_07237	ucsf_hc.01_1.G217B.05988					1.0	-0.06593647676515935	-0.021813452847675663	-0.022767426369405208
I7I48_07188	I7I48_07188		157.14010072132783	1492.0	1000.0	hypothetical protein	HISTO_HS.Contig68.Fgenesh_histo.322.final_new		I7I48_07188	ACKS23_08433	ACKS0A_07238	ucsf_hc.01_1.G217B.05987					1.0	-0.1311787350277036	-0.19280338257950436	-0.08513485814151
I7I48_07189	I7I48_07189		175.46609101992772	1666.0	1000.0	hypothetical protein	HISTO_HS.Contig68-snap.89.final_new		I7I48_07189	ACKS23_08434	ACKS0A_07239	ucsf_hc.01_1.G217B.05986					1.0	-0.18873727744297608	-0.3854771735068805	-0.42572364354103776
I7I48_07191	I7I48_07191		100.37165950899826	953.0	1000.0	myb-like DNA-binding protein	HISTO_HS.Contig68.Fgenesh_histo.319.final_new		I7I48_07191	ACKS23_08436	ACKS0A_07241	ucsf_hc.01_1.G217B.05984					1.0	0.04053850283022542	0.09362591705830892	0.15365048219177935
I7I48_07190	I7I48_07190		99.42376345907068	944.0	1000.0	UPF0016 domain-containing protein	HISTO_HS.Contig68.eannot.1991.final_new		I7I48_07190	ACKS23_08435	ACKS0A_07240	ucsf_hc.01_1.G217B.05985	Ryp1_ChIP		Ryp3_ChIP		1.0	0.04790873670897522	0.11047162617741524	0.14683090366440033
I7I48_07192	I7I48_07192		85.1000009268317	808.0	1000.0	annexin	HISTO_HS.Contig68.eannot.2008.final_new		I7I48_07192	ACKS23_08437	ACKS0A_07242	ucsf_hc.01_1.G217B.05983	Ryp1_ChIP		Ryp3_ChIP		1.0	0.2400397480115295	0.22202454229672286	0.3220865390702562
I7I48_07193	I7I48_07193		106.79628829184077	1014.0	1000.0	hypothetical protein	HISTO_HS.Contig68-snap.85.final_new		I7I48_07193	ACKS23_08438	ACKS0A_07243	ucsf_hc.01_1.G217B.05982	Ryp1_ChIP		Ryp3_ChIP		1.0	-0.0841653024158493	0.0001162410092232502	0.0042177406901767744
I7I48_07194	I7I48_07194		122.17326865733261	1160.0	1000.0	septin, cell division protein Sep4a	HISTO_HS.Contig68.fgenesh_plus.53.final_new		I7I48_07194	ACKS23_08439	ACKS0A_07244	ucsf_hc.01_1.G217B.05981					1.0	-0.009172558623968152	-0.033334680830657826	-0.035219172353716854
I7I48_07195	I7I48_07195		136.6023529728969	1297.0	1000.0	vacuolar protein sorting-associated protein 62	HISTO_HS.Contig68.Fgenesh_histo.312.final_new		I7I48_07195	ACKS23_08440	ACKS0A_07245	ucsf_hc.01_1.G217B.05980					1.0	-0.1905365874475562	-0.22894847705028454	-0.33225780491277057
I7I48_07197	I7I48_07197		144.712130288944	1374.0	1000.0	hypothetical protein	HISTO_HS.Contig68.Fgenesh_Neurospora.258.final_new		I7I48_07197	ACKS23_08442	ACKS0A_07247	ucsf_hc.01_1.G217B.05978					1.0	-0.07022952511345948	-0.1822782323788248	-0.1540634776440205
I7I48_07196	I7I48_07196		116.69653592441772	1108.0	1000.0	dopa 4,5-dioxygenase family domain-containing protein	HISTO_HS.Contig68.eannot.1970.final_new		I7I48_07196	ACKS23_08441	ACKS0A_07246	ucsf_hc.01_1.G217B.05979					1.0	-0.23926339506074057	-0.03616501657520166	-0.1863199571061499
I7I48_07199	I7I48_07199		163.45940772084504	1552.0	1000.0	hypothetical protein	HISTO_HS.Contig68.Fgenesh_Aspergillus.258.final_new		I7I48_07199	ACKS23_08444	ACKS0A_07249	ucsf_hc.01_1.G217B.05977					1.0	-0.11672997666794616	-0.1439799946358522	-0.2486441233336666
I7I48_07200	I7I48_07200		104.68985262533502	994.0	1000.0	hypothetical protein	HISTO_HS.Contig68.eannot.2006.final_new		I7I48_07200	ACKS23_08445	ACKS0A_07250	ucsf_hc.01_1.G217B.05975					1.0	0.11786121410991424	0.14652913069147555	0.1827744140344706
I7I48_07198	I7I48_07198		103.21534765878101	980.0	1000.0	hypothetical protein	HISTO_HS.Contig68.Fgenesh_histo.301.final_new		I7I48_07198	ACKS23_08443	ACKS0A_07248	ucsf_hc.01_1.G217B.05976					1.0	0.09720431610343039	0.1567587096949974	0.1959217280922506
I7I48_07202	I7I48_07202	RPL21	106.48032294186488	1011.0	1000.0	ribosomal protein Srp1	HISTO_HS.Contig68.eannot.2003.final_new		I7I48_07202	ACKS23_08447	ACKS0A_07252	ucsf_hc.01_1.G217B.05973					1.0	0.1800083497934759	0.2607983176555724	0.4243971870036277
I7I48_07201	I7I48_07201		95.63217925936037	908.0	1000.0	40S ribosomal protein S9	HISTO_HS.Contig68.eannot.1968.final_new		I7I48_07201	ACKS23_08446	ACKS0A_07251	ucsf_hc.01_1.G217B.05974					1.0	0.21911618317629167	0.220628739705093	0.35027430974698226
I7I48_07203	I7I48_07203	RIM2	69.72302056133982	662.0	1000.0	mitochondrial carrier protein	HISTO_HS.Contig68.Fgenesh_histo.298.final_new		I7I48_07203	ACKS23_08448	ACKS0A_07253	ucsf_hc.01_1.G217B.05972					1.0	0.2734089077676918	0.24458329653162147	0.33173786786071136
I7I48_07204	I7I48_07204		122.27859044065791	1161.0	1000.0	phosphotransferase enzyme family protein	HISTO_HS.Contig68-snap.77.final_new		I7I48_07204	ACKS23_08449	ACKS0A_07254	ucsf_hc.01_1.G217B.05971					1.0	-0.06934718892493197	-0.09700469919632915	0.02188804887441742
I7I48_07205	I7I48_07205		171.67450682021737	1630.0	1000.0	hypothetical protein	HISTO_HS.Contig68.Fgenesh_histo.296.final_new		I7I48_07205	ACKS23_08450	ACKS0A_07255	ucsf_hc.01_1.G217B.05970					1.0	-0.04152505710094223	-0.10345788125421929	-0.16391008572113386
I7I48_07206	I7I48_07206		158.0879967712554	1501.0	1000.0	hypothetical protein	HISTO_HS.Contig68-snap.76.final_new		I7I48_07206	ACKS23_08451	ACKS0A_07256	ucsf_hc.01_1.G217B.05969					1.0	-0.10576384236655789	-0.3793664780134598	-0.2945377785917286
I7I48_07210	I7I48_07210		110.48255070822579	1049.0	1000.0	flavin-containing monooxygenase	HISTO_HS.Contig68.Fgenesh_histo.280.final_new		I7I48_07210	ACKS23_08455	ACKS0A_07260	ucsf_hc.01_1.G217B.05965					1.0	0.009506046611361674	-0.12405487449785868	-0.19781717756396267
I7I48_07211	I7I48_07211		152.6112640383405	1449.0	1000.0	hypothetical protein	HISTO_HS.Contig68.Fgenesh_histo.279.final_new		I7I48_07211	ACKS23_08456	ACKS0A_07261	ucsf_hc.01_1.G217B.05964					1.0	-0.1913624356841095	-0.2526801818181663	-0.3138773016113162
I7I48_07212	I7I48_07212		97.10668422591438	922.0	1000.0	RRM domain-containing protein	HISTO_HS.Contig68.eannot.1964.final_new		I7I48_07212	ACKS23_08457	ACKS0A_07262	ucsf_hc.01_1.G217B.05963					1.0	0.1611633663913612	0.17436387382243856	0.21382923124621334
I7I48_07213	I7I48_07213		95.4215356927098	906.0	1000.0	translocation complex subunit Sss1	HISTO_HS.Contig68.Fgenesh_Aspergillus.287.final_new		I7I48_07213	ACKS23_08458	ACKS0A_07263	ucsf_hc.01_1.G217B.05962					1.0	0.18199797621111324	0.158286188169237	0.3185202446776614
I7I48_07215	I7I48_07215	SNX3	69.82834234466512	663.0	1000.0	sorting nexin-3	HISTO_HS.Contig68.eannot.1993.final_new		I7I48_07215	ACKS23_08460	ACKS0A_07265	ucsf_hc.01_1.G217B.05960					1.0	0.1249949934401865	0.17615287787696476	0.17891123086965321
I7I48_07214	I7I48_07214		58.66423331218472	557.0	1000.0	WD domain-containing protein	HISTO_HS.Contig68.Fgenesh_histo.276.final_new		I7I48_07214	ACKS23_08459	ACKS0A_07264	ucsf_hc.01_1.G217B.05961	Ryp1_ChIP		Ryp3_ChIP		1.0	0.12157635791340704	0.19206857744711647	0.25622682496258786
I7I48_07216	I7I48_07216		34.44022314736877	327.0	1000.0	repeat set, removed, reverse transcriptase-domain containing protein, Ty1/Copia family of RNase HI	HISTO_HS.Contig68.Fgenesh_histo.272.final_new		I7I48_07216	ACKS23_08461	ACKS0A_07266	ucsf_hc.01_1.G217B.05959					1.0	0.17902366559603067	0.2002912808028834	0.24669737796364666
I7I48_07218	I7I48_07218		102.68873874215457	975.0	1000.0	hypothetical protein	HISTO_HS.Contig68.Fgenesh_Aspergillus.275.final_new		I7I48_07218	ACKS23_08463	ACKS0A_07268	ucsf_hc.01_1.G217B.05957	Ryp1_ChIP		Ryp3_ChIP		1.0	0.03975514636163324	0.056933919783344056	0.01587768655260635
I7I48_07219	I7I48_07219	NOP16	87.83836729328914	834.0	1000.0	nucleolar protein 16	HISTO_HS.Contig68.eannot.1961.final_new		I7I48_07219	ACKS23_08464	ACKS0A_07269	ucsf_hc.01_1.G217B.05956					1.0	0.13209131887926207	0.14368217540084882	0.2801831671790077
I7I48_07221	I7I48_07221		77.93811966071219	740.0	1000.0	hypothetical protein	HISTO_HS.Contig68.Fgenesh_histo.309.final_new		I7I48_07221	ACKS23_08466	ACKS0A_07271	ucsf_hc.01_1.G217B.05954					1.0	-0.004424293355783426	-0.061980932127920774	0.17360634623836368
I7I48_07222	I7I48_07222	RDP1	149.3462887552566	1418.0	1000.0	RNA-directed RNA polymerase	HISTO_HS.Contig68.Fgenesh_histo.308.final_new		I7I48_07222	ACKS23_08467	ACKS0A_07272	ucsf_hc.01_1.G217B.05953					1.0	-0.27761920942004825	-0.29219873485095893	-0.3786516916843946
I7I48_07225	I7I48_07225		161.56361562098988	1534.0	1000.0	oxidoreductase	HISTO_HS.Contig68.Fgenesh_histo.306.final_new		I7I48_07225	ACKS23_08470	ACKS0A_07275	ucsf_hc.01_1.G217B.05950					1.0	-0.24490557817151482	-0.17976418761684032	-0.17442626831438413
I7I48_07226	I7I48_07226		103.95260014205802	987.0	1000.0	protein kinase	HISTO_HS.Contig68-snap.65.final_new		I7I48_07226	ACKS23_08471	ACKS0A_07276	ucsf_hc.01_1.G217B.05949					1.0	-0.11635009672092378	-0.17323324065334478	-0.1276976439792955
I7I48_07227	I7I48_07227	RPS4	77.41151074408576	735.0	1000.0	40S ribosomal protein S4	HISTO_HS.Contig68.eannot.1969.final_new		I7I48_07227	ACKS23_08472	ACKS0A_07277	ucsf_hc.01_1.G217B.05948					1.0	0.10218594895999655	0.2137913381822213	0.13249113867847961
I7I48_07229	I7I48_07229		140.81522430590837	1337.0	1000.0	hypothetical protein			I7I48_07229	ACKS23_08474	ACKS0A_07279	ucsf_hc.01_1.G217B.05946					1.0	-0.2080651536991911	-0.3336328577373724	-0.22969340597488996
I7I48_07231	I7I48_07231		131.86287272325902	1252.0	1000.0	hypothetical protein	HISTO_HS.Contig68.Fgenesh_histo.295.final_new		I7I48_07231	ACKS23_08476	ACKS0A_07281	ucsf_hc.01_1.G217B.05944					1.0	-0.3265993564564693	-0.36508725682009957	-0.358629038372002
I7I48_07233	I7I48_07233		85.41596627680755	811.0	1000.0	MYB DNA-binding domain-containing protein	HISTO_HS.Contig68.Fgenesh_histo.291.final_new		I7I48_07233	ACKS23_08478	ACKS0A_07283	ucsf_hc.01_1.G217B.05942					1.0	-0.16982337781011458	-0.1374197219363844	-0.15147703200264429
I7I48_07232	I7I48_07232		103.42599122543159	982.0	1000.0	hypothetical protein	HISTO_HS.Contig68.eannot.1956.final_new		I7I48_07232	ACKS23_08477	ACKS0A_07282	ucsf_hc.01_1.G217B.05943					1.0	-0.004557221395464217	0.07358806874065915	-0.017915655101260586
I7I48_07237	I7I48_07237	PEX24	122.59455579063376	1164.0	1000.0	peroxin 24	HISTO_HS.Contig68.Fgenesh_histo.288.final_new		I7I48_07237	ACKS23_08482	ACKS0A_07287	ucsf_hc.01_1.G217B.05938					1.0	-0.15754394981670372	-0.28232891226465573	-0.15726290746628158
I7I48_07238	I7I48_07238	YMC2	81.30841672712137	772.0	1000.0	mitochondrial carrier protein	HISTO_HS.Contig68.eannot.1939.final_new		I7I48_07238	ACKS23_08483	ACKS0A_07288	ucsf_hc.01_1.G217B.05937					1.0	0.10209514458863811	0.02063318384230939	0.08300899839317644
I7I48_07240	I7I48_07240		70.67091661126742	671.0	1000.0	hypothetical protein	HISTO_HS.Contig68.Fgenesh_Neurospora.211.final_new		I7I48_07240	ACKS23_08485	ACKS0A_07290	ucsf_hc.01_1.G217B.05935					1.0	-0.043943111518507605	-0.03264973740169819	0.01149359674202266
I7I48_07244	I7I48_07244		141.65779857251067	1345.0	1000.0	hypothetical protein			I7I48_07244	ACKS23_08489	ACKS0A_07294	ucsf_hc.01_1.G217B.05931					1.0	-0.24552714276537047	-0.28056748082816196	-0.33224170391894237
I7I48_07245	I7I48_07245		147.23985308875086	1398.0	1000.0	LysM domain-containing protein	HISTO_HS.Contig68.genewise.37.final_new		I7I48_07245	ACKS23_08490	ACKS0A_07295	ucsf_hc.01_1.G217B.05930					1.0	-0.20824039432786146	-0.3068597353710938	-0.3432286987589962
I7I48_07246	I7I48_07246		186.94616540238397	1775.0	1000.0	MFS transporter	HISTO_HS.Contig68.fgenesh_plus.9.final_new		I7I48_07246	ACKS23_08491	ACKS0A_07296	ucsf_hc.01_1.G217B.05928					1.0	-0.17654142478041823	-0.40081233154002693	-0.43514263865889646
I7I48_07247	I7I48_07247		124.27970432383836	1180.0	1000.0	dihydrodipicolinate synthetase	HISTO_HS.Contig68.Fgenesh_histo.273.final_new		I7I48_07247	ACKS23_08492	ACKS0A_07297	ucsf_hc.01_1.G217B.05929					1.0	-0.11505854569489737	-0.06417980786287947	-0.10307010882657275
I7I48_07248	I7I48_07248		73.40928297772486	697.0	1000.0	hypothetical protein	HISTO_HS.Contig68.Fgenesh_histo.271.final_new		I7I48_07248	ACKS23_08493	ACKS0A_07298	ucsf_hc.01_1.G217B.05927					1.0	0.04453815026424701	0.002557242335202159	0.027493154506313067
I7I48_07249	I7I48_07249	NIT53	91.62995149299947	870.0	1000.0	HLH transcription factor	HISTO_HS.Contig68.Fgenesh_Aspergillus.243.final_new		I7I48_07249	ACKS23_08494	ACKS0A_07299	ucsf_hc.01_1.G217B.05926					1.0	-0.04601936371408488	-0.02315323541863057	-0.13534542772944758
I7I48_07250	I7I48_07250		126.91274890697053	1205.0	1000.0	sodium transport ATPase	HISTO_HS.Contig68.eannot.1934.final_new		I7I48_07250	ACKS23_08495	ACKS0A_07300	ucsf_hc.01_1.G217B.05925					1.0	-0.051027410278891905	-0.17465878844111637	-0.23152597914803408
I7I48_07252	I7I48_07252	RRP46	97.52797135921553	926.0	1000.0	exosome complex subunit RRP46	HISTO_HS.Contig68.fgenesh_plus.29.final_new		I7I48_07252	ACKS23_08497	ACKS0A_07302	ucsf_hc.01_1.G217B.05922					1.0	-0.06166908589111275	-0.1311646901205763	-0.03726930752031976
I7I48_07253	I7I48_07253		131.23094202330728	1246.0	1000.0	hypothetical protein	HISTO_HS.Contig68.Fgenesh_histo.266.final_new		I7I48_07253	ACKS23_08498	ACKS0A_07303	ucsf_hc.01_1.G217B.05923					1.0	-0.2021003588497292	-0.3031592535000447	-0.289323315162754
I7I48_07259	I7I48_07259	UTR1	66.45804527825594	631.0	1000.0	NAD kinase associated with ferric reductase	HISTO_HS.Contig68.Fgenesh_histo.264.final_new		I7I48_07259	ACKS23_08504	ACKS0A_07309	ucsf_hc.01_1.G217B.05916					1.0	-0.1670692093414573	0.04136908829994579	0.04803909229746217
I7I48_07261	I7I48_07261		125.01695680711538	1187.0	1000.0	GAF domain nucleotide-binding protein	HISTO_HS.Contig68.genewise.5.final_new		I7I48_07261	ACKS23_08506	ACKS0A_07311	ucsf_hc.01_1.G217B.05914	Ryp1_ChIP		Ryp3_ChIP		1.0	0.34035176530120415	0.18659650709763087	0.256641251625075
I7I48_07265	I7I48_07265		94.89492677608337	901.0	1000.0	arginase	HISTO_HS.Contig68.Fgenesh_histo.262.final_new		I7I48_07265	ACKS23_08510	ACKS0A_07315	ucsf_hc.01_1.G217B.05910					1.0	0.28393426588264037	0.24364396866535243	0.24401605232880763
I7I48_07264	I7I48_07264		121.54133795738089	1154.0	1000.0	hypothetical protein			I7I48_07264	ACKS23_08509	ACKS0A_07314	ucsf_hc.01_1.G217B.05911					1.0	0.41571535505254364	0.25856183350302464	0.2505545120947551
I7I48_07266	I7I48_07266		54.34604019584796	516.0	1000.0	hypothetical protein			I7I48_07266	ACKS23_08511	ACKS0A_07316	ucsf_hc.01_1.G217B.05909					1.0	0.2996135121057584	0.3210263807474577	0.3765702191403032
I7I48_07268	I7I48_07268		38.65309448038023	367.0	1000.0	glucanosyltransferase	HISTO_HS.Contig68.Fgenesh_Aspergillus.237.final_new		I7I48_07268	ACKS23_08513	ACKS0A_07318	ucsf_hc.01_1.G217B.05907					1.0	0.2123675111095985	0.24363646836351727	0.09976258057540377
I7I48_07269	I7I48_07269		80.57116424384436	765.0	1000.0	hypothetical protein			I7I48_07269	ACKS23_08514	ACKS0A_07319	ucsf_hc.01_1.G217B.05906					1.0	0.16883935284432094	0.19289559307315085	0.1273887561302659
I7I48_07271	I7I48_07271	DBP5	80.57116424384436	765.0	1000.0	ATP-dependent RNA helicase DBP5	HISTO_HS.Contig68.Fgenesh_histo.257.final_new		I7I48_07271	ACKS23_08516	ACKS0A_07321	ucsf_hc.01_1.G217B.05904					1.0	0.225385652935448	0.1496903618121901	0.11038646116502293
I7I48_07270	I7I48_07270	BZZ1	75.09443151092944	713.0	1000.0	actin polymerization protein Bzz1	HISTO_HS.Contig68.Fgenesh_Aspergillus.236.final_new		I7I48_07270	ACKS23_08515	ACKS0A_07320	ucsf_hc.01_1.G217B.05905					1.0	0.2460420646667525	0.07051040229740979	0.15371855245087196
I7I48_07272	I7I48_07272		143.13230353906468	1359.0	1000.0	methyltransferase	HISTO_HS.Contig68.genewise.2.final_new		I7I48_07272	ACKS23_08517	ACKS0A_07322	ucsf_hc.01_1.G217B.05902					1.0	-0.10995982730060816	-0.27171657630026846	-0.3994285703781738
I7I48_07274	I7I48_07274		78.25408501068804	743.0	1000.0	hypothetical protein	HISTO_HS.Contig68.eannot.1927.final_new		I7I48_07274	ACKS23_08519	ACKS0A_07324	ucsf_hc.01_1.G217B.05901					1.0	0.06455721450578089	0.15451273387244902	0.16530618137336728
I7I48_07276	I7I48_07276		52.02896096269165	494.0	1000.0	LIM domain-containing protein	HISTO_HS.Contig68.Fgenesh_histo.254.final_new		I7I48_07276	ACKS23_08521	ACKS0A_07326	ucsf_hc.01_1.G217B.05900	Ryp1_ChIP	Ryp2_ChIP	Ryp3_ChIP		1.0	0.039536933782980954	0.04785957695987364	0.07637089310768519
I7I48_07280	I7I48_07280		143.8695560223417	1366.0	1000.0	hypothetical protein			I7I48_07280	ACKS23_08525	ACKS0A_07330	ucsf_hc.01_1.G217B.05896					1.0	0.06384874182631584	-0.09679738900494517	-0.27578008833571743
I7I48_07281	I7I48_07281		105.21646154196146	999.0	1000.0	hypothetical protein			I7I48_07281	ACKS23_08526	ACKS0A_07331	ucsf_hc.01_1.G217B.05894					1.0	-0.1803688818961765	-0.08916377706877476	-0.07426435386907404
I7I48_07282	I7I48_07282		99.63440702572126	946.0	1000.0	hypothetical protein			I7I48_07282	ACKS23_08527	ACKS0A_07332	ucsf_hc.01_1.G217B.05895					1.0	0.056008029810332594	0.132433190805187	0.1352431400837576
I7I48_07284	I7I48_07284		34.650866714019344	329.0	1000.0	inositol-3-phosphate synthase	HISTO_HS.Contig68.fgenesh_plus.14.final_new		I7I48_07284	ACKS23_08529	ACKS0A_07334	ucsf_hc.01_1.G217B.05892	Ryp1_ChIP	Ryp2_ChIP	Ryp3_ChIP		1.0	0.04698580841845135	0.033887328867413524	0.08956092733741172
I7I48_07286	I7I48_07286	SFA1	96.79071887593852	919.0	1000.0	glutathione-dependent formaldehyde dehydrogenase	HISTO_HS.Contig68.Fgenesh_histo.251.final_new		I7I48_07286	ACKS23_08531	ACKS0A_07336	ucsf_hc.01_1.G217B.05890					1.0	0.04476888280292168	0.04155941483298742	-0.016151771186884933
I7I48_07287	I7I48_07287		81.51906029377194	774.0	1000.0	l-allo-threonine aldolase	HISTO_HS.Contig68-snap.41.final_new		I7I48_07287	ACKS23_08532	ACKS0A_07337	ucsf_hc.01_1.G217B.05889					1.0	0.08059981899313129	0.10640596471819175	0.07937747967386743
I7I48_07289	I7I48_07289		60.45470362871459	574.0	1000.0	hypothetical protein			I7I48_07289	ACKS23_08534	ACKS0A_07339	ucsf_hc.01_1.G217B.05887					1.0	0.1254071207348436	0.12499397833806947	0.28271789415981907
I7I48_07288	I7I48_07288	TIM9	56.55779764567899	537.0	1000.0	mitochondrial import inner membrane translocase subunit tim9	HISTO_HS.Contig68.genewise.221.final_new		I7I48_07288	ACKS23_08533	ACKS0A_07338	ucsf_hc.01_1.G217B.05888					1.0	0.1925921846305766	0.16639981149992533	0.3600101105425976
I7I48_07291	I7I48_07291		67.82722846148467	644.0	1000.0	rho-GTPase-activating protein	HISTO_HS.Contig68.eannot.1940.final_new		I7I48_07291	ACKS23_08536	ACKS0A_07341	ucsf_hc.01_1.G217B.05885					1.0	0.1900273426633502	0.32588914537084324	0.28504091664613274
I7I48_07292	I7I48_07292		86.15321876008456	818.0	1000.0	hypothetical protein	HISTO_HS.Contig68.eannot.1938.final_new		I7I48_07292	ACKS23_08537	ACKS0A_07342	ucsf_hc.01_1.G217B.05884					1.0	0.0038983911757409784	0.05531519043595068	0.05526105751919863
I7I48_07293	I7I48_07293		54.13539662919739	514.0	1000.0	trehalose transporter	HISTO_HS.Contig68.eannot.1937.final_new		I7I48_07293	ACKS23_08538	ACKS0A_07343	ucsf_hc.01_1.G217B.05883	Ryp1_ChIP	Ryp2_ChIP	Ryp3_ChIP		1.0	0.2869983950591988	0.24635911273467848	0.1939382962325905
I7I48_07295	I7I48_07295		134.39059552306588	1276.0	1000.0	hypothetical protein	HISTO_HS.Contig68-snap.38.final_new		I7I48_07295	ACKS23_08540	ACKS0A_07345	ucsf_hc.01_1.G217B.05881					1.0	0.25243795486235765	0.16319937142717955	0.06341526445164536
I7I48_07294	I7I48_07294		140.7099025225831	1336.0	1000.0	hypothetical protein			I7I48_07294	ACKS23_08539	ACKS0A_07344	ucsf_hc.01_1.G217B.05882					1.0	-0.23716002285368343	-0.16849976439013137	-0.10543083091543137
I7I48_07296	I7I48_07296		155.56027397144854	1477.0	1000.0	WD domain-containing protein	HISTO_HS.Contig68-snap.37.final_new	near LTR block	I7I48_07296	ACKS23_08541	ACKS0A_07346	ucsf_hc.01_1.G217B.05880					1.0	-0.26623851265577714	-0.23388411135018772	-0.32577122656448665
I7I48_07297	I7I48_07297		133.02141233983716	1263.0	1000.0	nitrate reductase	HISTO_HS.Contig68.Fgenesh_Aspergillus.217.final_new	near LTR block	I7I48_07297	ACKS23_08542	ACKS0A_07347	ucsf_hc.01_1.G217B.05879					1.0	-0.23214232670904278	-0.32971945694580107	-0.3541978863082734
I7I48_07298	I7I48_07298		73.30396119439958	696.0	1000.0	NADP-dependent glycerol dehydrogenase	HISTO_HS.Contig68.eannot.2170.final_new	near LTR block	I7I48_07298	ACKS23_08543	ACKS0A_07348	ucsf_hc.01_1.G217B.05878					1.0	0.04140402396949372	-0.04490254034578356	0.00836095920559432
I7I48_07299	I7I48_07299	PIGF	92.89381289290291	882.0	1000.0	phosphoethanolamine transferase PIGF	HISTO_HS.Contig68.eannot.2169.final_new	near LTR block	I7I48_07299	ACKS23_08544	ACKS0A_07349	ucsf_hc.01_1.G217B.05877					1.0	0.02026263999058986	-0.009124017335185863	0.01955253734152096
I7I48_07300	I7I48_07300		94.89492677608337	901.0	1000.0	hypothetical protein	HISTO_HS.Contig68-snap.32.final_new	near LTR block	I7I48_07300	ACKS23_08545	ACKS0A_07350	ucsf_hc.01_1.G217B.05876					1.0	-0.1963169828297049	-0.22709471066523523	-0.3354771707016523
I7I48_07301	I7I48_07301		79.72858997724207	757.0	1000.0	hypothetical protein		near LTR block	I7I48_07301	ACKS23_08546	ACKS0A_07351	ucsf_hc.01_1.G217B.05875					1.0	-0.14201847585022653	-0.14426666211764083	-0.16486706314281363
I7I48_07302	I7I48_07302		136.7076747562222	1298.0	1000.0	serine protein kinase	HISTO_HS.Contig68.eannot.2168.final_new	near LTR block	I7I48_07302	ACKS23_08547	ACKS0A_07352	ucsf_hc.01_1.G217B.05874					1.0	-0.12293150441354928	-0.20541639783845578	-0.24516376065683254
I7I48_07303	I7I48_07303	HCS1	112.37834280808096	1067.0	1000.0	helicase	HISTO_HS.Contig68.Fgenesh_histo.224.final_new	near LTR block	I7I48_07303	ACKS23_08548	ACKS0A_07353	ucsf_hc.01_1.G217B.05873					1.0	-0.044569283050233555	-0.043929760099117976	-0.10322090597819267
I7I48_07305	I7I48_07305	NTG1	88.04901085993971	836.0	1000.0	DNA base excision repair N-glycosylase 1, mitochondrial precursor	HISTO_HS.Contig68.eannot.2166.final_new	near LTR block	I7I48_07305	ACKS23_08550	ACKS0A_07355	ucsf_hc.01_1.G217B.05871					1.0	0.22126776194848496	0.23787857068896534	0.21910090472210408
I7I48_07308	I7I48_07308		53.92475306254681	512.0	1000.0	hypothetical protein	HISTO_HS.Contig68.eannot.2165.final_new	near LTR block	I7I48_07308	ACKS23_08553	ACKS0A_07358	ucsf_hc.01_1.G217B.05868					1.0	0.0925388423264546	0.18264375941723343	0.21717687307057
I7I48_07309	I7I48_07309		30.01670824770672	285.0	1000.0	hypothetical protein		near LTR block	I7I48_07309	ACKS23_08554	ACKS0A_07359	ucsf_hc.01_1.G217B.05867					1.0	0.03242273543872498	0.1481064526908431	0.19393320405950243
I7I48_07310	I7I48_07310		137.33960545617393	1304.0	1000.0	copper amine oxidase	HISTO_HS.Contig68.Fgenesh_histo.216.final_new	near LTR block	I7I48_07310	ACKS23_08555	ACKS0A_07360	ucsf_hc.01_1.G217B.05866					1.0	-0.22266664984064355	-0.14912930309652328	-0.14946132710448923
I7I48_07311	I7I48_07311		143.0269817557394	1358.0	1000.0	ABC multidrug transporter	HISTO_HS.Contig68.Fgenesh_Aspergillus.198.final_new	near LTR block	I7I48_07311	ACKS23_08556	ACKS0A_07361	ucsf_hc.01_1.G217B.05865					1.0	-0.24778991631816605	-0.13283905980042987	-0.27774805093297983
I7I48_07313	I7I48_07313	RDS1	70.46027304461684	669.0	1000.0	stress response protein rds1, conidia-enriched transcript	HISTO_HS.Contig68.Fgenesh_histo.212.final_new	near LTR block	I7I48_07313	ACKS23_08558	ACKS0A_07363	ucsf_hc.01_1.G217B.05863	Ryp1_ChIP				1.0	0.28252874236486025	0.1344237087775918	0.11224704827574516
I7I48_07314	I7I48_07314		65.08886209502721	618.0	1000.0	Pi-transporter A-1	HISTO_HS.Contig68.eannot.2162.final_new	near LTR block	I7I48_07314	ACKS23_08559	ACKS0A_07364	ucsf_hc.01_1.G217B.05862					1.0	0.14759670819066217	0.09941254603675975	0.19056250724410861
I7I48_07317	I7I48_07317		69.09108986138811	656.0	1000.0	hypothetical protein		near LTR block	I7I48_07317	ACKS23_08562	ACKS0A_07367	ucsf_hc.01_1.G217B.05860					1.0	-0.24179507419968138	-0.15382502276227783	-0.12067487406402078
I7I48_07315	I7I48_07315		70.56559482794212	670.0	1000.0	hypothetical protein		near LTR block	I7I48_07315	ACKS23_08560	ACKS0A_07365	ucsf_hc.01_1.G217B.05861					1.0	-0.24284168621995417	-0.15662367036554958	-0.0770794640254222
I7I48_07319	I7I48_07319		123.9637389738625	1177.0	1000.0	hypothetical protein	HISTO_HS.Contig68.Fgenesh_Aspergillus.181.final_new	near LTR block	I7I48_07319	ACKS23_08564	ACKS0A_07369	ucsf_hc.01_1.G217B.05857					1.0	-0.1333334522695	-0.03285280773835986	-0.11265733305816117
I7I48_07321	I7I48_07321		132.38948163988542	1257.0	1000.0	acyl-CoA synthetase	HISTO_HS.Contig68.eannot.2159.final_new	near LTR block	I7I48_07321	ACKS23_08566	ACKS0A_07371	ucsf_hc.01_1.G217B.05855					1.0	-0.19546655666069568	-0.0418443188307287	-0.15493116208107682
I7I48_07322	I7I48_07322		153.4538383049428	1457.0	1000.0	MFS transporter	HISTO_HS.Contig68.genewise.227.final_new	near LTR block	I7I48_07322	ACKS23_08567	ACKS0A_07372	ucsf_hc.01_1.G217B.05854					1.0	-0.16257008290627484	-0.05012683897468562	-0.2496435240756939
I7I48_07323	I7I48_07323		150.9261155051359	1433.0	1000.0	chitin binding protein	HISTO_HS.Contig68.eannot.2179.final_new	near LTR block	I7I48_07323	ACKS23_08568	ACKS0A_07373	ucsf_hc.01_1.G217B.05853					1.0	-0.267414553252858	-0.31835010280314946	-0.3815062273145503
I7I48_07326	I7I48_07326		85.41596627680755	811.0	1000.0	ABC transporter	HISTO_HS.Contig68.Fgenesh_Aspergillus.175.final_new	near LTR block	I7I48_07326	ACKS23_08571	ACKS0A_07376	ucsf_hc.01_1.G217B.05850					1.0	-0.044889061012432174	-0.10708278930104165	-0.18829215150359968
I7I48_07325	I7I48_07325	ACR2	87.41708015998799	830.0	1000.0	C6 finger domain-containing protein	HISTO_HS.Contig68-snap.17.final_new	near LTR block	I7I48_07325	ACKS23_08570	ACKS0A_07375	ucsf_hc.01_1.G217B.05851					1.0	0.009331309824850309	0.07140696588991968	-0.08347731133117231
I7I48_07327	I7I48_07327		166.61906122060364	1582.0	1000.0	hypothetical protein		near LTR block	I7I48_07327	ACKS23_08572	ACKS0A_07377	ucsf_hc.01_1.G217B.05849					1.0	-0.18217362662221648	-0.4087634913295999	-0.45891774035701893
I7I48_07328	I7I48_07328		74.46250081097773	707.0	1000.0	transcriptional activator protein FacB	HISTO_HS.Contig68.Fgenesh_histo.193.final_new	near LTR block	I7I48_07328	ACKS23_08573	ACKS0A_07378	ucsf_hc.01_1.G217B.05848					1.0	0.10089893663467964	0.07788203540044569	0.25594070748233577
I7I48_07329	I7I48_07329		125.33292215709122	1190.0	1000.0	acetyl coenzyme A synthetase (ADP forming), alpha domain-containing protein	HISTO_HS.Contig68.Fgenesh_histo.191.final_new	near LTR block	I7I48_07329	ACKS23_08574	ACKS0A_07379	ucsf_hc.01_1.G217B.05847					1.0	-0.2736280929175474	-0.2204652853090352	-0.11927935220793662
I7I48_07332	I7I48_07332		121.75198152403146	1156.0	1000.0	Rad4 family protein	HISTO_HS.Contig68-snap.13.final_new	near LTR block	I7I48_07332	ACKS23_08577	ACKS0A_07382	ucsf_hc.01_1.G217B.05844					1.0	0.06604060993837857	0.01249417775315087	-0.014297351845844797
I7I48_07331	I7I48_07331		128.28193209019926	1218.0	1000.0	hypothetical protein		near LTR block	I7I48_07331	ACKS23_08576	ACKS0A_07381	ucsf_hc.01_1.G217B.05845					1.0	0.1463256543747371	0.01706978805156867	0.066038684786493
I7I48_07333	I7I48_07333		146.186635255498	1388.0	1000.0	HIT domain-containing protein	HISTO_HS.Contig68.eannot.2173.final_new	near LTR block	I7I48_07333	ACKS23_08578	ACKS0A_07383	ucsf_hc.01_1.G217B.05843					1.0	-0.0712413707551025	-0.09363591283865258	-0.14802794575850486
I7I48_07335	I7I48_07335		112.0623774581051	1064.0	1000.0	hypothetical protein	HISTO_HS.Contig68.Fgenesh_histo.172.final_new	near LTR block	I7I48_07335	ACKS23_08580	ACKS0A_07385	ucsf_hc.01_1.G217B.05841					1.0	0.03989762997800028	0.020359450824704695	0.08345085721550494
I7I48_07334	I7I48_07334		123.85841719053721	1176.0	1000.0	HD domain-containing protein	HISTO_HS.Contig68.eannot.1983.final_new	near LTR block	I7I48_07334	ACKS23_08579	ACKS0A_07384	ucsf_hc.01_1.G217B.05842					1.0	-0.021964686409581935	-0.06107330019295909	-0.040845667280307585
I7I48_07336	I7I48_07336		127.01807069029581	1206.0	1000.0	CobW domain-containing protein	HISTO_HS.Contig68.Fgenesh_histo.170.final_new	near LTR block	I7I48_07336	ACKS23_08581	ACKS0A_07386	ucsf_hc.01_1.G217B.05840					1.0	-0.188878979324288	-0.12307874008836661	-0.05827282409588064
I7I48_07337	I7I48_07337		111.85173389145453	1062.0	1000.0	hypothetical protein	HISTO_HS.Contig68.Fgenesh_Aspergillus.152.final_new	near LTR block	I7I48_07337	ACKS23_08582	ACKS0A_07387	ucsf_hc.01_1.G217B.05839					1.0	-0.2120775835690878	-0.07882616963118783	-0.10358882867350994
I7I48_07338	I7I48_07338		144.6068085056187	1373.0	1000.0	Mob1 family protein	HISTO_HS.Contig68.eannot.2068.final_new	near LTR block	I7I48_07338	ACKS23_08583	ACKS0A_07388	ucsf_hc.01_1.G217B.05838					1.0	-0.1294641894163231	-0.16288446120094702	-0.15092491081624038
I7I48_07339	I7I48_07339		127.54467960692226	1211.0	1000.0	protein kinase	HISTO_HS.Contig68-snap.7.final_new	near LTR block	I7I48_07339	ACKS23_08584	ACKS0A_07389	ucsf_hc.01_1.G217B.05837					1.0	-0.05543946532794397	0.03275239215771064	-0.04287927940004688
I7I48_07342	I7I48_07342		152.82190760499108	1451.0	1000.0	hypothetical protein		near LTR block	I7I48_07342	ACKS23_08587	ACKS0A_07392	ucsf_hc.01_1.G217B.05834					1.0	-0.08819348340968514	-0.20479434522684636	-0.14295351726516559
I7I48_07344	I7I48_07344		97.63329314254082	927.0	1000.0	chaperone dnaJ	HISTO_HS.Contig68.Fgenesh_histo.146.final_new	near LTR block	I7I48_07344	ACKS23_08589	ACKS0A_07394	ucsf_hc.01_1.G217B.05832					1.0	0.2597474545195927	0.14916858373585162	0.10517821895969182
I7I48_07343	I7I48_07343		99.84505059237183	948.0	1000.0	lon proteinase	HISTO_HS.Contig68-snap.6.final_new	near LTR block	I7I48_07343	ACKS23_08588	ACKS0A_07393	ucsf_hc.01_1.G217B.05833					1.0	0.1922927872204847	0.10417739720293662	0.18825670655296978
I7I48_07346	I7I48_07346	BRO1	113.01027350803267	1073.0	1000.0	vacuolar sorting-associated protein	HISTO_HS.Contig68.Fgenesh_histo.143.final_new	near LTR block	I7I48_07346	ACKS23_08591	ACKS0A_07396	ucsf_hc.01_1.G217B.05830					1.0	-0.0035427528057756508	0.03911605080895253	-0.017589033099304374
I7I48_07347	I7I48_07347	CRE1	25.698515131369966	244.0	1000.0	DNA-binding protein, catabolite repressor creA	HISTO_HS.Contig68.eannot.1977.final_new	near LTR block	I7I48_07347	ACKS23_08592	ACKS0A_07397	ucsf_hc.01_1.G217B.05829	Ryp1_ChIP		Ryp3_ChIP		1.0	0.09897637260093761	0.14767128940093732	0.1514674367798653
I7I48_07352	I7I48_07352		42.8659658133917	407.0	1000.0	no significant blast hit	HISTO_HS.Contig68.Fgenesh_Aspergillus.46.final_new	near LTR block	I7I48_07352	ACKS23_08597	ACKS0A_07402	ucsf_hc.01_1.G217B.05825					1.0	-0.1058177673073949	-0.11119625469041416	-0.08039715470602149
I7I48_07351	I7I48_07351		68.03787202813524	646.0	1000.0	hypothetical protein		near LTR block	I7I48_07351	ACKS23_08596	ACKS0A_07401	ucsf_hc.01_1.G217B.05824					1.0	-0.06475905774399571	-0.07335383398754924	-0.05528964433010464
I7I48_07353	I7I48_07353		38.33712913040437	364.0	1000.0	hypothetical protein		near LTR block	I7I48_07353	ACKS23_08598	ACKS0A_07403	ucsf_hc.01_1.G217B.05823					1.0	-0.03890864076381184	-0.15424519266345782	-0.04891134591389623
I7I48_07357	I7I48_07357		112.7996299413821	1071.0	1000.0	hypothetical protein		near LTR block	I7I48_07357	ACKS23_08602	ACKS0A_07407	ucsf_hc.01_1.G217B.05820					1.0	-0.3560307365300168	-0.5100198383977375	-0.4615826528388204
I7I48_07359	I7I48_07359		27.8049507978757	264.0	1000.0	hypothetical protein		near LTR block	I7I48_07359	ACKS23_08604	ACKS0A_07409	ucsf_hc.01_1.G217B.05817					1.0	-0.11948887522347729	-0.22982830094690654	-0.27722623532684
I7I48_07361	I7I48_07361		64.24628782842491	610.0	1000.0	hypothetical protein	HISTO_HS.Contig68.eannot.2062.final_new	near LTR block	I7I48_07361	ACKS23_08606	ACKS0A_07411	ucsf_hc.01_1.G217B.05816					1.0	0.10295472325639365	0.07846271013983708	0.10985039418398101
I7I48_07360	I7I48_07360		71.09220374456856	675.0	1000.0	hypothetical protein	HISTO_HS.Contig68.Fgenesh_histo.32.final_new	near LTR block	I7I48_07360	ACKS23_08605	ACKS0A_07410	ucsf_hc.01_1.G217B.05818					1.0	-0.02604962578078107	0.04960202074603426	-0.007026393338294579
I7I48_07362	I7I48_07362		86.25854054340984	819.0	1000.0	MOSC domain-containing protein	HISTO_HS.Contig68.Fgenesh_histo.28.final_new	near LTR block	I7I48_07362	ACKS23_08607	ACKS0A_07412	ucsf_hc.01_1.G217B.05815					1.0	0.026230960517244384	-0.013822557457923157	0.033269681016584784
I7I48_07364	I7I48_07364		71.09220374456856	675.0	1000.0	hypothetical protein		near LTR block	I7I48_07364	ACKS23_08609	ACKS0A_07414	ucsf_hc.01_1.G217B.05813					1.0	0.1524042024939546	0.13893065202270194	0.27160916541909885
I7I48_07368	I7I48_07368		146.39727882214856	1390.0	1000.0	hypothetical protein	HISTO_HS.Contig68.fgenesh_plus.40.final_new	transposon	I7I48_07368	ACKS23_08613	ACKS0A_07418	ucsf_hc.01_1.G217B.05809					1.0	-0.26929310285594066	-0.2781181661568022	-0.28118620536887373
I7I48_07374	I7I48_07374		122.27859044065791	1161.0	1000.0	RecA homologous recombination, DNA repair protein	HISTO_DM.Contig93-snap.165.final_new	near LTR block	I7I48_07374	ACKS23_08619	ACKS0A_07424	ucsf_hc.01_1.G217B.02480					1.0	-0.3332805460631214	-0.2534470813528771	-0.20811154997231351
I7I48_07375	I7I48_07375		23.065470548237798	219.0	1000.0	hypothetical protein	HISTO_DM.Contig93.eannot.1754.final_new	near LTR block	I7I48_07375	ACKS23_08620	ACKS0A_07425	ucsf_hc.01_1.G217B.02479	Ryp1_ChIP				1.0	0.13389860595491143	0.08881510458152819	0.15032437224671658
I7I48_07376	I7I48_07376	OLE1	37.07326773050093	352.0	1000.0	delta-9 fatty acid desaturase	HISTO_DM.Contig93.eannot.1624.final_new	near LTR block	I7I48_07376	ACKS23_08621	ACKS0A_07426	ucsf_hc.01_1.G217B.02478	Ryp1_ChIP				1.0	0.1344764362433677	0.1520552944896003	0.17135744241953932
I7I48_07377	I7I48_07377		146.71324417212443	1393.0	1000.0	cytochrome P450, possible trichothecene C-8 hydroxylase		near LTR block	I7I48_07377	ACKS23_08622	ACKS0A_07427	ucsf_hc.01_1.G217B.02477					1.0	-0.17871191062623337	-0.2477534278417759	-0.32981087203633985
I7I48_07378	I7I48_07378		98.4758674091431	935.0	1000.0	GA14-synthase	HISTO_DM.Contig93.Fgenesh_histo.4.final_new	near LTR block	I7I48_07378	ACKS23_08623	ACKS0A_07428	ucsf_hc.01_1.G217B.02476					1.0	-0.4145725704266383	-0.3515450803284603	-0.4669842657468143
I7I48_07380	I7I48_07380		105.00581797531089	997.0	1000.0	hypothetical protein		near LTR block	I7I48_07380	ACKS23_08625	ACKS0A_07430	ucsf_hc.01_1.G217B.02474					1.0	0.0814500853357858	0.03677875593523372	-0.012155411006471772
I7I48_07379	I7I48_07379		141.76312035583598	1346.0	1000.0	purine permease	HISTO_DM.Contig93.Fgenesh_histo.203.final_new	near LTR block	I7I48_07379	ACKS23_08624	ACKS0A_07429	ucsf_hc.01_1.G217B.02475					1.0	0.09754134866470476	0.05181676548167502	-0.09059374764904449
I7I48_07382	I7I48_07382		123.9637389738625	1177.0	1000.0	metallopeptidase MepB	HISTO_DM.Contig93.eannot.1621.final_new	near LTR block	I7I48_07382	ACKS23_08627	ACKS0A_07432	ucsf_hc.01_1.G217B.02472					1.0	-0.12279426584732711	-0.073330300741145	-0.12612417933946685
I7I48_07383	I7I48_07383		102.68873874215457	975.0	1000.0	hypothetical protein	HISTO_DM.Contig93-snap.160.final_new	near LTR block	I7I48_07383	ACKS23_08628	ACKS0A_07433	ucsf_hc.01_1.G217B.02470					1.0	0.07547964269312635	0.07041069844426207	0.0320733377478829
I7I48_07384	I7I48_07384	CDC4	75.51571864423059	717.0	1000.0	myosin	HISTO_DM.Contig93.eannot.1735.final_new	near LTR block	I7I48_07384	ACKS23_08629	ACKS0A_07434	ucsf_hc.01_1.G217B.02471					1.0	0.21685987250840932	0.15916899580206967	0.12954382044322754
I7I48_07385	I7I48_07385		149.55693232190717	1420.0	1000.0	DUF2241 superfamily domain-containing protein	HISTO_DM.Contig93.genewise.118.final_new	near LTR block	I7I48_07385	ACKS23_08630	ACKS0A_07435	ucsf_hc.01_1.G217B.02469					1.0	-0.07487097400095255	-0.24068285145811386	-0.10687980932704144
I7I48_07387	I7I48_07387		98.89715454244424	939.0	1000.0	C2H2 finger domain-containing protein	HISTO_DM.Contig93.Fgenesh_Aspergillus.144.final_new	near LTR block	I7I48_07387	ACKS23_08632	ACKS0A_07437	ucsf_hc.01_1.G217B.02467					1.0	-0.022797097036022618	-0.12819450138531552	-0.05788395082008713
I7I48_07389	I7I48_07389		135.44381335631877	1286.0	1000.0	hypothetical protein		near LTR block	I7I48_07389	ACKS23_08634	ACKS0A_07439	ucsf_hc.01_1.G217B.02465					1.0	-0.20336829782660315	-0.4107815285798184	-0.352402677690811
I7I48_07390	I7I48_07390		97.7386149258661	928.0	1000.0	hypothetical protein	HISTO_DM.Contig93.Fgenesh_histo.189.final_new	near LTR block	I7I48_07390	ACKS23_08635	ACKS0A_07440	ucsf_hc.01_1.G217B.02464					1.0	-0.274388997617125	-0.099678884684965	-0.214563784421402
I7I48_07391	I7I48_07391		100.37165950899826	953.0	1000.0	no significant blast hit	HISTO_DM.Contig93.eannot.1616.final_new	near LTR block	I7I48_07391	ACKS23_08636	ACKS0A_07441	ucsf_hc.01_1.G217B.02463					1.0	-0.2553796506932875	-0.07106909153242835	-0.17708662261572872
[truncated: 7,696 more rows]
