# Supplementary material for: The Rpd3 histone deacetylase is a critical regulator of temperature-mediated morphogenesis and virulence in the human fungal pathogen Histoplasma
Source: PLoS Biol. 2026 Mar 17;24(3):e3003341. doi: 10.1371/journal.pbio.3003341 (PMC13132440; doi:10.1371/journal.pbio.3003341)
Supplement: S13 Table — (CSV) [file pbio.3003341.s020.csv]

Sample	Yeast	Pseudohyphae	% aberrant/yeast�
10uM SAHA	86	20	18.8679245
10uM SAHA	83	29	25.8928571
10uM SAHA	82	28	25.4545455
10uM SAHA	72	30	29.4117647
10uM SAHA	93	19	16.9642857
10uM SAHA	94	26	21.6666667
10uM SAHA	75	20	21.0526316
10uM SAHA	95	19	16.6666667
50uM SAHA	14	126	90
50uM SAHA	16	110	87.3015873
50uM SAHA	16	124	88.5714286
50uM SAHA	8	82	91.1111111
50uM SAHA	18	134	88.1578947
50uM SAHA	14	110	88.7096774
50uM SAHA	12	128	91.4285714
50uM SAHA	26	126	82.8947368
10uM MC1568	116	4	3.33333333
10uM MC1568	160	7	4.19161677
10uM MC1568	161	6	3.59281437
10uM MC1568	143	8	5.29801325
10uM MC1568	172	9	4.97237569
10uM MC1568	147	6	3.92156863
10uM MC1568	130	5	3.7037037
10uM MC1568	157	8	4.84848485
50uM MC1568	105	10	8.69565217
50uM MC1568	98	12	10.9090909
50uM MC1568	96	11	10.2803738
50uM MC1568	83	21	20.1923077
50uM MC1568	107	20	15.7480315
50uM MC1568	81	19	19
50uM MC1568	100	10	9.09090909
50uM MC1568	112	29	20.5673759
10uM TMP195	100	10	9.09090909
10uM TMP195	93	7	7
10uM TMP195	142	21	12.8834356
10uM TMP195	92	11	10.6796117
10uM TMP195	104	16	13.3333333
10uM TMP195	115	26	18.4397163
10uM TMP195	125	26	17.218543
10uM TMP195	88	12	12
50uM TMP195	102	10	8.92857143
50uM TMP195	105	8	7.07964602
50uM TMP195	107	12	10.0840336
50uM TMP195	100	10	9.09090909
50uM TMP195	114	20	14.9253731
50uM TMP195	120	22	15.4929577
50uM TMP195	128	15	10.4895105
50uM TMP195	110	12	9.83606557
