# Supplementary material for: The Rpd3 histone deacetylase is a critical regulator of temperature-mediated morphogenesis and virulence in the human fungal pathogen Histoplasma
Source: PLoS Biol. 2026 Mar 17;24(3):e3003341. doi: 10.1371/journal.pbio.3003341 (PMC13132440; doi:10.1371/journal.pbio.3003341)
Supplement: S14 Table — (CSV) [file pbio.3003341.s021.csv]

Genotype	Yeast	pseudohyphae	% pseudohyphae/total	file name
WT_G217B_ATCC	98	2	2	SNAP-164627-0045
WT_G217B_ATCC	97	3	3	SNAP-164627-0045
WT_G217B_ATCC	99	1	1	SNAP-164528-0044
WT_G217B_ATCC	98	2	2	SNAP-164528-0044
WT_G217B_ATCC	98	2	2	SNAP-164510-0042
WT_G217B_ATCC	99	1	1	SNAP-164510-0042
WT_G217B_ATCC	95	5	5	SNAP-164435-0040
WT_G217B_ATCC	98	2	2	SNAP-164435-0040
rpd3_	7	93	93	SNAP-163824-0022
rpd3_	2	52	96.2962963	SNAP-163824-0022
rpd3_	6	42	87.5	SNAP-165031-0054
rpd3_	2	48	96	SNAP-164903-0052
rpd3_	3	46	93.87755102	SNAP-164903-0051
rpd3_	5	47	90.38461538	SNAP-164845-0050
rpd3_	1	30	96.77419355	SNAP-164810-0049
rpd3_	3	57	95	SNAP-164759-0048
rpd3_	2	70	97.22222222	SNAP-164743-0047
rpd3_+ RPD3 OE	88	2	2.222222222	SNAP-163950-0025
rpd3_+ RPD3 OE	61	2	3.174603175	SNAP-164017-0026
rpd3_+ RPD3 OE	62	3	4.615384615	SNAP-164028-0027
rpd3_+ RPD3 OE	77	1	1.282051282	SNAP-164044-0028
rpd3_+ RPD3 OE	66	2	2.941176471	SNAP-164048-0029
rpd3_+ RPD3 OE	97	3	3	SNAP-164052-0030
rpd3_+ RPD3 OE	83	2	2.352941176	SNAP-164059-0031
rpd3_+ RPD3 OE	60	1	1.639344262	SNAP-163950-0025
