# Supplementary material for: The Rpd3 histone deacetylase is a critical regulator of temperature-mediated morphogenesis and virulence in the human fungal pathogen Histoplasma
Source: PLoS Biol. 2026 Mar 17;24(3):e3003341. doi: 10.1371/journal.pbio.3003341 (PMC13132440; doi:10.1371/journal.pbio.3003341)
Supplement: S15 Table — (CSV) [file pbio.3003341.s022.csv]

	total ldh	0.4499	0.4509	0.4516	0.4556	0.4425	0.4394			avg ldh	0.448316667		final ldh	0.39455
	1% triton	0.0536	0.0528	0.0534	0.0532	0.0542	0.0554			avg triton	0.053766667			inf 01
t=0		1	2	3	4	5	6	avg media		minus media								zero out								divide by final ldh								x100								t=0
	media	0.3291	0.3193	0.3292	0.3221	0.3313	0.337	0.328			1	2	3	4	5	6			1	2	3	4	5	6			1	2	3	4	5	6			1	2	3	4	5	6			avg	stdev
	uninfected	0.3198	0.3222	0.3218	0.3122	0.3162	0.3193			uninfected	-0.0082	-0.0058	-0.0062	-0.0158	-0.0118	-0.0087		uninfected	0	0	0	0	0	0		uninfected	0	0	0	0	0	0		uninfected	0	0	0	0	0	0		uninfected	0	0
	G217B MOI 0.5	0.3212	0.3187	0.3181	0.3201	0.3217	0.3334			G217B MOI 0.5	-0.0068	-0.0093	-0.0099	-0.0079	-0.0063	0.0054		G217B MOI 0.5	0	0	0	0	0	0.0054		G217B MOI 0.5	0	0	0	0	0	0.013686478		G217B MOI 0.5	0	0	0	0	0	1.368647827		G217B MOI 0.5	0.228107971	0.558748135
	G217B MOI 2	0.3242	0.3122	0.3079	0.3191	0.3237	0.3234			G217B MOI 2	-0.0038	-0.0158	-0.0201	-0.0089	-0.0043	-0.0046		G217B MOI 2	0	0	0	0	0	0		G217B MOI 2	0	0	0	0	0	0		G217B MOI 2	0	0	0	0	0	0		G217B MOI 2	0	0
	rpd3 MOI 0.5	0.3158	0.317	0.3113	0.3096	0.3065	0.3201			rpd3 MOI 0.5	-0.0122	-0.011	-0.0167	-0.0184	-0.0215	-0.0079		rpd3 MOI 0.5	0	0	0	0	0	0		rpd3 MOI 0.5	0	0	0	0	0	0		rpd3 MOI 0.5	0	0	0	0	0	0		rpd3 MOI 0.5	0	0
	rpd3 MOI 2	0.3155	0.3157	0.3135	0.3122	0.3227	0.3187			rpd3 MOI 2	-0.0125	-0.0123	-0.0145	-0.0158	-0.0053	-0.0093		rpd3 MOI 2	0	0	0	0	0	0		rpd3 MOI 2	0	0	0	0	0	0		rpd3 MOI 2	0	0	0	0	0	0		rpd3 MOI 2	0	0
t=24		1	2	3	4	5	6	avg media		minus media								zero out								divide by final ldh								x100								t=24
	media	0.3181	0.3243	0.3314	0.3329	0.3163	0.3301	0.325516667			1	2	3	4	5	6			1	2	3	4	5	6			1	2	3	4	5	6			1	2	3	4	5	6			avg	stdev
	uninfected	0.3358	0.3387	0.3286	0.3265	0.3441	0.3274			uninfected	0.010283333	0.013183333	0.003083333	0.000983333	0.018583333	0.001883333		uninfected	0.010283333	0.013183333	0.003083333	0.000983333	0.018583333	0.001883333		uninfected	0.026063448	0.033413594	0.00781481	0.002492291	0.047100072	0.004773371		uninfected	2.606344781	3.341359355	0.781481012	0.24922908	4.710007181	0.477337051		uninfected	2.02762641	1.809693251
	G217B MOI 0.5	0.3253	0.3229	0.3169	0.3363	0.3409	0.3482			G217B MOI 0.5	-0.000216667	-0.002616667	-0.008616667	0.010783333	0.015383333	0.022683333		G217B MOI 0.5	0	0	0	0.010783333	0.015383333	0.022683333		G217B MOI 0.5	0	0	0	0.027330714	0.038989566	0.057491657		G217B MOI 0.5	0	0	0	2.733071432	3.898956617	5.749165716		G217B MOI 0.5	2.063532294	2.456642237
	G217B MOI 2	0.3428	0.3221	0.3434	0.3345	0.3344	0.3487			G217B MOI 2	0.017283333	-0.003416667	0.017883333	0.008983333	0.008883333	0.023183333		G217B MOI 2	0.017283333	0	0.017883333	0.008983333	0.008883333	0.023183333		G217B MOI 2	0.043805179	0	0.045325899	0.022768555	0.022515102	0.058758924		G217B MOI 2	4.38051789	0	4.53258987	2.276855489	2.251510159	5.875892367		G217B MOI 2	3.219560963	2.112787315
	rpd3 MOI 0.5	0.3163	0.3312	0.3166	0.3188	0.3287	0.3355			rpd3 MOI 0.5	-0.009216667	0.005683333	-0.008916667	-0.006716667	0.003183333	0.009983333		rpd3 MOI 0.5	0	0.005683333	0	0	0.003183333	0.009983333		rpd3 MOI 0.5	0	0.014404596	0	0	0.008068263	0.025303088		rpd3 MOI 0.5	0	1.440459595	0	0	0.806826342	2.530308791		rpd3 MOI 0.5	0.796265788	1.03190309
	rpd3 MOI 2	0.3266	0.3269	0.3312	0.3333	0.326	0.3227			rpd3 MOI 2	0.001083333	0.001383333	0.005683333	0.007783333	0.000483333	-0.002816667		rpd3 MOI 2	0.001083333	0.001383333	0.005683333	0.007783333	0.000483333	0		rpd3 MOI 2	0.002745744	0.003506104	0.014404596	0.019727115	0.001225024	0		rpd3 MOI 2	0.27457441	0.3506104	1.440459595	1.972711528	0.122502429	0		rpd3 MOI 2	0.693476394	0.811712162
t=48		1	2	3	4	5	6	avg media		minus media								zero out								divide by final ldh								x100								t=48
	media	0.3053	0.3023	0.3033	0.3096	0.3063	0.298	0.304133333			1	2	3	4	5	6			1	2	3	4	5	6			1	2	3	4	5	6			1	2	3	4	5	6			avg	stdev
	uninfected	0.3323	0.3281	0.3311	0.3288	0.3195	0.32			uninfected	0.028166667	0.023966667	0.026966667	0.024666667	0.015366667	0.015866667		uninfected	0.028166667	0.023966667	0.026966667	0.024666667	0.015366667	0.015866667		uninfected	0.071389347	0.060744308	0.068347907	0.062518481	0.038947324	0.04021459		uninfected	7.138934651	6.074430786	6.83479069	6.251848097	3.894732396	4.021459046		uninfected	5.702699278	1.405664591
	G217B MOI 0.5	0.3368	0.3362	0.3458	0.3393	0.3425	0.3322			G217B MOI 0.5	0.032666667	0.032066667	0.041666667	0.035166667	0.038366667	0.028066667		G217B MOI 0.5	0.032666667	0.032066667	0.041666667	0.035166667	0.038366667	0.028066667		G217B MOI 0.5	0.082794745	0.081274025	0.105605542	0.089131078	0.097241583	0.071135893		G217B MOI 0.5	8.279474507	8.127402526	10.56055422	8.91310776	9.724158324	7.113589321		G217B MOI 0.5	8.786381109	1.22740502
	G217B MOI 2	0.3875	0.3996	0.3817	0.4028	0.3799	0.3758			G217B MOI 2	0.083366667	0.095466667	0.077566667	0.098666667	0.075766667	0.071666667		G217B MOI 2	0.083366667	0.095466667	0.077566667	0.098666667	0.075766667	0.071666667		G217B MOI 2	0.211295569	0.241963418	0.196595277	0.250073924	0.192033118	0.181641533		G217B MOI 2	21.12955688	24.19634182	19.65952773	25.00739239	19.20331179	18.16415325		G217B MOI 2	21.22671398	2.794679431
	rpd3 MOI 0.5	0.3198	0.3274	0.3318	0.3272	0.3267	0.3285			rpd3 MOI 0.5	0.015666667	0.023266667	0.027666667	0.023066667	0.022566667	0.024366667		rpd3 MOI 0.5	0.015666667	0.023266667	0.027666667	0.023066667	0.022566667	0.024366667		rpd3 MOI 0.5	0.039707684	0.058970135	0.07012208	0.058463228	0.057195962	0.061758121		rpd3 MOI 0.5	3.970768386	5.897013475	7.012208001	5.846322815	5.719596164	6.175812107		rpd3 MOI 0.5	5.770286825	0.996944957
	rpd3 MOI 2	0.3272	0.3275	0.3364	0.33	0.3275	0.343			rpd3 MOI 2	0.023066667	0.023366667	0.032266667	0.025866667	0.023366667	0.038866667		rpd3 MOI 2	0.023066667	0.023366667	0.032266667	0.025866667	0.023366667	0.038866667		rpd3 MOI 2	0.058463228	0.059223588	0.081780932	0.065559921	0.059223588	0.09850885		rpd3 MOI 2	5.846322815	5.922358805	8.178093186	6.555992058	5.922358805	9.850884974		rpd3 MOI 2	7.046001774	1.634226845
t=72		1	2	3	4	5	6	avg media		minus media								zero out								divide by final ldh								x100								t=72
	media	0.2896	0.3079	0.2968	0.291	0.2998	0.2972	0.29705			1	2	3	4	5	6			1	2	3	4	5	6			1	2	3	4	5	6			1	2	3	4	5	6			avg	stdev
	uninfected	0.3371	0.3302	0.3273	0.3269	0.3309	0.3371			uninfected	0.04005	0.03315	0.03025	0.02985	0.03385	0.04005		uninfected	0.04005	0.03315	0.03025	0.02985	0.03385	0.04005		uninfected	0.101508047	0.084019769	0.076669624	0.07565581	0.085793942	0.101508047		uninfected	10.15080471	8.401976936	7.666962362	7.565581042	8.579394247	10.15080471		uninfected	8.752587336	1.153300715
	G217B MOI 0.5	0.3474	0.3548	0.3372	0.3397	0.3616	0.3652			G217B MOI 0.5	0.05035	0.05775	0.04015	0.04265	0.06455	0.06815		G217B MOI 0.5	0.05035	0.05775	0.04015	0.04265	0.06455	0.06815		G217B MOI 0.5	0.127613737	0.146369281	0.1017615	0.108097833	0.163604106	0.172728425		G217B MOI 0.5	12.76137372	14.63692815	10.17615004	10.8097833	16.36041059	17.27284248		G217B MOI 0.5	13.66958138	2.910916038
	G217B MOI 2	0.5589	0.5668	0.529	0.5202	0.5132	0.5254			G217B MOI 2	0.26185	0.26975	0.23195	0.22315	0.21615	0.22835		G217B MOI 2	0.26185	0.26975	0.23195	0.22315	0.21615	0.22835		G217B MOI 2	0.663667469	0.68369028	0.587884932	0.565581042	0.547839311	0.578760613		G217B MOI 2	66.36674693	68.36902801	58.78849322	56.55810417	54.78393106	57.87606134		G217B MOI 2	60.45706079	5.556177734
	rpd3 MOI 0.5	0.3289	0.3279	0.3337	0.3273	0.3413	0.348			rpd3 MOI 0.5	0.03185	0.03085	0.03665	0.03025	0.04425	0.05095		rpd3 MOI 0.5	0.03185	0.03085	0.03665	0.03025	0.04425	0.05095		rpd3 MOI 0.5	0.080724876	0.078190343	0.092890635	0.076669624	0.112153086	0.129134457		rpd3 MOI 0.5	8.072487644	7.819034343	9.28906349	7.666962362	11.21530858	12.9134457		rpd3 MOI 0.5	9.496050353	2.138305858
	rpd3 MOI 2	0.3392	0.3431	0.3319	0.3402	0.3468	0.3606			rpd3 MOI 2	0.04215	0.04605	0.03485	0.04315	0.04975	0.06355		rpd3 MOI 2	0.04215	0.04605	0.03485	0.04315	0.04975	0.06355		rpd3 MOI 2	0.106830566	0.116715245	0.088328475	0.109365099	0.126093017	0.161069573		rpd3 MOI 2	10.68305665	11.67152452	8.832847548	10.93650995	12.60930174	16.10695729		rpd3 MOI 2	11.80669962	2.45023502
t=96		1	2	3	4	5	6	avg media		minus media								zero out								divide by final ldh								x100								t=96
	media	0.3039	0.2832	0.3155	0.2764	0.2826	0.2825	0.290683333			1	2	3	4	5	6			1	2	3	4	5	6			1	2	3	4	5	6			1	2	3	4	5	6			avg	stdev
	uninfected	0.4158	0.3816	0.3678	0.371	0.3664	0.3748			uninfected	0.125116667	0.090916667	0.077116667	0.080316667	0.075716667	0.084116667		uninfected	0.125116667	0.090916667	0.077116667	0.080316667	0.075716667	0.084116667		uninfected	0.317112322	0.230431293	0.195454737	0.203565243	0.191906391	0.213196469		uninfected	31.71123221	23.0431293	19.54547375	20.35652431	19.19063912	21.31964686		uninfected	22.52777426	4.707567867
	G217B MOI 0.5	0.5113	0.5145	0.4859	0.4908	0.492	0.49			G217B MOI 0.5	0.220616667	0.223816667	0.195216667	0.200116667	0.201316667	0.199316667		G217B MOI 0.5	0.220616667	0.223816667	0.195216667	0.200116667	0.201316667	0.199316667		G217B MOI 0.5	0.559160225	0.56727073	0.494783086	0.507202298	0.510243738	0.505174672		G217B MOI 0.5	55.91602247	56.72707304	49.47830862	50.7202298	51.02437376	50.51746716		G217B MOI 0.5	52.39724581	3.094515002
	G217B MOI 2	0.6597	0.6826	0.7016	0.6966	0.6979	0.6875			G217B MOI 2	0.369016667	0.391916667	0.410916667	0.405916667	0.407216667	0.396816667		G217B MOI 2	0.369016667	0.391916667	0.410916667	0.405916667	0.407216667	0.396816667		G217B MOI 2	0.935284924	0.99332573	1.041481857	1.028809192	1.032104085	1.005744941		G217B MOI 2	93.52849238	99.33257297	104.1481857	102.8809192	103.2104085	100.5744941		G217B MOI 2	100.6125121	3.904324503
	rpd3 MOI 0.5	0.3781	0.3746	0.3646	0.3703	0.365	0.3655			rpd3 MOI 0.5	0.087416667	0.083916667	0.073916667	0.079616667	0.074316667	0.074816667		rpd3 MOI 0.5	0.087416667	0.083916667	0.073916667	0.079616667	0.074316667	0.074816667		rpd3 MOI 0.5	0.221560427	0.212689562	0.187344232	0.20179107	0.188358045	0.189625312		rpd3 MOI 0.5	22.15604275	21.26895619	18.73442318	20.179107	18.8358045	18.96253115		rpd3 MOI 0.5	20.0228108	1.436739707
	rpd3 MOI 2	0.3971	0.3996	0.3772	0.3777	0.3857	0.385			rpd3 MOI 2	0.106416667	0.108916667	0.086516667	0.087016667	0.095016667	0.094316667		rpd3 MOI 2	0.106416667	0.108916667	0.086516667	0.087016667	0.095016667	0.094316667		rpd3 MOI 2	0.269716555	0.276052887	0.219279348	0.220546614	0.240822878	0.239048705		rpd3 MOI 2	26.97165547	27.60528873	21.92793478	22.05466143	24.08228784	23.90487053		rpd3 MOI 2	24.4244498	2.401729153
