# Supplementary material for: The Rpd3 histone deacetylase is a critical regulator of temperature-mediated morphogenesis and virulence in the human fungal pathogen Histoplasma
Source: PLoS Biol. 2026 Mar 17;24(3):e3003341. doi: 10.1371/journal.pbio.3003341 (PMC13132440; doi:10.1371/journal.pbio.3003341)
Supplement: S16 Table — (CSV) [file pbio.3003341.s023.csv]

Time (hours)	WT_G217B_ATCC			rpd3Δ
0	0.1	0.1	0.1	0.1	0.1	0.1
24	0.36	0.4	0.36	0.46	0.4	0.42
48	2.36	2.32	2.44	1.36	1.12	1.36
72	15.38	15.92	16.02	5.72	5.5	5.46
96	17.44	18.86	19.34	13.86	12.48	13.04
120	18.24	19.02	19.55	14.77	13.62	14.44
Time (hours)	rpd3Δ HMM			rpd3Δ HMM+ 0.2µg/mL CR			rpd3Δ HMM+ 2µg/mL CFW
0	0.1	0.1	0.1	0.1	0.1	0.1	0.1	0.1	0.1
48	1.4	1.66	1.68	1.16	0.92	0.98	0.64	0.58	0.54
72	6.02	7.36	6.64	4.38	4.76	5.62	2.14	2.28	1.96
96	19	16.46	16.06	11.96	14.26	12.94	8.42	8.92	7.92
