# Supplementary material for: The Rpd3 histone deacetylase is a critical regulator of temperature-mediated morphogenesis and virulence in the human fungal pathogen Histoplasma
Source: PLoS Biol. 2026 Mar 17;24(3):e3003341. doi: 10.1371/journal.pbio.3003341 (PMC13132440; doi:10.1371/journal.pbio.3003341)
Supplement: S1 Data — (PHB) [file pbio.3003341.s024.phb]

(
(
(
(
orf19.2606:0.71896,
YNL021W:0.54585[999]
):0.40507[995],
(
CNAG_01563:1.58484,
(
(
HISTO_DM.Contig940.Fgenesh_Aspergillus.34.final_new:0.01107,
(
HCAG_04909:0.06625,
(
HCEG_09259:0.00281,
HCBG_05810:0.04779
):0.02353[444]
):0.01678[932]
):0.28493[1000],
Afu5g01980:0.81217[108]
):1.05407[876]
):0.11147[92]
):1.10574[270],
(
CNAG_00660:1.61615,
(
(
orf19.2772:0.91137,
YPL116W:0.92324[990]
):1.14146[998],
(
Afu4g04290:0.90615[997],
(
HCAG_08002:0.13890,
(
(
HISTO_FX.Contig167.Fgenesh_Aspergillus.9.final_new:0.08452,
HCBG_07206:0.03562[1000]
):0.03277[1000],
HCEG_07845:0.01279[986]
):0.08615[874]
):1.26695[974]
):0.74716[960]
):1.18361[992]
):2.44741[992]
):2.06385[1000],
(
(
orf19.4411:1.51257,
YPR068C:1.94368[997]
):0.99245[997],
CNAG_05096:2.28024
):0.48560[902],
(
(
(
(
orf19.5377:0.35733,
YGL194C:0.52777[1000]
):0.17920[988],
(
Afu2g03810:0.22604[957],
(
HCAG_04474:0.00722,
(
HISTO_ZL.Contig1161b.Fgenesh_Aspergillus.104.final_new:0.00240,
(
HCEG_05125:0.00241,
HCBG_00398:0.00243[839]
):0.00243[801]
):0.00000[0]
):0.28695[941]
):0.60589[1000]
):0.09272[903],
CNAG_05563:0.63307
):0.14104[910],
(
CNAG_05276:0.84785,
(
CNAG_05690:0.49711,
(
(
(
(
(
HISTO_ZL.Contig1161a.eannot.1170.final_new:0.01690,
(
HCAG_10529:0.10529,
HCBG_00449:0.02999[990]
):0.04364[996]
):0.12913[999],
CNAG_01699:1.44405[995]
):0.07428[960],
HCEG_05176:0.17985[1000]
):0.17511[1000],
(
(
orf19.6801:0.12694,
YNL330C:0.26918[999]
):0.09677[913],
orf19.2834:0.31940
):0.45490[425]
):0.07307[976],
Afu2g03390:0.39029[940]
):0.43781[992]
):0.16870[398]
):0.55492[910]
):0.46424[848]
);
