# Supplementary material for: The Rpd3 histone deacetylase is a critical regulator of temperature-mediated morphogenesis and virulence in the human fungal pathogen Histoplasma
Source: PLoS Biol. 2026 Mar 17;24(3):e3003341. doi: 10.1371/journal.pbio.3003341 (PMC13132440; doi:10.1371/journal.pbio.3003341)
Supplement: S2 Data — (PHB) [file pbio.3003341.s025.phb]

((BDCG_01853:0.0,BDBG_04059:0.0):0.00054,((CPAG_06324:0.05666,(CPSG_09129:0.00055,(CIHG_06798:0.0,CIRG_04351:0.0,CISG_08286:0.0,CIMG_04528:0.0):0.00055)0.966:0.00055)0.999:0.06373,((AN4493:0.01226,(Afu2g03390:0.03590,(((AO090012000132:0.17165,(CNAG_05690:0.15397,((orf19.2834:0.14305,(orf19.6801:0.03443,(YNL330C:0.01407,CAGL0B01441g:0.00562)0.972:0.03751)0.616:0.03014)0.898:0.04336,((CNAG_05276:0.17193,CNAG_01699:0.32711)0.995:0.19036,((DDB0237652:0.17466,(SARC_01863:0.36307,(((SNOG_00459:0.47038,(((An07g08380:0.02572,(Afu2g03810:0.00663,((MCYG_05684:0.00055,(MGYG_02778:0.01235,(TEQG_00709:0.0,TERG_06867:0.0,TESG_04611:0.0,ARB_00263:0.0,TRV_07757:0.0):0.00054)0.677:0.00595)0.970:0.04447,(((PAAG_06808:0.00587,(PABG_01095:0.0,PADG_04376:0.0):0.00054)0.987:0.04573,((BDCG_01812:0.0,BDBG_04737:0.0):0.03234,(HCAG_04474:0.00598,((HCEG_05125:0.0,HCDG_02873:0.0,HCBG_00398:0.0,Contig0.30-snap.13.final:0.0):0.00299,HISTO_ZL.Contig1161b.Fgenesh_Aspergillus.104.final_new:0.00055)0.000:0.00055)0.926:0.01584)0.779:0.02103)0.998:0.07005,((CPSG_09183:0.00055,(CPAG_06274:0.0,CIRG_04299:0.0,CIMG_04476:0.0):0.00055)0.994:0.00054,(CIHG_08234:0.05116,CISG_07895:0.03085)0.865:0.00488)0.983:0.04846)0.938:0.03293)1.000:0.13985)0.445:0.02869)0.982:0.07324,AN3806:0.05268)0.983:0.10511,(BC1G_10553:0.21083,(MGG_01633:0.06917,(NCU02795:0.15504,((FVEG_01489:0.0,FOXG_00027:0.0):0.00817,FGSG_01353:0.01011)0.995:0.08271)0.956:0.06313)1.000:0.16542)0.980:0.11937)0.111:0.07380)0.997:0.18532,(orf19.5377:0.16296,(YGL194C:0.05231,CAGL0A03322g:0.08582)0.986:0.10930)0.992:0.11627)0.846:0.03959,(CNAG_05563:0.24932,(((CNAG_01563:0.41363,((orf19.2606:0.15402,(YNL021W:0.03191,CAGL0J03454g:0.03514)1.000:0.18414)0.997:0.21064,(SNOG_01279:0.17927,(((((PAAG_08467:0.07908,(PABG_00021:0.0,PADG_02410:0.0):0.00055)0.982:0.02915,((BDCG_06958:0.0,BDBG_07960:0.0):0.01689,((((Contig4.1.fgenesh_plus.6.final:0.00054,HCBG_05810:0.01150)0.797:0.00288,(HCEG_09259:0.0,HCDG_00022:0.0):0.00054)0.952:0.00054,HCAG_04909:0.00055)0.867:0.00943,HISTO_DM.Contig940.Fgenesh_Aspergillus.34.final_new:0.01683)0.999:0.04632)0.747:0.01702)0.932:0.03064,((MCYG_02018:0.02119,(((TERG_04401:0.0,TESG_06828:0.0):0.00055,(TEQG_06149:0.00290,(ARB_00830:0.0,TRV_07490:0.0):0.00055)0.000:0.00054)0.900:0.00581,(MGYG_04067:0.00204,TRV_07489:0.00055)0.000:0.00093)0.773:0.00771)1.000:0.14434,(AN8042:0.06131,(Afu5g01980:0.01469,(AO090003001321:0.12661,An16g01840:0.11265)0.816:0.00796)0.924:0.02268)1.000:0.10603)0.344:0.02081)0.394:0.02256,(CISG_03369:0.01392,(CPAG_03768:0.00055,((CPSG_00617:0.0,CIRG_03211:0.0,CIMG_06405:0.0):0.00055,CISG_03368:0.00054)0.998:0.00055)0.971:0.00054)0.994:0.07281)0.996:0.16334,(BC1G_11969:0.22014,((FGSG_04324:0.02678,(FVEG_11339:0.00393,FOXG_13914:0.00419)0.977:0.04187)1.000:0.14037,(NCU01525:0.08595,MGG_01076:0.18377)0.791:0.05632)0.111:0.04434)0.998:0.22684)0.917:0.10399)0.990:0.15253)0.566:0.09818)0.776:0.17597,((SARC_00190:0.42242,SARC_13348:0.51832)0.885:0.15103,((CNAG_00660:0.70251,((SNOG_13534:0.12486,((BC1G_03436:0.11954,((NCU07018:0.11643,MGG_06043:0.12785)0.867:0.06133,(FGSG_05636:0.03325,(FVEG_06850:0.00903,FOXG_09250:0.00113)0.928:0.03383)0.999:0.13122)0.187:0.03738)0.993:0.11610,((MCYG_02288:0.05037,(MGYG_08248:0.05609,((ARB_03570:0.02198,TRV_06597:0.00750)0.967:0.01961,((TEQG_06330:0.0,TESG_07126:0.0):0.03165,TERG_05654:0.03805)0.905:0.01465)0.989:0.03706)0.919:0.02961)0.998:0.08394,((((CPSG_06328:0.0,CIMG_08649:0.0):0.00055,CPAG_04985:0.00235)0.748:0.00888,((CIHG_09131:0.0,CIRG_06566:0.0):0.00055,CISG_04174:0.01073)0.741:0.00293)1.000:0.12930,(((PAAG_08605:0.00864,(PADG_08521:0.04195,PABG_07651:0.00475)0.877:0.00833)0.998:0.06313,((BDCG_07365:0.0,BDBG_07179:0.0):0.02089,(HISTO_FX.Contig167.Fgenesh_Aspergillus.9.final_new:0.00054,((HCBG_07206:0.0,Contig10.26-snap.3.final:0.0):0.00709,((HCEG_07845:0.0,HCDG_05549:0.0):0.00235,HCAG_08002:0.00945)0.000:0.00054)0.774:0.00434)0.996:0.05056)0.896:0.02080)0.988:0.05508,(Afu4g04290:0.09736,(AN7019:0.09652,(An14g00560:0.07173,AO090206000064:0.07967)0.977:0.05929)0.979:0.05590)0.996:0.06741)0.578:0.02759)0.492:0.03785)0.845:0.06715)0.687:0.14197)0.996:0.37410,(orf19.2772:0.31777,(YPL116W:0.12178,CAGL0J06974g:0.07566)0.992:0.20746)0.992:0.35371)0.955:0.32089)1.000:0.76281,(DDB0237655:0.49753,DDB0237658:0.71449)0.913:0.26933)1.000:0.76911)0.576:0.18741)1.000:1.31717,(CNAG_05096:1.31446,(orf19.4411:0.61722,(YPR068C:0.53330,CAGL0D01430g:0.44177)0.999:0.43157)0.984:0.44093)0.885:0.27540)0.919:0.32241)0.226:0.04994)0.946:0.10799)0.766:0.05160)0.989:0.12492,((SARC_06582:0.19293,SARC_15786:0.41212)0.523:0.01577,DDB0234190:0.17478)0.965:0.09178)0.867:0.07203)0.980:0.10881)0.849:0.04805)0.912:0.03855)0.919:0.02888,(SNOG_00508:0.12286,(BC1G_01608:0.02754,(MGG_05857:0.09524,(NCU00824:0.08020,(FVEG_00400:0.00055,(FGSG_00780:0.00821,FOXG_01114:0.00055)0.992:0.00112)0.964:0.03207)0.668:0.04019)0.341:0.00803)0.831:0.03151)0.683:0.02628)0.830:0.01587,An07g07850:0.00053)0.708:0.00307)0.930:0.01337)0.942:0.02200,(MGYG_02739:0.00054,((TERG_06825:0.0,TESG_05585:0.0,ARB_00299:0.0,TRV_06317:0.0):0.00055,(TEQG_00670:0.00055,MCYG_05644:0.00318)0.000:0.00055)0.826:0.00318)0.948:0.01828)0.274:0.00670)0.973:0.02412,(((PAAG_06742:0.00374,(HCDG_02927:0.01021,PADG_04450:0.00054)0.977:0.01402)1.000:0.00265,PABG_01037:0.00054)0.845:0.00317,((Contig0.38.eannot.1029.final:0.00716,(HCEG_05176:0.0,HCBG_00449:0.0,HISTO_ZL.Contig1161a.eannot.1170.final_new:0.0):0.00055)1.000:0.00498,HCAG_10529:0.00508)0.020:0.00137)0.776:0.00312);
