# Supplementary material for: The Rpd3 histone deacetylase is a critical regulator of temperature-mediated morphogenesis and virulence in the human fungal pathogen Histoplasma
Source: PLoS Biol. 2026 Mar 17;24(3):e3003341. doi: 10.1371/journal.pbio.3003341 (PMC13132440; doi:10.1371/journal.pbio.3003341)
Supplement: S3 Data — ZIP archive of the CHIP_COUNTER PYTHON program which was used to quantify the ChIP-seq data. The code is documented in a README text file at the top level of the archive. (ZIP) [file pbio.3003341.s026.zip]

Archive with 28 entries (25 files):
- CHIP_COUNTER_1.0/
- CHIP_COUNTER_1.0/README.txt
- CHIP_COUNTER_1.0/lib/
- CHIP_COUNTER_1.0/lib/Genome.py
- CHIP_COUNTER_1.0/lib/FastaGenome.py
- CHIP_COUNTER_1.0/lib/TempWrapper.py
- CHIP_COUNTER_1.0/lib/MySQLGenomeFactory.py
- CHIP_COUNTER_1.0/lib/Gff3.py
- CHIP_COUNTER_1.0/lib/Collisions.py
- CHIP_COUNTER_1.0/lib/NickKernels.py
- CHIP_COUNTER_1.0/lib/Locus.py
- CHIP_COUNTER_1.0/lib/Sequence.py
- CHIP_COUNTER_1.0/lib/CdtFile.py
- CHIP_COUNTER_1.0/lib/LocusTransform.py
- CHIP_COUNTER_1.0/lib/FeatureTable.py
- CHIP_COUNTER_1.0/lib/GenomeFactory.py
- CHIP_COUNTER_1.0/lib/SamTools.py
- CHIP_COUNTER_1.0/lib/BlastGenomeAssembly.py
- CHIP_COUNTER_1.0/lib/LocusCoverage.py
- CHIP_COUNTER_1.0/lib/SafeMath.py
- CHIP_COUNTER_1.0/lib/UnionedGenomeFactory.py
- CHIP_COUNTER_1.0/lib/FastaFile.py
- CHIP_COUNTER_1.0/lib/cluster_methods.py
- CHIP_COUNTER_1.0/lib/GenomeParsers.py
- CHIP_COUNTER_1.0/lib/MsvUtil.py
- CHIP_COUNTER_1.0/bin/
- CHIP_COUNTER_1.0/bin/chip_counter.py
- CHIP_COUNTER_1.0/COPYING
