# Supplementary material for: The Rpd3 histone deacetylase is a critical regulator of temperature-mediated morphogenesis and virulence in the human fungal pathogen Histoplasma
Source: PLoS Biol. 2026 Mar 17;24(3):e3003341. doi: 10.1371/journal.pbio.3003341 (PMC13132440; doi:10.1371/journal.pbio.3003341)
Supplement: S3 Data — ZIP archive of the CHIP_COUNTER PYTHON program which was used to quantify the ChIP-seq data. The code is documented in a README text file at the top level of the archive. (ZIP) [file pbio.3003341.s026.zip › CHIP_COUNTER_1.0/README.txt]

This folder contains the CHIP_COUNTER program from Ali et al 2026.

It is distributed under the terms of the MIT license -- see the COPYING file for details.

It depends on python3 and numpy and requires the lib/ folder to be in your PYTHONPATH.

For full command line options, run bin/chip_counter.py with the --help option.

In brief:

Usage: chip_counter.py [options] genome bins.gff3 aligned1.sorted.bam [aligned2.sorted.bam ...] > counts.cdt

Options:
  -p, --paired          Interpet BAMs as paired-end alignments and only count
                        proper pairs.  (Default is to count all properly
                        aligned reads as if they are single-end alignments).
  -B DB, --db=DB        Name of HistoBase SQL database with genome data
                        (default = Genome4)
  -F FASTA,name[,gff3], --fastagenome=FASTA,name[,gff3]
                        Add unannotated genome from an (optionally gzipped)
                        FASTA file.  May be given more than once.  If gff3 is
                        given, then load gene annotations from GFFv3 file.
  --genbankgenome=GBFF,name
                        Add annotated genome from a gzipped GenBank gbff file.
                        May be given more than once.
  --skip-bad            For GenBank (gbff) input, skip unparseable location
                        strings.


Note that the -B option is for genomes in the Sil lab's internal MySQL format.
External users should instead specify genomes as either:

1) Contig sequences in FASTA format using the -F option

2) Contig sequences + gene annotations as a gzipped GenBank (gbff) format file,
   using the --genbankgenome option

(Note that gene annotations are not used by chip_counter.py)

bins.gff3 gives peak coordinates to quantify.  In practice, we also
include an entry with ID=control to indicate a no signal normalizer
region.  E.g.:

##gff-version 3
JAEVHH010000002 source  type    444765  449764  .       +       .       ID=control
JAEVHH010000001 source  type    4286220 4287219 .       +       .       ID=I7I48_01389
JAEVHH010000001 source  type    5101428 5102427 .       -       .       ID=I7I48_01708
JAEVHH010000004 source  type    4206147 4207146 .       +       .       ID=I7I48_04765
JAEVHH010000004 source  type    2381969 2382968 .       -       .       ID=I7I48_03980

Output is tab-delimited text in JavaTreeView extended CDT format with the following columns:

GID=UNIQID=NAME: peak ID, taken from GFF3 input.
R_f = read counts
L_f = peak size
D_f = read density = R_f/L_f
log2(D_f) = log2 transformed read density (blank for D_f=0)

There is also a GWEIGHT column and an EWEIGHT row for JavaTreeView compatibility.

Example invocation using a gbff format genome with BWA MEM aligned
reads as a sorted and indexed BAM to quantify peaks given in GFF3
format:

chip_counter.py --genbankgenome=GCA_017607445.1_ASM1760744v1_genomic.gbff.gz,HcG217BV3 \
  HcG217BV3 HcG217BV3_promoters.NPS1_control.gff3 \
  sample1.sorted.bam > sample1.cdt 2> sample1.log

Please send any questions, bug reports, etc. to mark.voorhies@ucsf.edu
