# Supplementary material for: The Rpd3 histone deacetylase is a critical regulator of temperature-mediated morphogenesis and virulence in the human fungal pathogen Histoplasma
Source: PLoS Biol. 2026 Mar 17;24(3):e3003341. doi: 10.1371/journal.pbio.3003341 (PMC13132440; doi:10.1371/journal.pbio.3003341)
Supplement: S3 Data — ZIP archive of the CHIP_COUNTER PYTHON program which was used to quantify the ChIP-seq data. The code is documented in a README text file at the top level of the archive. (ZIP) [file pbio.3003341.s026.zip › CHIP_COUNTER_1.0/lib/TempWrapper.py]

#!/usr/bin/env python3
# Time-stamp: <TempWrapper.py 2025-07-01 11:51:05 Mark Voorhies>

# Copyright 2024 Mark Voorhies, Christina Homer, Claire Dubin, Jessie Uehling
#
# This program is free software: you can redistribute it and/or modify
# it under the terms of the MIT License.
#
# This program is distributed in the hope that it will be useful,
# but WITHOUT ANY WARRANTY; without even the implied warranty of
# MERCHANTABILITY or FITNESS FOR A PARTICULAR PURPOSE.  See the
# MIT License for more details.
#
# You should have received a copy of the MIT License
# along with this program.  If not, see <https://opensource.org/license/mit>.

from os import chdir
import os.path
from tempfile import mkdtemp
from shutil import rmtree

class TempDir:
    """Convenience class for creating and implicitly cleaning up a temp dir

    Usage:
    
    with TempDir() as tmp_dir:
       # do stuff relative to tmp_dir
    """
    def __init__(self, move_to_tmpdir = False):
        self.move_to_tmpdir = move_to_tmpdir
    def __enter__(self):
        self.tmp_dir = mkdtemp()
        if(self.move_to_tmpdir):
            self.olddir = os.path.abspath(os.curdir)
            chdir(self.tmp_dir)
        return self.tmp_dir
    def __exit__(self, type, value, traceback):
        if(self.move_to_tmpdir):
            chdir(self.olddir)
        rmtree(self.tmp_dir)

if(__name__ == "__main__"):
    import os.path
    with TempDir() as temp_dir:
        fname = os.path.join(temp_dir,"test")
        s = "Hello, world\n"
        open(fname,"w").write(s)
        assert(open(fname).read() == s)
        print("Passed")
