# Supplementary material for: The Rpd3 histone deacetylase is a critical regulator of temperature-mediated morphogenesis and virulence in the human fungal pathogen Histoplasma
Source: PLoS Biol. 2026 Mar 17;24(3):e3003341. doi: 10.1371/journal.pbio.3003341 (PMC13132440; doi:10.1371/journal.pbio.3003341)
Supplement: S3 Data — ZIP archive of the CHIP_COUNTER PYTHON program which was used to quantify the ChIP-seq data. The code is documented in a README text file at the top level of the archive. (ZIP) [file pbio.3003341.s026.zip › CHIP_COUNTER_1.0/lib/NickKernels.py]

"""Re-usable counting kernels originally writter for NickPipeline.py"""

# Copyright 2026 Mark Voorhies
#
# This program is free software: you can redistribute it and/or modify
# it under the terms of the MIT License.
#
# This program is distributed in the hope that it will be useful,
# but WITHOUT ANY WARRANTY; without even the implied warranty of
# MERCHANTABILITY or FITNESS FOR A PARTICULAR PURPOSE.  See the
# MIT License for more details.
#
# You should have received a copy of the MIT License
# along with this program.  If not, see <https://opensource.org/license/mit>.

# This module was originally developed for quantifying ribosome
# footprinting data in Gilmore et al 2015 (PMID26177267) building on
# ideas from Nick Ingolia (e.g., Science 324:218 PMID19213877).
# The PeakKernel class extends it to counting general contiguous
# features, as for ChIP-seq data.

from Collisions import SortLoci
from Genome import Locus, spanningLocus
from LocusCoverage import OffsetCoverage
from SafeMath import safelog

from numpy import array, zeros, sum

class Kernel:
    def __init__(self,
                 bams,
                 genome,
                 # iterable of genes or SortLoci-generated dict of genes
                 gene_set=None,
                 # 1-based offset from reference point
                 offset=1,
                 # - if reference point is 3' of read,
                 # + if reference point is 5' of read
                 orientation="+",
                 # Size range of reads to include.
                 #   Subclasses are responsible for any size-specific
                 #   adjustment of mapping location
                 minsize=1,
                 maxsize=50):
        self.bams = bams
        self.genome = genome
        
        if(gene_set is None):
            self.gene_set = SortLoci(i[1] for i in genome.Genes()
                                     if(len(i[1].Cds())>0))
        elif(not isinstance(gene_set, dict)):
            self.gene_set = SortLoci(i[1] for i in gene_set.items()
                                     if(len(i[1].Cds())>0))
        else:
            self.gene_set = gene_set

        self.offset = offset
        self.orientation = orientation
        self.minsize = minsize
        self.maxsize = maxsize

        self.int_type = "float"
        self.float_type = "float"

    def gene_iter(self):
        """Return an iterable of genes with the row ordering used by read_counts
        (base class defaults to SortLoci ordering).
        """
        for (contig, genes) in self.gene_set.items():
            for gene in genes:
                yield gene

    @property
    def num_genes(self):
        """Return the length of self.gene_set."""
        if(not hasattr(self, "_num_genes")):
            self._num_genes = sum(len(i) for i in self.gene_set.values())
        return self._num_genes
        
    @property
    def feature_types(self):
        """Return a list of the feature_type dimensions supported by
        this kernel."""
        raise NotImplementedError

    @property
    def read_counts(self):
        """Return numpy array of [gene,feature_type]->count (uint)
        where the first axis is given by the gene_iter method and
        the second axis is given by the feature_types method."""
        raise NotImplementedError

    @property
    def feature_lengths(self):
        """Return numpy array of [gene,feature_type]->length (uint)
        for number of mapable positions within that feature.
        """
        raise NotImplementedError

    @property
    def total_mapped(self):
        """Return total number of reads mapped to CDS features."""
        if(not hasattr(self, "_total_mapped")):
            #CDS_index = self.feature_types.index("CDS")
            # TODO: fix read_counts to return 2D array and update this line
            self._total_mapped = sum(self.read_counts)
        return self._total_mapped

    @property
    def read_densities(self):
        """Return CDS features read densities in FPKM=RPKM."""
        scale_factor = 1e9/self.total_mapped # FPKM units
        if(not hasattr(self, "_read_densities")):
            # Zero-length features should have zero counts, which leads to
            #  an undefined 0/0 division.
            # In this case, the correct interpretation is D_f = 0.
            # Note that numpy's default handling of 0/0=0 for integers can't
            #  be counted on because self.int_type might be "float"
            self._read_densities = zeros((self.num_genes,), self.float_type)
            nonzero = (self.feature_lengths > 0)
            self._read_densities[nonzero] = (
                self.read_counts[nonzero]/
                self.feature_lengths[nonzero]*scale_factor)
                
        return self._read_densities

    def write_CDT(self, fp):
        """Write read_densities table to fp in CDT format."""
        from CdtFile import CdtFile, CdtRow
        CdtFile(
            probes = [CdtRow(gid = i.Name(), uniqid = i.Name(), name = i.Name(),
                             # Assumes read_densities is one-dimensional
                             ratios = [safelog(j)],
                             extra = [j,k,l])
                      for (i,j,k,l) in zip(self.gene_iter(),
                                           self.read_densities,
                                           self.read_counts,
                                           self.feature_lengths)],
            fieldnames = ["log2(D_f)"],
            extranames = ["D_f","R_f","L_f"]).write(fp)

class GenomeKernel(Kernel):
    @property
    def feature_types(self):
        return ["CDS"]

    @property
    def read_counts(self):
        retval = zeros((self.num_genes,), self.int_type)
        n = 0

        for (contig,genes) in self.gene_set.items():
            # This step wants to be in a base class
            cov = dict((i.strand, i.cov) for i in
                       OffsetCoverage(self.genome.GetContig(contig), self.bams,
                                      self.minsize, self.maxsize,
                                      self.offset, self.orientation))
        
            for gene in genes:
                strand = gene.Locus().strand
                for locus in self.bin_iter(gene):
                    retval[n] += sum(sum(cov[strand][:,locus.start:locus.stop+1]))
                n += 1

        return retval

    @property
    def feature_lengths(self):
        return array([sum(len(j) for j in self.bin_iter(i))
                      for i in self.gene_iter()],
                     dtype = self.int_type)

    def bin_iter(self, gene):
        """Yield the zero or more loci that should be included in the
        footprint counting calculation for the given gene."""
        for cds in gene.CdsLoci():
            yield cds

class LeaderGenomeKernel(GenomeKernel):
    """Genome-space kernel for counting in 5' UTR rather than CDS."""
    def bin_iter(self, gene):
        """Yield the zero or more loci that should be included in the
        footprint counting calculation for the given gene."""
        cds = spanningLocus(gene.CdsLoci(), strand = "auto")
        if(cds.strand == "+"):
            for exon in gene.ExonLoci():
                if(exon.start >= cds.start):
                    raise StopIteration
                elif(exon.stop >= cds.start):
                    # Special case of 1bp exon that won't clip properly
                    if(exon.start == exon.stop):
                        raise StopIteration
                    yield Locus.fromPrototype(exon, stop = cds.start - 1)
                else:
                    yield exon
        else:
            assert(cds.strand == "-")
            for exon in gene.ExonLoci():
                if(exon.stop <= cds.stop):
                    raise StopIteration
                elif(exon.start <= cds.stop):
                    # Special case of 1bp exon that won't clip properly
                    if(exon.start == exon.stop):
                        raise StopIteration
                    yield Locus.fromPrototype(exon, start = cds.stop + 1)
                else:
                    yield exon

from Collisions import RefCollisions
from Locus import spanningLocus
from SamTools import bam_pairs, get_reads_by_loci
import sys

class PeakKernel(GenomeKernel):
    """Class for counting reads per peak in ChIP-seq data."""
    def __init__(self,
                 bams,
                 genome,
                 # peaks
                 gene_set,
                 # false if single end
                 paired = False):

        GenomeKernel. __init__(self,
                               bams,
                               genome,
                               gene_set,
                               # Note that the following attributes
                               # are not used for this kernel
                               offset=None,
                               orientation=None,
                               minsize=None,
                               maxsize=None)
        if(paired):
            self.read_iter = self.pe_iter
        else:
            self.read_iter = self.se_iter

    def pe_iter(self, locus, strand):
        for (left,right) in bam_pairs(self.bams, locus, strand):
            # TODO: apply any pair filtering here
            # Define the genomic region spanned by this read pair
            yield spanningLocus((left.ProperLocus(), right.ProperLocus()), strand = "+")

    def se_iter(self, locus, strand):
        for bam in self.bams:
            for read in get_reads_by_loci(bam, [locus], strand):
                yield read.ProperLocus()
        
    def bin_iter(self, feature):
        yield feature.Locus()

    @property
    def read_counts(self):
        if(not hasattr(self, "_read_counts")):
            self._read_counts = zeros((self.num_genes,), self.int_type)
            name2count = dict((i.Name(),n) for (n,i) in enumerate(self.gene_iter()))
            
            for (contig,genes) in self.gene_set.items():
                #  collect all peaks overlapping this pair
                #  add one count to each overlapping peak

                for strand in "+-":
                    for locus in self.read_iter(self.genome.GetContig(contig).Locus(), strand):
                        # Collect all bins overlapped by the read pair
                        c = RefCollisions((locus,), self.gene_set)
                        for gene in c.OverlapA(locus):
                            if(self._read_counts[name2count[gene.Name()]] == 0):
                                sys.stderr.write("counting %s as %d\n" % (gene.Name(),name2count[gene.Name()]))
                            self._read_counts[name2count[gene.Name()]] += 1

        return self._read_counts
