# Supplementary material for: The Rpd3 histone deacetylase is a critical regulator of temperature-mediated morphogenesis and virulence in the human fungal pathogen Histoplasma
Source: PLoS Biol. 2026 Mar 17;24(3):e3003341. doi: 10.1371/journal.pbio.3003341 (PMC13132440; doi:10.1371/journal.pbio.3003341)
Supplement: S3 Data — ZIP archive of the CHIP_COUNTER PYTHON program which was used to quantify the ChIP-seq data. The code is documented in a README text file at the top level of the archive. (ZIP) [file pbio.3003341.s026.zip › CHIP_COUNTER_1.0/lib/GenomeFactory.py]

#!/usr/bin/env python3
# Time-stamp: <GenomeFactory.py 2025-05-02 15:21:17 Mark Voorhies>
"""
Base class for GenomeFactory interface.
"""

# Copyright 2024 Mark Voorhies, Christina Homer, Claire Dubin, Jessie Uehling
#
# This program is free software: you can redistribute it and/or modify
# it under the terms of the MIT License.
#
# This program is distributed in the hope that it will be useful,
# but WITHOUT ANY WARRANTY; without even the implied warranty of
# MERCHANTABILITY or FITNESS FOR A PARTICULAR PURPOSE.  See the
# MIT License for more details.
#
# You should have received a copy of the MIT License
# along with this program.  If not, see <https://opensource.org/license/mit>.
    
class GenomeFactory:
    def __len__(self):
        """Return the number of genomes in the factory."""
        raise NotImplementedError

    def genomeNames(self, annotated = False, PE = False):
        """Return list of available genomes (strings that are suitable
        inputs for getGenome).  If annotated = True, return only genomes
        with gene annotations (otherwise, return all genomes).
        If PE = False, do not return the paired-end genomes from Gilmore et al.
        """
        raise NotImplementedError

    def getGenome(self, name):
        """Return a reference to the named genome.  Throw KeyError if the name
        is not known.
        """
        raise NotImplementedError

    def unlink(self, name):
        """Forget about named genome.

        Caveats:
          This unlinks the named genome with respect to this GenomeFactory
             instance.  If any other object references the genome (e.g.,
             via a Locus) then the genome will remain in memory.
          If the genome is reloaded with getGenome, it may have a different
             memory location, so default hashes on the genome may change.
        """
        raise NotImplementedError

    def gene_link(self, gene):
        """Given a gene name or gene object, return an external
        database reference for that gene, or None if no URL exists (e.g.,
        unregistered genome).  Raise KeyError for unrecognized gene
        names.

        The returned reference is (path, scheme) with scheme = None
        for local paths and scheme != None for external web servers
        (as for WebPages.RedirectPage)
        """
        raise NotImplementedError

    def gene_url(self, gene):
        """Given a gene name or gene object, return an external
        database URL for that gene, or None if no URL exists (e.g.,
        unregistered genome).  Raise KeyError for unrecognized gene
        names."""
        raise NotImplementedError

    def getGene(self, name, genome = None):
        """Given a gene name as a string, return the corresponding
        Gene object."""
        raise NotImplementedError
    
if(__name__ == "__main__"):
    print("Hello, world")
