# Supplementary material for: The Rpd3 histone deacetylase is a critical regulator of temperature-mediated morphogenesis and virulence in the human fungal pathogen Histoplasma
Source: PLoS Biol. 2026 Mar 17;24(3):e3003341. doi: 10.1371/journal.pbio.3003341 (PMC13132440; doi:10.1371/journal.pbio.3003341)
Supplement: S3 Data — ZIP archive of the CHIP_COUNTER PYTHON program which was used to quantify the ChIP-seq data. The code is documented in a README text file at the top level of the archive. (ZIP) [file pbio.3003341.s026.zip › CHIP_COUNTER_1.0/lib/SamTools.py]

#!/usr/bin/env python
# Time-stamp: <SamTools.py 2025-05-02 15:18:14 Mark Voorhies>
"""Wrappers for working with samtools and SAM format alignments."""

# Copyright 2024 Mark Voorhies, Christina Homer, Claire Dubin, Jessie Uehling
#
# This program is free software: you can redistribute it and/or modify
# it under the terms of the MIT License.
#
# This program is distributed in the hope that it will be useful,
# but WITHOUT ANY WARRANTY; without even the implied warranty of
# MERCHANTABILITY or FITNESS FOR A PARTICULAR PURPOSE.  See the
# MIT License for more details.
#
# You should have received a copy of the MIT License
# along with this program.  If not, see <https://opensource.org/license/mit>.

from Genome import Locus, spanningLocus
# (only used for complementation in write_fastq)
from Sequence import DnaSequence

from subprocess import Popen, PIPE
import re
import sys
cigar_re = re.compile("(?P<n>[\d]+)(?P<c>[\D])")
# for reverse iteration via rev_cigar_re.finditer(reversed(read.cigar))
rev_cigar_re = re.compile("(?P<c>[\D])(?P<n>[\d]+)")

def spell_cigar(cigar):
    """Return "unpacked" cigar string with one letter per command."""
    return "".join(i.group("c")*int(i.group("n"))
                   for i in cigar_re.finditer(cigar))

class SamRow:
    """A single alignment from a SAM/BAM file."""
    def __init__(self, qname, flag, rname, pos, mapq, cigar,
                 rnext, pnext, tlen, seq, qual, **kw):
        self.qname = qname    # QNAME: Query or query pair name
        self.flag = int(flag) # FLAG: bitwise flags
        self.rname = rname    # RNAME: reference sequence name
        self.pos = int(pos)   # POS: 1-based leftmost ref seq pos
        self.mapq = int(mapq) # MAPQ: mapping quality
        self.cigar = cigar    # CIGAR: extended cigar string (alignment details)
        self.rnext = rnext # MRNM: mate reference seq name (or = if rname)
        self.pnext = pnext # MPOS: 1-based leftmost mate ref seq plos
        self.tlen = int(tlen) # ISIZE: inferred insert size
        self.seq = seq        # SEQ: query sequence
        self.qual = qual      # QUAL: query base qualities
        self.kw = dict((i,j) for (i,j) in kw.items() if(i != "genome"))
        # Ignoring indels for now
        try:
            genome = kw["genome"]
        except:
            genome = None
        self.locus = Locus(ref = self.rname, start = self.pos,
                           stop = self.pos+len(self.seq)-1,
                           strand = ((self.flag & 16) and "-") or "+",
                           genome = genome)
        
    def Locus(self):
        """Return approximate location of mapped read, assuming no indels."""
        return self.locus

    def ProperLocus(self):
        """Return full location spanned by the mapped read, accounting for indels."""
        return spanningLocus(self.Loci())

    def Loci(self):
        """Return a list of locations covered by the read, accounting for indels."""
        return [Locus.fromPrototype(self.locus, start = sloc[0], stop = sloc[1])
                for (qloc,sloc,c) in self.mRNA_iterator(permissive = True)
                if(None not in (qloc,sloc))]
            
    def write_fastq(self, out, qid = False):
        """Write query read in FASTQ format, oriented 5'->3'
        relative to the read (i.e., correcting for SAM format
        reverse complementation of minus strand reads).
        """
        out.write("@" + self.qname + "\n")
        if(self.flag&16):
            out.write(str(DnaSequence(self.seq).Complement())+"\n")
        else:
            out.write(self.seq+"\n")
        if(qid):
            out.write("+" + self.qname + "\n")
        else:
            out.write("+\n")
        if(self.flag&16):
            out.write("".join(reversed(self.qual))+"\n")
        else:
            out.write(self.qual+"\n")
        
    @classmethod
    def fromString(cls, s, genome = None):
        t = s.split("\t")
        def f(x):
            i = x.rstrip().split(":",2)
            if(len(i) != 3):
                return None
            # TAG:TYPE:VALUE
            if(i[1] == "i"):
                # int
                return (i[0], int(i[2]))
            elif(i[1] == "Z"):
                # str
                return (i[0], i[2])
            elif(i[1] == "A"):
                # char
                return (i[0], i[2])
            elif(i[1] == "f"):
                # float
                return (i[0], float(i[2]))
            # To implement:
            #    H = byte array in hex format
            #    B = integer or numeric array (first letter gives type)
            return (":".join(i[:2]),i[2])
        return cls(*t[:11], genome = genome, **dict(f(i) for i in t[11:]))

    def alignment(self):
        """Decode the cigar string for this read as an alignment, allowing
        gaps in both the read and the reference, returning a tuple of
        (read,reference) strings.
        """
        refline = ""
        curline = ""
        locus = self.ProperLocus()
        refseq = str(locus.Sequence())
        curseq = self.seq

        for (qloc,sloc,c) in self.mRNA_iterator(permissive = True):
            if(qloc is not None):
                qseq = self.seq[qloc[0]-1:qloc[1]]
            if(sloc is not None):
                sseq = refseq[sloc[0]-locus.start:sloc[1]-locus.start+1]
            if(qloc is None):
                qseq = "-"*len(sseq)
            if(sloc is None):
                sseq = "-"*len(qseq)

            refline += sseq
            curline += qseq

        return (curline, refline)

    def mRNA_iterator(self, permissive = False):
        """Yield ((qstart,qstop),(sstart,sstop),command) triples for every
        CIGAR command in this SamRow.  Indicate gaps with None in
        place of (start,stop) tuples.  Raise ValueError for any CIGAR
        code other than SMN unless permissive==True.
        """
        # Query and subject positions are both 1-based
        #   query position
        qpos = 1
        #   subject position
        pos = self.pos

        if(permissive):
            match = "M=X"  # consume both read and reference
            insert = "ISH" # consume read but not reference
            delete = "DNP" # consume reference but not read
        else:
            match = "M"
            insert = "S"
            delete = "N"

        # True if we've seen a match position
        startedFlag = False
        # True if we've soft-clipped after seeing a matched position
        stoppedFlag = False
        for p in cigar_re.finditer(self.cigar):
            n = int(p.group("n"))
            command = p.group("c")
            # Aligned positions (match or mismatch)
            if(command in match):
                if(stoppedFlag):
                    raise ValueError("Match position after soft-clip!")
                startedFlag = True
                # consume read and reference
                retval = ((qpos, qpos+n-1),
                          (pos, pos+n-1),command)
                pos += n
                qpos += n
                yield retval
            elif(command in insert): 
                if(command == "S"): # soft-clip
                    if(stoppedFlag):
                        raise ValueError("Multiple soft-clips!")
                    if(startedFlag):
                        stoppedFlag = True
                # consume read
                retval = ((qpos, qpos+n-1),
                          None,command)
                qpos += n
                yield retval
            elif(command in delete): # intron
                if(stoppedFlag):
                    raise ValueError("Intron after soft-clip!")
                if(not startedFlag):
                    raise ValueError("Intron before match!")
                # consume reference
                retval = (None,
                          (pos, pos+n-1),command)
                pos += n
                yield retval
            else:
                raise ValueError("Unexpected command %s" % command)

    
def samcoords(locus):
    """Format a Locus for samtools query."""
    locus = locus.Locus()
    return "%s:%s-%s" % (locus.ref, locus.start, locus.stop)

def get_reads_by_loci(bam, loci, strand = None, genome = None):
    """Query a BAM file for a locus or set of loci.  If strand
    is given, only reads on that strand are returned.  If genome
    is given, the read loci will be bound to that genome."""
    try:
        it = iter(loci)
    except:
        loci = [loci]
    cmd = ["samtools","view"]
    if(strand == "+"):
        cmd += ["-F","16"]
    elif(strand == "-"):
        cmd += ["-f","16"]
    cmd += [bam]
    cmd += [samcoords(i) for i in loci]
    p = Popen(cmd, stdout = PIPE)
    for i in p.stdout:
        yield SamRow.fromString(i.decode(), genome)
    p.stdout.close()
    p.wait()
    if(p.returncode != 0):
        raise RuntimeError("Unexpected return code from samtools view: %d\n%s\n" % (p.returncode, cmd))

def get_masked_reads(flags, bam, loci = None, genome = None, antiflags = None):
    if(loci is None):
        loci = []
    else:
        try:
            it = iter(loci)
        except:
            loci = [loci]
    cmd = ["samtools","view"]
    cmd += ["-f",str(flags)]
    if(antiflags is None):
        cmd += ["-F",str((2**11-1)^flags)]
    else:
        cmd += ["-F",str(antiflags)]
    cmd += [bam]
    cmd += [samcoords(i) for i in loci]
    p = Popen(cmd, stdout = PIPE)
    for i in p.stdout:
        yield SamRow.fromString(i.decode(), genome)
    p.stdout.close()
    del p

# Plus strand transcripts
def get_left_plus(*args, **kw):
    return get_masked_reads(99, *args, **kw)

def get_right_minus(*args, **kw):
    return get_masked_reads(147, *args, **kw)

def get_plus_pairs(*args, **kw):
    li = dict((i.qname, i) for i in get_left_plus(*args, **kw))
    for right in get_right_minus(*args, **kw):
        try:
            left = li[right.qname]
        except KeyError:
            continue
        yield (left, right)

# Minus strand transcripts
def get_right_plus(*args, **kw):
    return get_masked_reads(163, *args, **kw)

def get_left_minus(*args, **kw):
    return get_masked_reads(83, *args, **kw)

def get_minus_pairs(*args, **kw):
    li = dict((i.qname, i) for i in get_left_minus(*args, **kw))
    for right in get_right_plus(*args, **kw):
        try:
            left = li[right.qname]
        except KeyError:
            continue
        yield (left, right)

def get_read_pairs(*args, **kw):
    for i in get_plus_pairs(*args, **kw):
        yield i
    for i in get_minus_pairs(*args, **kw):
        yield i

class get_stranded_pairs_minibuffer:
    def __init__(self, bam, locus, strand, maxbuf = 100000, debug = False):
        self.bam = bam
        self.locus = locus
        self.strand = strand
        self.maxbuf = maxbuf
        self.debug = debug
        
    def __iter__(self): 
        """Yield (left,right) read pairs from bam that overlap locus.
        Only yield "good" aligned pairs based on the bam quality flags.

        maxbuf sets the maximum size of the unpaired read cache during
          iteration, guaranteeing fixed-space performance.  On test data,
          time performance degrades for maxbuf < 10000.

        WARNING: this generator currently drops up to 1-2% of paired-reads
          due to an incorrect assumption about read order in the BAM file.
        """
        # Init primary walker
        #   (strand-independent due to limitations of samtools mask options)
        atat = get_masked_reads(
            flags = 3, # "proper" paired reads
            bam = self.bam,
            loci = self.locus,
            antiflags = 780) # both reads mapped, passing QC/etc.

        # Init left/right masks (adding redundant paired bits)
        if(self.strand == "+"):
            # left
            plusmask = 99
            # right
            minusmask = 147
        else:
            # right
            plusmask = 163
            # left
            minusmask = 83

        # left reads waiting for their mates
        pending = {}

        self.discarded = 0
        self.unpaired_minus = 0
        self.unpaired_plus = 0
        self.unpaired_scout = 0

        for read in atat:
            if(read.flag == plusmask):
                pending[read.qname] = read
                if(len(pending) > self.maxbuf):
                    if(self.debug):
                        sys.stderr.write("HistoBase::get_stranded_pairs_minibuffer: pending=%d -> launching scout\n" % len(pending))
                    # launch scout to clear buffer
                    slocus = Locus.fromPrototype(self.locus, start = read.Locus().start)
                    if(self.strand == "+"):
                        stst = get_right_minus(loci = slocus, bam = self.bam)
                    else:
                        stst = get_left_minus(loci = slocus, bam = self.bam)

                    for scout in stst:
                        try:
                            mate = pending[scout.qname]
                            del pending[scout.qname]
                            if(self.strand == "+"):
                                yield (mate, scout)
                            else:
                                yield (scout, mate)

                        except KeyError:
                            self.unpaired_scout += 1

                        if(len(pending) < 1):
                            break

                    if(len(pending) > 0):
                        if(self.debug):
                            sys.stdout.write("HistoBase::get_stranded_pairs_minibuffer: flushing (%d pending qname: %s flag: %s\n" % (len(pending), scout.qname, scout.flag))
                        self.unpaired_plus += len(pending)
                    pending = {}

            elif(read.flag == minusmask):
                try:
                    mate = pending[read.qname]
                    del pending[read.qname]
                    if(self.strand == "+"):
                        yield (mate, read)
                    else:
                        yield (read, mate)
                except KeyError:
                    self.unpaired_minus += 1
            else:
                self.discarded += 1

        if(self.debug):
            sys.stdout.write("HistoBase::get_stranded_pairs_minibuffer: exiting discarded=%d unpaired_minus=%d len(pending)=%d\n" % (self.discarded, self.unpaired_minus, len(pending)))
# Sieve classes for aligned read classification (e.g., ribosomal
#   footprint distributions)

class SamSieve:
    def __init__(self):
        pass

    def __call__(self, read):
        """Consume a SamRow."""
        raise NotImplementedError

class CountSieve(SamSieve):
    def __init__(self):
        self.count = 0
    def __call__(self, read):
        self.count += 1
    def __int__(self):
        return self.count

class SplitSieve(SamSieve):
    def __init__(self, sieves):
        self.sieves = sieves
    def __call__(self, read):
        for i in self.sieves:
            i(read)

class FilterSieve(SplitSieve):
    # TODO: mismatches, gaps, etc.
    def __init__(self, sieves, minread, maxread):
        SplitSieve.__init__(self, sieves)
        self.minread = minread
        self.maxread = maxread

    def __call__(self, read):
        if(self.minread <= len(read.Locus()) <= self.maxread):
            SplitSieve.__call__(self, read)

class LengthSieve(SamSieve):
    def __init__(self):
        self.sieves = []

    def __call__(self, read):
        L = len(read.Locus())
        assert(L > 0)
        try:
            self.sieves[L-1](read)
        except IndexError:
            for i in range(L - len(self.sieves)):
                self.sieves.append(CountSieve())
            self.sieves[L-1](read)

    def __len__(self):
        return len(self.sieves)

    def __getitem__(self, i):
        if((i < 1) or (i > len(self.sieves))):
            raise IndexError
        return self.sieves[i-1]

class BinSieve(SamSieve):
    def __init__(self, contig, genes):
        clocus = contig.Locus()        
        self.sieves = [None]*len(clocus)

    def __call__(self, read):
        """Consume a SamRow."""
        rlocus = read.Locus()
        if(rlocus.strand == "+"):
            bin = self.sieves[read.Locus().start-1]
        else:
            bin = self.sieves[read.Locus().stop-1]
        if(bin is not None):
            bin(read)

class CovSieve(SamSieve):
    """Like BinSieve, but we parse every base in the read, not just
    the first position.  The CIGAR line is used to ensure proper
    gapping, etc."""
    def __init__(self, contig, count = False):
        clocus = contig.Locus()
        if(count):
            self.sieves = [CountSieve() for i in range(len(clocus))]
        else:
            self.sieves = [None]*len(clocus)

    def __call__(self, read):
        """Consume a SamRow."""
        rlocus = read.Locus()
        # For now, we ignore strand and take advantage of SAM alignments
        # always being written relative to the plus strand
        pos = read.Locus().start-1
        for p in cigar_re.finditer(read.cigar):
            n = int(p.group("n"))
            command = p.group("c")
            # The nine CIGAR commands are taken from page 5 of the
            # 12/19/2013 version of the SAM spec.  Note that not all are used,
            # e.g., BOWTIE and GSNAP use M for all aligned positions
            if(command in "M=X"):
                # consume read and reference
                for i in self.sieves[pos:pos+n]:
                    i(read)
                pos += n
            elif(command in "ISH"):
                # consume read
                pass
            elif(command in "DNP"):
                # consume reference
                pos += n

class CdsPosSieve(BinSieve):
    """N.B. Assumes all client genes are non-overlapping.  This is
    easiest to achieve by splitting on strand."""
    def __init__(self, contig, genes, left, right, bins, ambig):
        BinSieve.__init__(self, contig, genes)
        for gene in genes:
            cds = gene.CdsLoci()
            if(len(cds) < 1):
                continue
            strand = gene.Locus().strand
            start = self.marker(cds, strand)
            for offset in range(-left,right+1):
                if(strand == "+"):
                    gpos = start+offset-1
                else:
                    gpos = start-offset-1
                if(0 <= gpos < len(self.sieves)):
                    if(self.sieves[gpos] is None):
                        self.sieves[gpos] = bins[offset+left]
                    else:
                        self.sieves[gpos] = ambig

    def marker(self, cds, strand):
        """Return 0-based index into self.sieve for the
        reference point in cds."""
        raise NotImplementedError

class CdsStartSieve(CdsPosSieve):
    def __init__(self, *args, **kw):
        CdsPosSieve.__init__(self,*args, **kw)

    def marker(self, cds, strand):
        """Return 0-indexed position of first start codon nucleotide."""
        if(strand == "+"):
            return cds[0].start
        else:
            return cds[0].stop

class CdsStopSieve(CdsPosSieve):
    def __init__(self, *args, **kw):
        CdsPosSieve.__init__(self,*args, **kw)

    def marker(self, cds, strand):
        """Return 0-indexed position of first stop codon nucleotide."""
        if(strand == "+"):
            return cds[-1].stop
        else:
            return cds[-1].start

def pileup(locus, pairs):
    """Return (alignment,bad) where alignment is an alternating list
    of left/right alignment strings of reads relative to locus and
    bad is a list of read pairs with unexpected CIGAR codes (excluded
    from the alignment)."""
    alignment = []
    bad = []
    for pair in pairs:
        try:
            qlines = []
            for read in pair:
                line = "-"*len(locus)
                for (qloc,sloc,c) in read.mRNA_iterator():
                    if(sloc is not None):
                        # cleanly out-of-bounds
                        if((sloc[1] < locus.start) or
                           (sloc[0] > locus.stop)):
                            continue

                        if(qloc is not None):
                            qseq = read.seq[qloc[0]-1:qloc[1]]
                        else:
                            qseq = "X"*(sloc[1]-sloc[0]+1)

                        delta = sloc[1] - locus.stop
                        if(delta > 0):
                            assert(delta < len(qseq))
                            qseq = qseq[:-delta]
                            sstop = len(line)
                        else:
                            sstop = len(line)+delta

                        delta = locus.start - sloc[0]
                        if(delta > 0):
                            assert(delta < len(qseq))
                            qseq = qseq[delta:]
                            sstart = 0
                        else:
                            sstart = -delta
                        line = line[:sstart]+qseq+line[sstop:]
                qlines.append(line)
        except ValueError:
            bad.append(pair)
        else:
            alignment += qlines
    return alignment, bad

def write_pileup(fp, alignment, reference):
    """Write a pileup result in Jalview-compatible FASTA format."""
    h = ("left","right")
    R = str(reference.Sequence())
    for (n,i) in enumerate(alignment):
        # Skip reads that don't align within window
        if(set(i) == set("-")):
            continue
        s = ""
        for (r,a) in zip(R,i):
            if(r == a):
                s += a
            else:
                s += a.lower()
        fp.write(">%s_%05d\n%s\n" % (h[n%2],n//2,s))
    fp.write(">ref\n%s\n" % R)

def bam_pairs(bams, locus, strand, debug = False):
    for bam in bams:
        for (left,right) in get_stranded_pairs_minibuffer(bam, locus, strand, debug = debug):
            yield (left, right)

# Functions for iterating over unsorted PE alignments contig by contig
            
def get_unfiltered_pairs(bam):
    flags = 3
    antiflags = 780

    cmd = ["samtools","view"]
    cmd += ["-f",str(flags)]
    cmd += ["-F",str(antiflags)]
    cmd += [bam]
    p = Popen(cmd, stdout = PIPE)

    leftread = None
    rightread = None
    
    for curread in p.stdout:
        if(leftread is None):
            leftread = SamRow.fromString(curread.decode())
        else:
            rightread = SamRow.fromString(curread.decode())
            yield (leftread, rightread)
            leftread = None
            rightread = None

    p.stdout.close()
    del p
            
def get_stranded_pairs_unsorted(bam, contig, strand, debug = False):

    # Init left/right masks (adding redundant paired bits)
    if(strand == "+"):
        # left
        plusmask = 99
        # right
        minusmask = 147
    else:
        # right
        plusmask = 163
        # left
        minusmask = 83
    
    for (leftread, rightread) in get_unfiltered_pairs(bam):
        # Check that we're on the right contig
        if((leftread.rname != contig) or
           (rightread.rname != contig)):
            continue

        # Check that we're on the right strand
        
        if(strand == "+"):
            (plusread, minusread) = (leftread, rightread)
        else:
            (minusread, plusread) = (leftread, rightread)
        if((plusread.flag != plusmask) or
           (minusread.flag != minusmask)):
            continue
            
        yield plusread,minusread
    
def unsorted_bam_pairs(bams, locus, strand, debug = False):
    """Yield all concordant read pairs for locus.ref on the given strand.

    Note that, unlike bam_pairs, this _can not_ be restricted to a specific part of a contig."""
    contig = locus.ref
    for bam in bams:
        for (left,right) in get_stranded_pairs_unsorted(bam, contig, strand, debug = debug):
            yield (left, right)
