# Supplementary material for: The Rpd3 histone deacetylase is a critical regulator of temperature-mediated morphogenesis and virulence in the human fungal pathogen Histoplasma
Source: PLoS Biol. 2026 Mar 17;24(3):e3003341. doi: 10.1371/journal.pbio.3003341 (PMC13132440; doi:10.1371/journal.pbio.3003341)
Supplement: S3 Data — ZIP archive of the CHIP_COUNTER PYTHON program which was used to quantify the ChIP-seq data. The code is documented in a README text file at the top level of the archive. (ZIP) [file pbio.3003341.s026.zip › CHIP_COUNTER_1.0/lib/LocusCoverage.py]

"""Classes for calculating read coverage numpy arrays from BAM alignments."""

# Copyright 2026 Mark Voorhies
#
# This program is free software: you can redistribute it and/or modify
# it under the terms of the MIT License.
#
# This program is distributed in the hope that it will be useful,
# but WITHOUT ANY WARRANTY; without even the implied warranty of
# MERCHANTABILITY or FITNESS FOR A PARTICULAR PURPOSE.  See the
# MIT License for more details.
#
# You should have received a copy of the MIT License
# along with this program.  If not, see <https://opensource.org/license/mit>.

from numpy import zeros, zeros_like

from SamTools import get_left_plus, get_right_plus, get_left_minus, get_right_minus, get_masked_reads, bam_pairs, unsorted_bam_pairs, cigar_re, rev_cigar_re

class LocusCoverage:
    def __init__(self, contig, bams, dtype = "uint32", unpaired = False,
                 sense = None, introns = False):
        """Calculate and store plus and minus strand coverage vectors
        (as numpy arrays) for the given list of bam files over the
        given contig.  If unpaired is True, treat the bams as alignments
        of strand-specific single reads; otherwise, assume strand-specific
        paired-end reads.  If sense is "L" or "R", calculate coverage
        for only left or right reads respectively.  If introns is True,
        also calculate intron coverage for each strand.
        """

        # TODO
        # Currently doing this as four filtered queries.
        # As long as we're maintaining +/- arrays in core,
        # we should do a single query and use the flag field
        # to choose the appropriate behavior in the inner loop
        # instead.

        # uint32 overflows for values greater than 4294967295 ~ 4 billion.
        #   Given that our read counts are in the tens of millions, this
        #   should be a safe upper limit (uint16 _does_ overflow on our
        #   current data)
        # first array value is dummy to match SAM/GFF 1-based indexing
        self.pcov = zeros(shape = (len(contig.Locus())+1,), dtype = dtype)
        # Alternatively, we could use a two-dimensional array...
        self.mcov = zeros_like(self.pcov)

        if(introns):
            self.ipcov = zeros_like(self.pcov)
            self.imcov = zeros_like(self.pcov)
        else:
            self.ipcov = None
            self.imcov = None

        # TODO: this whole loop structure should be a generator
        for bam in bams:
            if(unpaired):
                assert(sense is None)
                # ..0.0...000 => not unmapped, plus,
                # not secondary alignment, failing filters, or secondary align
                pgen = (get_masked_reads(0, bam, contig.Locus(),
                                         antiflags = 1812),)
                # ..0.1...000 => not unmapped, minus,
                # not secondary alignment, failing filters, or secondary align
                mgen = (get_masked_reads(16, bam, contig.Locus(),
                                         antiflags = 1796),)
            else:
                pgen = []
                mgen = []
                if((sense is None) or (sense == "L")):
                    pgen.append(get_left_plus(bam, contig.Locus()))
                    mgen.append(get_left_minus(bam, contig.Locus()))
                if((sense is None) or (sense == "R")):
                    pgen.append(get_right_minus(bam, contig.Locus()))
                    mgen.append(get_right_plus(bam, contig.Locus()))

            for (cov, icov, gens) in ((self.pcov, self.ipcov, pgen),
                                      (self.mcov, self.imcov, mgen)):
                for gen in gens:

                    for read in gen:
                        pos = read.pos
                        for p in cigar_re.finditer(read.cigar):
                            n = int(p.group("n"))
                            command = p.group("c")
                            if(command in "M=X"):
                                # consume read and reference
                                cov[pos:pos+n] += 1
                                pos += n
                            elif(command in "ISH"):
                                # consume read
                                pass
                            elif(command in "DNP"):
                                # consume reference
                                if((icov is not None) and command == "N"):
                                    icov[pos:pos+n] += 1
                                pos += n

    class It:
        """Iterator over plus and minus strand coverages."""
        def __init__(self, lc, strand):
            self.lc = lc
            self.strand = strand

        @property
        def cov(self):
            if(self.strand == "-"):
                return self.lc.mcov
            else:
                return self.lc.pcov

        @property
        def icov(self):
            if(self.strand == "-"):
                return self.lc.imcov
            else:
                return self.lc.ipcov

    def __iter__(self):
        for strand in "+-":
            yield self.It(self,strand)

def overlap_update(cov,crange,overlap):
    """cov[crange[0]:crange[1]] += 1 except where crange overlaps overlap."""
    # This is to prevent double counting coverage from the right read
    # in the case of overlapping read pairs.

    # There are six possible cases, which can be distinguished by 4 comparisons.
    # Could implement this as an if/then tree, but I'm going to write it like
    # a C switch statement for legibility.
    case = (crange[1] < overlap[0],
            crange[0] > overlap[1],
            crange[0] < overlap[0],
            crange[1] > overlap[1])

    if(case == (False, False, True, True)):
        # crange contains overlap.  If crange is part of a read
        # alignment and overlap is the read pair overlap, then this
        # case should be impossible.
        raise AssertionError
    elif(case == (False, False, False, False)):
        # crange entirely contained in overlap -> no update
        return
    elif((case == (True, False, True, False)) or
         (case == (False, True, False, True))):
        # crange outside of overlap
        cov[crange[0]:crange[1]] += 1
    elif(case == (False, False, True, False)):
        # crange truncated by overlap on the right
        # TODO: check math
        cov[crange[0]:overlap[0]] += 1
    elif(case == (False, False, False, True)):
        # crange truncated by overlap on the left
        # TODO: check math
        cov[overlap[1]:crange[1]] += 1
    else:
        # The remaining 10 cases should be impossible
        raise AssertionError
        
class PairedCoverage:
    def __init__(self, contig, bams, dtype = "uint32", max_space = None,
                 cov = False, introns = False, tabulate_introns = False,
                 debug = False, unsorted = False):
        """Calculate and store plus and minus strand paired coverage vectors
        (as numpy arrays) for the given list of bam files over the
        given contig.
        """

        if(unsorted):
            get_pairs = unsorted_bam_pairs
        else:
            get_pairs = bam_pairs
        
        if(tabulate_introns):
            assert(introns)
            self.icounts = {"+":{},"-":{}}

        # uint32 overflows for values greater than 4294967295 ~ 4 billion.
        #   Given that our read counts are in the tens of millions, this
        #   should be a safe upper limit (uint16 _does_ overflow on our
        #   current data)
        # first array value is dummy to match SAM/GFF 1-based indexing
        self.cpcov = zeros(shape = (len(contig.Locus())+1,), dtype = dtype)
        # Alternatively, we could use a two-dimensional array...
        self.cmcov = zeros_like(self.cpcov)

        if(cov):
            self.lpcov = zeros_like(self.cpcov)
            self.lmcov = zeros_like(self.cpcov)
            self.rpcov = zeros_like(self.cpcov)
            self.rmcov = zeros_like(self.cpcov)
        else:
            self.lpcov = None
            self.lmcov = None
            self.rpcov = None
            self.rmcov = None

        if(introns):
            self.lipcov = zeros_like(self.cpcov)
            self.limcov = zeros_like(self.cpcov)
            self.ripcov = zeros_like(self.cpcov)
            self.rimcov = zeros_like(self.cpcov)
        else:
            self.lipcov = None
            self.limcov = None
            self.ripcov = None
            self.rimcov = None

        for (ccov, lcov, rcov, licov, ricov, strand) in (
            (self.cpcov,self.lpcov,self.rpcov,self.lipcov,self.ripcov,"+"),
            (self.cmcov,self.lmcov,self.rmcov,self.limcov,self.rimcov,"-")):

            if(tabulate_introns):
                icounts = self.icounts[strand]

            for (left,right) in get_pairs(bams, contig.Locus(), strand, debug = debug):

                # identify extrema

                if(strand == "+"):
                    # right border is left-most position of antisense
                    rb = right.pos
                    # left border inferred from right-most position of sense
                    read = left
                else:
                    rb = left.pos
                    read = right

                # TODO:
                # There is some redundancy here, as either the left or
                # right read is walked twice in order to apply size
                # filtering before coverage accumulation.  We could
                # save a little work by accumulating intermediate sums,
                # but the bookkeeping would be a bit messy, and this
                # is probably not the rate limiting step.
                                
                pos = read.pos
                for p in cigar_re.finditer(read.cigar):
                    n = int(p.group("n"))
                    command = p.group("c")
                    if(command in "M=X"):
                        # consume read and reference
                        pos += n
                    elif(command in "ISH"):
                        # consume read
                        pass
                    elif(command in "DNP"):
                        # consume reference
                        pos += n

                pos += 1

                # Check validity of extrema
                
                #  Overlapping left/right reads
                if(pos >= rb-1):
                    # TODO: confirm no off-by-one errors
                    overlap = (rb-1,pos)
                else:
                    overlap = None
                #  L/R spacing too wide (could be adjusted with
                #     previously calculated intron track)
                if((max_space is not None) and (rb-pos-1 > max_space)):
                    continue

                # Update coverage

                # pair coverage we have already
                if(overlap is None):
                    ccov[pos:rb] += 1

                # singles

                for (read, cov, icov) in ((left, lcov, licov),
                                          (right, rcov, ricov)):
                    if((cov is None) and (icov is None)):
                        continue
                    pos = read.pos
                    for p in cigar_re.finditer(read.cigar):
                        n = int(p.group("n"))
                        command = p.group("c")
                        if(command in "M=X"):
                            # consume read and reference
                            if(cov is not None):
                                if((overlap is not None) and (read is right)):
                                    overlap_update(cov,(pos,pos+n),overlap)
                                else:
                                    cov[pos:pos+n] += 1
                            pos += n
                        elif(command in "ISH"):
                            # consume read
                            pass
                        elif(command in "DNP"):
                            # consume reference
                            if((icov is not None) and command == "N"):
                                if((overlap is not None) and (read is right)):
                                    overlap_update(icov,(pos,pos+n),overlap)
                                else:
                                    icov[pos:pos+n] += 1
                                if(tabulate_introns):
                                    # TODO: this currently double counts in
                                    # the overlap case
                                    key = (pos,pos+n-1)
                                    try:
                                        icounts[key] += 1
                                    except KeyError:
                                        icounts[key] = 1
                            pos += n

    class It:
        """Iterator over plus and minus strand coverages."""
        def __init__(self, lc, strand):
            self.lc = lc
            self.strand = strand

        @property
        def ccov(self):
            if(self.strand == "-"):
                return self.lc.cmcov
            else:
                return self.lc.cpcov

        @property
        def lcov(self):
            if(self.strand == "-"):
                return self.lc.lmcov
            else:
                return self.lc.lpcov

        @property
        def rcov(self):
            if(self.strand == "-"):
                return self.lc.rmcov
            else:
                return self.lc.rpcov

        @property
        def licov(self):
            if(self.strand == "-"):
                return self.lc.limcov
            else:
                return self.lc.lipcov

        @property
        def ricov(self):
            if(self.strand == "-"):
                return self.lc.rimcov
            else:
                return self.lc.ripcov

    def __iter__(self):
        for strand in "+-":
            yield self.It(self,strand)

class LengthCoverage:
    def __init__(self, contig, bams, minread, maxread, dtype = "uint32", unpaired = False,
                 sense = None, introns = False):
        """LocusCoverage variant that splits the coverage tracks on read length.
        """

        assert(maxread >= minread)
        self.minread = minread
        self.maxread = maxread
        
        # uint32 overflows for values greater than 4294967295 ~ 4 billion.
        #   Given that our read counts are in the tens of millions, this
        #   should be a safe upper limit (uint16 _does_ overflow on our
        #   current data)
        # first column value is dummy to match SAM/GFF 1-based indexing
        # to save space, rows are _not_ indexed on length
        self.pcov = zeros(shape = (maxread-minread+1, len(contig.Locus())+1), dtype = dtype)
        # Alternatively, we could use a two-dimensional array...
        self.mcov = zeros_like(self.pcov)

        if(introns):
            self.ipcov = zeros_like(self.pcov)
            self.imcov = zeros_like(self.pcov)
        else:
            self.ipcov = None
            self.imcov = None

        # TODO: this whole loop structure should be a generator
        for bam in bams:
            if(unpaired):
                assert(sense is None)
                # ..0.0...000 => not unmapped, plus, not bad mapping
                pgen = (get_masked_reads(0, bam, contig.Locus(),
                                         antiflags = 1812),)
                # ..0.1...000 => not unmapped, plus, not bad mapping
                mgen = (get_masked_reads(16, bam, contig.Locus(),
                                         antiflags = 1796),)
            else:
                pgen = []
                mgen = []
                if((sense is None) or (sense == "L")):
                    pgen.append(get_left_plus(bam, contig.Locus()))
                    mgen.append(get_left_minus(bam, contig.Locus()))
                if((sense is None) or (sense == "R")):
                    pgen.append(get_right_minus(bam, contig.Locus()))
                    mgen.append(get_right_plus(bam, contig.Locus()))

            for (cov, icov, gens) in ((self.pcov, self.ipcov, pgen),
                                      (self.mcov, self.imcov, mgen)):
                for gen in gens:

                    for read in gen:
                        pos = read.pos
                        row = len(read.seq)-minread
                        for p in cigar_re.finditer(read.cigar):
                            n = int(p.group("n"))
                            command = p.group("c")
                            if(command in "M=X"):
                                # consume read and reference
                                cov[row,pos:pos+n] += 1
                                pos += n
                            elif(command in "ISH"):
                                # consume read
                                pass
                            elif(command in "DNP"):
                                # consume reference
                                if((icov is not None) and command == "N"):
                                    icov[row,pos:pos+n] += 1
                                pos += n

    class It:
        """Iterator over plus and minus strand coverages."""
        def __init__(self, lc, strand):
            self.lc = lc
            self.strand = strand

        @property
        def cov(self):
            if(self.strand == "-"):
                return self.lc.mcov
            else:
                return self.lc.pcov

        @property
        def icov(self):
            if(self.strand == "-"):
                return self.lc.imcov
            else:
                return self.lc.ipcov

    def __iter__(self):
        for strand in "+-":
            yield self.It(self,strand)

class AlignCoverage:
    def __init__(self, contig, bams, minread, maxread, dtype = "uint32", unpaired = False,
                 sense = None, introns = False):
        """LocusCoverage variant that splits the coverage tracks on read length.
        """

        assert(maxread >= minread)
        self.minread = minread
        self.maxread = maxread
        
        # uint32 overflows for values greater than 4294967295 ~ 4 billion.
        #   Given that our read counts are in the tens of millions, this
        #   should be a safe upper limit (uint16 _does_ overflow on our
        #   current data)
        # first column value is dummy to match SAM/GFF 1-based indexing
        # to save space, rows are _not_ indexed on length
        self.pcov = zeros(shape = (maxread-minread+1, len(contig.Locus())+1), dtype = dtype)
        # Alternatively, we could use a two-dimensional array...
        self.mcov = zeros_like(self.pcov)

        if(introns):
            self.ipcov = zeros_like(self.pcov)
            self.imcov = zeros_like(self.pcov)
        else:
            self.ipcov = None
            self.imcov = None

        # TODO: this whole loop structure should be a generator
        for bam in bams:
            if(unpaired):
                assert(sense is None)
                # ..0.0...000 => not unmapped, plus, not bad mapping
                pgen = (get_masked_reads(0, bam, contig.Locus(),
                                         antiflags = 1812),)
                # ..0.1...000 => not unmapped, plus, not bad mapping
                mgen = (get_masked_reads(16, bam, contig.Locus(),
                                         antiflags = 1796),)
            else:
                pgen = []
                mgen = []
                if((sense is None) or (sense == "L")):
                    pgen.append(get_left_plus(bam, contig.Locus()))
                    mgen.append(get_left_minus(bam, contig.Locus()))
                if((sense is None) or (sense == "R")):
                    pgen.append(get_right_minus(bam, contig.Locus()))
                    mgen.append(get_right_plus(bam, contig.Locus()))

            for (cov, icov, gens) in ((self.pcov, self.ipcov, pgen),
                                      (self.mcov, self.imcov, mgen)):
                for gen in gens:

                    for read in gen:
                        pos = read.pos
                        row = sum(int(p.group("n")) for p in cigar_re.finditer(read.cigar) 
                                  if(p.group("c") in "M=XISH")) - minread
                        if(not (minread <= row <= maxread)):
                            continue
                        for p in cigar_re.finditer(read.cigar):
                            n = int(p.group("n"))
                            command = p.group("c")
                            if(command in "M=X"):
                                # consume read and reference
                                cov[row,pos:pos+n] += 1
                                pos += n
                            elif(command in "ISH"):
                                # consume read
                                pass
                            elif(command in "DNP"):
                                # consume reference
                                if((icov is not None) and command == "N"):
                                    icov[row,pos:pos+n] += 1
                                pos += n

    class It:
        """Iterator over plus and minus strand coverages."""
        def __init__(self, lc, strand):
            self.lc = lc
            self.strand = strand

        @property
        def cov(self):
            if(self.strand == "-"):
                return self.lc.mcov
            else:
                return self.lc.pcov

        @property
        def icov(self):
            if(self.strand == "-"):
                return self.lc.imcov
            else:
                return self.lc.ipcov

    def __iter__(self):
        for strand in "+-":
            yield self.It(self,strand)

class BaseCov:
    def __init__(self, contig, bams, *args, **kw):
        self.contig = contig
        self.bams = bams
        self.init_arrays(*args, **kw)
        self.calc_coverage()

    def init_arrays(self, *args, **kw):
        raise NotImplementedError

    def cov_iter(self):
        raise NotImplementedError

    def cigar_iter(self, read):
        if(read.Locus().strand == "+"):
            for i in cigar_re.finditer(read.cigar):
                yield (i.group("c"), int(i.group("n")))
        else:
            for i in rev_cigar_re.finditer(read.cigar[::-1]):
                yield (i.group("c"), int(i.group("n")[::-1]))

    def init_chewer(self, read, cov):
        return self.CigarChewer(self, read, cov)

    def calc_coverage(self):
        for (cov, reads) in self.cov_iter():
            for read in reads:
                chewer = self.init_chewer(read, cov)
                try:
                    for (command, n) in self.cigar_iter(read):
                        if(command in "M=X"):
                            chewer.consume_both(n)
                        elif(command in "ISH"):
                            chewer.consume_read(n)
                        elif(command in "DNP"):
                            chewer.consume_reference(n)
                        else:
                            raise ValueError("Unexpected command %s" % command)
                except StopIteration:
                    pass

    def aligned_length(self, read):
        return sum(n for (command, n) in self.cigar_iter(read)
                   if(command in "M=XDNP"))

# cigar end-patching functions
def pfix(match):
    """${d}M -> ${d-1}M"""
    assert(match.group("c") == "M")
    return "%dM" % (int(match.group("n"))-1)
def mfix(match):
    """${d}M -> ${d-1}M, reverse orientation"""
    assert(match.group("c") == "M")
    return ("%dM" % (int(match.group("n")[::-1])-1))[::-1]

class OffsetCoverage(BaseCov):
    """LengthCoverage variant incrementing only a given read
    position.  Note that, due to introns, alternate offsets can
    not be easily recovered after the fact.  Offset uses 1-based
    indexing to be consistent with GFF sequence annotations and
    the literature.

    C.f. BaseCov.__init__ + StartCov.init_arrays for constructor options
    """

    def init_arrays(self, minread, maxread, offset=1, orientation = "+",
                    dtype="uint32"):
        assert(maxread >= minread)
        self.minread = minread
        self.maxread = maxread
        self.offset = offset
        self.orientation = orientation

        # uint32 overflows for values greater than 4294967295 ~ 4 billion.
        #   Given that our read counts are in the tens of millions, this
        #   should be a safe upper limit (uint16 _does_ overflow on our
        #   current data)
        # first column value is dummy to match SAM/GFF 1-based indexing
        # to save space, rows are _not_ indexed on length
        self.pcov = zeros(shape=(maxread-minread+1, len(self.contig.Locus())+1),
                          dtype=dtype)
        self.mcov = zeros_like(self.pcov)

    def read_filter(self, read):
        """Return None for reads not passing filter or original or
        "fixed" SamRow for reads passing filter.."""
        # Full length alignment
        if(len(read.seq) != self.aligned_length(read)):
            return None
        
        # Either perfect match (no trimming), or 5'->T (trim)
        if(read.kw["NM"] > 1):
            return None
        elif(read.kw["NM"] == 1):
            # repair

            # N.B. For the current "perfect match" constraints,
            #      cigar should always be "[\d]+M" and the same
            #      simple decrement can be used for both strands.
            #      I'm implementing a fancier fix so that we can
            #      easily relax to more mismatches.
            
            if((read.Locus().strand == "+") and
               (read.seq[0] == "T") and
               (read.kw["MD"][0] == "0") and
               (read.kw["MD"][1] in "AGC")):

                read.pos += 1
                read.Locus().start += 1
                (newcigar, n) = cigar_re.subn(pfix, read.cigar, 1)
                assert(n == 1)
                read.cigar = newcigar
                read.seq = read.seq[1:]
                read.qual = read.qual[1:]
                # the following fields are invalidated
                read.tlen = None
                read.kw = None
                    
            elif((read.Locus().strand == "-") and
                 (read.seq[-1] == "A") and
                 (read.kw["MD"][-1] == "0") and
                 (read.kw["MD"][-2] in "TGC")):

                read.Locus().stop -= 1
                (newcigar, n) = rev_cigar_re.subn(mfix, read.cigar[::-1], 1)
                assert(n == 1)
                read.cigar = newcigar[::-1]
                read.seq = read.seq[:-1]
                read.qual = read.qual[:-1]
                # the following fields are invalidated
                read.tlen = None
                read.kw = None

            else:
                return None

        # Post-trimming length filter
        if(self.minread <= len(read.seq) <= self.maxread):
            return read
        return None

    def cov_iter(self):
        def fgen(gen):
            for read in gen:
                fixed_read = self.read_filter(read)
                if(fixed_read is not None):
                    yield fixed_read

        for bam in self.bams:
            # ..0.0...000 => not unmapped, plus, not bad mapping
            pgen = (i for i in get_masked_reads(0, bam, self.contig.Locus(),
                                                antiflags = 1812))

            # ..0.1...000 => not unmapped, plus, not bad mapping
            mgen = (i for i in get_masked_reads(16, bam, self.contig.Locus(),
                                                antiflags = 1796))
                  
            for (cov, gen) in ((self.pcov, pgen),
                               (self.mcov, mgen)):
                yield (cov, fgen(gen))

    class CigarChewer:
        def __init__(self, parent, read, cov):
            # Last consumed position in reference and ref orientation
            if(read.Locus().strand == "+"):
                self.pos = read.pos-1
                self.psign = 1
            else:
                self.pos = read.pos + parent.aligned_length(read)
                self.psign = -1
            # Last consumed position in read and offset orientation
            if(parent.orientation == "+"):
                self.coff = 0
                self.csign = 1
            else:
                self.coff = len(read.seq)+1
                self.csign = -1
            self.row = len(read.seq)-parent.minread
            # Target read position
            self.offset = parent.offset
            self.cov = cov

        def consume_both(self, n):
            off = self.csign*(self.offset-self.coff)
            if(0 < off <= n):
                self.cov[self.row,self.pos+self.psign*off] += 1
                raise StopIteration
            self.pos += self.psign*n
            self.coff += self.csign*n

        def consume_read(self, n):
            # Pretty sure this _will_ trigger, but let's punt for now
            raise ValueError("Insert in read relative to reference")

        def consume_reference(n):
            self.pos += self.psign*n

    class It:
        """Iterator over plus and minus strand coverages."""
        def __init__(self, lc, strand):
            self.lc = lc
            self.strand = strand

        @property
        def cov(self):
            if(self.strand == "-"):
                return self.lc.mcov
            else:
                return self.lc.pcov

    def __iter__(self):
        for strand in "+-":
            yield self.It(self,strand)

class SimpleOffsetCoverage(OffsetCoverage):
    """OffsetCoverage variant that saves memory by not tracking counts by read length.
    """
    def init_arrays(self, minread, maxread, offset=1, orientation = "+",
                    dtype="uint32"):
        assert(maxread >= minread)
        self.minread = minread
        self.maxread = maxread
        self.offset = offset
        self.orientation = orientation

        # uint32 overflows for values greater than 4294967295 ~ 4 billion.
        #   Given that our read counts are in the tens of millions, this
        #   should be a safe upper limit (uint16 _does_ overflow on our
        #   current data)
        # first column value is dummy to match SAM/GFF 1-based indexing
        # allocate as single row 2D array for compatibility with OffsetCoverage
        self.pcov = zeros((1,len(self.contig.Locus())+1),
                          dtype=dtype)
        self.mcov = zeros_like(self.pcov)

    class CigarChewer(OffsetCoverage.CigarChewer):
        def consume_both(self, n):
            off = self.csign*(self.offset-self.coff)
            if(0 < off <= n):
                # Ignore self.row and apply all increments to the same
                # vector, independent of read length.
                self.cov[0,self.pos+self.psign*off] += 1
                raise StopIteration
            self.pos += self.psign*n
            self.coff += self.csign*n
