# Supplementary material for: The Rpd3 histone deacetylase is a critical regulator of temperature-mediated morphogenesis and virulence in the human fungal pathogen Histoplasma
Source: PLoS Biol. 2026 Mar 17;24(3):e3003341. doi: 10.1371/journal.pbio.3003341 (PMC13132440; doi:10.1371/journal.pbio.3003341)
Supplement: S3 Data — ZIP archive of the CHIP_COUNTER PYTHON program which was used to quantify the ChIP-seq data. The code is documented in a README text file at the top level of the archive. (ZIP) [file pbio.3003341.s026.zip › CHIP_COUNTER_1.0/lib/SafeMath.py]

#!/usr/bin/env python3
# Time-stamp: <SafeMath.py 2025-07-01 11:50:09 Mark Voorhies>
"""
Math functions that can handle None values.
Primarily intended for math on microarray log
ratios with missing values.
"""

# Copyright 2024 Mark Voorhies, Christina Homer, Claire Dubin, Jessie Uehling
#
# This program is free software: you can redistribute it and/or modify
# it under the terms of the MIT License.
#
# This program is distributed in the hope that it will be useful,
# but WITHOUT ANY WARRANTY; without even the implied warranty of
# MERCHANTABILITY or FITNESS FOR A PARTICULAR PURPOSE.  See the
# MIT License for more details.
#
# You should have received a copy of the MIT License
# along with this program.  If not, see <https://opensource.org/license/mit>.

from math import log
log2 = log(2)
def safelog(ratio,base=2):
    if(base == 2):
        b = log2
    else:
        b = log(base)
    try:
        return log(float(ratio))/b
    except:
        return None
def safeadd(a,b):
    try:
        return a+b
    except:
        return None
def safesub(a,b):
    try:
        return a-b
    except:
        return None
def safesum(x):
    s = None
    for i in x:
        if(i is not None):
            if(s is None):
                s = i
            else:
                s += i
    return s
def safemean(x):
    s = 0.
    c = 0
    for i in x:
        if(i is not None):
            s += i
            c += 1
    if(c == 0):
        return None
    return s/c
