# Supplementary material for: The Rpd3 histone deacetylase is a critical regulator of temperature-mediated morphogenesis and virulence in the human fungal pathogen Histoplasma
Source: PLoS Biol. 2026 Mar 17;24(3):e3003341. doi: 10.1371/journal.pbio.3003341 (PMC13132440; doi:10.1371/journal.pbio.3003341)
Supplement: S3 Data — ZIP archive of the CHIP_COUNTER PYTHON program which was used to quantify the ChIP-seq data. The code is documented in a README text file at the top level of the archive. (ZIP) [file pbio.3003341.s026.zip › CHIP_COUNTER_1.0/bin/chip_counter.py]

#!/usr/bin/env python3
# Time-stamp: <chip_counter.py 2026-02-05 13:45:45 Mark Voorhies>
"""Script to generate read counts by running BAMs against arbitrary contiguous bins.
Intent is to quantify peaks in single-end or paired-end ChIP-seq data.
"""

# Copyright 2026 Mark Voorhies
#
# This program is free software: you can redistribute it and/or modify
# it under the terms of the MIT License.
#
# This program is distributed in the hope that it will be useful,
# but WITHOUT ANY WARRANTY; without even the implied warranty of
# MERCHANTABILITY or FITNESS FOR A PARTICULAR PURPOSE.  See the
# MIT License for more details.
#
# You should have received a copy of the MIT License
# along with this program.  If not, see <https://opensource.org/license/mit>.

from optparse import OptionParser
import sys

from Collisions import SortLoci
from Gff3 import Gff3file
from NickKernels import PeakKernel
from UnionedGenomeFactory import UnionedGenomeFactory
        
class PeakWrapper:
    def __init__(self, gff):
        self.gff = gff
        self.name = gff.attributes["ID"][0]
        self.locus = gff.Locus()
    def Name(self):
        return self.name
    def Locus(self):
        return self.locus
        
if(__name__ == "__main__"):
    f = UnionedGenomeFactory(geneset_caching = "cached",
                             assembly_caching = "lazy")
    parser = OptionParser(
        usage = "usage: %prog [options] genome bins.gff3 aligned1.sorted.bam [aligned2.sorted.bam ...] > counts.cdt")
    parser.add_option(
        "-p", "--paired", dest = "paired",
        help = "Interpet BAMs as paired-end alignments and only count proper pairs.  (Default is to count all properly aligned reads as if they are single-end alignments).",
        action = "store_true",
        default = False)
    
    f.add_optparse_options(parser)
    
    (options, args) = parser.parse_args()
    
    if(len(args) < 3):
        parser.print_help(sys.stderr)
        sys.exit(1)

    f.init_optparse_genomes(options)

    genome = f.getGenome(args[0])
    bins = SortLoci(map(PeakWrapper,Gff3file.fromFile(open(args[1],"rt"))))

    # For now, I'm counting just the first aligned position of each read,
    # as for the footprint data.  Better would be to check for all of the
    # bins overlapped by a read and then choose which should get the count.
    
    kernel = PeakKernel(args[2:],genome,bins,options.paired)
    kernel.write_CDT(sys.stdout)
    sys.stderr.write("Total mapped:\t%s\n" % kernel.total_mapped)
